# Supplementary material for: Single-cell transcriptome identifies molecular subtype of autism spectrum disorder impacted by de novo loss-of-function variants regulating glial cells
Source: Hum Genomics. 2021 Nov 21;15:68. doi: 10.1186/s40246-021-00368-7 (PMC8607722; doi:10.1186/s40246-021-00368-7)
Supplement: Supplementary file 2 — Additional file 2. Supplementary Tables - 1, 2, 3, 5, 6. [file 40246_2021_368_MOESM2_ESM.xlsx]

## Sheet: Data collection summary
Supplementary Table 1: Summary of mutation data collected from literature.
PMID	Study Type	Data Source	Reported Genomic Build	Number of Variants in the DB	Inheritence	Cohort	Cases	Population	Phenotype	Sequencing
22542183	family based	Supplementary Table 1	hg19	743	de novo	343 families (parents and at least two kids each)	343	-	ASD	WES
28263302	family based	Supplementary Table 3	hg19	140494	de novo	2,618 children with ASD (1,740 probands and 878 affected siblings)	2618	-	ASD	WGS
25363760	family based and case/control	Supplementary Table 3	hg19	3103	de novo and inherited	Cases: 3871 Controls: 9,937 ancestry-matched or parental controls	3871	-	ASD	WES
25363768	family based	Supplementary Table 2	hg19	5646	de novo	2,508 affected children; 1,911 unaffected siblings and the parents of each family	2508	-	ASD	WES
25621899	family based	Supplementary Tables 3 and 8	hg19	225	de novo	85 quartet families (parents and two ASD-affected siblings), consisting of 170 individuals with ASD	170	-	ASD	WGS
28628100	case/control	Supplementary Table 4	hg19	93	de novo	Cases: 17,689 patients; control: 3,023 unaffected siblings	17689	-	ASD and DD	Targeted
23260136	family based	Supplementary Table 1	hg18	668	mostly de novo	10 identical twin pairs and their parents	10	-	ASD	WGS
27525107	family based	Supplementary Table 4 and 5	hg19	11126	de novo	200 trios (ASD cases and their parents)	200	Canadian	ASD	WGS
22495311	family based	Supplementary Table 1	hg19	176	de novo	175 trios (ASD cases and their parents)	200	-	ASD	WES
22495306	family based	Supplementary Table 2	hg18	140	de novo	225 families (200 quartets, 25 trios)	225	-	ASD	WES
21572417	family based	Supplementary Table 3	hg18	915	de novo	20 trios	20	-	ASD	WES
28344757	family based	Supplementary Table 1	hg19	128	de novo	116 trios (ASD cases and their parents)	116	-	ASD	WES
27081536	case report	Supplementary Table 2	hg19	127	rare	105 ASD individuals	105	-	ASD	Targeted
24836510	case/control	Supplementary Table 2	hg19	8	rare	Case: 213 ASD individuals Control: 667 control individuals	213	Japanese	ASD	Targeted
24126926	case/control	Table 1	hg19	29	rare	152 ASD individuals; 297 SZ individuals; and 294 control individuals	152	-	ASD and SZ	Targeted
25646853	case study	Supplementary Table 3	hg19	71	de novo	3 ASD individuals	3	-	ASD	WGS
26637798	case/control	Supplementary Table 2	hg19	34	Germline or Mosaic	Cases: 76; Control: 50	76	-	mostly ASD	Targeted
27632392	case/control	Supplementary Tables 3 and 4	hg19	319	mosaic	Cases: 12; Control:4	12	Caucasian or African American	ASD	WES
28831199	case/control	Supplementary Table 3	hg19	496	de novo	Cases: 536; Control: 1457	536	Chinese	ASD	Targeted
26582266	family based	Table 1	hg19	38	de novo	30 patients with ASD and their parents (trio-based)	30	Japanese	ASD	WES
22914163	family based and case/control	Supplementary Table 1	hg18	4933	de novo	78 trios	78	Icelandic	ASD	WGS
29162653	family based and case report	Table 1	hg19	7	de novo	8057 individuals with DD and/or ID	8057	-	DD and/or ID and/or autism	WES
24531329	case report	Table 1	hg19	10	mostly de novo	10	10	Mixed	ASD	WES, HRM, or MIP
26576547	case/control	Table 1	hg19	4	de novo	Cases: 2790; Control: published databases (exac, dbSNP, 1000genome, ESP, local database of over 15,000 control exomes)	2790	-	ID	WES
28720891	family based	Table 1	hg38	45	rare	19 trios from singleton Saudi families with ASD	19	Saudi	ASD	WES
27018473	family based	Supplementary Table 7	hg19	3	de novo	71 affected individuals, 26 healthy siblings, and their parents	71	-	ASD	WGS

## Sheet: DbMS-non synonymous ex
Supplementary Table 2A: List of ASD missense mutation genes
	PMID	Chr	Start	End	Ref	Alt	inheritence	parent_of_origin	germline	cytoBand	Func.refGene	Gene.refGene	GeneID	GeneDetail.refGene	ExonicFunc.refGene	AAChange.refGene	Xref.refGene	cosmic70	avsnp147	ExAC_ALL	ExAC_AFR	ExAC_AMR	ExAC_EAS	ExAC_FIN	ExAC_NFE	ExAC_OTH	ExAC_SAS	X1000g2015aug_all	CLINSIG	CLNDBN	CLNACC	CLNDSDB	CLNDSDBID	SIFT_score	SIFT_pred	Polyphen2_HDIV_score	Polyphen2_HDIV_pred	Polyphen2_HVAR_score	Polyphen2_HVAR_pred	LRT_score	LRT_pred	MutationTaster_score	MutationTaster_pred	MutationAssessor_score	MutationAssessor_pred	FATHMM_score	FATHMM_pred	PROVEAN_score	PROVEAN_pred
1	22542183	7	127991052	127991052	G	A	DeNovo	.	.	7q32.1	exonic	SND1	27044	.	nonsynonymous SNV	SND1:NM_014390:exon16:c.G1775A:p.R592Q	.	.	rs757018109	2.81e-05	0	0	0.0001	0	3.37e-05	0	0	.	.	.	.	.	.	0.005	D	1	D	0.995	D	0.008	N	1	D	3.575	H	1.41	T	-3.13	D
2	22542183	18	321720	321720	C	A	DeNovo	.	.	18p11.32	exonic	COLEC12	81035	.	nonsynonymous SNV	COLEC12:NM_130386:exon9:c.G2151T:p.W717C	.	.	.	.	.	.	.	.	.	.	.	.	.	.	.	.	.	0	D	1	D	1	D	0	D	1	D	4.275	H	1.57	T	-4.91	D
6	22542183	7	149722863	149722863	G	A	DeNovo	.	.	7q36.1	exonic	KRBA1	84626	.	nonsynonymous SNV	KRBA1:NM_001290187:exon7:c.G781A:p.E261K,KRBA1:NM_032534:exon7:c.G679A:p.E227K	.	.	rs375462943	3.34e-05	0.0003	0	0.0001	0	0	0	0	.	.	.	.	.	.	0.204	T	0.017	B	0.008	B	0.722	N	1	N	0.895	L	1.47	T	-2.4	N
7	22542183	1	205828706	205828706	A	G	DeNovo	.	.	1q32.1	exonic	PM20D1	148811	.	nonsynonymous SNV	PM20D1:NM_152491:exon13:c.T1423C:p.Y475H	.	.	.	.	.	.	.	.	.	.	.	.	.	.	.	.	.	0	D	1	D	0.996	D	0	D	0.915	N	1.44	L	0.66	T	-4.43	D
9	22542183	3	31989291	31989291	T	C	DeNovo	.	.	3p23	exonic	ZNF860	344787	.	nonsynonymous SNV	ZNF860:NM_001137674:exon2:c.T212C:p.M71T	.	.	.	.	.	.	.	.	.	.	.	.	.	.	.	.	.	0.19	T	0.208	B	0.033	B	.	.	1	N	0.205	N	3.6	T	-4.53	D
10	22542183	1	242220040	242220040	T	C	DeNovo	.	.	1q43	exonic	PLD5	200150	.	nonsynonymous SNV	PLD5:NM_001195812:exon4:c.A59G:p.K20R,PLD5:NM_001195811:exon5:c.A497G:p.K166R,PLD5:NM_001320272:exon6:c.A407G:p.K136R,PLD5:NM_152666:exon6:c.A683G:p.K228R	.	.	.	.	.	.	.	.	.	.	.	.	.	.	.	.	.	0.697	T	0.049	B	0.028	B	0	D	0.727	N	-0.11	N	2.6	T	0	N
12	22542183	12	69693767	69693767	G	T	DeNovo	.	.	12q15	exonic	BEST3	144453	.	nonsynonymous SNV	BEST3:NM_001282613:exon2:c.C70A:p.R24S,BEST3:NM_001282615:exon2:c.C70A:p.R24S,BEST3:NM_001282616:exon3:c.C70A:p.R24S,BEST3:NM_001282614:exon4:c.C388A:p.R130S,BEST3:NM_032735:exon4:c.C388A:p.R130S	.	.	.	.	.	.	.	.	.	.	.	.	.	.	.	.	.	0	D	1	D	1	D	0	D	1	D	4.095	H	-5.69	D	-5.69	D
15	22542183	4	69480687	69480687	G	T	DeNovo	.	.	4q13.3	exonic	UGT2B4	7363	.	nonsynonymous SNV	UGT2B4:NM_021139:exon6:c.C1534A:p.L512M,UGT2B4:NM_001297616:exon7:c.C1126A:p.L376M	.	.	.	.	.	.	.	.	.	.	.	.	.	.	.	.	.	0.064	T	0.593	P	0.512	P	0.922	U	1	N	2.25	M	0.07	T	-1.59	N
16	22542183	16	15028931	15028931	C	T	DeNovo	.	.	16p13.11	exonic	PDXDC1	23042	.	nonsynonymous SNV	PDXDC1:NM_001285444:exon14:c.C1177T:p.R393W,PDXDC1:NM_001285445:exon14:c.C1174T:p.R392W,PDXDC1:NM_001285448:exon14:c.C985T:p.R329W,PDXDC1:NM_001285450:exon14:c.C1189T:p.R397W,PDXDC1:NM_001324021:exon14:c.C1177T:p.R393W,PDXDC1:NM_001285447:exon15:c.C1213T:p.R405W,PDXDC1:NM_001285449:exon15:c.C1258T:p.R420W,PDXDC1:NM_001324019:exon15:c.C1255T:p.R419W,PDXDC1:NM_001324020:exon15:c.C1255T:p.R419W,PDXD…	.	.	rs372184413	2.49e-05	0	8.77e-05	0	0	3.01e-05	0	0	.	.	.	.	.	.	0.006	D	0.028	B	0.004	B	0.221	N	0.924	N	1.5	L	2.11	T	-2.25	N
21	22542183	8	27505097	27505097	C	T	DeNovo	.	.	8p21.1	exonic	EPHX2	2053	.	nonsynonymous SNV	EPHX2:NM_001256483:exon3:c.C290T:p.P97L,EPHX2:NM_001256482:exon4:c.C329T:p.P110L,EPHX2:NM_001256484:exon4:c.C329T:p.P110L,EPHX2:NM_001979:exon4:c.C488T:p.P163L	.	.	.	.	.	.	.	.	.	.	.	.	.	.	.	.	.	0.033	D	0.231	B	0.194	B	0	N	0.956	N	2.19	M	2.31	T	-6.26	D
23	22542183	19	18163049	18163049	G	A	DeNovo	.	.	19p13.11	exonic	PIK3R2	5296	.	nonsynonymous SNV	PIK3R2:NM_005027:exon10:c.G1192A:p.V398I	Megalencephaly-polymicrogyria-polydactyly-hydrocephalus syndrome 1, Autosomal dominant	.	rs771756537	4.13e-05	0	0	0	0	6.01e-05	0	6.07e-05	.	.	.	.	.	.	0.018	D	0.995	D	0.95	D	0	D	1	D	1.82	L	0.07	T	-0.97	N
24	22542183	11	63818293	63818293	C	T	DeNovo	.	.	11q13.1	exonic	C11orf84	144097	.	nonsynonymous SNV	C11orf84:NM_138471:exon3:c.C535T:p.L179F	.	.	.	.	.	.	.	.	.	.	.	.	.	.	.	.	.	0	D	1	D	0.998	D	0.006	N	0.738	N	1.78	L	0.03	T	-1.15	N
25	22542183	19	38724045	38724045	A	G	DeNovo	.	.	19q13.2	exonic	ACTN4	81	.	nonsynonymous SNV	ACTN4:NM_001322033:exon14:c.A1660G:p.M554V,ACTN4:NM_004924:exon14:c.A1660G:p.M554V	Glomerulosclerosis, focal segmental, 1, Autosomal dominant	.	.	.	.	.	.	.	.	.	.	.	.	.	.	.	.	1	T	0.002	B	0.007	B	0	D	1	D	1.905	M	0.79	T	-1.78	N
27	22542183	2	178538750	178538750	C	A	DeNovo	.	.	2q31.2	exonic	TTN	7273	.	nonsynonymous SNV	TTN:NM_003319:exon182:c.G71884T:p.G23962C,TTN:NM_133432:exon183:c.G72259T:p.G24087C,TTN:NM_133437:exon183:c.G72460T:p.G24154C,TTN:NM_133378:exon303:c.G91375T:p.G30459C,TTN:NM_001256850:exon304:c.G94156T:p.G31386C,TTN:NM_001267550:exon354:c.G99079T:p.G33027C	Cardiomyopathy, dilated, 1G;Cardiomyopathy, familial hypertrophic, 9;Muscular dystrophy, limb-girdle, type 2J, Autosomal recessive;Myopathy, early-onset, with fatal cardiomyopathy, Autosomal recessive;Myopathy, proximal, with early respiratory muscle involvement;Tibial muscular dystrophy, tardive, Autosomal dominant	.	.	.	.	.	.	.	.	.	.	.	.	.	.	.	.	0	D	1	D	1	D	.	.	1	D	4	H	-0.16	T	-6.83	D
29	22542183	6	83178696	83178696	G	A	DeNovo	.	.	6q14.1	exonic	PGM3	5238	.	nonsynonymous SNV	PGM3:NM_001199918:exon7:c.C763T:p.R255W,PGM3:NM_001199919:exon8:c.C1006T:p.R336W,PGM3:NM_015599:exon8:c.C1006T:p.R336W,PGM3:NM_001199917:exon9:c.C1090T:p.R364W	Immunodeficiency 23, Autosomal recessive	.	rs748755438	3.3e-05	0	0	0.0001	0	1.5e-05	0	0.0001	.	.	.	.	.	.	0.008	D	0.997	D	0.724	P	0	D	1	D	2.695	M	-0.25	T	-4.1	D
31	22542183	4	142314758	142314758	C	T	DeNovo	.	.	4q31.21	exonic	INPP4B	8821	.	nonsynonymous SNV	INPP4B:NM_001101669:exon8:c.G377A:p.R126Q,INPP4B:NM_001331040:exon8:c.G377A:p.R126Q,INPP4B:NM_003866:exon9:c.G377A:p.R126Q	.	ID=COSM3825259,COSM3825260;OCCURENCE=1(breast)	.	.	.	.	.	.	.	.	.	.	.	.	.	.	.	0.336	T	0.006	B	0.007	B	0.202	N	0.979	N	0	N	1.96	T	-0.08	N
32	22542183	2	178583093	178583093	G	T	DeNovo	.	.	2q31.2	exonic	TTN	7273	.	nonsynonymous SNV	TTN:NM_003319:exon141:c.C38515A:p.L12839I,TTN:NM_133432:exon142:c.C38890A:p.L12964I,TTN:NM_133437:exon142:c.C39091A:p.L13031I,TTN:NM_133378:exon262:c.C58006A:p.L19336I,TTN:NM_001256850:exon263:c.C60787A:p.L20263I,TTN:NM_001267550:exon313:c.C65710A:p.L21904I	Cardiomyopathy, dilated, 1G;Cardiomyopathy, familial hypertrophic, 9;Muscular dystrophy, limb-girdle, type 2J, Autosomal recessive;Myopathy, early-onset, with fatal cardiomyopathy, Autosomal recessive;Myopathy, proximal, with early respiratory muscle involvement;Tibial muscular dystrophy, tardive, Autosomal dominant	.	.	.	.	.	.	.	.	.	.	.	.	.	.	.	.	0.776	T	0.002	B	0.017	B	.	.	1	N	1.07	L	-0.42	T	-0.09	N
34	22542183	19	1582655	1582655	C	T	DeNovo	.	.	19p13.3	exonic	MBD3	53615	.	nonsynonymous SNV	MBD3:NM_001281453:exon4:c.G466A:p.V156I,MBD3:NM_001281454:exon4:c.G370A:p.V124I	.	.	.	.	.	.	.	.	.	.	.	.	.	.	.	.	.	.	.	0.015	B	0.009	B	0	D	0.983	D	-0.755	N	1.03	T	.	.
35	22542183	8	17960077	17960077	G	A	DeNovo	.	.	8p22	exonic	PCM1	5108	.	nonsynonymous SNV	PCM1:NM_001315507:exon14:c.G2104A:p.A702T,PCM1:NM_001315508:exon14:c.G2107A:p.A703T,PCM1:NM_006197:exon14:c.G2104A:p.A702T	.	.	.	.	.	.	.	.	.	.	.	.	.	.	.	.	.	0.061	T	0.726	P	0.38	B	0.006	N	1	N	1.1	L	3.61	T	-0.72	N
38	22542183	17	58279040	58279040	A	C	DeNovo	.	.	17q22	exonic	MPO	4353	.	nonsynonymous SNV	MPO:NM_000250:exon6:c.T853G:p.C285G	Myeloperoxidase deficiency, Autosomal recessive	.	.	.	.	.	.	.	.	.	.	.	.	.	.	.	.	0	D	0.089	B	0.239	B	0	D	1	D	2.435	M	-0.61	T	-10.53	D
40	22542183	5	173609391	173609391	C	T	DeNovo	.	.	5q35.2	exonic	BOD1	91272	.	nonsynonymous SNV	BOD1:NM_138369:exon3:c.G406A:p.V136M	.	.	rs72822197	0.1328	0.3039	0.0993	0.0018	0.1548	0.1382	0.1211	0.0878	.	.	.	.	.	.	0.041	D	0.888	P	0.528	P	0	D	1	D	2.25	M	.	.	-2.69	D
43	22542183	7	142912625	142912625	C	T	DeNovo	.	.	7q34	exonic	TRPV5	56302	.	nonsynonymous SNV	TRPV5:NM_019841:exon13:c.G1645A:p.V549M	.	.	rs765394613	2.47e-05	0	0	0	0.0003	1.5e-05	0	0	.	.	.	.	.	.	0.012	D	1	D	0.997	D	0.003	N	0.991	D	2.71	M	-2.06	D	-1.16	N
44	22542183	2	135715632	135715632	G	A	DeNovo	.	.	2q21.3	exonic	R3HDM1	23518	.	nonsynonymous SNV	R3HDM1:NM_001282799:exon20:c.G2330A:p.R777H,R3HDM1:NM_001282800:exon20:c.G2549A:p.R850H,R3HDM1:NM_001282798:exon23:c.G2717A:p.R906H,R3HDM1:NM_015361:exon23:c.G2714A:p.R905H	.	.	rs375783235	8.24e-06	0	0	0	0	1.5e-05	0	0	.	.	.	.	.	.	0.215	T	0.999	D	0.923	D	0.003	N	0.993	D	1.845	L	1.46	T	-1.05	N
46	22542183	10	96160376	96160376	C	T	DeNovo	.	.	10q24.1	exonic	ZNF518A	9849	.	nonsynonymous SNV	ZNF518A:NM_001278525:exon6:c.C4054T:p.H1352Y,ZNF518A:NM_001330732:exon6:c.C4054T:p.H1352Y,ZNF518A:NM_001330735:exon6:c.C4054T:p.H1352Y,ZNF518A:NM_001330736:exon6:c.C4054T:p.H1352Y,ZNF518A:NM_014803:exon6:c.C4054T:p.H1352Y,ZNF518A:NM_001278524:exon7:c.C4054T:p.H1352Y,ZNF518A:NM_001278526:exon7:c.C2464T:p.H822Y,ZNF518A:NM_001330733:exon7:c.C4054T:p.H1352Y,ZNF518A:NM_001330734:exon7:c.C4054T:p.H1352…	.	.	.	.	.	.	.	.	.	.	.	.	.	.	.	.	.	.	.	1	D	0.996	D	.	.	.	.	.	.	.	.	.	.
49	22542183	12	52395784	52395784	G	C	DeNovo	.	.	12q13.13	exonic	KRT82	3888	.	nonsynonymous SNV	KRT82:NM_033033:exon8:c.C1296G:p.C432W	.	.	.	.	.	.	.	.	.	.	.	.	.	.	.	.	.	0.001	D	0.991	D	0.792	P	0	D	0.993	D	0	N	-1.66	D	-6.07	D
50	22542183	8	140532572	140532572	T	C	DeNovo	.	.	8q24.3	exonic	AGO2	27161	.	nonsynonymous SNV	AGO2:NM_001164623:exon17:c.A2213G:p.N738S,AGO2:NM_012154:exon18:c.A2315G:p.N772S	.	.	.	.	.	.	.	.	.	.	.	.	.	.	.	.	.	0.049	D	0.612	P	0.652	P	0	D	1	D	1.405	L	1.59	T	-4.71	D
51	22542183	11	46385473	46385473	G	A	DeNovo	.	.	11p11.2	exonic	CHRM4	1132	.	nonsynonymous SNV	CHRM4:NM_000741:exon1:c.C1085T:p.A362V	.	.	rs755530650	8.49e-06	0	0	0	0	1.52e-05	0	0	.	.	.	.	.	.	0.106	T	0.741	P	0.309	B	.	.	0.805	N	1.245	L	0.26	T	-1.19	N
52	22542183	4	158170315	158170315	C	T	DeNovo	.	.	4q32.1	exonic	FAM198B	51313	.	nonsynonymous SNV	FAM198B:NM_001031700:exon3:c.G943A:p.A315T	.	.	.	.	.	.	.	.	.	.	.	.	.	.	.	.	.	0.365	T	0.462	P	0.131	B	0.052	N	1	N	.	.	1.56	T	0.69	N
53	22542183	15	52593634	52593634	G	C	DeNovo	.	.	15q21.2	exonic	FAM214A	56204	.	nonsynonymous SNV	FAM214A:NM_001286495:exon9:c.C2773G:p.P925A,FAM214A:NM_019600:exon10:c.C2752G:p.P918A	.	.	.	.	.	.	.	.	.	.	.	.	.	.	.	.	.	0.001	D	1	D	0.998	D	0	D	1	D	2.2	M	0.3	T	-7.49	D
54	22542183	5	175683633	175683633	C	T	DeNovo	.	.	5q35.2	exonic	HRH2	3274	.	nonsynonymous SNV	HRH2:NM_022304:exon1:c.C400T:p.R134W,HRH2:NM_001131055:exon2:c.C400T:p.R134W	.	ID=COSM1436106,COSM1436105;OCCURENCE=1(large_intestine)	.	.	.	.	.	.	.	.	.	.	.	.	.	.	.	0.009	D	1	D	0.999	D	0	D	1	D	3.475	M	1.01	T	-6.87	D
55	22542183	15	40900841	40900841	C	T	DeNovo	.	.	15q15.1	exonic	VPS18	57617	.	nonsynonymous SNV	VPS18:NM_020857:exon4:c.C2023T:p.R675W	.	.	rs750051348	5.77e-05	0	0.0003	0.0002	0	1.5e-05	0	6.06e-05	.	.	.	.	.	.	0.005	D	0.626	P	0.155	B	0.003	N	1	D	1.735	L	2.1	T	-2.91	D
56	22542183	3	37327681	37327681	T	C	DeNovo	.	.	3p22.2	exonic	GOLGA4	2803	.	nonsynonymous SNV	GOLGA4:NM_002078:exon14:c.T5795C:p.L1932S,GOLGA4:NM_001172713:exon15:c.T5861C:p.L1954S	.	.	.	.	.	.	.	.	.	.	.	.	.	.	.	.	.	0	D	1	D	0.998	D	.	.	1	D	2.36	M	1.08	T	-2.46	N
57	22542183	19	58498807	58498807	G	T	DeNovo	.	.	19q13.43	exonic	SLC27A5	10998	.	nonsynonymous SNV	SLC27A5:NM_001321196:exon9:c.C1622A:p.T541N,SLC27A5:NM_012254:exon9:c.C1874A:p.T625N	.	.	.	.	.	.	.	.	.	.	.	.	.	.	.	.	.	0.207	T	0.394	B	0.112	B	0.638	N	1	N	1.445	L	2.83	T	-0.92	N
58	22542183	11	5610833	5610833	C	T	DeNovo	.	.	11p15.4	exonic	TRIM6	117854	.	nonsynonymous SNV	TRIM6:NM_001198645:exon6:c.C433T:p.R145W,TRIM6:NM_001198644:exon7:c.C433T:p.R145W,TRIM6:NM_001003818:exon8:c.C1042T:p.R348W,TRIM6:NM_058166:exon8:c.C958T:p.R320W	.	ID=COSM3666942;OCCURENCE=1(liver)	rs763790811	8.24e-06	0	0	0.0001	0	0	0	0	.	.	.	.	.	.	0.073	T	0.975	D	0.556	P	.	.	1	N	1.985	M	3.57	T	-3.48	D
59	22542183	22	50117297	50117297	G	T	DeNovo	.	.	22q13.33	exonic	MOV10L1	54456	.	nonsynonymous SNV	MOV10L1:NM_001164104:exon9:c.G1400T:p.S467I,MOV10L1:NM_001164105:exon9:c.G1340T:p.S447I,MOV10L1:NM_018995:exon9:c.G1400T:p.S467I	.	.	.	.	.	.	.	.	.	.	.	.	.	.	.	.	.	0.301	T	0.077	B	0.019	B	0.17	N	1	N	0.805	L	-1.42	T	-1.37	N
60	22542183	5	142902001	142902001	G	A	DeNovo	.	.	5q31.3	exonic	ARHGAP26	23092	.	nonsynonymous SNV	ARHGAP26:NM_001135608:exon7:c.G664A:p.G222R,ARHGAP26:NM_001349547:exon7:c.G556A:p.G186R,ARHGAP26:NM_015071:exon7:c.G664A:p.G222R	Leukemia, juvenile myelomonocytic, somatic	ID=COSM3209544;OCCURENCE=1(central_nervous_system)	rs148543665	1.65e-05	0	0	0.0001	0	1.5e-05	0	0	.	.	.	.	.	.	0.556	T	0.942	P	0.584	P	0.004	N	0.714	N	-0.805	N	3.71	T	0.44	N
62	22542183	12	6643547	6643547	C	T	DeNovo	.	.	12p13.31	exonic	ACRBP	84519	.	nonsynonymous SNV	ACRBP:NM_032489:exon6:c.G1069A:p.G357R	.	.	.	.	.	.	.	.	.	.	.	.	.	.	.	.	.	0.008	D	1	D	0.918	D	0.06	N	0.993	D	1.79	L	0.73	T	-2.55	D
65	22542183	19	51127978	51127978	G	A	DeNovo	.	.	19q13.41	exonic	SIGLEC9	27180	.	nonsynonymous SNV	SIGLEC9:NM_001198558:exon5:c.G1045A:p.V349M,SIGLEC9:NM_014441:exon5:c.G1045A:p.V349M	.	.	.	.	.	.	.	.	.	.	.	.	.	.	.	.	.	0.03	D	0.94	P	0.332	B	0.925	N	1	N	0	N	3.56	T	-0.65	N
69	22542183	5	133067447	133067447	G	A	DeNovo	.	.	5q31.1	exonic	HSPA4	3308	.	nonsynonymous SNV	HSPA4:NM_002154:exon3:c.G196A:p.G66R	.	.	.	.	.	.	.	.	.	.	.	.	.	.	.	.	.	0.004	D	0.946	P	0.662	P	0	D	1	D	2.035	M	5.48	T	-4.39	D
72	22542183	22	36932891	36932891	C	T	DeNovo	.	.	22q12.3	exonic	CSF2RB	1439	.	nonsynonymous SNV	CSF2RB:NM_000395:exon9:c.C1139T:p.T380M	Surfactant metabolism dysfunction, pulmonary, 5, Autosomal recessive	.	rs772296886	2.48e-05	0	0	0	0	3.01e-05	0	6.08e-05	.	.	.	.	.	.	0.159	T	0.715	P	0.092	B	0.383	N	1	N	0.805	L	0.36	T	-1.32	N
74	22542183	12	56310977	56310977	T	G	DeNovo	.	.	12q13.3	exonic	CNPY2	10330	.	nonsynonymous SNV	CNPY2:NM_014255:exon5:c.A486C:p.K162N	.	.	.	.	.	.	.	.	.	.	.	.	.	.	.	.	.	0.019	D	0.094	B	0.029	B	0	D	1	D	2.545	M	1.22	T	-2.95	D
75	22542183	5	132861753	132861753	T	C	DeNovo	.	.	5q31.1	exonic	GDF9	2661	.	nonsynonymous SNV	GDF9:NM_005260:exon2:c.A1201G:p.M401V,GDF9:NM_001288824:exon3:c.A937G:p.M313V,GDF9:NM_001288825:exon4:c.A937G:p.M313V,GDF9:NM_001288826:exon4:c.A937G:p.M313V,GDF9:NM_001288827:exon4:c.A937G:p.M313V,GDF9:NM_001288828:exon4:c.A937G:p.M313V	.	.	.	.	.	.	.	.	.	.	.	.	.	.	.	.	.	0.092	T	0.008	B	0.023	B	0	N	0.999	D	0.155	N	-1.55	D	-0.59	N
78	22542183	19	35859532	35859532	A	T	DeNovo	.	.	19q13.12	exonic	KIRREL2	84063	.	nonsynonymous SNV	KIRREL2:NM_001329530:exon4:c.A424T:p.T142S,KIRREL2:NM_199179:exon4:c.A424T:p.T142S,KIRREL2:NM_032123:exon5:c.A574T:p.T192S,KIRREL2:NM_199180:exon5:c.A574T:p.T192S	.	.	.	.	.	.	.	.	.	.	.	.	.	.	.	.	.	0.582	T	0.999	D	0.992	D	0.001	D	1	D	0.955	L	-1.04	T	-0.99	N
80	22542183	19	41294573	41294573	C	T	DeNovo	.	.	19q13.2	exonic	HNRNPUL1	11100	.	nonsynonymous SNV	HNRNPUL1:NM_001301016:exon10:c.C1138T:p.R380W,HNRNPUL1:NM_001321208:exon10:c.C1105T:p.R369W,HNRNPUL1:NM_001321211:exon10:c.C1105T:p.R369W,HNRNPUL1:NM_007040:exon10:c.C1405T:p.R469W,HNRNPUL1:NM_144732:exon10:c.C1105T:p.R369W	.	.	.	.	.	.	.	.	.	.	.	.	.	.	.	.	.	0.002	D	1	D	0.978	D	0	D	1	D	2.9	M	0.88	T	-6.96	D
83	22542183	12	120137974	120137974	C	T	DeNovo	.	.	12q24.23	exonic	GCN1	10985	.	nonsynonymous SNV	GCN1:NM_006836:exon48:c.G6320A:p.R2107H	.	.	rs201734893	0.0004	0	0.0008	0.0005	0	0.0005	0	0	.	.	.	.	.	.	0.007	D	0.999	D	0.799	P	0	D	1	D	2.63	M	-0.17	T	-3.39	D
84	22542183	5	11017999	11017999	C	T	DeNovo	.	.	5p15.2	exonic	CTNND2	1501	.	nonsynonymous SNV	CTNND2:NM_001288716:exon15:c.G2048A:p.R683Q,CTNND2:NM_001288715:exon17:c.G2786A:p.R929Q,CTNND2:NM_001288717:exon17:c.G1760A:p.R587Q,CTNND2:NM_001332:exon18:c.G3059A:p.R1020Q	.	.	.	.	.	.	.	.	.	.	.	.	.	.	.	.	.	0.136	T	0.999	D	0.978	D	0	D	1	D	0.945	L	0.8	T	-1.18	N
86	22542183	9	128123744	128123744	T	A	DeNovo	.	.	9q34.11	exonic	PTGES2	80142	.	nonsynonymous SNV	PTGES2:NM_025072:exon4:c.A644T:p.E215V,PTGES2:NM_001256335:exon5:c.A71T:p.E24V,PTGES2:NM_198938:exon5:c.A71T:p.E24V	.	.	.	.	.	.	.	.	.	.	.	.	.	.	.	.	.	0.01	D	0.469	P	0.16	B	0	D	1	D	2.25	M	0.79	T	-2.64	D
87	22542183	9	124327406	124327406	C	T	DeNovo	.	.	9q33.3	exonic	NEK6	10783	.	nonsynonymous SNV	NEK6:NM_001166167:exon7:c.C637T:p.R213C,NEK6:NM_001166168:exon7:c.C583T:p.R195C,NEK6:NM_001166169:exon7:c.C658T:p.R220C,NEK6:NM_001166170:exon7:c.C583T:p.R195C,NEK6:NM_014397:exon7:c.C583T:p.R195C,NEK6:NM_001145001:exon8:c.C685T:p.R229C,NEK6:NM_001166171:exon8:c.C685T:p.R229C	.	.	rs768356782	8.25e-06	0	0	0	0	1.5e-05	0	0	.	.	.	.	.	.	0.003	D	1	D	0.997	D	0	D	1	D	2.62	M	2.9	T	-7.25	D
88	22542183	7	130298747	130298747	G	T	DeNovo	.	.	7q32.2	exonic	CPA4	51200	.	nonsynonymous SNV	CPA4:NM_001163446:exon2:c.G70T:p.D24Y,CPA4:NM_016352:exon2:c.G70T:p.D24Y	.	.	.	.	.	.	.	.	.	.	.	.	.	.	.	.	.	0.004	D	0.998	D	0.871	P	0	D	1	D	1.845	L	1.18	T	-3.87	D
89	22542183	11	18036120	18036120	T	G	DeNovo	.	.	11p15.1	exonic	TPH1	7166	.	nonsynonymous SNV	TPH1:NM_004179:exon2:c.A140C:p.H47P	.	.	rs765081542	4.29e-05	0	0	0	0	7.86e-05	0	0	.	.	.	.	.	.	0	D	1	D	0.998	D	0	D	1	D	3.375	M	-4.98	D	-9.25	D
90	22542183	6	146801237	146801237	T	G	DeNovo	.	.	6q24.3	exonic	ADGB	79747	.	nonsynonymous SNV	ADGB:NM_024694:exon34:c.T4592G:p.I1531S	.	.	.	.	.	.	.	.	.	.	.	.	.	.	.	.	.	0.009	D	0.998	D	0.917	D	.	.	1	N	0.55	N	1.49	T	-0.58	N
91	22542183	19	17207235	17207235	A	G	DeNovo	.	.	19p13.11	exonic	MYO9B	4650	.	nonsynonymous SNV	MYO9B:NM_001130065:exon35:c.A5615G:p.K1872R,MYO9B:NM_004145:exon35:c.A5615G:p.K1872R	.	.	.	.	.	.	.	.	.	.	.	.	.	.	.	.	.	0.367	T	0.998	D	0.987	D	0	D	0.995	D	1.35	L	1.97	T	-2.11	N
96	22542183	1	153003241	153003241	G	C	DeNovo	.	.	1q21.3	exonic	SPRR3	6707	.	nonsynonymous SNV	SPRR3:NM_001097589:exon2:c.G221C:p.C74S,SPRR3:NM_005416:exon3:c.G221C:p.C74S	.	.	.	.	.	.	.	.	.	.	.	.	.	.	.	.	.	0.398	T	0.01	B	0.013	B	.	.	1	N	0.55	N	2.72	T	1.39	N
97	22542183	X	41727579	41727579	A	C	DeNovo	.	.	Xp11.4	exonic	GPR82	27197	.	nonsynonymous SNV	GPR82:NM_080817:exon3:c.A553C:p.S185R	.	.	.	.	.	.	.	.	.	.	.	.	.	.	.	.	.	0.585	T	0	B	0.002	B	0.941	N	1	N	1.525	L	1.16	T	-0.64	N
99	22542183	14	24119799	24119799	G	A	DeNovo	.	.	14q12	exonic	DCAF11	80344	.	nonsynonymous SNV	DCAF11:NM_001163484:exon11:c.G995A:p.C332Y,DCAF11:NM_025230:exon11:c.G995A:p.C332Y,DCAF11:NM_181357:exon11:c.G917A:p.C306Y	.	.	.	.	.	.	.	.	.	.	.	.	.	.	.	.	.	0.003	D	1	D	0.992	D	0	D	1	D	3.165	M	0.19	T	-8.08	D
100	22542183	8	144359655	144359655	G	C	DeNovo	.	.	8q24.3	exonic	SLC52A2	79581	.	nonsynonymous SNV	SLC52A2:NM_001253815:exon3:c.G163C:p.V55L,SLC52A2:NM_001253816:exon3:c.G163C:p.V55L,SLC52A2:NM_024531:exon3:c.G163C:p.V55L	Brown-Vialetto-Van Laere syndrome 2, Autosomal recessive	.	.	.	.	.	.	.	.	.	.	.	.	.	.	.	.	0.01	D	0.894	P	0.437	B	0	D	1	D	2.67	M	-0.71	T	-1.1	N
101	22542183	7	143053022	143053022	T	G	DeNovo	.	.	7q34	exonic	OR6V1	346517	.	nonsynonymous SNV	OR6V1:NM_001001667:exon1:c.T682G:p.S228A	.	.	.	.	.	.	.	.	.	.	.	.	.	.	.	.	.	0.003	D	0.971	D	0.765	P	.	.	0.996	N	2.27	M	8.1	T	-2.65	D
102	22542183	12	132203573	132203573	G	A	DeNovo	.	.	12q24.33	exonic	GALNT9	50614	.	nonsynonymous SNV	GALNT9:NM_021808:exon3:c.C97T:p.R33C,GALNT9:NM_001122636:exon7:c.C1195T:p.R399C	.	.	rs758686830	1.66e-05	0	0	0	0	1.51e-05	0	6.06e-05	.	.	.	.	.	.	0	D	1	D	1	D	0	D	1	D	2.905	M	1.25	T	-6.86	D
104	22542183	16	1460885	1460885	G	T	DeNovo	.	.	16p13.3	exonic	CLCN7	1186	.	nonsynonymous SNV	CLCN7:NM_001114331:exon4:c.C343A:p.L115I,CLCN7:NM_001287:exon5:c.C415A:p.L139I	Osteopetrosis, autosomal dominant 2, Autosomal dominant;Osteopetrosis, autosomal recessive 4	.	.	.	.	.	.	.	.	.	.	.	.	.	.	.	.	0.118	T	0.911	P	0.298	B	0	D	1	D	0.965	L	-2.25	D	-0.65	N
106	22542183	11	66287861	66287861	G	A	DeNovo	.	.	11q13.2	exonic	YIF1A	10897	.	nonsynonymous SNV	YIF1A:NM_001300861:exon3:c.C299T:p.A100V,YIF1A:NM_020470:exon3:c.C299T:p.A100V	.	.	.	.	.	.	.	.	.	.	.	.	.	.	.	.	.	0.466	T	0.099	B	0.101	B	0	D	1	D	0.44	N	0.91	T	-1.13	N
107	22542183	4	75655166	75655166	A	G	DeNovo	.	.	4q21.1	exonic	G3BP2	9908	.	nonsynonymous SNV	G3BP2:NM_012297:exon7:c.T626C:p.L209P,G3BP2:NM_203504:exon7:c.T626C:p.L209P,G3BP2:NM_203505:exon7:c.T626C:p.L209P	.	.	.	.	.	.	.	.	.	.	.	.	.	.	.	.	.	0.334	T	0.883	P	0.439	B	0.032	N	1	D	-0.975	N	-1.07	T	2.48	N
108	22542183	7	30061921	30061921	A	G	DeNovo	.	.	7p14.3	exonic	PLEKHA8	84725	.	nonsynonymous SNV	PLEKHA8:NM_001197026:exon11:c.A1123G:p.N375D,PLEKHA8:NM_001197027:exon11:c.A1123G:p.N375D,PLEKHA8:NM_001350973:exon11:c.A1123G:p.N375D,PLEKHA8:NM_001350974:exon11:c.A1123G:p.N375D,PLEKHA8:NM_001350975:exon11:c.A526G:p.N176D,PLEKHA8:NM_032639:exon11:c.A1123G:p.N375D	.	.	.	.	.	.	.	.	.	.	.	.	.	.	.	.	.	1	T	0.996	D	0.987	D	0	D	0.925	D	-0.325	N	.	.	0.61	N
110	22542183	12	132032121	132032121	G	A	DeNovo	.	.	12q24.33	exonic	EP400	57634	.	nonsynonymous SNV	EP400:NM_015409:exon30:c.G5923A:p.G1975R	.	ID=COSM375390;OCCURENCE=1(lung)	.	.	.	.	.	.	.	.	.	.	.	.	.	.	.	0	D	1	D	1	D	0	D	1	D	3.265	M	-3.97	D	-7	D
111	22542183	6	69324923	69324923	T	A	DeNovo	.	.	6q13	exonic	ADGRB3	577	.	nonsynonymous SNV	ADGRB3:NM_001704:exon21:c.T2866A:p.F956I	.	.	.	.	.	.	.	.	.	.	.	.	.	.	.	.	.	0	D	1	D	0.999	D	0	D	1	D	3.795	H	-0.01	T	-4.99	D
113	22542183	4	3766938	3766938	A	G	DeNovo	.	.	4p16.3	exonic	ADRA2C	152	.	nonsynonymous SNV	ADRA2C:NM_000683:exon1:c.A332G:p.N111S	.	.	.	.	.	.	.	.	.	.	.	.	.	.	.	.	.	0.001	D	1	D	0.996	D	.	.	1	D	1.89	L	1.19	T	-4.68	D
115	22542183	14	23386060	23386060	C	G	DeNovo	.	.	14q11.2	exonic	MYH6	4624	.	nonsynonymous SNV	MYH6:NM_002471:exon34:c.G5031C:p.E1677D	Atrial septal defect 3;Cardiomyopathy, dilated, 1EE;Cardiomyopathy, hypertrophic, 14	.	.	.	.	.	.	.	.	.	.	.	.	.	.	.	.	0.049	D	0.005	B	0.047	B	.	.	0.984	D	2.93	M	-1.57	D	-1.71	N
116	22542183	15	101068817	101068817	G	A	DeNovo	.	.	15q26.3	exonic	LRRK1	79705	.	nonsynonymous SNV	LRRK1:NM_024652:exon34:c.G6017A:p.R2006Q	.	.	rs377568599	8.57e-06	0	8.68e-05	0	0	0	0	0	.	.	.	.	.	.	0.011	D	1	D	0.92	D	0	D	1	D	1.905	M	-1.01	T	-0.68	N
117	22542183	5	115284875	115284875	G	C	DeNovo	.	.	5q22.3	exonic	CCDC112	153733	.	nonsynonymous SNV	CCDC112:NM_001040440:exon2:c.C151G:p.R51G	.	.	.	.	.	.	.	.	.	.	.	.	.	.	.	.	.	0.008	D	0.712	P	0.438	B	0.003	N	1	D	.	.	1.98	T	-1.72	N
118	22542183	20	17947542	17947542	G	A	DeNovo	.	.	20p11.23	exonic	SNX5	27131	.	nonsynonymous SNV	SNX5:NM_001282454:exon11:c.C707T:p.A236V,SNX5:NM_014426:exon11:c.C1022T:p.A341V,SNX5:NM_152227:exon12:c.C1022T:p.A341V	.	.	.	.	.	.	.	.	.	.	.	.	.	.	.	.	.	0.197	T	0.082	B	0.099	B	0.024	N	0.971	N	0.97	L	-0.07	T	-1.54	N
119	22542183	15	26583387	26583387	C	T	DeNovo	.	.	15q12	exonic	GABRB3	2562	.	nonsynonymous SNV	GABRB3:NM_001191320:exon3:c.G234A:p.M78I,GABRB3:NM_001191321:exon3:c.G276A:p.M92I,GABRB3:NM_000814:exon5:c.G489A:p.M163I,GABRB3:NM_021912:exon5:c.G489A:p.M163I,GABRB3:NM_001278631:exon6:c.G234A:p.M78I	Epileptic encephalopathy, early infantile, 43, Autosomal dominant	.	.	.	.	.	.	.	.	.	.	.	.	.	.	.	.	0	D	1	D	0.994	D	0	D	1	D	3.665	H	-1.14	T	-3.53	D
120	22542183	19	6906433	6906433	G	C	DeNovo	.	.	19p13.2	exonic	ADGRE1	2015	.	nonsynonymous SNV	ADGRE1:NM_001256254:exon6:c.G527C:p.R176T,ADGRE1:NM_001256255:exon6:c.G419C:p.R140T,ADGRE1:NM_001256252:exon8:c.G794C:p.R265T,ADGRE1:NM_001256253:exon9:c.G950C:p.R317T,ADGRE1:NM_001974:exon9:c.G950C:p.R317T	.	.	.	.	.	.	.	.	.	.	.	.	.	.	.	.	.	0.313	T	0.998	D	0.99	D	.	.	1	N	2.215	M	0.35	T	-2.14	N
121	22542183	3	185491643	185491643	A	G	DeNovo	.	.	3q27.2	exonic	TMEM41A	90407	.	nonsynonymous SNV	TMEM41A:NM_080652:exon5:c.T689C:p.M230T	.	.	.	.	.	.	.	.	.	.	.	.	.	.	.	.	.	0.148	T	0	B	0.001	B	0.16	N	1	D	0.895	L	.	.	-1.71	N
122	22542183	4	70644180	70644180	G	T	DeNovo	.	.	4q13.3	exonic	ENAM	10117	.	nonsynonymous SNV	ENAM:NM_031889:exon9:c.G2754T:p.Q918H	Amelogenesis imperfecta, type IB, Autosomal dominant;Amelogenesis imperfecta, type IC, Autosomal recessive	.	.	.	.	.	.	.	.	.	.	.	.	.	.	.	.	1	T	0	B	0	B	0.051	N	1	N	-2.69	N	1.9	T	5.75	N
123	22542183	1	43364631	43364631	C	T	DeNovo	.	.	1p34.2	exonic	ELOVL1	64834	.	nonsynonymous SNV	ELOVL1:NM_001256401:exon5:c.G311A:p.R104Q,ELOVL1:NM_001256402:exon5:c.G149A:p.R50Q,ELOVL1:NM_001256399:exon6:c.G392A:p.R131Q,ELOVL1:NM_022821:exon6:c.G392A:p.R131Q	.	.	.	.	.	.	.	.	.	.	.	.	.	.	.	.	.	0	D	1	D	0.998	D	0	D	1	D	3.58	H	1.78	T	-3.85	D
126	22542183	7	101447724	101447724	C	T	DeNovo	.	.	7q22.1	exonic	COL26A1	136227	.	nonsynonymous SNV	COL26A1:NM_001278563:exon3:c.C322T:p.R108C,COL26A1:NM_133457:exon3:c.C316T:p.R106C	.	ID=COSM3781233;OCCURENCE=1(pancreas)	rs199640859	.	.	.	.	.	.	.	.	.	.	.	.	.	.	.	.	1	D	0.987	D	0.002	N	0.973	D	1.7	L	0.87	T	-5.2	D
131	22542183	10	102148851	102148851	C	T	DeNovo	.	.	10q24.32	exonic	PPRC1	23082	.	nonsynonymous SNV	PPRC1:NM_001288727:exon10:c.C3860T:p.P1287L,PPRC1:NM_001288728:exon12:c.C4286T:p.P1429L,PPRC1:NM_015062:exon12:c.C4652T:p.P1551L	.	.	.	.	.	.	.	.	.	.	.	.	.	.	.	.	.	0.005	D	0.999	D	0.951	D	0	D	1	D	2.075	M	0.35	T	-2.74	D
132	22542183	1	209650014	209650014	A	C	DeNovo	.	.	1q32.2	exonic	LAMB3	3914	.	nonsynonymous SNV	LAMB3:NM_001017402:exon2:c.T133G:p.S45A,LAMB3:NM_000228:exon3:c.T133G:p.S45A,LAMB3:NM_001127641:exon3:c.T133G:p.S45A	Amelogenesis imperfecta, type IA, Autosomal dominant;Epidermolysis bullosa, junctional, Herlitz type, Autosomal recessive;Epidermolysis bullosa, junctional, non-Herlitz type, Autosomal recessive	.	rs796051883	.	.	.	.	.	.	.	.	.	Uncertain significance	Autism	RCV000186216.1	Human_Phenotype_Ontology:MedGen	HP:0000717:CN000674	0.006	D	1	D	0.997	D	0	D	1	D	1.55	L	-0.93	T	-2.62	D
135	22542183	3	53673125	53673125	G	A	DeNovo	.	.	3p21.1	exonic	CACNA1D	776	.	nonsynonymous SNV	CACNA1D:NM_001128839:exon8:c.G1219A:p.G407R,CACNA1D:NM_001128840:exon8:c.G1219A:p.G407R	Primary aldosteronism, seizures, and neurologic abnormalities, Autosomal dominant;Sinoatrial node dysfunction and deafness, Autosomal recessive	.	.	.	.	.	.	.	.	.	.	.	.	.	.	.	.	0.006	D	1	D	0.985	D	.	.	1	D	3.515	H	-4.38	D	-6.83	D
137	22542183	12	57735382	57735382	G	A	DeNovo	.	.	12q14.1	exonic	AGAP2	116986	.	nonsynonymous SNV	AGAP2:NM_001122772:exon2:c.C1214T:p.P405L,AGAP2:NM_014770:exon2:c.C206T:p.P69L	.	.	.	.	.	.	.	.	.	.	.	.	.	.	.	.	.	0.041	D	1	D	0.992	D	0	D	1	D	0.975	L	1.89	T	-6.67	D
138	22542183	12	57737346	57737346	G	C	DeNovo	.	.	12q14.1	exonic	AGAP2	116986	.	nonsynonymous SNV	AGAP2:NM_001122772:exon1:c.C901G:p.P301A	.	.	.	.	.	.	.	.	.	.	.	.	.	.	.	.	.	0.006	D	0.001	B	0.002	B	0.032	N	1	N	0	N	1.43	T	-0.45	N
139	22542183	22	20949765	20949765	G	A	DeNovo	.	.	22q11.21	exonic	CRKL	1399	.	nonsynonymous SNV	CRKL:NM_005207:exon3:c.G832A:p.E278K	.	ID=COSM1032396;OCCURENCE=1(endometrium),1(large_intestine)	.	.	.	.	.	.	.	.	.	.	.	.	.	.	.	0.008	D	0.999	D	0.989	D	0	D	1	D	1.38	L	1.52	T	-3.13	D
140	22542183	19	43996216	43996216	A	G	DeNovo	.	.	19q13.31	exonic	ZNF155	7711	.	nonsynonymous SNV	ZNF155:NM_001260486:exon5:c.A359G:p.N120S,ZNF155:NM_001260487:exon5:c.A359G:p.N120S,ZNF155:NM_003445:exon5:c.A359G:p.N120S,ZNF155:NM_198089:exon5:c.A359G:p.N120S,ZNF155:NM_001260488:exon6:c.A392G:p.N131S	.	.	.	.	.	.	.	.	.	.	.	.	.	.	.	.	.	0.155	T	0.016	B	0.018	B	.	.	1	N	0.895	L	5.57	T	-2.57	D
144	22542183	1	114739826	114739826	G	C	DeNovo	.	.	1p13.2	exonic	CSDE1	7812	.	nonsynonymous SNV	CSDE1:NM_001242892:exon2:c.C65G:p.A22G,CSDE1:NM_001242893:exon2:c.C65G:p.A22G,CSDE1:NM_001007553:exon3:c.C65G:p.A22G,CSDE1:NM_007158:exon3:c.C65G:p.A22G,CSDE1:NM_001130523:exon4:c.C203G:p.A68G,CSDE1:NM_001242891:exon4:c.C203G:p.A68G	.	.	.	.	.	.	.	.	.	.	.	.	.	.	.	.	.	0.241	T	0.651	P	0.154	B	0	D	1	D	-0.345	N	.	.	-0.98	N
145	22542183	9	125350333	125350333	C	T	DeNovo	.	.	9q33.3	exonic	GAPVD1	26130	.	nonsynonymous SNV	GAPVD1:NM_001282681:exon19:c.C3275T:p.A1092V,GAPVD1:NM_001330778:exon19:c.C3257T:p.A1086V,GAPVD1:NM_001330777:exon20:c.C3194T:p.A1065V,GAPVD1:NM_015635:exon21:c.C3419T:p.A1140V,GAPVD1:NM_001282679:exon22:c.C3392T:p.A1131V,GAPVD1:NM_001282680:exon22:c.C3338T:p.A1113V	.	.	rs371655981	1.65e-05	0	0	0	0	3e-05	0	0	.	.	.	.	.	.	0.312	T	0.751	P	0.319	B	0	D	1	D	1.185	L	2.48	T	-2.1	N
146	22542183	19	39886390	39886390	C	T	DeNovo	.	.	19q13.2	exonic	FCGBP	8857	.	nonsynonymous SNV	FCGBP:NM_003890:exon17:c.G7789A:p.D2597N	.	.	rs756560346	2.47e-05	0.0002	0	0	0	1.5e-05	0	0	.	.	.	.	.	.	.	.	0.002	B	0.002	B	.	.	1	N	0.54	N	.	.	.	.
148	22542183	3	129584162	129584162	C	A	DeNovo	.	.	3q22.1	exonic	PLXND1	23129	.	nonsynonymous SNV	PLXND1:NM_015103:exon7:c.G2101T:p.D701Y	.	.	.	.	.	.	.	.	.	.	.	.	.	.	.	.	.	0.001	D	0.999	D	0.964	D	0	D	1	D	2.585	M	0.59	T	-6.8	D
149	22542183	16	669572	669572	T	C	DeNovo	.	.	16p13.3	exonic	RHOT2	89941	.	nonsynonymous SNV	RHOT2:NM_138769:exon5:c.T242C:p.V81A	.	.	.	.	.	.	.	.	.	.	.	.	.	.	.	.	.	0	D	1	D	0.998	D	0	D	1	D	2.785	M	-1.25	T	-3.31	D
150	22542183	1	91511850	91511850	C	T	DeNovo	.	.	1p22.1	exonic	CDC7	8317	.	nonsynonymous SNV	CDC7:NM_001134419:exon6:c.C499T:p.R167C,CDC7:NM_001134420:exon6:c.C499T:p.R167C,CDC7:NM_003503:exon6:c.C499T:p.R167C	.	.	.	.	.	.	.	.	.	.	.	.	.	.	.	.	.	0.001	D	1	D	0.995	D	0	D	1	D	0.785	N	-0.14	T	-6.25	D
151	22542183	2	240577644	240577644	G	A	DeNovo	.	.	2q37.3	exonic	RNPEPL1	57140	.	nonsynonymous SNV	RNPEPL1:NM_018226:exon11:c.G1930A:p.G644S	.	.	rs758390282	1.73e-05	0	0	0	0	3.11e-05	0	0	.	.	.	.	.	.	0.106	T	1	D	1	D	0	U	1	D	2.25	M	0.99	T	-3.45	D
153	22542183	11	61300213	61300213	C	T	DeNovo	.	.	11q12.2	exonic	DDB1	1642	.	nonsynonymous SNV	DDB1:NM_001923:exon27:c.G3346A:p.D1116N	.	.	.	.	.	.	.	.	.	.	.	.	.	.	.	.	.	0.194	T	0.033	B	0.003	B	0	D	1	D	0.975	L	-1.31	T	-1.54	N
154	22542183	2	36476984	36476984	G	A	DeNovo	.	.	2p22.2	exonic	CRIM1	51232	.	nonsynonymous SNV	CRIM1:NM_016441:exon6:c.G1087A:p.V363I	.	.	rs144913926	0.0002	9.61e-05	0.0009	0	0.0002	0.0002	0.0011	0	0.000399361	.	.	.	.	.	0.332	T	0.961	D	0.621	P	0	D	1	D	0.755	N	-0.63	T	-0.24	N
155	22542183	17	1675319	1675319	C	T	DeNovo	.	.	17p13.3	exonic	PRPF8	10594	.	nonsynonymous SNV	PRPF8:NM_006445:exon20:c.G2893A:p.V965M	Retinitis pigmentosa 13, Autosomal dominant	.	rs763978779	1.65e-05	0	0	0	0	3e-05	0	0	.	.	.	.	.	.	0.002	D	0.973	D	0.833	P	0	D	1	D	3.26	M	1.77	T	-2.11	N
156	22542183	11	126473418	126473418	C	T	DeNovo	.	.	11q24.2	exonic	KIRREL3	84623	.	nonsynonymous SNV	KIRREL3:NM_001161707:exon5:c.G482A:p.R161H,KIRREL3:NM_001301097:exon5:c.G482A:p.R161H,KIRREL3:NM_032531:exon5:c.G482A:p.R161H	Mental retardation, autosomal dominant 4	ID=COSM203259;OCCURENCE=1(large_intestine)	rs779979146	4.39e-05	0	0.0002	0.0002	0	0	0	9.2e-05	.	.	.	.	.	.	0.143	T	1	D	0.997	D	0	D	0.903	D	2.685	M	-2.13	D	-1.71	N
157	22542183	1	210919903	210919903	A	G	DeNovo	.	.	1q32.2	exonic	KCNH1	3756	.	nonsynonymous SNV	KCNH1:NM_002238:exon7:c.T1118C:p.I373T,KCNH1:NM_172362:exon7:c.T1199C:p.I400T	Temple-Baraitser syndrome, Autosomal dominant;Zimmermann-Laband syndrome 1, Autosomal dominant	.	.	.	.	.	.	.	.	.	.	.	.	.	.	.	.	0.009	D	0.966	D	0.903	P	0	D	1	D	3.14	M	-5.07	D	-4.32	D
159	22542183	10	24607882	24607882	A	G	DeNovo	.	.	10p12.1	exonic	ARHGAP21	57584	.	nonsynonymous SNV	ARHGAP21:NM_020824:exon10:c.T2444C:p.I815T	.	.	.	.	.	.	.	.	.	.	.	.	.	.	.	.	.	0.13	T	0.028	B	0.023	B	0	D	0.953	D	1.01	L	0.43	T	-1.6	N
160	22542183	3	169861767	169861767	T	A	DeNovo	.	.	3q26.2	exonic	LRRC31	79782	.	nonsynonymous SNV	LRRC31:NM_001277127:exon2:c.A222T:p.K74N,LRRC31:NM_001277128:exon2:c.A222T:p.K74N,LRRC31:NM_024727:exon2:c.A222T:p.K74N	.	.	.	.	.	.	.	.	.	.	.	.	.	.	.	.	.	0.453	T	0.181	B	0.063	B	0.328	N	1	N	1.995	M	2.69	T	-1.05	N
161	22542183	11	9749164	9749164	A	T	DeNovo	.	.	11p15.4	exonic	SWAP70	23075	.	nonsynonymous SNV	SWAP70:NM_001297714:exon10:c.A1458T:p.L486F,SWAP70:NM_015055:exon11:c.A1632T:p.L544F	.	.	.	.	.	.	.	.	.	.	.	.	.	.	.	.	.	0	D	0.995	D	0.904	P	0.001	D	0.658	N	1.04	L	2.78	T	-2.37	N
162	22542183	8	11845769	11845769	C	T	DeNovo	.	.	8p23.1	exonic	CTSB	1508	.	nonsynonymous SNV	CTSB:NM_001317237:exon9:c.G442A:p.G148R,CTSB:NM_001908:exon9:c.G814A:p.G272R,CTSB:NM_147781:exon10:c.G814A:p.G272R,CTSB:NM_147782:exon10:c.G814A:p.G272R,CTSB:NM_147783:exon10:c.G814A:p.G272R,CTSB:NM_147780:exon11:c.G814A:p.G272R	.	.	rs756929729	4.14e-05	0	0	0	0	7.53e-05	0	0	.	.	.	.	.	.	0	D	1	D	1	D	0	D	1	D	3.73	H	-2.15	D	-7.45	D
164	22542183	2	133303074	133303074	G	T	DeNovo	.	.	2q21.2	exonic	NCKAP5	344148	.	nonsynonymous SNV	NCKAP5:NM_207363:exon4:c.C106A:p.L36M,NCKAP5:NM_207481:exon4:c.C106A:p.L36M	.	.	.	.	.	.	.	.	.	.	.	.	.	.	.	.	.	0.131	T	1	D	0.992	D	.	.	1	N	0.345	N	2.6	T	-0.43	N
167	22542183	7	48427831	48427831	G	C	DeNovo	.	.	7p12.3	exonic	ABCA13	154664	.	nonsynonymous SNV	ABCA13:NM_152701:exon42:c.G12525C:p.E4175D	.	.	.	.	.	.	.	.	.	.	.	.	.	.	.	.	.	0.264	T	0.884	P	0.433	B	0.842	N	1	N	1.79	L	-1.22	T	-1.27	N
168	22542183	2	27054737	27054737	G	A	DeNovo	.	.	2p23.3	exonic	AGBL5	60509	.	nonsynonymous SNV	AGBL5:NM_001035507:exon5:c.G659A:p.R220Q,AGBL5:NM_021831:exon5:c.G659A:p.R220Q	Retinitis pigmentosa 75, Autosomal recessive	.	.	.	.	.	.	.	.	.	.	.	.	.	.	.	.	0.051	T	1	D	0.999	D	0	N	1	D	2.045	M	2.4	T	-3.52	D
171	22542183	17	7577693	7577693	C	T	DeNovo	.	.	17p13.1	exonic	EIF4A1	1973	.	nonsynonymous SNV	EIF4A1:NM_001204510:exon8:c.C893T:p.T298I,EIF4A1:NM_001416:exon8:c.C893T:p.T298I	.	.	.	.	.	.	.	.	.	.	.	.	.	.	.	.	.	0.011	D	0.974	D	0.884	P	0	D	1	D	1.5	L	3.21	T	-5.18	D
172	22542183	1	222747058	222747058	G	A	DeNovo	.	.	1q41	exonic	FAM177B	400823	.	nonsynonymous SNV	FAM177B:NM_001324080:exon3:c.G218A:p.R73Q,FAM177B:NM_207468:exon4:c.G218A:p.R73Q	.	.	rs375403559	2.47e-05	9.62e-05	0	0	0	3e-05	0	0	.	.	.	.	.	.	0.227	T	0.168	B	0.022	B	0.415	N	1	N	1.27	L	1.34	T	-2.19	N
174	22542183	12	6981145	6981145	C	T	DeNovo	.	.	12p13.31	exonic	LPCAT3	10162	.	nonsynonymous SNV	LPCAT3:NM_005768:exon6:c.G536A:p.R179H	.	.	rs782324010	2.49e-05	0	0	0	0	4.52e-05	0	0	.	.	.	.	.	.	0.114	T	0.956	P	0.376	B	0.037	N	1	N	1.965	M	-0.79	T	-1.95	N
176	22542183	5	123614390	123614390	C	A	DeNovo	.	.	5q23.2	exonic	CSNK1G3	1456	.	nonsynonymous SNV	CSNK1G3:NM_001270574:exon10:c.C930A:p.H310Q,CSNK1G3:NM_001270572:exon12:c.C1269A:p.H423Q,CSNK1G3:NM_001270573:exon12:c.C1041A:p.H347Q,CSNK1G3:NM_004384:exon12:c.C1338A:p.H446Q,CSNK1G3:NM_001031812:exon13:c.C1266A:p.H422Q,CSNK1G3:NM_001044723:exon13:c.C1362A:p.H454Q	.	.	.	.	.	.	.	.	.	.	.	.	.	.	.	.	.	0.029	D	0.023	B	0.031	B	0	D	0.999	D	1.355	L	1.18	T	-1.81	N
177	22542183	16	70556215	70556215	A	C	DeNovo	.	.	16q22.1	exonic	SF3B3	23450	.	nonsynonymous SNV	SF3B3:NM_012426:exon14:c.A1747C:p.M583L	.	.	.	.	.	.	.	.	.	.	.	.	.	.	.	.	.	0.358	T	0.004	B	0.029	B	0	D	1	D	1.275	L	1.18	T	-1.81	N
178	22542183	10	31817840	31817840	T	C	DeNovo	.	.	10p11.22	exonic	ARHGAP12	94134	.	nonsynonymous SNV	ARHGAP12:NM_001270699:exon9:c.A1523G:p.D508G,ARHGAP12:NM_001270698:exon10:c.A1448G:p.D483G,ARHGAP12:NM_001270696:exon11:c.A1589G:p.D530G,ARHGAP12:NM_001270695:exon12:c.A1664G:p.D555G,ARHGAP12:NM_001270697:exon12:c.A1538G:p.D513G,ARHGAP12:NM_018287:exon13:c.A1679G:p.D560G	.	.	.	.	.	.	.	.	.	.	.	.	.	.	.	.	.	0.007	D	1	D	1	D	0	D	1	D	2.69	M	-1.01	T	-4.86	D
179	22542183	11	64765438	64765438	T	C	DeNovo	.	.	11q13.1	exonic	SF1	7536	.	nonsynonymous SNV	SF1:NM_001346410:exon12:c.A1322G:p.Q441R,SF1:NM_001346364:exon13:c.A1658G:p.Q553R,SF1:NM_201997:exon13:c.A1667G:p.Q556R,SF1:NM_201995:exon14:c.A1868G:p.Q623R	.	.	.	.	.	.	.	.	.	.	.	.	.	.	.	.	.	0	D	0.183	B	0.026	B	.	.	1	D	.	.	0.88	T	-0.34	N
182	22542183	7	101036479	101036479	G	A	DeNovo	.	.	7q22.1	exonic	MUC17	140453	.	nonsynonymous SNV	MUC17:NM_001040105:exon3:c.G5063A:p.G1688E	.	.	rs73168394	0.0716	0.0982	0.0428	0.0268	0.0685	0.0764	0.0813	0.0809	.	.	.	.	.	.	0.515	T	0.001	B	0	B	.	.	1	N	0.46	N	3.35	T	-0.04	N
183	22542183	18	8143721	8143721	G	A	DeNovo	.	.	18p11.23	exonic	PTPRM	5797	.	nonsynonymous SNV	PTPRM:NM_001105244:exon14:c.G2242A:p.A748T,PTPRM:NM_002845:exon14:c.G2242A:p.A748T	.	.	rs745426552	8.24e-06	0	0	0	0.0002	0	0	0	.	.	.	.	.	.	0.003	D	0.999	D	0.985	D	0	D	1	D	2.25	M	1.07	T	-2.38	N
185	22542183	2	15621074	15621074	G	A	DeNovo	.	.	2p24.3	exonic	DDX1	1653	.	nonsynonymous SNV	DDX1:NM_004939:exon18:c.G1405A:p.V469I	.	.	rs767762546	2.49e-05	0	0	0	0	4.53e-05	0	0	.	.	.	.	.	.	0.227	T	0.292	B	0.081	B	0	D	1	D	1.495	L	0.98	T	-0.49	N
186	22542183	3	123330935	123330935	C	T	DeNovo	.	.	3q21.1	exonic	ADCY5	111	.	nonsynonymous SNV	ADCY5:NM_001199642:exon5:c.G550A:p.A184T,ADCY5:NM_183357:exon5:c.G1600A:p.A534T	Dyskinesia, familial, with facial myokymia, Autosomal dominant	.	.	.	.	.	.	.	.	.	.	.	.	.	.	.	.	0.002	D	1	D	0.997	D	0	D	1	D	3.74	H	-1.68	D	-3.51	D
187	22542183	15	90981848	90981848	A	G	DeNovo	.	.	15q26.1	exonic	PRC1	9055	.	nonsynonymous SNV	PRC1:NM_001267580:exon3:c.T278C:p.I93T,PRC1:NM_003981:exon4:c.T401C:p.I134T,PRC1:NM_199413:exon4:c.T401C:p.I134T	.	.	.	.	.	.	.	.	.	.	.	.	.	.	.	.	.	0.407	T	0.107	B	0.072	B	0	D	1	D	1.13	L	1.59	T	-1.82	N
188	22542183	3	48415712	48415712	C	A	DeNovo	.	.	3p21.31	exonic	PLXNB1	5364	.	nonsynonymous SNV	PLXNB1:NM_001130082:exon19:c.G3665T:p.R1222L,PLXNB1:NM_002673:exon19:c.G3665T:p.R1222L	.	.	.	.	.	.	.	.	.	.	.	.	.	.	.	.	.	0.494	T	0.015	B	0.029	B	0.136	N	1	N	0.345	N	-0.95	T	-1.48	N
189	22542183	6	145935370	145935370	A	T	DeNovo	.	.	6q24.3	exonic	SHPRH	257218	.	nonsynonymous SNV	SHPRH:NM_001042683:exon12:c.T2641A:p.Y881N,SHPRH:NM_173082:exon12:c.T2641A:p.Y881N	.	.	rs748409829	8.32e-06	0	8.71e-05	0	0	0	0	0	.	.	.	.	.	.	0.111	T	1	D	0.999	D	0	D	1	D	1.315	L	-3.11	D	-2.29	N
190	22542183	11	57501029	57501029	G	A	DeNovo	.	.	11q12.1	exonic	SLC43A1	8501	.	nonsynonymous SNV	SLC43A1:NM_001198810:exon4:c.C347T:p.A116V,SLC43A1:NM_003627:exon4:c.C347T:p.A116V	.	.	rs772347064	2.84e-05	0	0.0002	0	0	2.55e-05	0	0	.	.	.	.	.	.	1	T	0.327	B	0.053	B	0.638	N	1	N	1.01	L	0.53	T	-0.63	N
192	22542183	19	7554626	7554626	C	T	DeNovo	.	.	19p13.2	exonic	PNPLA6	10908	.	nonsynonymous SNV	PNPLA6:NM_001166114:exon21:c.C2537T:p.T846M,PNPLA6:NM_001166111:exon23:c.C2567T:p.T856M,PNPLA6:NM_001166112:exon23:c.C2342T:p.T781M,PNPLA6:NM_001166113:exon24:c.C2423T:p.T808M,PNPLA6:NM_006702:exon24:c.C2423T:p.T808M	Boucher-Neuhauser syndrome, Autosomal recessive;Oliver-McFarlane syndrome, Autosomal recessive;Spastic paraplegia 39, autosomal recessive, Autosomal recessive	.	.	.	.	.	.	.	.	.	.	.	.	.	.	.	.	0.009	D	0.998	D	0.891	P	0	D	1	D	1.995	M	1.77	T	-2.4	N
197	22542183	15	72774997	72774997	T	C	DeNovo	.	.	15q24.1	exonic	ADPGK	83440	.	nonsynonymous SNV	ADPGK:NM_031284:exon2:c.A334G:p.R112G	.	.	.	.	.	.	.	.	.	.	.	.	.	.	.	.	.	0.214	T	0	B	0.002	B	0	N	1	N	1.59	L	0.92	T	-1.98	N
198	22542183	9	104504627	104504627	G	A	DeNovo	.	.	9q31.1	exonic	OR13F1	138805	.	nonsynonymous SNV	OR13F1:NM_001004485:exon1:c.G365A:p.R122Q	.	.	rs752978468	9.06e-05	0	8.65e-05	0	0.0005	0.0001	0	0	.	.	.	.	.	.	0.009	D	0.718	P	0.133	B	0	D	0.988	D	3.545	H	-1.06	T	-3.77	D
199	22542183	7	132185463	132185463	C	A	DeNovo	.	.	7q32.3	exonic	PLXNA4	91584	.	nonsynonymous SNV	PLXNA4:NM_020911:exon16:c.G2994T:p.R998S	.	.	.	.	.	.	.	.	.	.	.	.	.	.	.	.	.	0.542	T	0.661	P	0.375	B	0	D	1	D	0.75	N	-0.72	T	-0.54	N
200	22542183	6	99401061	99401061	G	A	DeNovo	.	.	6q16.2	exonic	PNISR	25957	.	nonsynonymous SNV	PNISR:NM_001322415:exon10:c.C1843T:p.R615C,PNISR:NM_001322408:exon11:c.C1897T:p.R633C,PNISR:NM_001322413:exon11:c.C1897T:p.R633C,PNISR:NM_001322414:exon11:c.C1843T:p.R615C,PNISR:NM_015491:exon11:c.C1897T:p.R633C,PNISR:NM_001322405:exon12:c.C1897T:p.R633C,PNISR:NM_001322410:exon12:c.C1897T:p.R633C,PNISR:NM_001322412:exon12:c.C1897T:p.R633C,PNISR:NM_032870:exon12:c.C1897T:p.R633C,PNISR:NM_001322406…	.	.	rs780914048	8.24e-06	0	0	0	0	0	0	6.06e-05	.	.	.	.	.	.	0	D	0.999	D	0.916	D	0	D	1	D	0.975	L	.	.	-2.54	D
201	22542183	20	32961308	32961308	C	T	DeNovo	.	.	20q11.21	exonic	EFCAB8	388795	.	nonsynonymous SNV	EFCAB8:NM_001143967:exon27:c.C3566T:p.T1189M	.	.	rs189947728	.	.	.	.	.	.	.	.	0.000399361	.	.	.	.	.	.	.	.	.	.	.	.	.	.	.	.	.	.	.	.	.
203	22542183	16	1911990	1911990	C	T	DeNovo	.	.	16p13.3	exonic	HS3ST6	64711	.	nonsynonymous SNV	HS3ST6:NM_001009606:exon2:c.G629A:p.R210H	.	.	rs200438465	9.67e-06	0	9.01e-05	0	0	0	0	0	.	.	.	.	.	.	0.017	D	0.086	B	0.055	B	0.235	N	0.561	N	2.48	M	0.49	T	-2.87	D
206	22542183	1	54702094	54702094	G	A	DeNovo	.	.	1p32.3	exonic	MROH7	374977	.	nonsynonymous SNV	MROH7:NM_001291332:exon18:c.G1844A:p.R615Q,MROH7:NM_001039464:exon20:c.G3290A:p.R1097Q	.	.	rs565587126	9.32e-06	0	0	0	0	1.61e-05	0	0	.	.	.	.	.	.	0.088	T	0.998	D	0.786	P	0.038	N	0.999	N	2.15	M	1.52	T	-2.55	D
207	22542183	1	148937809	148937809	C	T	DeNovo	.	.	1q21.2	exonic	PDE4DIP	9659	.	nonsynonymous SNV	PDE4DIP:NM_001002812:exon5:c.G581T:p.R194L,PDE4DIP:NM_001198834:exon5:c.G581T:p.R194L,PDE4DIP:NM_014644:exon5:c.G581T:p.R194L,PDE4DIP:NM_001198832:exon8:c.G779T:p.R260L,PDE4DIP:NM_001350521:exon8:c.G992T:p.R331L,PDE4DIP:NM_001350522:exon8:c.G779T:p.R260L,PDE4DIP:NM_001350523:exon8:c.G779T:p.R260L	.	ID=COSM1294910,COSM1294911;OCCURENCE=1(urinary_tract)	rs144942272	8.24e-05	0.0002	0	0	0	0.0001	0	6.06e-05	.	.	.	.	.	.	.	.	.	.	.	.	.	.	.	.	.	.	.	.	.	.
209	22542183	6	158117740	158117740	A	T	DeNovo	.	.	6q25.3	exonic	SERAC1	84947	.	nonsynonymous SNV	SERAC1:NM_032861:exon13:c.T1390A:p.C464S	3-methylglutaconic aciduria with deafness, encephalopathy, and Leigh-like syndrome, Autosomal recessive	.	.	.	.	.	.	.	.	.	.	.	.	.	.	.	.	0.004	D	1	D	1	D	0	D	1	D	1.515	L	-1.91	D	-7.46	D
211	22542183	3	180661871	180661871	C	T	DeNovo	.	.	3q26.33	exonic	CCDC39	339829	.	nonsynonymous SNV	CCDC39:NM_181426:exon3:c.G347A:p.S116N	Ciliary dyskinesia, primary, 14	.	.	.	.	.	.	.	.	.	.	.	.	.	.	.	.	1	T	0	B	0.002	B	0.412	N	1	N	-0.75	N	.	.	2.87	N
212	22542183	X	14530073	14530073	G	C	DeNovo	.	.	Xp22.2	exonic	GLRA2	2742	.	nonsynonymous SNV	GLRA2:NM_001118886:exon1:c.G16C:p.V6L,GLRA2:NM_002063:exon1:c.G16C:p.V6L,GLRA2:NM_001118885:exon2:c.G16C:p.V6L	.	.	.	.	.	.	.	.	.	.	.	.	.	.	.	.	.	0.019	D	0.756	P	0.621	P	0.001	N	1	D	0	N	-1.25	T	-0.05	N
214	22542183	22	29748484	29748484	G	A	DeNovo	.	.	22q12.2	exonic	ZMAT5	55954	.	nonsynonymous SNV	ZMAT5:NM_001003692:exon2:c.C61T:p.R21C,ZMAT5:NM_001318129:exon2:c.C61T:p.R21C,ZMAT5:NM_019103:exon3:c.C61T:p.R21C	.	.	rs778718599	8.24e-06	0	0	0	0	1.5e-05	0	0	.	.	.	.	.	.	0	D	1	D	1	D	0	D	1	D	3.23	M	.	.	-7.65	D
219	22542183	6	13622432	13622432	C	T	DeNovo	.	.	6p23	exonic	RANBP9	10048	.	nonsynonymous SNV	RANBP9:NM_005493:exon14:c.G2120A:p.C707Y	.	.	.	.	.	.	.	.	.	.	.	.	.	.	.	.	.	0.004	D	0.008	B	0.015	B	0	D	1	D	2.425	M	-1.38	T	-4.62	D
220	22542183	19	15680258	15680258	A	C	DeNovo	.	.	19p13.12	exonic	CYP4F12	66002	.	nonsynonymous SNV	CYP4F12:NM_023944:exon4:c.A358C:p.K120Q	.	.	.	.	.	.	.	.	.	.	.	.	.	.	.	.	.	0.001	D	1	D	1	D	0.045	U	0.991	N	2.565	M	-1.45	T	-3.46	D
225	22542183	19	10021732	10021732	C	T	DeNovo	.	.	19p13.2	exonic	RDH8	50700	.	nonsynonymous SNV	RDH8:NM_015725:exon6:c.C979T:p.R327W	.	.	.	.	.	.	.	.	.	.	.	.	.	.	.	.	.	.	.	0.999	D	0.943	D	0.378	N	1	N	2.015	M	-1.76	D	.	.
226	22542183	3	4658254	4658254	G	A	DeNovo	.	.	3p26.1	exonic	ITPR1	3708	.	nonsynonymous SNV	ITPR1:NM_001168272:exon12:c.G1082A:p.R361H,ITPR1:NM_002222:exon12:c.G1082A:p.R361H,ITPR1:NM_001099952:exon13:c.G1127A:p.R376H	Gillespie syndrome;Spinocerebellar ataxia 15, Autosomal dominant;Spinocerebellar ataxia 29, congenital nonprogressive, Autosomal dominant	.	.	.	.	.	.	.	.	.	.	.	.	.	.	.	.	0.306	T	0.916	P	0.532	P	0	D	1	D	1.1	L	-2.16	D	-1.75	N
230	22542183	9	136832288	136832288	G	A	DeNovo	.	.	9q34.3	exonic	RABL6	55684	.	nonsynonymous SNV	RABL6:NM_001173988:exon7:c.G626A:p.R209H,RABL6:NM_001173989:exon7:c.G623A:p.R208H,RABL6:NM_024718:exon7:c.G623A:p.R208H	.	.	rs373810895	8.29e-05	0	0	0.0003	0	0.0001	0	0	.	.	.	.	.	.	0.248	T	0.417	B	0.073	B	0	D	0.999	D	1.015	L	0.68	T	-2.35	N
231	22542183	1	182883530	182883530	G	A	DeNovo	.	.	1q25.3	exonic	DHX9	1660	.	nonsynonymous SNV	DHX9:NM_001357:exon26:c.G3155A:p.R1052Q	.	.	.	.	.	.	.	.	.	.	.	.	.	.	.	.	.	0.128	T	0.989	D	0.752	P	0	D	1	D	1.79	L	0.16	T	-2.36	N
232	22542183	8	86411780	86411780	G	T	DeNovo	.	.	8q21.3	exonic	WWP1	11059	.	nonsynonymous SNV	WWP1:NM_007013:exon9:c.G967T:p.A323S	.	.	.	.	.	.	.	.	.	.	.	.	.	.	.	.	.	0.69	T	0.002	B	0.012	B	0.516	N	0.669	N	0	N	0.84	T	-0.28	N
234	22542183	4	3228727	3228727	C	T	DeNovo	.	.	4p16.3	exonic	HTT	3064	.	nonsynonymous SNV	HTT:NM_002111:exon58:c.C7961T:p.T2654M	Huntington disease, Autosomal dominant	.	rs375426084	2.57e-05	0.0002	0	0	0	1.52e-05	0	0	.	.	.	.	.	.	0.119	T	0.027	B	0.006	B	0.011	N	1	N	0.69	N	3.51	T	-0.05	N
235	22542183	9	135882970	135882970	C	T	DeNovo	.	.	9q34.3	exonic	CAMSAP1	157922	.	nonsynonymous SNV	CAMSAP1:NM_015447:exon2:c.G269A:p.R90H	.	.	.	.	.	.	.	.	.	.	.	.	.	.	.	.	.	0	D	1	D	0.999	D	0	U	1	D	2.61	M	2.14	T	-4.06	D
236	22542183	19	53455499	53455499	G	A	DeNovo	.	.	19q13.42	exonic	ZNF761;ZNF765-ZNF761	388561;110116772	.	nonsynonymous SNV	ZNF761:NM_001289951:exon5:c.G992A:p.C331Y,ZNF761:NM_001289952:exon5:c.G992A:p.C331Y,ZNF761:NM_001008401:exon6:c.G992A:p.C331Y,ZNF765-ZNF761:NM_001350496:exon13:c.G992A:p.C331Y	.	.	.	.	.	.	.	.	.	.	.	.	.	.	.	.	.	.	.	1	D	0.997	D	.	.	.	.	.	.	.	.	.	.
237	22542183	7	103540259	103540259	G	A	DeNovo	.	.	7q22.1	exonic	RELN	5649	.	nonsynonymous SNV	RELN:NM_005045:exon44:c.C6868T:p.R2290C,RELN:NM_173054:exon44:c.C6868T:p.R2290C	Lissencephaly 2 (Norman-Roberts type), Autosomal recessive;Lissencephaly 2 (Norman-Roberts type), Autosomal recessive	.	.	.	.	.	.	.	.	.	.	.	.	.	.	.	.	0.004	D	1	D	0.999	D	0	D	1	D	2.465	M	1.97	T	-3.67	D
238	22542183	11	1252469	1252469	C	T	DeNovo	.	.	11p15.5	exonic	MUC5B	727897	.	nonsynonymous SNV	MUC5B:NM_002458:exon32:c.C14990T:p.P4997L	.	.	rs544802823	7.14e-05	0.0001	0.0005	0	0	1.59e-05	0	0	0.000199681	.	.	.	.	.	0.194	T	0.029	B	0.007	B	.	.	1	N	0.205	N	2.08	T	-2.28	N
239	22542183	2	197408408	197408408	T	C	DeNovo	.	.	2q33.1	exonic	SF3B1	23451	.	nonsynonymous SNV	SF3B1:NM_012433:exon8:c.A1078G:p.I360V	Myelodysplastic syndrome, somatic	.	rs371845865	.	.	.	.	.	.	.	.	.	.	.	.	.	.	1	T	0	B	0.003	B	0	D	1	D	-0.11	N	.	.	0.26	N
240	22542183	20	33658734	33658734	C	T	DeNovo	.	.	20q11.22	exonic	NECAB3	63941	.	nonsynonymous SNV	NECAB3:NM_031232:exon9:c.G980A:p.S327N,NECAB3:NM_031231:exon10:c.G878A:p.S293N	.	.	.	.	.	.	.	.	.	.	.	.	.	.	.	.	.	0.209	T	0.771	P	0.53	P	0	D	0.855	D	1.355	L	1.56	T	-1.03	N
242	22542183	17	42970321	42970321	T	C	DeNovo	.	.	17q21.31	exonic	PTGES3L;PTGES3L-AARSD1	100885848;100885850	.	nonsynonymous SNV	PTGES3L:NM_001142653:exon5:c.A430G:p.K144E,PTGES3L:NM_001142654:exon5:c.A415G:p.K139E,PTGES3L-AARSD1:NM_001136042:exon6:c.A529G:p.K177E,PTGES3L:NM_001261430:exon6:c.A529G:p.K177E,PTGES3L-AARSD1:NM_025267:exon6:c.A346G:p.K116E	.	.	.	.	.	.	.	.	.	.	.	.	.	.	.	.	.	0.449	T	0.999	D	0.996	D	0	D	.	.	1.095	L	1.75	T	-0.81	N
244	22542183	5	103151276	103151276	G	C	DeNovo	.	.	5q21.1	exonic	PPIP5K2	23262	.	nonsynonymous SNV	PPIP5K2:NM_001276277:exon9:c.G930C:p.L310F,PPIP5K2:NM_001281471:exon9:c.G930C:p.L310F,PPIP5K2:NM_001345871:exon9:c.G930C:p.L310F,PPIP5K2:NM_001345872:exon9:c.G930C:p.L310F,PPIP5K2:NM_001345873:exon9:c.G930C:p.L310F,PPIP5K2:NM_001345874:exon9:c.G930C:p.L310F,PPIP5K2:NM_001345875:exon9:c.G930C:p.L310F,PPIP5K2:NM_001345876:exon9:c.G930C:p.L310F,PPIP5K2:NM_001345877:exon9:c.G930C:p.L310F,PPIP5K2:NM_0…	.	.	.	.	.	.	.	.	.	.	.	.	.	.	.	.	.	0.019	D	0.982	D	0.852	P	0	D	1	D	1.895	L	3.35	T	-3.92	D
247	22542183	X	141697521	141697521	G	C	DeNovo	.	.	Xq27.2	exonic	SPANXD	64648	.	nonsynonymous SNV	SPANXD:NM_032417:exon2:c.C238G:p.L80V	.	.	rs150598024	0.0162	0.062	0.0087	0	0.0207	0.0136	0.008	0.0057	.	.	.	.	.	.	1	T	0.589	P	0.389	B	.	.	1	N	.	.	3.24	T	0.69	N
250	22542183	11	56462791	56462791	T	C	DeNovo	.	.	11q12.1	exonic	OR5M9	390162	.	nonsynonymous SNV	OR5M9:NM_001004743:exon1:c.A611G:p.N204S	.	.	.	.	.	.	.	.	.	.	.	.	.	.	.	.	.	0.07	T	0.025	B	0.122	B	0	D	1	N	1.315	L	8.78	T	-3.14	D
251	22542183	4	53458729	53458729	G	C	DeNovo	.	.	4q12	exonic	FIP1L1	81608	.	nonsynonymous SNV	FIP1L1:NM_001134938:exon14:c.G1354C:p.E452Q,FIP1L1:NM_001134937:exon17:c.G1558C:p.E520Q,FIP1L1:NM_030917:exon17:c.G1576C:p.E526Q	.	.	.	.	.	.	.	.	.	.	.	.	.	.	.	.	.	0.087	T	0.759	P	0.277	B	0.011	N	1	D	1.32	L	0.06	T	-0.93	N
254	22542183	1	119511592	119511592	A	G	DeNovo	.	.	1p12	exonic	HSD3B1	3283	.	nonsynonymous SNV	HSD3B1:NM_000862:exon3:c.A235G:p.I79V,HSD3B1:NM_001328615:exon3:c.A235G:p.I79V	.	.	rs6201	0.0482	0.33	0.0794	0.0412	0.0002	0.003	0.0363	0.0557	0.136581	.	.	.	.	.	1	T	0	B	0.001	B	0	N	1	P	-1.72	N	-1.46	T	0.7	N
256	22542183	12	71583676	71583676	G	C	DeNovo	.	.	12q21.1	exonic	LGR5	8549	.	nonsynonymous SNV	LGR5:NM_001277226:exon17:c.G1594C:p.D532H,LGR5:NM_001277227:exon17:c.G1450C:p.D484H,LGR5:NM_003667:exon18:c.G1666C:p.D556H	.	.	.	.	.	.	.	.	.	.	.	.	.	.	.	.	.	0.014	D	0.855	P	0.69	P	0	D	1	D	1.625	L	-2.01	D	-1.91	N
259	22542183	1	203183675	203183675	C	T	DeNovo	.	.	1q32.1	exonic	CHI3L1	1116	.	nonsynonymous SNV	CHI3L1:NM_001276:exon5:c.G431A:p.R144Q	.	.	rs745563186	9.89e-05	0	0	0	0.0002	0.0001	0	6.06e-05	.	.	.	.	.	.	0.29	T	0.109	B	0.016	B	0	N	1	N	-1.25	N	3.47	T	0.15	N
261	22542183	8	119568226	119568226	A	G	DeNovo	.	.	8q24.12	exonic	ENPP2	5168	.	nonsynonymous SNV	ENPP2:NM_001040092:exon22:c.T2080C:p.Y694H,ENPP2:NM_001130863:exon23:c.T2155C:p.Y719H,ENPP2:NM_001330600:exon23:c.T2143C:p.Y715H,ENPP2:NM_006209:exon23:c.T2236C:p.Y746H	.	.	.	.	.	.	.	.	.	.	.	.	.	.	.	.	.	0.056	T	1	D	0.994	D	0	D	1	D	2.31	M	-0.18	T	-3.09	D
262	22542183	9	100022133	100022133	C	T	DeNovo	.	.	9q31.1	exonic	ERP44	23071	.	nonsynonymous SNV	ERP44:NM_015051:exon5:c.G380A:p.R127Q	.	ID=COSM1103226;OCCURENCE=1(endometrium)	.	.	.	.	.	.	.	.	.	.	.	.	.	.	.	0	D	1	D	0.993	D	0	D	1	D	2.23	M	0.92	T	-3.97	D
263	22542183	3	98516825	98516825	T	C	DeNovo	.	.	3q11.2	exonic	CLDND1	56650	.	nonsynonymous SNV	CLDND1:NM_001040200:exon4:c.A311G:p.H104R,CLDND1:NM_001040181:exon5:c.A596G:p.H199R,CLDND1:NM_001040183:exon5:c.A596G:p.H199R,CLDND1:NM_001040199:exon5:c.A596G:p.H199R,CLDND1:NM_001040182:exon6:c.A665G:p.H222R,CLDND1:NM_019895:exon6:c.A596G:p.H199R	.	.	.	.	.	.	.	.	.	.	.	.	.	.	.	.	.	0.009	D	0.991	D	0.987	D	0.001	N	1	D	1.795	L	1.39	T	-3.24	D
264	22542183	12	12126797	12126797	C	T	DeNovo	.	.	12p13.2	exonic	LRP6	4040	.	nonsynonymous SNV	LRP6:NM_002336:exon20:c.G4206A:p.M1402I	Tooth agenesis, selective, 7, Autosomal dominant	.	.	.	.	.	.	.	.	.	.	.	.	.	.	.	.	0.335	T	0.187	B	0.106	B	0	D	1	D	1.245	L	0.99	T	-0.69	N
266	22542183	1	109199954	109199954	G	A	DeNovo	.	.	1p13.3	exonic	KIAA1324	57535	.	nonsynonymous SNV	KIAA1324:NM_001284353:exon12:c.G1588A:p.V530I,KIAA1324:NM_001267048:exon17:c.G2341A:p.V781I,KIAA1324:NM_001284352:exon18:c.G2296A:p.V766I,KIAA1324:NM_020775:exon19:c.G2602A:p.V868I	.	.	rs375869677	2.47e-05	9.61e-05	8.64e-05	0	0	1.5e-05	0	0	.	.	.	.	.	.	0.436	T	0.134	B	0.039	B	0.002	N	0.673	N	0.805	L	2.74	T	-0.8	N
267	22542183	1	229502018	229502018	G	A	DeNovo	.	.	1q42.13	exonic	NUP133	55746	.	nonsynonymous SNV	NUP133:NM_018230:exon3:c.C386T:p.A129V	.	.	.	.	.	.	.	.	.	.	.	.	.	.	.	.	.	0.159	T	0.025	B	0.038	B	0.056	N	0.939	N	1.1	L	0.84	T	-1.79	N
271	22542183	6	138321138	138321138	C	T	DeNovo	.	.	6q24.1	exonic	ARFGEF3	57221	.	nonsynonymous SNV	ARFGEF3:NM_020340:exon29:c.C4679T:p.T1560I	.	.	.	.	.	.	.	.	.	.	.	.	.	.	.	.	.	0.221	T	0.02	B	0.024	B	0.074	N	0.964	D	1.1	L	1.25	T	0.18	N
273	22542183	7	158761510	158761510	G	A	DeNovo	.	.	7q36.3	exonic	ESYT2	57488	.	nonsynonymous SNV	ESYT2:NM_020728:exon11:c.C1363T:p.R455C	.	.	.	.	.	.	.	.	.	.	.	.	.	.	.	.	.	0.003	D	1	D	0.967	D	0	D	1	D	1.75	L	2.93	T	-5.07	D
278	22542183	15	78025392	78025392	C	G	DeNovo	.	.	15q25.1	exonic	TBC1D2B	23102	.	nonsynonymous SNV	TBC1D2B:NM_015079:exon5:c.G953C:p.G318A,TBC1D2B:NM_144572:exon5:c.G953C:p.G318A	.	.	.	.	.	.	.	.	.	.	.	.	.	.	.	.	.	0.79	T	0.034	B	0.02	B	0.251	N	1	N	1.39	L	3.19	T	-0.28	N
280	22542183	19	2121196	2121196	T	C	DeNovo	.	.	19p13.3	exonic	AP3D1	8943	.	nonsynonymous SNV	AP3D1:NM_001261826:exon13:c.A1217G:p.Q406R,AP3D1:NM_003938:exon13:c.A1217G:p.Q406R	.	.	.	.	.	.	.	.	.	.	.	.	.	.	.	.	.	0.044	D	0.996	D	0.986	D	0	D	1	D	1.665	L	1.84	T	-3.47	D
281	22542183	2	109501630	109501630	C	T	DeNovo	.	.	2q13	exonic	SH3RF3	344558	.	nonsynonymous SNV	SH3RF3:NM_001099289:exon10:c.C2608T:p.R870C	.	.	rs369772984	0.0001	0	0.0003	0	0	0.0002	0	0	.	.	.	.	.	.	0	D	1	D	0.985	D	0.003	U	1	D	.	.	0.73	T	-4.78	D
282	22542183	5	138160986	138160986	G	T	DeNovo	.	.	5q31.2	exonic	BRD8	10902	.	nonsynonymous SNV	BRD8:NM_001300962:exon17:c.C2209A:p.L737M,BRD8:NM_001164326:exon18:c.C2341A:p.L781M,BRD8:NM_001300961:exon18:c.C2284A:p.L762M,BRD8:NM_139199:exon18:c.C2332A:p.L778M,BRD8:NM_001300966:exon19:c.C2014A:p.L672M,BRD8:NM_006696:exon19:c.C2551A:p.L851M	.	.	.	.	.	.	.	.	.	.	.	.	.	.	.	.	.	0.001	D	1	D	0.999	D	0	D	1	D	3.67	H	1.47	T	-1.66	N
284	22542183	14	64134123	64134123	C	G	DeNovo	.	.	14q23.2	exonic	SYNE2	23224	.	nonsynonymous SNV	SYNE2:NM_015180:exon78:c.C14569G:p.L4857V,SYNE2:NM_182914:exon78:c.C14569G:p.L4857V	Emery-Dreifuss muscular dystrophy 5, autosomal dominant, Autosomal dominant	.	.	.	.	.	.	.	.	.	.	.	.	.	.	.	.	1	T	0.996	D	0.972	D	0	D	1	D	1.37	L	4.21	T	-0.3	N
285	22542183	12	119734221	119734221	T	C	DeNovo	.	.	12q24.23	exonic	CIT	11113	.	nonsynonymous SNV	CIT:NM_007174:exon25:c.A3167G:p.Q1056R,CIT:NM_001206999:exon26:c.A3293G:p.Q1098R	Microcephaly 17, primary, autosomal recessive, Autosomal recessive	.	.	.	.	.	.	.	.	.	.	.	.	.	.	.	.	0.227	T	0.993	D	0.968	D	0	D	1	D	0.805	L	1.59	T	-1.36	N
288	22542183	7	157256950	157256950	T	G	DeNovo	.	.	7q36.3	exonic	UBE3C	9690	.	nonsynonymous SNV	UBE3C:NM_014671:exon22:c.T2987G:p.F996C	.	.	.	.	.	.	.	.	.	.	.	.	.	.	.	.	.	0	D	1	D	1	D	0	D	1	D	4.4	H	-0.26	T	-7.72	D
291	22542183	14	100292534	100292534	C	T	DeNovo	.	.	14q32.2	exonic	SLC25A29	123096	.	nonsynonymous SNV	SLC25A29:NM_152333:exon3:c.G463A:p.G155R,SLC25A29:NM_001039355:exon4:c.G661A:p.G221R,SLC25A29:NM_001291813:exon5:c.G463A:p.G155R,SLC25A29:NM_001291814:exon5:c.G463A:p.G155R	.	.	.	.	.	.	.	.	.	.	.	.	.	.	.	.	.	0.027	D	0.974	D	0.817	P	0	D	1	D	1.775	L	-1.21	T	-5.49	D
293	22542183	12	55685261	55685261	G	A	DeNovo	.	.	12q13.2	exonic	ITGA7	3679	.	nonsynonymous SNV	ITGA7:NM_001144996:exon25:c.C3223T:p.P1075S,ITGA7:NM_001144997:exon25:c.C2932T:p.P978S,ITGA7:NM_002206:exon25:c.C3211T:p.P1071S	Muscular dystrophy, congenital, due to ITGA7 deficiency, Autosomal recessive	.	.	.	.	.	.	.	.	.	.	.	.	.	.	.	.	0.352	T	0.021	B	0.033	B	0.055	N	1	D	2.3	M	1.87	T	-1.56	N
294	22542183	5	150010454	150010454	C	T	DeNovo	.	.	5q32	exonic	HMGXB3	22993	.	nonsynonymous SNV	HMGXB3:NM_014983:exon4:c.C656T:p.A219V	.	.	.	.	.	.	.	.	.	.	.	.	.	.	.	.	.	0.298	T	0.779	P	0.232	B	0	D	0.98	D	0.46	N	.	.	-0.85	N
296	22542183	17	37512525	37512525	C	T	DeNovo	.	.	17q12	exonic	DUSP14	11072	.	nonsynonymous SNV	DUSP14:NM_007026:exon3:c.C253T:p.P85S	.	.	.	.	.	.	.	.	.	.	.	.	.	.	.	.	.	.	.	0.292	B	0.086	B	0	D	1	D	1.1	L	.	.	.	.
297	22542183	5	90627581	90627581	A	T	DeNovo	.	.	5q14.3	exonic	ADGRV1	84059	.	nonsynonymous SNV	ADGRV1:NM_032119:exon7:c.A1043T:p.D348V	Usher syndrome, type 2C, Autosomal recessive, Digenic dominant;Usher syndrome, type 2C, GPR98/PDZD7 digenic, Autosomal recessive, Digenic dominant	.	.	.	.	.	.	.	.	.	.	.	.	.	.	.	.	0.009	D	1	D	1	D	0	D	1	D	2.24	M	1.23	T	-5.53	D
299	22542183	19	10115579	10115579	C	T	DeNovo	.	.	19p13.2	exonic	EIF3G	8666	.	nonsynonymous SNV	EIF3G:NM_003755:exon10:c.G847A:p.A283T	.	ID=COSM990424;OCCURENCE=1(endometrium)	.	.	.	.	.	.	.	.	.	.	.	.	.	.	.	0.002	D	1	D	1	D	0	D	1	D	3.915	H	0.36	T	-3.76	D
300	22542183	15	48474558	48474558	C	T	DeNovo	.	.	15q21.1	exonic	FBN1	2200	.	nonsynonymous SNV	FBN1:NM_000138:exon33:c.G4057A:p.G1353R	Acromicric dysplasia, Autosomal dominant;Ectopia lentis, familial, Autosomal dominant;Geleophysic dysplasia 2, Autosomal dominant;MASS syndrome;Marfan lipodystrophy syndrome, Autosomal dominant;Marfan syndrome, Autosomal dominant;Stiff skin syndrome, Autosomal dominant;Weill-Marchesani syndrome 2, dominant, Autosomal dominant	.	.	.	.	.	.	.	.	.	.	.	.	.	.	.	.	0.001	D	0.998	D	0.933	D	0	D	1	D	4.4	H	-3.1	D	-7.24	D
301	22542183	X	70352640	70352640	C	T	DeNovo	.	.	Xq13.1	exonic	KIF4A	24137	.	nonsynonymous SNV	KIF4A:NM_012310:exon14:c.C1472T:p.A491V	.	.	rs2297871	0.0088	0.0001	0.0003	0.0874	0.0057	0.0017	0.0147	0.0066	0.0225166	.	.	.	.	.	0.362	T	0.029	B	0.004	B	0.123	N	1	P	0.55	N	-0.34	T	-0.06	N
303	22542183	14	69122322	69122322	G	T	DeNovo	.	.	14q24.1	exonic	DCAF5	8816	.	nonsynonymous SNV	DCAF5:NM_001284206:exon2:c.C253A:p.Q85K,DCAF5:NM_001284207:exon2:c.C7A:p.Q3K,DCAF5:NM_001284208:exon2:c.C253A:p.Q85K,DCAF5:NM_003861:exon2:c.C253A:p.Q85K	.	.	.	.	.	.	.	.	.	.	.	.	.	.	.	.	.	0.824	T	0.01	B	0.003	B	0	D	0.773	N	-0.9	N	0.47	T	-0.54	N
304	22542183	9	21187297	21187297	C	T	DeNovo	.	.	9p21.3	exonic	IFNA4	3441	.	nonsynonymous SNV	IFNA4:NM_021068:exon1:c.G235A:p.V79I	.	.	.	.	.	.	.	.	.	.	.	.	.	.	.	.	.	0.059	T	0.003	B	0.067	B	0.111	N	1	N	1.92	M	3.52	T	-0.84	N
305	22542183	7	71665466	71665466	T	C	DeNovo	.	.	7q11.22	exonic	GALNT17	64409	.	nonsynonymous SNV	GALNT17:NM_022479:exon7:c.T1136C:p.I379T	.	.	rs778345649	1.65e-05	0	0	0	0	3e-05	0	0	.	.	.	.	.	.	0.001	D	0.975	D	0.77	P	0	D	1	D	3.77	H	-0.23	T	-3.15	D
308	22542183	6	41930710	41930710	A	G	DeNovo	.	.	6p21.1	exonic	BYSL	705	.	nonsynonymous SNV	BYSL:NM_004053:exon4:c.A646G:p.I216V	.	.	.	.	.	.	.	.	.	.	.	.	.	.	.	.	.	0.397	T	0.018	B	0.074	B	0	D	1	D	0.485	N	0.98	T	-0.58	N
309	22542183	1	47144727	47144727	G	A	DeNovo	.	.	1p33	exonic	CYP4A22	284541	.	nonsynonymous SNV	CYP4A22:NM_001010969:exon8:c.G1075A:p.A359T	.	.	.	.	.	.	.	.	.	.	.	.	.	.	.	.	.	0.581	T	0.08	B	0.074	B	0.46	N	1	N	-0.095	N	-0.32	T	-0.01	N
310	22542183	X	3655200	3655200	T	A	DeNovo	.	.	Xp22.33	exonic	PRKX	5613	.	nonsynonymous SNV	PRKX:NM_005044:exon3:c.A548T:p.D183V	.	.	.	.	.	.	.	.	.	.	.	.	.	.	.	.	.	0.015	D	0.51	P	0.491	P	0.001	N	1	D	2.915	M	2.87	T	-5.92	D
315	22542183	10	95238625	95238625	G	A	DeNovo	.	.	10q23.33	exonic	PDLIM1	9124	.	nonsynonymous SNV	PDLIM1:NM_020992:exon6:c.C746T:p.A249V	.	.	rs565368926	1.65e-05	0	0	0	0	1.5e-05	0	6.06e-05	0.000199681	.	.	.	.	.	0.008	D	0.997	D	0.647	P	0	D	1	D	2.28	M	1.99	T	-2.16	N
316	22542183	11	113235070	113235070	G	T	DeNovo	.	.	11q23.2	exonic	NCAM1	4684	.	nonsynonymous SNV	NCAM1:NM_000615:exon13:c.G1701T:p.K567N,NCAM1:NM_001076682:exon13:c.G1701T:p.K567N,NCAM1:NM_001242608:exon13:c.G1701T:p.K567N,NCAM1:NM_181351:exon14:c.G1731T:p.K577N,NCAM1:NM_001242607:exon15:c.G1809T:p.K603N	.	.	.	.	.	.	.	.	.	.	.	.	.	.	.	.	.	.	.	0.999	D	0.971	D	0	U	1	D	.	.	.	.	.	.
317	22542183	19	48838085	48838085	C	T	DeNovo	.	.	19q13.33	exonic	PLEKHA4	57664	.	nonsynonymous SNV	PLEKHA4:NM_020904:exon19:c.G2009A:p.R670Q	.	.	.	.	.	.	.	.	.	.	.	.	.	.	.	.	.	0.005	D	0.029	B	0.002	B	0.062	N	1	D	.	.	1.77	T	0.18	N
324	22542183	9	21187407	21187407	G	C	DeNovo	.	.	9p21.3	exonic	IFNA4	3441	.	nonsynonymous SNV	IFNA4:NM_021068:exon1:c.C125G:p.A42G	.	.	rs752150173	0.0001	0	0	0.0013	0	3.05e-05	0	0	.	.	.	.	.	.	0.759	T	0	B	0.003	B	0.489	N	1	N	0.255	N	3.49	T	0.38	N
325	22542183	X	83509126	83509126	A	G	DeNovo	.	.	Xq21.1	exonic	POU3F4	5456	.	nonsynonymous SNV	POU3F4:NM_000307:exon1:c.A802G:p.S268G	Deafness, X-linked 2, X-linked recessive	.	.	.	.	.	.	.	.	.	.	.	.	.	.	.	.	0.069	T	0.002	B	0.026	B	0	D	1	D	0.735	N	-3.77	D	-3.55	D
326	22542183	X	102656829	102656829	G	T	DeNovo	.	.	Xq22.1	exonic	GPRASP1	9737	.	nonsynonymous SNV	GPRASP1:NM_001099411:exon3:c.G2916T:p.W972C,GPRASP1:NM_001099410:exon4:c.G2916T:p.W972C,GPRASP1:NM_014710:exon5:c.G2916T:p.W972C,GPRASP1:NM_001184727:exon6:c.G2916T:p.W972C	.	.	.	.	.	.	.	.	.	.	.	.	.	.	.	.	.	0.042	D	0.964	D	0.334	B	.	.	1	N	1.245	L	3.08	T	-1.64	N
327	22542183	15	63725414	63725414	A	G	DeNovo	.	.	15q22.31	exonic	HERC1	8925	.	nonsynonymous SNV	HERC1:NM_003922:exon18:c.T3446C:p.I1149T	Macrocephaly, dysmorphic facies, and psychomotor retardation, Autosomal recessive	.	.	.	.	.	.	.	.	.	.	.	.	.	.	.	.	0.001	D	0.281	B	0.04	B	0	D	1	D	1.24	L	1.44	T	-2.36	N
331	22542183	6	132683280	132683280	C	T	DeNovo	.	.	6q23.2	exonic	VNN1	8876	.	nonsynonymous SNV	VNN1:NM_004666:exon7:c.G1402A:p.G468R	.	.	rs141631091	3.3e-05	0	8.69e-05	0	0	4.5e-05	0	0	.	.	.	.	.	.	0.446	T	0.012	B	0.005	B	0.171	N	1	N	2.14	M	-2.34	D	0.05	N
334	22542183	3	44447416	44447416	G	A	DeNovo	.	.	3p21.31	exonic	ZNF445	353274	.	nonsynonymous SNV	ZNF445:NM_181489:exon8:c.C2255T:p.P752L	.	.	.	.	.	.	.	.	.	.	.	.	.	.	.	.	.	0.169	T	0.94	P	0.421	B	0.007	N	0.95	D	0	N	3.28	T	-2.67	D
335	22542183	8	39645438	39645438	G	C	DeNovo	.	.	8p11.22	exonic	ADAM18	8749	.	nonsynonymous SNV	ADAM18:NM_001320313:exon10:c.G938C:p.C313S,ADAM18:NM_014237:exon11:c.G1010C:p.C337S	.	.	.	.	.	.	.	.	.	.	.	.	.	.	.	.	.	0	D	1	D	0.997	D	0	D	1	D	3.02	M	-0.66	T	-9.53	D
336	22542183	3	48421690	48421690	C	G	DeNovo	.	.	3p21.31	exonic	PLXNB1	5364	.	nonsynonymous SNV	PLXNB1:NM_001130082:exon7:c.G1637C:p.R546P,PLXNB1:NM_002673:exon7:c.G1637C:p.R546P	.	.	rs754980263	8.3e-06	0	0	0	0	1.51e-05	0	0	.	.	.	.	.	.	0.012	D	1	D	0.994	D	0	D	1	D	2.675	M	3.89	T	-4.93	D
338	22542183	19	7678197	7678197	C	A	DeNovo	.	.	19p13.2	exonic	MCEMP1	199675	.	nonsynonymous SNV	MCEMP1:NM_174918:exon3:c.C278A:p.A93D	.	.	.	.	.	.	.	.	.	.	.	.	.	.	.	.	.	0.055	T	0.981	D	0.654	P	0.28	N	1	N	0.345	N	1.78	T	-2.85	D
339	22542183	11	5841377	5841377	C	T	DeNovo	.	.	11p15.4	exonic	OR52E6	390078	.	nonsynonymous SNV	OR52E6:NM_001005167:exon1:c.G521A:p.R174H	.	.	rs200669717	0.0002	0.0002	0	0	0.0002	0.0003	0	0	.	.	.	.	.	.	1	T	0	B	0.001	B	0.482	N	1	N	-0.925	N	8.72	T	1.95	N
340	22542183	1	201092041	201092041	C	T	DeNovo	.	.	1q32.1	exonic	CACNA1S	779	.	nonsynonymous SNV	CACNA1S:NM_000069:exon4:c.G472A:p.G158S	Hypokalemic periodic paralysis, type 1, Autosomal dominant	ID=COSM209463;OCCURENCE=1(large_intestine)	rs373218444	8.24e-06	0	0	0	0	1.5e-05	0	0	.	.	.	.	.	.	0.06	T	1	D	0.998	D	0	D	1	D	1.295	L	-4.47	D	-5.23	D
344	22542183	1	55132585	55132585	G	A	DeNovo	.	.	1p32.3	exonic	USP24	23358	.	nonsynonymous SNV	USP24:NM_015306:exon31:c.C3497T:p.A1166V	.	.	.	.	.	.	.	.	.	.	.	.	.	.	.	.	.	0.01	D	0.989	D	0.828	P	0	D	1	D	1.735	L	2.13	T	-2.39	N
347	22542183	10	73504924	73504924	G	A	DeNovo	.	.	10q22.2	exonic	USP54	159195	.	nonsynonymous SNV	USP54:NM_001320437:exon20:c.C4051T:p.R1351C,USP54:NM_001350995:exon20:c.C3946T:p.R1316C,USP54:NM_152586:exon20:c.C4237T:p.R1413C	.	.	rs758608416	9.06e-05	0	0	0	0	0.0001	0	6.06e-05	.	.	.	.	.	.	0.04	D	0.02	B	0.005	B	.	.	1	N	1.795	L	0.41	T	-2.46	N
349	22542183	20	46725844	46725844	G	A	DeNovo	.	.	20q13.12	exonic	SLC2A10	81031	.	nonsynonymous SNV	SLC2A10:NM_030777:exon2:c.G808A:p.V270M	Arterial tortuosity syndrome, Autosomal recessive	ID=COSM303227;OCCURENCE=1(central_nervous_system)	rs749220947	0.0001	0	0	0.0001	0.0006	0.0001	0	6.06e-05	.	.	.	.	.	.	0.095	T	0.763	P	0.176	B	0.055	N	1	N	0.165	N	-1.45	T	-0.77	N
350	22542183	19	1223104	1223104	C	T	DeNovo	.	.	19p13.3	exonic	STK11	6794	.	nonsynonymous SNV	STK11:NM_000455:exon8:c.C1040T:p.A347V	Melanoma, malignant, somatic (3);Pancreatic cancer, Autosomal dominant, Somatic mutation, Multifactorial;Peutz-Jeghers syndrome, Autosomal dominant;Testicular tumor, somatic;Melanoma, malignant, somatic (3);Pancreatic cancer, Autosomal dominant, Somatic mutation, Multifactorial;Peutz-Jeghers syndrome, Autosomal dominant;Testicular tumor, somatic	.	.	2.1e-05	0	0.0001	0	0	1.85e-05	0	0	.	.	.	.	.	.	0.526	T	0.049	B	0.014	B	0.042	N	0.957	N	0	N	-0.36	T	-1.25	N
351	22542183	8	91289216	91289216	A	G	DeNovo	.	.	8q21.3	exonic	SLC26A7	115111	.	nonsynonymous SNV	SLC26A7:NM_052832:exon3:c.A274G:p.I92V,SLC26A7:NM_134266:exon3:c.A274G:p.I92V,SLC26A7:NM_001282356:exon4:c.A274G:p.I92V	.	.	rs139913412	.	.	.	.	.	.	.	.	.	.	.	.	.	.	0.121	T	0.001	B	0.002	B	0.005	N	0.909	N	0.255	N	-2.86	D	-0.83	N
352	22542183	4	148435962	148435962	G	C	DeNovo	.	.	4q31.23	exonic	NR3C2	4306	.	nonsynonymous SNV	NR3C2:NM_000901:exon2:c.C899G:p.P300R,NR3C2:NM_001166104:exon2:c.C899G:p.P300R	Hypertension, early-onset, autosomal dominant, with exacerbation in pregnancy;Pseudohypoaldosteronism type I, autosomal dominant, Autosomal dominant	.	.	.	.	.	.	.	.	.	.	.	.	.	.	.	.	0	D	0.998	D	0.893	P	0	D	1	D	0.895	L	-3.58	D	-2.4	N
353	22542183	1	248474090	248474090	C	T	DeNovo	.	.	1q44	exonic	OR2T3	343173	.	nonsynonymous SNV	OR2T3:NM_001005495:exon1:c.C740T:p.S247F	.	.	rs150934113	0.0166	0.0492	0.0072	0.0093	0.0142	0.0137	0.0184	0.0194	.	.	.	.	.	.	0.024	D	0.886	P	0.768	P	.	.	1	N	3.39	M	1.22	T	-5.67	D
355	22542183	17	77488797	77488797	C	T	DeNovo	.	.	17q25.3	exonic	2021-09-09	10801	.	nonsynonymous SNV	SEPT9:NM_001113495:exon5:c.C859T:p.R287C,SEPT9:NM_001113496:exon5:c.C442T:p.R148C,SEPT9:NM_001293696:exon5:c.C523T:p.R175C,SEPT9:NM_001293697:exon5:c.C442T:p.R148C,SEPT9:NM_001293698:exon5:c.C442T:p.R148C,SEPT9:NM_001113493:exon6:c.C1174T:p.R392C,SEPT9:NM_001113494:exon6:c.C703T:p.R235C,SEPT9:NM_001293695:exon6:c.C1138T:p.R380C,SEPT9:NM_006640:exon6:c.C1141T:p.R381C,SEPT9:NM_001113491:exon7:c.C11…	Amyotrophy, hereditary neuralgic, Autosomal dominant;Leukemia, acute myeloid, therapy-related (1);Ovarian carcinoma (1);Amyotrophy, hereditary neuralgic, Autosomal dominant;Leukemia, acute myeloid, therapy-related (1);Ovarian carcinoma (1)	ID=COSM1386323,COSM1386325,COSM1386324;OCCURENCE=1(large_intestine)	.	.	.	.	.	.	.	.	.	.	.	.	.	.	.	0	D	1	D	1	D	0	D	1	D	4.24	H	-0.44	T	-7.2	D
359	22542183	20	24969604	24969604	C	T	DeNovo	.	.	20p11.21	exonic	APMAP	57136	.	nonsynonymous SNV	APMAP:NM_020531:exon7:c.G770A:p.R257Q	.	.	.	.	.	.	.	.	.	.	.	.	.	.	.	.	.	0.379	T	0.049	B	0.011	B	0	N	0.991	D	0.75	N	1	T	-0.61	N
361	22542183	9	135484635	135484635	C	T	DeNovo	.	.	9q34.3	exonic	PPP1R26	9858	.	nonsynonymous SNV	PPP1R26:NM_014811:exon4:c.C125T:p.S42L	.	.	rs773741384	2.55e-05	0	0	0	0	3.12e-05	0	6.07e-05	.	.	.	.	.	.	0.005	D	0.854	P	0.213	B	0.155	N	0.877	N	1.735	L	2.29	T	-4.07	D
366	22542183	2	170962887	170962887	T	G	DeNovo	.	.	2q31.1	exonic	GORASP2	26003	.	nonsynonymous SNV	GORASP2:NM_001201428:exon9:c.T755G:p.L252R,GORASP2:NM_015530:exon9:c.T959G:p.L320R	.	.	.	.	.	.	.	.	.	.	.	.	.	.	.	.	.	0.006	D	0.895	P	0.548	P	0	D	0.995	D	1.995	M	0.73	T	-2.15	N
367	22542183	1	155018617	155018617	G	A	DeNovo	.	.	1q21.3	exonic	DCST2	127579	.	nonsynonymous SNV	DCST2:NM_144622:exon15:c.C2249T:p.T750I	.	.	.	.	.	.	.	.	.	.	.	.	.	.	.	.	.	0.066	T	0.198	B	0.008	B	.	.	1	N	0	N	1.9	T	-0.22	N
368	22542183	11	1244676	1244676	C	T	DeNovo	.	.	11p15.5	exonic	MUC5B	727897	.	nonsynonymous SNV	MUC5B:NM_002458:exon31:c.C7796T:p.T2599I	.	.	rs202020113	0.0271	0.0153	0.0049	0	0.0759	0.0357	0.0379	0.009	.	.	.	.	.	.	0.019	D	0.004	B	0.001	B	.	.	1	N	1.195	L	2.13	T	-0.88	N
369	22542183	11	124884910	124884910	G	A	DeNovo	.	.	11q24.2	exonic	ROBO4	54538	.	nonsynonymous SNV	ROBO4:NM_001301088:exon18:c.C2570T:p.S857F,ROBO4:NM_019055:exon18:c.C3005T:p.S1002F	.	.	.	.	.	.	.	.	.	.	.	.	.	.	.	.	.	0	D	0.005	B	0.004	B	.	.	1	N	1.61	L	0.12	T	-1.25	N
372	22542183	3	1321790	1321790	A	G	DeNovo	.	.	3p26.3	exonic	CNTN6	27255	.	nonsynonymous SNV	CNTN6:NM_001349357:exon6:c.A590G:p.N197S,CNTN6:NM_001289081:exon7:c.A686G:p.N229S,CNTN6:NM_001349356:exon7:c.A794G:p.N265S,CNTN6:NM_001289080:exon8:c.A902G:p.N301S,CNTN6:NM_014461:exon8:c.A902G:p.N301S,CNTN6:NM_001349352:exon9:c.A902G:p.N301S,CNTN6:NM_001349353:exon9:c.A902G:p.N301S,CNTN6:NM_001349354:exon9:c.A902G:p.N301S,CNTN6:NM_001349355:exon9:c.A902G:p.N301S,CNTN6:NM_001349350:exon10:c.A902G…	.	.	.	.	.	.	.	.	.	.	.	.	.	.	.	.	.	0.002	D	0.997	D	0.973	D	0	D	1	D	1.735	L	-1.83	D	-4.78	D
373	22542183	8	87873269	87873269	T	C	DeNovo	.	.	8q21.3	exonic	DCAF4L2	138009	.	nonsynonymous SNV	DCAF4L2:NM_152418:exon1:c.A703G:p.M235V	.	.	.	.	.	.	.	.	.	.	.	.	.	.	.	.	.	0.286	T	0.008	B	0.021	B	0.873	N	1	N	0.895	L	2.03	T	-1.58	N
374	22542183	6	18207411	18207411	C	T	DeNovo	.	.	6p22.3	exonic	KDM1B	221656	.	nonsynonymous SNV	KDM1B:NM_153042:exon12:c.C977T:p.S326L	.	.	.	.	.	.	.	.	.	.	.	.	.	.	.	.	.	0.606	T	0.999	D	0.994	D	0.135	N	1	D	0.69	N	2.99	T	-1.8	N
375	22542183	8	41934828	41934828	C	T	DeNovo	.	.	8p11.21	exonic	KAT6A	7994	.	nonsynonymous SNV	KAT6A:NM_006766:exon17:c.G3392A:p.R1131H	Mental retardation, autosomal dominant 32, Autosomal dominant	.	rs141610909	8.31e-05	0.0009	8.64e-05	0	0	0	0	0	0.000599042	.	.	.	.	.	0.209	T	0	B	0.001	B	0.006	N	0.974	N	0.345	N	0.26	T	-0.44	N
377	22542183	2	32433688	32433688	C	G	DeNovo	.	.	2p22.3	exonic	BIRC6	57448	.	nonsynonymous SNV	BIRC6:NM_016252:exon13:c.C3293G:p.A1098G	.	.	.	.	.	.	.	.	.	.	.	.	.	.	.	.	.	0.144	T	0.982	D	0.581	P	0	D	1	D	0.695	N	-0.82	T	-2.09	N
380	22542183	11	17771983	17771983	G	A	DeNovo	.	.	11p15.1	exonic	KCNC1	3746	.	nonsynonymous SNV	KCNC1:NM_001112741:exon2:c.G889A:p.G297S,KCNC1:NM_004976:exon2:c.G889A:p.G297S	Epilepsy, progressive myoclonic 7, Autosomal dominant	.	rs781542866	1.65e-05	0	0	0	0	3e-05	0	0	.	.	.	.	.	.	0.132	T	1	D	0.99	D	0.555	N	1	D	1.275	L	-4.85	D	-3.33	D
381	22542183	9	127508511	127508511	C	T	DeNovo	.	.	9q34.11	exonic	FAM129B	64855	.	nonsynonymous SNV	FAM129B:NM_001035534:exon11:c.G1306A:p.E436K,FAM129B:NM_022833:exon11:c.G1345A:p.E449K	.	.	.	.	.	.	.	.	.	.	.	.	.	.	.	.	.	0.015	D	1	D	0.999	D	0	D	1	D	2.305	M	1.38	T	-3.46	D
383	22542183	12	56638375	56638375	A	G	DeNovo	.	.	12q13.3	exonic	ATP5B	506	.	nonsynonymous SNV	ATP5B:NM_001686:exon10:c.T1538C:p.I513T	.	.	.	.	.	.	.	.	.	.	.	.	.	.	.	.	.	0	D	0.998	D	0.997	D	0	D	1	D	3.99	H	-1.09	T	-2.03	N
385	22542183	22	43068521	43068521	G	A	DeNovo	.	.	22q13.2	exonic	TTLL1	25809	.	nonsynonymous SNV	TTLL1:NM_012263:exon5:c.C392T:p.P131L	.	.	rs754256538	8.28e-05	0	8.64e-05	0.001	0	0	0	0	.	.	.	.	.	.	0.002	D	0.989	D	0.909	D	0	D	1	D	2.95	M	3.44	T	-9.66	D
387	22542183	1	53509888	53509888	A	C	DeNovo	.	.	1p32.3	exonic	GLIS1	148979	.	nonsynonymous SNV	GLIS1:NM_147193:exon8:c.T1498G:p.F500V	.	.	.	.	.	.	.	.	.	.	.	.	.	.	.	.	.	0.108	T	0.664	P	0.201	B	0.021	N	0.94	D	1.04	L	2.89	T	-0.47	N
389	22542183	19	6926369	6926369	G	A	DeNovo	.	.	19p13.2	exonic	ADGRE1	2015	.	nonsynonymous SNV	ADGRE1:NM_001256254:exon13:c.G1567A:p.G523S,ADGRE1:NM_001256255:exon13:c.G1459A:p.G487S,ADGRE1:NM_001256252:exon15:c.G1834A:p.G612S,ADGRE1:NM_001256253:exon15:c.G1795A:p.G599S,ADGRE1:NM_001974:exon16:c.G1990A:p.G664S	.	.	.	.	.	.	.	.	.	.	.	.	.	.	.	.	.	0.491	T	0.811	P	0.538	P	.	.	1	N	1.12	L	1.08	T	-1.68	N
390	22542183	14	92015723	92015723	C	G	DeNovo	.	.	14q32.12	exonic	TRIP11	9321	.	nonsynonymous SNV	TRIP11:NM_001321851:exon6:c.G793C:p.E265Q,TRIP11:NM_004239:exon6:c.G796C:p.E266Q	Achondrogenesis, type IA, Autosomal recessive	.	.	.	.	.	.	.	.	.	.	.	.	.	.	.	.	0.005	D	0.996	D	0.968	D	0	D	0.998	D	2.395	M	-0.16	T	-1.37	N
391	22542183	11	17101391	17101391	T	C	DeNovo	.	.	11p15.1	exonic	PIK3C2A	5286	.	nonsynonymous SNV	PIK3C2A:NM_001321380:exon24:c.A2755G:p.I919V,PIK3C2A:NM_002645:exon25:c.A3895G:p.I1299V,PIK3C2A:NM_001321378:exon26:c.A3895G:p.I1299V	.	.	.	.	.	.	.	.	.	.	.	.	.	.	.	.	.	0	D	0.247	B	0.136	B	0	D	1	D	2.315	M	-1.58	D	-0.95	N
394	22542183	17	7805303	7805303	C	T	DeNovo	.	.	17p13.1	exonic	DNAH2	146754	.	nonsynonymous SNV	DNAH2:NM_020877:exon61:c.C9352T:p.R3118W	.	ID=COSM179884;OCCURENCE=1(large_intestine)	rs746986584	8.24e-06	0	8.64e-05	0	0	0	0	0	.	.	.	.	.	.	0.001	D	1	D	0.987	D	0	D	1	D	3.09	M	-0.85	T	-6.31	D
395	22542183	9	108874904	108874904	G	A	DeNovo	.	.	9q31.3	exonic	ELP1	8518	.	nonsynonymous SNV	ELP1:NM_001330749:exon34:c.C2875T:p.P959S,ELP1:NM_001318360:exon36:c.C3580T:p.P1194S,ELP1:NM_003640:exon36:c.C3922T:p.P1308S	.	.	.	.	.	.	.	.	.	.	.	.	.	.	.	.	.	0.304	T	0.014	B	0.004	B	0.002	N	0.706	N	0.67	N	2.18	T	-1.57	N
399	22542183	7	11590558	11590558	G	A	DeNovo	.	.	7p21.3	exonic	THSD7A	221981	.	nonsynonymous SNV	THSD7A:NM_015204:exon4:c.C1355T:p.T452M	.	ID=COSM1084364;OCCURENCE=1(endometrium)	rs767811878	4.16e-05	0.0001	8.69e-05	0	0	3.01e-05	0	6.08e-05	.	.	.	.	.	.	0.032	D	0.595	P	0.282	B	0	D	1	D	2.485	M	0.07	T	-2.42	N
401	22542183	14	62081161	62081161	C	T	DeNovo	.	.	14q23.2	exonic	SYT16	83851	.	nonsynonymous SNV	SYT16:NM_031914:exon4:c.C1321T:p.R441W	.	.	rs201514000	0.0007	0.0001	8.76e-05	0	0	0	0.0011	0.0046	0.000599042	.	.	.	.	.	.	.	0.999	D	0.849	P	0.047	N	0.754	D	1.24	L	.	.	.	.
402	22542183	3	49713972	49713972	A	G	DeNovo	.	.	3p21.31	exonic	RNF123	63891	.	nonsynonymous SNV	RNF123:NM_022064:exon30:c.A2900G:p.N967S	.	.	rs778150538	2.48e-05	0	0	0.0001	0	3.02e-05	0	0	.	.	.	.	.	.	0.021	D	0.893	P	0.371	B	0	D	1	D	1.52	L	-0.84	T	-2.22	N
403	22542183	16	50751734	50751734	T	C	DeNovo	.	.	16q12.1	exonic	CYLD	1540	.	nonsynonymous SNV	CYLD:NM_001042355:exon4:c.T635C:p.L212S,CYLD:NM_001042412:exon4:c.T635C:p.L212S,CYLD:NM_015247:exon5:c.T635C:p.L212S	Brooke-Spiegler syndrome, Autosomal dominant;Cylindromatosis, familial, Autosomal dominant;Trichoepithelioma, multiple familial, 1, Autosomal dominant	.	rs375434282	8.28e-06	0	0	0	0	1.5e-05	0	0	.	.	.	.	.	.	0.473	T	0.992	D	0.848	P	0.013	N	1	D	0.345	N	-0.94	T	0.16	N
404	22542183	2	162317898	162317898	T	G	DeNovo	.	.	2q24.2	exonic	IFIH1	64135	.	nonsynonymous SNV	IFIH1:NM_022168:exon1:c.A410C:p.K137T	Aicardi-Goutieres syndrome 7, Autosomal dominant;Singleton-Merten syndrome 1, Autosomal dominant	.	.	.	.	.	.	.	.	.	.	.	.	.	.	.	.	0.506	T	0.041	B	0.016	B	0.576	N	1	N	1.01	L	2.05	T	-0.21	N
405	22542183	22	20995791	20995791	G	T	DeNovo	.	.	22q11.21	exonic	LZTR1	8216	.	nonsynonymous SNV	LZTR1:NM_006767:exon17:c.G1988T:p.G663V	Noonan syndrome 10, Autosomal dominant	.	.	.	.	.	.	.	.	.	.	.	.	.	.	.	.	0	D	1	D	1	D	0	D	1	D	3.225	M	-0.56	T	-5.1	D
407	22542183	16	69319461	69319461	G	A	DeNovo	.	.	16q22.1	exonic	VPS4A	27183	.	nonsynonymous SNV	VPS4A:NM_013245:exon6:c.G538A:p.V180M	.	.	rs573192094	.	.	.	.	.	.	.	.	.	.	.	.	.	.	0.001	D	1	D	0.991	D	0	D	1	D	2.385	M	-3.63	D	-2.71	D
408	22542183	1	85022319	85022319	C	T	DeNovo	.	.	1p22.3	exonic	MCOLN3	55283	.	nonsynonymous SNV	MCOLN3:NM_001253693:exon9:c.G1009A:p.G337S,MCOLN3:NM_018298:exon10:c.G1177A:p.G393S	.	.	.	.	.	.	.	.	.	.	.	.	.	.	.	.	.	0.177	T	0.386	B	0.1	B	0	N	1	D	1.2	L	-0.26	T	-1.78	N
411	22542183	X	55731480	55731480	A	G	DeNovo	.	.	Xp11.21	exonic	RRAGB	10325	.	nonsynonymous SNV	RRAGB:NM_006064:exon5:c.A410G:p.H137R,RRAGB:NM_016656:exon6:c.A494G:p.H165R	.	.	.	.	.	.	.	.	.	.	.	.	.	.	.	.	.	0.505	T	0.003	B	0.01	B	0	D	1	D	0.22	N	0.07	T	-2.4	N
413	22542183	X	154461303	154461303	G	A	DeNovo	.	.	Xq28	exonic	PLXNA3	55558	.	nonsynonymous SNV	PLXNA3:NM_017514:exon3:c.G799A:p.A267T	.	.	rs145244142	0.0001	0.0005	0	0.0002	0	6.27e-05	0	0.0005	.	.	.	.	.	.	0.435	T	0.1	B	0.067	B	0	D	0.997	N	1.355	L	2.82	T	-0.68	N
415	22542183	3	152300327	152300327	T	C	DeNovo	.	.	3q25.2	exonic	MBNL1	4154	.	nonsynonymous SNV	MBNL1:NM_207293:exon1:c.T134C:p.V45A,MBNL1:NM_207294:exon1:c.T134C:p.V45A,MBNL1:NM_207295:exon1:c.T134C:p.V45A,MBNL1:NM_207296:exon1:c.T134C:p.V45A,MBNL1:NM_207297:exon1:c.T134C:p.V45A,MBNL1:NM_021038:exon2:c.T134C:p.V45A,MBNL1:NM_207292:exon2:c.T134C:p.V45A	.	.	.	.	.	.	.	.	.	.	.	.	.	.	.	.	.	0.019	D	0.982	D	0.843	P	0.003	N	1	D	2.665	M	0.72	T	-2.88	D
418	22542183	6	12123889	12123889	G	T	DeNovo	.	.	6p24.1	exonic	HIVEP1	3096	.	nonsynonymous SNV	HIVEP1:NM_002114:exon4:c.G4094T:p.R1365L	.	.	.	.	.	.	.	.	.	.	.	.	.	.	.	.	.	0	D	1	D	0.999	D	0.003	N	1	D	2.9	M	1.78	T	-6.53	D
423	22542183	4	38044426	38044426	T	G	DeNovo	.	.	4p14	exonic	TBC1D1	23216	.	nonsynonymous SNV	TBC1D1:NM_001253912:exon9:c.T1478G:p.L493R,TBC1D1:NM_015173:exon9:c.T1478G:p.L493R	.	.	.	.	.	.	.	.	.	.	.	.	.	.	.	.	.	0	D	1	D	0.999	D	0	D	1	D	2.31	M	2.99	T	-3.08	D
428	22542183	11	121554057	121554057	A	G	DeNovo	.	.	11q24.1	exonic	SORL1	6653	.	nonsynonymous SNV	SORL1:NM_003105:exon17:c.A2387G:p.D796G	.	.	.	.	.	.	.	.	.	.	.	.	.	.	.	.	.	0.017	D	0.997	D	0.908	P	0	N	1	D	3.525	H	-3.08	D	-6.61	D
430	22542183	7	8127875	8127875	T	C	DeNovo	.	.	7p21.3	exonic	ICA1	3382	.	nonsynonymous SNV	ICA1:NM_001350838:exon11:c.A1103G:p.Q368R,ICA1:NM_001350831:exon12:c.A1265G:p.Q422R,ICA1:NM_001350832:exon12:c.A1265G:p.Q422R,ICA1:NM_001350833:exon12:c.A1265G:p.Q422R,ICA1:NM_001350834:exon12:c.A1262G:p.Q421R,ICA1:NM_001136020:exon13:c.A1328G:p.Q443R,ICA1:NM_001276478:exon13:c.A1325G:p.Q442R,ICA1:NM_001350819:exon13:c.A1328G:p.Q443R,ICA1:NM_001350820:exon13:c.A1328G:p.Q443R,ICA1:NM_001350821:exo…	.	.	.	.	.	.	.	.	.	.	.	.	.	.	.	.	.	0.177	T	0.005	B	0.006	B	0.471	N	0.851	N	0.55	N	.	.	-1.19	N
432	22542183	7	18585326	18585326	C	T	DeNovo	.	.	7p21.1	exonic	HDAC9	9734	.	nonsynonymous SNV	HDAC9:NM_058176:exon2:c.C68T:p.P23L,HDAC9:NM_178425:exon2:c.C68T:p.P23L,HDAC9:NM_001204145:exon3:c.C68T:p.P23L,HDAC9:NM_001204146:exon3:c.C68T:p.P23L,HDAC9:NM_001321874:exon3:c.C68T:p.P23L,HDAC9:NM_001321875:exon3:c.C68T:p.P23L,HDAC9:NM_001321876:exon3:c.C68T:p.P23L,HDAC9:NM_001321877:exon3:c.C68T:p.P23L,HDAC9:NM_001321878:exon3:c.C68T:p.P23L,HDAC9:NM_001321879:exon3:c.C68T:p.P23L,HDAC9:NM_001321…	.	.	.	.	.	.	.	.	.	.	.	.	.	.	.	.	.	0.006	D	1	D	0.999	D	0.004	N	1	D	2.095	M	0.57	T	-3.67	D
434	22542183	2	151655921	151655921	T	C	DeNovo	.	.	2q23.3	exonic	NEB	4703	.	nonsynonymous SNV	NEB:NM_001164507:exon50:c.A6598G:p.S2200G,NEB:NM_001164508:exon50:c.A6598G:p.S2200G,NEB:NM_001271208:exon50:c.A6598G:p.S2200G,NEB:NM_004543:exon50:c.A6598G:p.S2200G	Nemaline myopathy 2, autosomal recessive, Autosomal recessive	.	.	.	.	.	.	.	.	.	.	.	.	.	.	.	.	0.035	D	0.874	P	0.651	P	0	D	1	D	2.405	M	3.17	T	-2.19	N
435	22542183	5	72456475	72456475	T	C	DeNovo	.	.	5q13.2	exonic	ZNF366	167465	.	nonsynonymous SNV	ZNF366:NM_152625:exon3:c.A1453G:p.S485G	.	.	.	.	.	.	.	.	.	.	.	.	.	.	.	.	.	0.054	T	0.996	D	0.952	D	0	D	1	D	1.17	L	3.15	T	-3.16	D
436	22542183	14	96385658	96385658	G	A	DeNovo	.	.	14q32.2	exonic	GSKIP	51527	.	nonsynonymous SNV	GSKIP:NM_001271906:exon3:c.G394A:p.A132T,GSKIP:NM_001271904:exon4:c.G394A:p.A132T,GSKIP:NM_001271905:exon4:c.G394A:p.A132T,GSKIP:NM_016472:exon4:c.G394A:p.A132T	.	.	.	.	.	.	.	.	.	.	.	.	.	.	.	.	.	0.535	T	0.423	B	0.23	B	0	D	1	D	1.59	L	.	.	-0.65	N
437	22542183	13	114291641	114291641	G	A	DeNovo	.	.	13q34	exonic	UPF3A	65110	.	nonsynonymous SNV	UPF3A:NM_080687:exon6:c.G596A:p.R199Q,UPF3A:NM_023011:exon7:c.G695A:p.R232Q	.	.	rs751840581	1.65e-05	0	0	0	0	3.01e-05	0	0	.	.	.	.	.	.	0.003	D	1	D	0.992	D	0.013	N	1	D	2.485	M	1.57	T	-3.5	D
439	22542183	11	103909729	103909729	A	G	DeNovo	.	.	11q22.3	exonic	PDGFD	80310	.	nonsynonymous SNV	PDGFD:NM_025208:exon7:c.T1078C:p.C360R,PDGFD:NM_033135:exon7:c.T1060C:p.C354R	.	.	.	.	.	.	.	.	.	.	.	.	.	.	.	.	.	0	D	1	D	0.998	D	0	D	1	D	2.125	M	0.38	T	-6.08	D
440	22542183	12	101305959	101305959	A	G	DeNovo	.	.	12q23.2	exonic	UTP20	27340	.	nonsynonymous SNV	UTP20:NM_014503:exon16:c.A1826G:p.Y609C	.	.	.	.	.	.	.	.	.	.	.	.	.	.	.	.	.	0.135	T	1	D	0.971	D	0	D	1	D	2.14	M	-0.16	T	-2.97	D
441	22542183	4	166074932	166074932	C	T	DeNovo	.	.	4q32.3	exonic	TLL1	7092	.	nonsynonymous SNV	TLL1:NM_012464:exon17:c.C2243T:p.T748M	Atrial septal defect 6, Autosomal dominant	ID=COSM1428418;OCCURENCE=1(haematopoietic_and_lymphoid_tissue),1(large_intestine)	rs746510010	1.65e-05	0	0	0	0	3e-05	0	0	.	.	.	.	.	.	0.025	D	1	D	0.999	D	0	U	1	D	2.95	M	-4.21	D	-4.55	D
443	22542183	7	135394050	135394050	G	A	DeNovo	.	.	7q33	exonic	CNOT4	4850	.	nonsynonymous SNV	CNOT4:NM_001008225:exon10:c.C1486T:p.P496S,CNOT4:NM_001190847:exon10:c.C1495T:p.P499S,CNOT4:NM_001190848:exon10:c.C1495T:p.P499S,CNOT4:NM_001190849:exon10:c.C1486T:p.P496S,CNOT4:NM_001190850:exon10:c.C1495T:p.P499S,CNOT4:NM_013316:exon10:c.C1486T:p.P496S	.	.	.	.	.	.	.	.	.	.	.	.	.	.	.	.	.	0.115	T	0.996	D	0.986	D	0	D	1	D	0.46	N	0.67	T	-1.84	N
445	22542183	1	1959190	1959190	C	T	DeNovo	.	.	1p36.33	exonic	CFAP74	85452	.	nonsynonymous SNV	CFAP74:NM_001304360:exon16:c.G1781A:p.G594E	.	.	.	.	.	.	.	.	.	.	.	.	.	.	.	.	.	.	.	1	D	1	D	0	D	0.963	D	2.36	M	.	.	.	.
446	22542183	5	146233642	146233642	G	A	DeNovo	.	.	5q32	exonic	RBM27	54439	.	nonsynonymous SNV	RBM27:NM_018989:exon7:c.G1043A:p.G348D	.	.	.	.	.	.	.	.	.	.	.	.	.	.	.	.	.	0.043	D	0.999	D	0.829	P	0	D	0.764	D	0.345	N	0.87	T	-0.12	N
450	22542183	15	70058742	70058742	T	C	DeNovo	.	.	15q23	exonic	TLE3	7090	.	nonsynonymous SNV	TLE3:NM_001282982:exon9:c.A671G:p.K224R,TLE3:NM_001105192:exon11:c.A839G:p.K280R,TLE3:NM_001282979:exon11:c.A839G:p.K280R,TLE3:NM_001282980:exon11:c.A839G:p.K280R,TLE3:NM_001282981:exon11:c.A818G:p.K273R,TLE3:NM_005078:exon11:c.A839G:p.K280R,TLE3:NM_020908:exon11:c.A839G:p.K280R	.	.	.	.	.	.	.	.	.	.	.	.	.	.	.	.	.	0.384	T	0.289	B	0.234	B	0	D	1	D	1.525	L	0.9	T	-1.14	N
451	22542183	1	12777024	12777024	C	T	DeNovo	.	.	1p36.21	exonic	PRAMEF12	390999	.	nonsynonymous SNV	PRAMEF12:NM_001080830:exon3:c.C877T:p.P293S	.	.	.	.	.	.	.	.	.	.	.	.	.	.	.	.	.	0.236	T	0.015	B	0.011	B	0	N	1	N	1.48	L	5.69	T	-5.25	D
452	22542183	1	70148563	70148563	T	A	DeNovo	.	.	1p31.1	exonic	LRRC40	55631	.	nonsynonymous SNV	LRRC40:NM_017768:exon14:c.A1627T:p.N543Y	.	.	.	.	.	.	.	.	.	.	.	.	.	.	.	.	.	0.082	T	0.572	P	0.309	B	0.026	N	0.885	N	1.995	M	0.1	T	-1.44	N
453	22542183	4	47937206	47937206	T	A	DeNovo	.	.	4p12	exonic	CNGA1	1259	.	nonsynonymous SNV	CNGA1:NM_001142564:exon10:c.A1495T:p.M499L,CNGA1:NM_000087:exon11:c.A1288T:p.M430L	Retinitis pigmentosa 49	.	.	.	.	.	.	.	.	.	.	.	.	.	.	.	.	1	T	0.001	B	0	B	0	D	0.902	D	-2.11	N	-3.51	D	1.46	N
454	22542183	15	78788358	78788358	C	T	DeNovo	.	.	15q25.1	exonic	ADAMTS7	11173	.	nonsynonymous SNV	ADAMTS7:NM_014272:exon8:c.G1195A:p.D399N	.	.	.	.	.	.	.	.	.	.	.	.	.	.	.	.	.	0.006	D	1	D	0.998	D	0	D	1	D	4.235	H	-2.82	D	-4.69	D
455	22542183	22	43537416	43537416	C	T	DeNovo	.	.	22q13.2	exonic	EFCAB6	64800	.	nonsynonymous SNV	EFCAB6:NM_198856:exon27:c.G3553A:p.V1185M,EFCAB6:NM_022785:exon29:c.G4009A:p.V1337M	.	.	rs142679598	4.12e-05	0.0003	0	0	0	1.5e-05	0	6.06e-05	.	.	.	.	.	.	0.109	T	0.954	P	0.421	B	0.006	N	1	N	1.61	L	3.07	T	-0.29	N
460	22542183	17	19357843	19357843	C	A	DeNovo	.	.	17p11.2	exonic	B9D1	27077	.	nonsynonymous SNV	B9D1:NM_001321214:exon3:c.G241T:p.G81C,B9D1:NM_001321215:exon3:c.G241T:p.G81C,B9D1:NM_001321216:exon3:c.G241T:p.G81C,B9D1:NM_001321217:exon3:c.G241T:p.G81C,B9D1:NM_001321218:exon3:c.G241T:p.G81C,B9D1:NM_001321219:exon3:c.G241T:p.G81C,B9D1:NM_001330149:exon3:c.G241T:p.G81C,B9D1:NM_015681:exon3:c.G241T:p.G81C	Joubert syndrome 27, Autosomal recessive	.	.	.	.	.	.	.	.	.	.	.	.	.	.	.	.	0.001	D	1	D	1	D	0	D	1	D	3.54	H	-0.73	T	-7.75	D
462	22542183	1	209839043	209839043	T	A	DeNovo	.	.	1q32.2	exonic	DIEXF	27042	.	nonsynonymous SNV	DIEXF:NM_014388:exon7:c.T1197A:p.D399E	.	.	.	.	.	.	.	.	.	.	.	.	.	.	.	.	.	0.318	T	0.118	B	0.083	B	0	D	0.982	D	-0.175	N	1.02	T	-0.74	N
466	22542183	1	155198167	155198167	C	T	DeNovo	.	.	1q22	exonic	THBS3	7059	.	nonsynonymous SNV	THBS3:NM_001252608:exon16:c.G1768A:p.D590N,THBS3:NM_001252607:exon17:c.G2101A:p.D701N,THBS3:NM_007112:exon18:c.G2128A:p.D710N	.	.	.	.	.	.	.	.	.	.	.	.	.	.	.	.	.	0.178	T	1	D	1	D	0	D	1	D	2	M	-5.02	D	-3.81	D
467	22542183	7	26646527	26646527	C	T	DeNovo	.	.	7p15.2	exonic	C7orf71	285941	.	nonsynonymous SNV	C7orf71:NM_001302625:exon3:c.C422T:p.P141L,C7orf71:NM_001145531:exon4:c.C497T:p.P166L	.	.	.	.	.	.	.	.	.	.	.	.	.	.	.	.	.	.	.	.	.	.	.	.	.	.	.	.	.	.	.	.	.
469	22542183	18	7023328	7023328	C	A	DeNovo	.	.	18p11.31	exonic	LAMA1	284217	.	nonsynonymous SNV	LAMA1:NM_005559:exon19:c.G2537T:p.C846F	Poretti-Boltshauser syndrome, Autosomal recessive	.	.	.	.	.	.	.	.	.	.	.	.	.	.	.	.	0	D	1	D	1	D	0	D	1	D	3.895	H	-3.4	D	-9.26	D
470	22542183	14	104949378	104949378	G	A	DeNovo	.	.	14q32.33	exonic	AHNAK2	113146	.	nonsynonymous SNV	AHNAK2:NM_001350929:exon7:c.C5773T:p.P1925S,AHNAK2:NM_138420:exon7:c.C6073T:p.P2025S	.	.	rs202033888	0.0004	0.0037	0.0004	0	0	0.0001	0	0	0.000399361	.	.	.	.	.	0.016	D	0.313	B	0.221	B	.	.	1	N	3.5	M	4.07	T	-5.76	D
471	22542183	12	53160135	53160135	G	A	DeNovo	.	.	12q13.13	exonic	CSAD	51380	.	nonsynonymous SNV	CSAD:NM_001244706:exon5:c.C452T:p.A151V,CSAD:NM_001244705:exon14:c.C1151T:p.A384V,CSAD:NM_015989:exon14:c.C1232T:p.A411V	.	.	.	.	.	.	.	.	.	.	.	.	.	.	.	.	.	0.701	T	0.977	D	0.796	P	0	D	1	D	1.31	L	1.09	T	-0.8	N
472	22542183	X	115306686	115306686	T	C	DeNovo	.	.	Xq23	exonic	LUZP4	51213	.	nonsynonymous SNV	LUZP4:NM_001318840:exon3:c.T578C:p.V193A,LUZP4:NM_016383:exon4:c.T824C:p.V275A	.	.	rs146034702	.	.	.	.	.	.	.	.	.	.	.	.	.	.	0.186	T	0.039	B	0.007	B	.	.	1	N	0	N	-1.18	T	0.58	N
476	22542183	2	39717069	39717069	C	T	DeNovo	.	.	2p22.1	exonic	TMEM178A	130733	.	nonsynonymous SNV	TMEM178A:NM_001167959:exon4:c.C166T:p.R56W,TMEM178A:NM_152390:exon4:c.C712T:p.R238W	.	.	.	.	.	.	.	.	.	.	.	.	.	.	.	.	.	0	D	1	D	0.998	D	0	D	1	D	2.16	M	-0.53	T	-5.74	D
477	22542183	19	7669399	7669399	G	A	DeNovo	.	.	19p13.2	exonic	RETN	56729	.	nonsynonymous SNV	RETN:NM_001193374:exon2:c.G73A:p.E25K,RETN:NM_020415:exon2:c.G73A:p.E25K	.	.	rs773214448	.	.	.	.	.	.	.	.	.	.	.	.	.	.	0.022	D	0.549	P	0.138	B	0.23	N	1	N	1.32	L	0.86	T	-2.16	N
478	22542183	6	36138971	36138971	C	T	DeNovo	.	.	6p21.31	exonic	MAPK13	5603	.	nonsynonymous SNV	MAPK13:NM_002754:exon11:c.C934T:p.R312W	.	.	rs779750672	1.66e-05	0	0	0	0.0002	1.51e-05	0	0	.	.	.	.	.	.	0.009	D	0.999	D	0.574	P	0	D	1	D	1.995	M	0.88	T	-3.1	D
482	22542183	8	115604144	115604144	C	T	DeNovo	.	.	8q23.3	exonic	TRPS1	7227	.	nonsynonymous SNV	TRPS1:NM_001282902:exon3:c.G1798A:p.A600T,TRPS1:NM_001330599:exon3:c.G1786A:p.A596T,TRPS1:NM_001282903:exon4:c.G1804A:p.A602T,TRPS1:NM_014112:exon4:c.G1825A:p.A609T	Trichorhinophalangeal syndrome, type I, Autosomal dominant;Trichorhinophalangeal syndrome, type III, Autosomal dominant	.	.	.	.	.	.	.	.	.	.	.	.	.	.	.	.	0.007	D	0.978	D	0.736	P	0	D	1	D	0.695	N	2.61	T	-0.44	N
486	22542183	2	61333913	61333913	C	T	DeNovo	.	.	2p15	exonic	USP34	9736	.	nonsynonymous SNV	USP34:NM_014709:exon19:c.G2803A:p.G935R	.	.	.	.	.	.	.	.	.	.	.	.	.	.	.	.	.	0.709	T	1	D	0.997	D	0	D	1	D	-0.425	N	4.1	T	-0.09	N
487	22542183	1	200598399	200598399	A	G	DeNovo	.	.	1q32.1	exonic	KIF14	9928	.	nonsynonymous SNV	KIF14:NM_001305792:exon12:c.T914C:p.M305T,KIF14:NM_014875:exon14:c.T2387C:p.M796T	.	.	.	.	.	.	.	.	.	.	.	.	.	.	.	.	.	0.032	D	0.668	P	0.306	B	0	D	0.998	D	1.2	L	-0.63	T	-3.24	D
489	22542183	17	64005113	64005113	C	T	DeNovo	.	.	17q23.3	exonic	ICAM2	3384	.	nonsynonymous SNV	ICAM2:NM_000873:exon2:c.G322A:p.V108M,ICAM2:NM_001099787:exon3:c.G322A:p.V108M,ICAM2:NM_001099789:exon3:c.G322A:p.V108M,ICAM2:NM_001099786:exon4:c.G322A:p.V108M,ICAM2:NM_001099788:exon4:c.G322A:p.V108M	.	ID=COSM982841;OCCURENCE=1(endometrium)	rs778683888	8.38e-06	0	0	0	0	0	0	6.13e-05	.	.	.	.	.	.	0.119	T	0.999	D	0.869	P	0.42	N	1	N	2.225	M	3.66	T	-2.21	N
490	22542183	17	63421048	63421048	A	G	DeNovo	.	.	17q23.3	exonic	TANC2	26115	.	nonsynonymous SNV	TANC2:NM_025185:exon25:c.A5066G:p.H1689R	.	.	.	.	.	.	.	.	.	.	.	.	.	.	.	.	.	0.123	T	0.932	P	0.84	P	0	D	1	D	0.695	N	-0.31	T	-3.11	D
491	22542183	19	2933530	2933530	C	A	DeNovo	.	.	19p13.3	exonic	ZNF77	58492	.	nonsynonymous SNV	ZNF77:NM_021217:exon4:c.G1597T:p.A533S	.	.	.	.	.	.	.	.	.	.	.	.	.	.	.	.	.	1	T	0	B	0.002	B	.	.	1	N	-1.695	N	3.19	T	1.01	N
493	22542183	3	49132824	49132824	G	A	DeNovo	.	.	3p21.31	exonic	LAMB2	3913	.	nonsynonymous SNV	LAMB2:NM_002292:exon1:c.C44T:p.P15L	Nephrotic syndrome, type 5, with or without ocular abnormalities;Pierson syndrome, Autosomal recessive	.	.	.	.	.	.	.	.	.	.	.	.	.	.	.	.	0.387	T	0.001	B	0.001	B	0.98	N	1	N	0	N	1.35	T	0.55	N
494	22542183	11	109423950	109423950	G	A	DeNovo	.	.	11q22.3	exonic	C11orf87	399947	.	nonsynonymous SNV	C11orf87:NM_207645:exon2:c.G317A:p.C106Y	.	.	.	.	.	.	.	.	.	.	.	.	.	.	.	.	.	0.021	D	0.997	D	0.952	D	0	U	1	D	0.695	N	.	.	-6.04	D
495	22542183	9	126879551	126879551	A	G	DeNovo	.	.	9q33.3	exonic	ZBTB34	403341	.	nonsynonymous SNV	ZBTB34:NM_001099270:exon2:c.A140G:p.K47R	.	.	.	.	.	.	.	.	.	.	.	.	.	.	.	.	.	0	D	0.573	P	0.333	B	0	D	1	D	-0.385	N	-0.81	T	0.26	N
496	22542183	3	122341445	122341445	G	A	DeNovo	.	.	3q21.1	exonic	CSTA	1475	.	nonsynonymous SNV	CSTA:NM_005213:exon3:c.G175A:p.A59T	Peeling skin syndrome 4, Autosomal recessive	.	.	.	.	.	.	.	.	.	.	.	.	.	.	.	.	0.032	D	0.001	B	0.002	B	0.027	N	1	N	.	.	1.6	T	-0.02	N
497	22542183	14	24236103	24236103	A	G	DeNovo	.	.	14q12	exonic	GMPR2	51292	.	nonsynonymous SNV	GMPR2:NM_001283022:exon4:c.A482G:p.K161R,GMPR2:NM_001283023:exon4:c.A344G:p.K115R,GMPR2:NM_016576:exon4:c.A482G:p.K161R,GMPR2:NM_001002000:exon5:c.A428G:p.K143R,GMPR2:NM_001002001:exon5:c.A428G:p.K143R,GMPR2:NM_001002002:exon5:c.A428G:p.K143R,GMPR2:NM_001351022:exon5:c.A428G:p.K143R,GMPR2:NM_001351023:exon5:c.A428G:p.K143R,GMPR2:NM_001283021:exon6:c.A320G:p.K107R,GMPR2:NM_001351024:exon6:c.A320G:…	.	.	.	.	.	.	.	.	.	.	.	.	.	.	.	.	.	0.554	T	0.044	B	0.069	B	0	D	1	D	0.675	N	-1.24	T	-0.23	N
500	22542183	5	180567868	180567868	C	T	DeNovo	.	.	5q35.3	exonic	CNOT6	57472	.	nonsynonymous SNV	CNOT6:NM_001303241:exon11:c.C892T:p.H298Y	.	.	.	.	.	.	.	.	.	.	.	.	.	.	.	.	.	0.092	T	0.711	P	0.627	P	0	D	1	D	1.495	L	-1.33	T	-3.86	D
503	22542183	2	1654418	1654418	C	T	DeNovo	.	.	2p25.3	exonic	PXDN	7837	.	nonsynonymous SNV	PXDN:NM_012293:exon15:c.G1928A:p.R643Q	Anterior segment dysgenesis 7, with sclerocornea, Autosomal recessive	.	.	.	.	.	.	.	.	.	.	.	.	.	.	.	.	0.328	T	1	D	0.988	D	0	D	1	D	2.295	M	0.14	T	-1.94	N
505	22542183	12	57028838	57028838	C	T	DeNovo	.	.	12q13.3	exonic	MYO1A	4640	.	nonsynonymous SNV	MYO1A:NM_005379:exon28:c.G3049A:p.V1017I,MYO1A:NM_001256041:exon29:c.G3049A:p.V1017I	.	.	rs373699223	0.0001	0.001	0.0002	0	0	3e-05	0.0011	0	0.000199681	.	.	.	.	.	1	T	0.004	B	0.005	B	0.004	N	1	D	-1.345	N	1.37	T	0.08	N
506	22542183	13	27255273	27255273	A	G	DeNovo	.	.	13q12.2	exonic	RPL21	6144	.	nonsynonymous SNV	RPL21:NM_000982:exon4:c.A161G:p.H54R	Hypotrichosis 12, Autosomal dominant	.	.	.	.	.	.	.	.	.	.	.	.	.	.	.	.	0.016	D	0.088	B	0.139	B	0	U	1	D	3.715	H	-0.36	T	-6.44	D
510	22542183	12	6749874	6749874	C	T	DeNovo	.	.	12p13.31	exonic	MLF2	8079	.	nonsynonymous SNV	MLF2:NM_005439:exon7:c.G533A:p.R178Q	.	.	.	.	.	.	.	.	.	.	.	.	.	.	.	.	.	0.137	T	0.99	D	0.695	P	0	D	1	D	1.675	L	.	.	-1.57	N
511	22542183	3	179887736	179887736	C	T	DeNovo	.	.	3q26.33	exonic	PEX5L	51555	.	nonsynonymous SNV	PEX5L:NM_001256753:exon2:c.G70A:p.D24N,PEX5L:NM_001256751:exon3:c.G175A:p.D59N,PEX5L:NM_001256752:exon3:c.G142A:p.D48N,PEX5L:NM_001349392:exon3:c.G214A:p.D72N,PEX5L:NM_001349397:exon3:c.G214A:p.D72N,PEX5L:NM_001349398:exon3:c.G175A:p.D59N,PEX5L:NM_001256750:exon4:c.G241A:p.D81N,PEX5L:NM_001256754:exon4:c.G118A:p.D40N,PEX5L:NM_001256755:exon4:c.G118A:p.D40N,PEX5L:NM_001349388:exon4:c.G319A:p.D107N…	.	.	rs751114992	8.24e-06	0	0	0	0	1.5e-05	0	0	.	.	.	.	.	.	0.006	D	1	D	0.999	D	0	D	1	D	0.975	L	-3.12	D	-1.22	N
512	22542183	16	30724603	30724603	A	T	DeNovo	.	.	16p11.2	exonic	SRCAP	10847	.	nonsynonymous SNV	SRCAP:NM_006662:exon25:c.A5179T:p.T1727S	Floating-Harbor syndrome, Autosomal dominant	.	.	.	.	.	.	.	.	.	.	.	.	.	.	.	.	0.008	D	0.005	B	0.005	B	0.197	N	0.998	N	0.345	N	-2.7	D	-0.31	N
515	22542183	17	41756192	41756192	T	C	DeNovo	.	.	17q21.2	exonic	JUP	3728	.	nonsynonymous SNV	JUP:NM_002230:exon13:c.A2069G:p.N690S,JUP:NM_021991:exon13:c.A2069G:p.N690S	Arrhythmogenic right ventricular dysplasia 12, Autosomal dominant;Naxos disease, Autosomal recessive	.	rs147628503	7.66e-05	0	0	0	0.0002	0.0001	0	0	.	Uncertain significance|Uncertain significance|Uncertain significance|Uncertain significance	not_specified|Paroxysmal_familial_ventricular_fibrillation_1|Arrhythmogenic_right_ventricular_cardiomyopathy\x2c_type_12|Naxos_disease	RCV000150847.2|RCV000208373.1|RCV000227308.1|RCV000227308.1	MedGen|MedGen:OMIM|MedGen:OMIM|MedGen:OMIM:Orphanet	CN169374|C2751898:603829|C1969081:611528|C1832600:601214:ORPHA34217	0.553	T	0.088	B	0.039	B	0.004	N	1	D	0.895	L	0.2	T	-0.43	N
517	22542183	5	116000442	116000442	A	G	DeNovo	.	.	5q23.1	exonic	LVRN	206338	.	nonsynonymous SNV	LVRN:NM_173800:exon8:c.A1525G:p.M509V	.	.	rs140238368	2.47e-05	0.0003	0	0	0	0	0	0	0.000199681	.	.	.	.	.	1	T	0.002	B	0.003	B	0.989	N	1	N	-0.465	N	4.01	T	1.65	N
518	22542183	10	96952154	96952154	C	T	DeNovo	.	.	10q24.1	exonic	LCOR	84458	.	nonsynonymous SNV	LCOR:NM_001170765:exon7:c.C290T:p.S97F,LCOR:NM_001170766:exon7:c.C290T:p.S97F,LCOR:NM_001346516:exon7:c.C290T:p.S97F,LCOR:NM_032440:exon7:c.C290T:p.S97F	.	.	.	.	.	.	.	.	.	.	.	.	.	.	.	.	.	0.005	D	0.42	B	0.048	B	0.003	N	0.981	D	1.04	L	.	.	-2.74	D
521	22542183	22	21958603	21958603	A	G	DeNovo	.	.	22q11.22	exonic	TOP3B	8940	.	nonsynonymous SNV	TOP3B:NM_001282112:exon17:c.T1996C:p.C666R,TOP3B:NM_001282113:exon17:c.T1996C:p.C666R,TOP3B:NM_003935:exon17:c.T1996C:p.C666R,TOP3B:NM_001349845:exon18:c.T1996C:p.C666R,TOP3B:NM_001349847:exon18:c.T1996C:p.C666R,TOP3B:NM_001349848:exon18:c.T1588C:p.C530R,TOP3B:NM_001349851:exon18:c.T1588C:p.C530R,TOP3B:NM_001349850:exon19:c.T1588C:p.C530R,TOP3B:NM_001349852:exon19:c.T1588C:p.C530R	.	.	.	.	.	.	.	.	.	.	.	.	.	.	.	.	.	0	D	1	D	1	D	0	D	1	D	3.46	M	1.47	T	-11.54	D
522	22542183	7	151071749	151071749	G	T	DeNovo	.	.	7q36.1	exonic	SLC4A2	6522	.	nonsynonymous SNV	SLC4A2:NM_001199693:exon14:c.G2225T:p.G742V,SLC4A2:NM_001199694:exon14:c.G2210T:p.G737V,SLC4A2:NM_001199692:exon15:c.G2252T:p.G751V,SLC4A2:NM_003040:exon15:c.G2252T:p.G751V	.	.	.	.	.	.	.	.	.	.	.	.	.	.	.	.	.	0.001	D	0.998	D	0.989	D	0	D	1	D	3.975	H	-1.58	D	-7.44	D
524	22542183	17	6812943	6812943	G	T	DeNovo	.	.	17p13.1	exonic	TEKT1	83659	.	nonsynonymous SNV	TEKT1:NM_053285:exon6:c.C740A:p.S247Y	.	.	.	.	.	.	.	.	.	.	.	.	.	.	.	.	.	0.085	T	0.299	B	0.285	B	0.008	N	0.917	D	2.3	M	4.21	T	-2.56	D
525	22542183	1	33864328	33864328	C	T	DeNovo	.	.	1p35.1	exonic	HMGB4	127540	.	nonsynonymous SNV	HMGB4:NM_145205:exon2:c.C137T:p.S46L	.	.	rs143017203	0.0001	0.001	0.0002	0	0	4.5e-05	0	0	0.000399361	.	.	.	.	.	0.026	D	1	D	0.998	D	0	D	1	D	2.61	M	1.86	T	-5.17	D
527	22542183	6	42829208	42829208	C	G	DeNovo	.	.	6p21.1	exonic	BICRAL	23506	.	nonsynonymous SNV	BICRAL:NM_015349:exon5:c.C875G:p.P292R,BICRAL:NM_001318819:exon7:c.C875G:p.P292R	.	.	.	.	.	.	.	.	.	.	.	.	.	.	.	.	.	0.006	D	1	D	0.998	D	0	D	1	D	1.845	L	1.2	T	-2.74	D
528	22542183	12	123893245	123893245	C	T	DeNovo	.	.	12q24.31	exonic	DNAH10	196385	.	nonsynonymous SNV	DNAH10:NM_207437:exon52:c.C8654T:p.A2885V	.	ID=COSM272594,COSM272593;OCCURENCE=1(large_intestine)	rs201720388	5.12e-05	0.0003	0.0002	0	0	1.54e-05	0	0	0.000399361	.	.	.	.	.	0.002	D	1	D	0.999	D	0	U	1	D	2.97	M	0.94	T	-3.86	D
529	22542183	19	38365061	38365061	G	A	DeNovo	.	.	19q13.2	exonic	CATSPERG	57828	.	nonsynonymous SNV	CATSPERG:NM_001330496:exon21:c.G2437A:p.V813M,CATSPERG:NM_021185:exon22:c.G2557A:p.V853M	.	.	.	.	.	.	.	.	.	.	.	.	.	.	.	.	.	0.003	D	1	D	0.999	D	0.007	N	1	D	2.175	M	1.28	T	-1.49	N
530	22542183	3	195782557	195782557	G	A	DeNovo	.	.	3q29	exonic	MUC4	4585	.	nonsynonymous SNV	MUC4:NM_018406:exon2:c.C9023T:p.S3008F	.	ID=COSM4005416,COSM4005417;OCCURENCE=1(urinary_tract)	.	0.0004	0.0007	0	0.0046	0	0.0006	0	0.0002	.	.	.	.	.	.	0.039	D	0.976	D	0.799	P	.	.	1	D	0.345	N	1.37	T	-0.87	N
531	22542183	10	110890578	110890578	G	A	DeNovo	.	.	10q25.2	exonic	PDCD4	27250	.	nonsynonymous SNV	PDCD4:NM_001199492:exon8:c.G856A:p.V286M,PDCD4:NM_014456:exon8:c.G898A:p.V300M,PDCD4:NM_145341:exon9:c.G865A:p.V289M	.	.	rs367566735	4.95e-05	9.61e-05	0	0	0	6e-05	0	6.06e-05	.	.	.	.	.	.	0.017	D	0.861	P	0.209	B	0	D	1	D	2.25	M	0.93	T	-0.79	N
534	22542183	7	100993010	100993010	C	T	DeNovo	.	.	7q22.1	exonic	MUC12	10071	.	nonsynonymous SNV	MUC12:NM_001164462:exon2:c.C2447T:p.T816M	.	.	rs369484988	0.0018	0.0025	0	0	0	0.0018	0	0.0022	0.00379393	.	.	.	.	.	0.127	T	.	.	.	.	.	.	1	N	0	N	2.7	T	-0.47	N
535	22542183	3	38606772	38606772	T	A	DeNovo	.	.	3p22.2	exonic	SCN5A	6331	.	nonsynonymous SNV	SCN5A:NM_000335:exon9:c.A1037T:p.E346V,SCN5A:NM_001099404:exon9:c.A1037T:p.E346V,SCN5A:NM_001099405:exon9:c.A1037T:p.E346V,SCN5A:NM_001160160:exon9:c.A1037T:p.E346V,SCN5A:NM_001160161:exon9:c.A1037T:p.E346V,SCN5A:NM_198056:exon9:c.A1037T:p.E346V	Atrial fibrillation, familial, 10, Autosomal dominant;Brugada syndrome 1, Autosomal dominant;Cardiomyopathy, dilated, 1E, Autosomal dominant;Heart block, nonprogressive, Autosomal dominant;Heart block, progressive, type IA, Autosomal dominant;Long QT syndrome-3, Autosomal dominant;Sick sinus syndrome 1, Autosomal recessive;Ventricular fibrillation, familial, 1	.	.	.	.	.	.	.	.	.	.	.	.	.	.	.	.	0.015	D	0.227	B	0.23	B	0.002	N	0.862	D	1.39	L	-5.04	D	-3.68	D
541	22542183	17	59088378	59088378	T	G	DeNovo	.	.	17q22	exonic	TRIM37	4591	.	nonsynonymous SNV	TRIM37:NM_001320987:exon3:c.A92C:p.N31T,TRIM37:NM_001005207:exon4:c.A194C:p.N65T,TRIM37:NM_001320988:exon4:c.A194C:p.N65T,TRIM37:NM_001320989:exon4:c.A194C:p.N65T,TRIM37:NM_015294:exon4:c.A194C:p.N65T	Mulibrey nanism, Autosomal recessive	.	.	.	.	.	.	.	.	.	.	.	.	.	.	.	.	0.019	D	1	D	0.987	D	0	D	1	D	0.895	L	2.35	T	-4.28	D
542	22542183	4	48540739	48540739	C	T	DeNovo	.	.	4p11	exonic	FRYL	285527	.	nonsynonymous SNV	FRYL:NM_015030:exon46:c.G5909A:p.S1970N	.	.	.	.	.	.	.	.	.	.	.	.	.	.	.	.	.	0.389	T	0.019	B	0.014	B	0.058	N	1	N	-0.345	N	1.43	T	0.06	N
544	22542183	6	36479134	36479134	G	C	DeNovo	.	.	6p21.31	exonic	KCTD20	222658	.	nonsynonymous SNV	KCTD20:NM_001286580:exon3:c.G13C:p.G5R,KCTD20:NM_173562:exon4:c.G448C:p.G150R	.	.	.	.	.	.	.	.	.	.	.	.	.	.	.	.	.	0.08	T	1	D	0.995	D	0	D	1	D	1.655	L	0.71	T	-2.33	N
546	22542183	17	63880682	63880682	A	T	DeNovo	.	.	17q23.3	exonic	GH2	2689	.	nonsynonymous SNV	GH2:NM_022557:exon4:c.T546A:p.S182R	.	.	.	.	.	.	.	.	.	.	.	.	.	.	.	.	.	0.001	D	0	B	0	B	0.048	N	1	N	.	.	-2.43	D	0.04	N
550	22542183	9	122148192	122148192	G	T	DeNovo	.	.	9q33.2	exonic	NDUFA8	4702	.	nonsynonymous SNV	NDUFA8:NM_001318195:exon3:c.C301A:p.R101S,NDUFA8:NM_014222:exon3:c.C301A:p.R101S	.	.	.	.	.	.	.	.	.	.	.	.	.	.	.	.	.	0.001	D	1	D	0.995	D	0	D	1	D	2.965	M	-1.19	T	-5.57	D
552	22542183	15	85575307	85575307	T	C	DeNovo	.	.	15q25.3	exonic	AKAP13	11214	.	nonsynonymous SNV	AKAP13:NM_006738:exon6:c.T839C:p.M280T,AKAP13:NM_007200:exon6:c.T839C:p.M280T	.	.	rs547831166	8.24e-06	9.62e-05	0	0	0	0	0	0	0.000199681	.	.	.	.	.	0.002	D	0.867	P	0.382	B	.	.	0.939	N	0.895	L	3.53	T	-2.03	N
553	22542183	18	47848666	47848666	G	A	DeNovo	.	.	18q21.1	exonic	SMAD2	4087	.	nonsynonymous SNV	SMAD2:NM_001135937:exon7:c.C716T:p.S239L,SMAD2:NM_001003652:exon8:c.C806T:p.S269L,SMAD2:NM_005901:exon8:c.C806T:p.S269L	.	.	.	.	.	.	.	.	.	.	.	.	.	.	.	.	.	0.208	T	0.428	B	0.198	B	0.002	N	1	D	1.445	L	-5.16	D	-2.24	N
555	22542183	2	61214493	61214493	G	C	DeNovo	.	.	2p15	exonic	USP34	9736	.	nonsynonymous SNV	USP34:NM_014709:exon68:c.C8249G:p.T2750R	.	.	.	.	.	.	.	.	.	.	.	.	.	.	.	.	.	0.04	D	0.995	D	0.979	D	0	D	1	D	1.32	L	1.46	T	-3.71	D
557	22542183	1	53047890	53047890	G	C	DeNovo	.	.	1p32.3	exonic	SCP2	6342	.	nonsynonymous SNV	SCP2:NM_001007099:exon4:c.G289C:p.D97H,SCP2:NM_001007100:exon4:c.G280C:p.D94H,SCP2:NM_001193599:exon14:c.G1429C:p.D477H,SCP2:NM_001193600:exon14:c.G1369C:p.D457H,SCP2:NM_001193617:exon14:c.G1258C:p.D420H,SCP2:NM_002979:exon15:c.G1501C:p.D501H	Leukoencephalopathy with dystonia and motor neuropathy, Autosomal recessive	.	.	.	.	.	.	.	.	.	.	.	.	.	.	.	.	0.001	D	1	D	1	D	0	D	1	D	.	.	1.86	T	-4.92	D
558	22542183	14	64026703	64026703	C	T	DeNovo	.	.	14q23.2	exonic	SYNE2	23224	.	nonsynonymous SNV	SYNE2:NM_015180:exon42:c.C6377T:p.T2126I,SYNE2:NM_182914:exon42:c.C6377T:p.T2126I	Emery-Dreifuss muscular dystrophy 5, autosomal dominant, Autosomal dominant	.	.	.	.	.	.	.	.	.	.	.	.	.	.	.	.	0.897	T	0.901	P	0.534	P	0.002	N	1	D	0.46	N	1.43	T	-1.16	N
559	22542183	4	143876820	143876820	C	T	DeNovo	.	.	4q31.21	exonic	GYPE	2996	.	nonsynonymous SNV	GYPE:NM_002102:exon3:c.G172A:p.V58I,GYPE:NM_198682:exon3:c.G172A:p.V58I	.	.	.	.	.	.	.	.	.	.	.	.	.	.	.	.	.	1	T	0.386	B	0.198	B	.	.	1	N	.	.	4.1	T	0.63	N
567	22542183	19	54193307	54193307	C	T	DeNovo	.	.	19q13.42	exonic	TSEN34	79042	.	nonsynonymous SNV	TSEN34:NM_001077446:exon4:c.C878T:p.P293L,TSEN34:NM_001282332:exon5:c.C878T:p.P293L,TSEN34:NM_001282333:exon5:c.C887T:p.P296L,TSEN34:NM_024075:exon5:c.C878T:p.P293L	.	.	.	.	.	.	.	.	.	.	.	.	.	.	.	.	.	0.809	T	0.999	D	0.931	D	0	D	1	D	-0.245	N	-0.02	T	-1.5	N
569	22542183	1	86434725	86434725	G	C	DeNovo	.	.	1p22.3	exonic	CLCA2	9635	.	nonsynonymous SNV	CLCA2:NM_006536:exon6:c.G952C:p.V318L	.	.	.	.	.	.	.	.	.	.	.	.	.	.	.	.	.	0.265	T	0.898	P	0.472	P	0	D	0.957	D	2.28	M	2.49	T	-1.72	N
570	22542183	10	12215794	12215794	G	A	DeNovo	.	.	10p13	exonic	CDC123	8872	.	nonsynonymous SNV	CDC123:NM_006023:exon5:c.G292A:p.G98R	.	.	rs752899035	4.96e-05	9.62e-05	0	0	0	7.51e-05	0	0	.	.	.	.	.	.	0	D	1	D	1	D	0	D	1	D	3.455	M	.	.	-6.76	D
572	22542183	2	178705302	178705302	G	C	DeNovo	.	.	2q31.2	exonic	TTN	7273	.	nonsynonymous SNV	TTN:NM_133378:exon100:c.C25744G:p.L8582V,TTN:NM_001256850:exon101:c.C28525G:p.L9509V,TTN:NM_001267550:exon103:c.C29476G:p.L9826V	Cardiomyopathy, dilated, 1G;Cardiomyopathy, familial hypertrophic, 9;Muscular dystrophy, limb-girdle, type 2J, Autosomal recessive;Myopathy, early-onset, with fatal cardiomyopathy, Autosomal recessive;Myopathy, proximal, with early respiratory muscle involvement;Tibial muscular dystrophy, tardive, Autosomal dominant	.	.	.	.	.	.	.	.	.	.	.	.	.	.	.	.	0.217	T	0.997	D	0.991	D	.	.	1	D	1.915	M	-0.48	T	-1.71	N
573	22542183	1	158942365	158942365	G	A	DeNovo	.	.	1q23.1	exonic	PYHIN1	149628	.	nonsynonymous SNV	PYHIN1:NM_152501:exon5:c.G968A:p.G323E,PYHIN1:NM_198928:exon5:c.G941A:p.G314E,PYHIN1:NM_198929:exon5:c.G968A:p.G323E,PYHIN1:NM_198930:exon5:c.G941A:p.G314E	.	.	.	.	.	.	.	.	.	.	.	.	.	.	.	.	.	0.002	D	1	D	1	D	.	.	1	N	2.175	M	1.51	T	-6.99	D
574	22542183	2	178727602	178727602	G	A	DeNovo	.	.	2q31.2	exonic	TTN	7273	.	nonsynonymous SNV	TTN:NM_133378:exon65:c.C16244T:p.T5415M,TTN:NM_001256850:exon66:c.C19025T:p.T6342M,TTN:NM_001267550:exon68:c.C19976T:p.T6659M	Cardiomyopathy, dilated, 1G;Cardiomyopathy, familial hypertrophic, 9;Muscular dystrophy, limb-girdle, type 2J, Autosomal recessive;Myopathy, early-onset, with fatal cardiomyopathy, Autosomal recessive;Myopathy, proximal, with early respiratory muscle involvement;Tibial muscular dystrophy, tardive, Autosomal dominant	.	rs16866475	0.0039	0.0435	0.0014	0	0	9.26e-05	0.0037	9.21e-05	0.0165735	other|Benign|Benign|Benign	not_specified|Dilated_cardiomyopathy_1G|Limb-girdle_muscular_dystrophy\x2c_type_2J|Cardiovascular_phenotype	RCV000039934.7|RCV000230942.1|RCV000230942.1|RCV000242792.1	MedGen|MedGen:OMIM|MedGen:OMIM:Orphanet|MedGen	CN169374|C1858763:604145|C1837342:608807:ORPHA140922|CN230736	0.123	T	1	D	0.984	D	.	.	1	D	2.27	M	-0.26	T	-3.41	D
576	22542183	2	178542799	178542799	C	T	DeNovo	.	.	2q31.2	exonic	TTN	7273	.	nonsynonymous SNV	TTN:NM_003319:exon176:c.G69860A:p.R23287H,TTN:NM_133432:exon177:c.G70235A:p.R23412H,TTN:NM_133437:exon177:c.G70436A:p.R23479H,TTN:NM_133378:exon297:c.G89351A:p.R29784H,TTN:NM_001256850:exon298:c.G92132A:p.R30711H,TTN:NM_001267550:exon348:c.G97055A:p.R32352H	Cardiomyopathy, dilated, 1G;Cardiomyopathy, familial hypertrophic, 9;Muscular dystrophy, limb-girdle, type 2J, Autosomal recessive;Myopathy, early-onset, with fatal cardiomyopathy, Autosomal recessive;Myopathy, proximal, with early respiratory muscle involvement;Tibial muscular dystrophy, tardive, Autosomal dominant	ID=COSM129963,COSM129962;OCCURENCE=1(upper_aerodigestive_tract)	rs575939045	6.63e-05	0	0.0002	0	0	7.5e-05	0	6.06e-05	0.000399361	Uncertain significance	not_specified	RCV000154035.3	MedGen	CN169374	0.009	D	1	D	0.999	D	.	.	1	D	2.08	M	0.68	T	-3.62	D
578	22542183	6	41743369	41743369	G	C	DeNovo	.	.	6p21.1	exonic	PGC	5225	.	nonsynonymous SNV	PGC:NM_001166424:exon4:c.C349G:p.P117A,PGC:NM_002630:exon4:c.C349G:p.P117A	.	.	rs370140729	8.24e-06	0	0	0	0	1.5e-05	0	0	.	.	.	.	.	.	0.093	T	0.956	P	0.825	P	0	D	0.819	D	2.04	M	1.29	T	-7.65	D
579	22542183	6	31972629	31972629	C	G	DeNovo	.	.	6p21.33	exonic	STK19	8859	.	nonsynonymous SNV	STK19:NM_004197:exon3:c.C439G:p.R147G,STK19:NM_032454:exon3:c.C439G:p.R147G	.	.	.	.	.	.	.	.	.	.	.	.	.	.	.	.	.	0.027	D	0.999	D	0.994	D	0.023	N	0.975	D	1.355	L	1.74	T	-2.47	N
580	22542183	5	131504717	131504717	T	C	DeNovo	.	.	5q31.1	exonic	RAPGEF6	51735	.	nonsynonymous SNV	RAPGEF6:NM_001164386:exon11:c.A1163G:p.H388R,RAPGEF6:NM_001164387:exon11:c.A1163G:p.H388R,RAPGEF6:NM_001164388:exon11:c.A1163G:p.H388R,RAPGEF6:NM_001164389:exon11:c.A1163G:p.H388R,RAPGEF6:NM_001164390:exon11:c.A1163G:p.H388R,RAPGEF6:NM_016340:exon11:c.A1163G:p.H388R	.	.	.	.	.	.	.	.	.	.	.	.	.	.	.	.	.	1	T	0.097	B	0.028	B	0	D	1	D	-0.255	N	1.65	T	0.9	N
582	22542183	15	57524632	57524632	C	A	DeNovo	.	.	15q21.3	exonic	CGNL1	84952	.	nonsynonymous SNV	CGNL1:NM_032866:exon12:c.C2920A:p.Q974K,CGNL1:NM_001252335:exon13:c.C2920A:p.Q974K	.	.	.	.	.	.	.	.	.	.	.	.	.	.	.	.	.	0.036	D	1	D	0.994	D	0.055	N	1	D	2.05	M	-1.13	T	-3.67	D
583	22542183	12	31460345	31460345	G	C	DeNovo	.	.	12p11.21	exonic	DENND5B	160518	.	nonsynonymous SNV	DENND5B:NM_144973:exon4:c.C941G:p.T314S,DENND5B:NM_001308339:exon6:c.C1046G:p.T349S	.	.	.	.	.	.	.	.	.	.	.	.	.	.	.	.	.	0.12	T	0.929	P	0.614	P	0	D	1	D	0.885	L	2.77	T	-2.7	D
586	22542183	13	102839736	102839736	G	T	DeNovo	.	.	13q33.1	exonic	BIVM;BIVM-ERCC5	54841;100533467	.	nonsynonymous SNV	BIVM:NM_001159596:exon9:c.G717T:p.Q239H,BIVM-ERCC5:NM_001204425:exon9:c.G1383T:p.Q461H,BIVM:NM_017693:exon11:c.G1383T:p.Q461H	.	.	.	.	.	.	.	.	.	.	.	.	.	.	.	.	.	0.069	T	0.003	B	0.005	B	0.006	N	1	D	1.1	L	.	.	-1.62	N
587	22542183	17	80347600	80347600	C	T	DeNovo	.	.	17q25.3	exonic	RNF213	57674	.	nonsynonymous SNV	RNF213:NM_001256071:exon29:c.C9265T:p.R3089C	.	.	rs750114968	8.24e-06	0	0	0	0	1.5e-05	0	0	.	.	.	.	.	.	0	D	1	D	0.994	D	0	D	0.998	D	2.75	M	1.71	T	-7.66	D
588	22542183	16	3656675	3656675	G	A	DeNovo	.	.	16p13.3	exonic	DNASE1	1773	.	nonsynonymous SNV	DNASE1:NM_005223:exon5:c.G358A:p.D120N	.	.	rs141801594	0.0002	0.0002	0	0	0	1.76e-05	0	0.0013	0.000199681	.	.	.	.	.	0.277	T	0.395	B	0.066	B	0	N	1	D	1.505	L	0.75	T	-3.44	D
590	22542183	2	27222944	27222944	T	C	DeNovo	.	.	2p23.3	exonic	CAD	790	.	nonsynonymous SNV	CAD:NM_001306079:exon6:c.T716C:p.V239A,CAD:NM_004341:exon6:c.T716C:p.V239A	Epileptic encephalopathy, early infantile, 50, Autosomal recessive	.	.	.	.	.	.	.	.	.	.	.	.	.	.	.	.	0.62	T	0.003	B	0.008	B	0	D	1	D	2.105	M	-2.35	D	-2.21	N
597	22542183	19	46411862	46411862	C	T	DeNovo	.	.	19q13.32	exonic	CCDC8	83987	.	nonsynonymous SNV	CCDC8:NM_032040:exon1:c.G949A:p.G317S	3-M syndrome 3, Autosomal recessive	.	.	.	.	.	.	.	.	.	.	.	.	.	.	.	.	0.444	T	0.206	B	0.085	B	0.418	N	1	N	0.895	L	2.86	T	0.54	N
600	22542183	X	55002264	55002264	C	G	DeNovo	.	.	Xp11.21	exonic	APEX2	27301	.	nonsynonymous SNV	APEX2:NM_014481:exon3:c.C255G:p.F85L	.	.	.	.	.	.	.	.	.	.	.	.	.	.	.	.	.	0.008	D	0.997	D	0.97	D	0	D	1	D	1.32	L	-1.19	T	-5.21	D
602	22542183	12	48134794	48134794	G	A	DeNovo	.	.	12q13.11	exonic	PFKM	5213	.	nonsynonymous SNV	PFKM:NM_001166688:exon7:c.G712A:p.D238N,PFKM:NM_000289:exon8:c.G712A:p.D238N,PFKM:NM_001166687:exon8:c.G712A:p.D238N,PFKM:NM_001166686:exon10:c.G925A:p.D309N	Glycogen storage disease VII, Autosomal recessive	.	rs780328814	1.65e-05	9.61e-05	0	0	0	1.5e-05	0	0	.	.	.	.	.	.	0.494	T	0.121	B	0.026	B	0	D	0.995	D	0.995	L	-1.31	T	0.35	N
603	22542183	2	203402659	203402659	C	T	DeNovo	.	.	2q33.2	exonic	ABI2	10152	.	nonsynonymous SNV	ABI2:NM_001282927:exon7:c.C781T:p.R261C,ABI2:NM_005759:exon7:c.C916T:p.R306C,ABI2:NM_001282926:exon8:c.C1099T:p.R367C,ABI2:NM_001282932:exon8:c.C748T:p.R250C,ABI2:NM_001282925:exon9:c.C1117T:p.R373C	.	.	.	.	.	.	.	.	.	.	.	.	.	.	.	.	.	0.099	T	1	D	1	D	0	D	1	D	2.095	M	1.27	T	-3.85	D
604	22542183	1	47068623	47068623	T	C	DeNovo	.	.	1p33	exonic	CYP4Z1	199974	.	nonsynonymous SNV	CYP4Z1:NM_178134:exon2:c.T179C:p.F60S	.	.	rs753212900	8.31e-06	0	0	0	0	1.51e-05	0	0	.	.	.	.	.	.	0.107	T	0.994	D	0.879	P	0.715	U	1	D	2.145	M	-0.28	T	-1.94	N
606	22542183	3	129095138	129095138	C	T	DeNovo	.	.	3q21.3	exonic	ISY1-RAB43;RAB43	100534599;339122	.	nonsynonymous SNV	RAB43:NM_001204887:exon2:c.G236A:p.R79Q,RAB43:NM_198490:exon2:c.G236A:p.R79Q,RAB43:NM_001204883:exon3:c.G236A:p.R79Q,RAB43:NM_001204884:exon3:c.G236A:p.R79Q,RAB43:NM_001204885:exon3:c.G236A:p.R79Q,RAB43:NM_001204886:exon3:c.G236A:p.R79Q,ISY1-RAB43:NM_001204890:exon12:c.G883A:p.G295S	.	.	.	.	.	.	.	.	.	.	.	.	.	.	.	.	.	0	D	1	D	0.982	D	.	.	1	D	.	.	-1.17	T	-3.9	D
607	22542183	1	81969284	81969284	G	A	DeNovo	.	.	1p31.1	exonic	ADGRL2	23266	.	nonsynonymous SNV	ADGRL2:NM_001297705:exon13:c.G2579A:p.R860H,ADGRL2:NM_001297706:exon13:c.G2579A:p.R860H,ADGRL2:NM_001350699:exon13:c.G2579A:p.R860H,ADGRL2:NM_012302:exon13:c.G2579A:p.R860H,ADGRL2:NM_001297704:exon14:c.G2579A:p.R860H,ADGRL2:NM_001330645:exon14:c.G2618A:p.R873H,ADGRL2:NM_001350698:exon15:c.G2630A:p.R877H	.	.	rs576674053	8.24e-05	0	0	0	0.0002	0.0001	0	0	.	.	.	.	.	.	0.004	D	1	D	0.993	D	0	D	1	D	2.95	M	0.32	T	-4.17	D
609	22542183	7	48403841	48403841	G	A	DeNovo	.	.	7p12.3	exonic	ABCA13	154664	.	nonsynonymous SNV	ABCA13:NM_152701:exon39:c.G12032A:p.R4011Q	.	ID=COSM238626,COSM238625;OCCURENCE=1(prostate)	rs775789318	6.06e-05	0	0	0	0	4.67e-05	0	0.0003	.	.	.	.	.	.	0.001	D	1	D	0.999	D	0	D	1	D	2.285	M	-4.3	D	-3.7	D
610	22542183	11	418794	418794	G	T	DeNovo	.	.	11p15.5	exonic	ANO9	338440	.	nonsynonymous SNV	ANO9:NM_001347882:exon21:c.C1624A:p.P542T,ANO9:NM_001012302:exon22:c.C2056A:p.P686T	.	.	.	.	.	.	.	.	.	.	.	.	.	.	.	.	.	0.03	D	0.016	B	0.016	B	0.325	N	1	N	2.035	M	-0.34	T	-3.44	D
612	22542183	X	131274095	131274095	C	A	DeNovo	.	.	Xq26.1	exonic	IGSF1	3547	.	nonsynonymous SNV	IGSF1:NM_001170962:exon18:c.G3836T:p.R1279L,IGSF1:NM_001170961:exon19:c.G3878T:p.R1293L,IGSF1:NM_001555:exon19:c.G3863T:p.R1288L	Hypothyroidism, central, and testicular enlargement, X-linked recessive	.	.	.	.	.	.	.	.	.	.	.	.	.	.	.	.	0.015	D	0.995	D	0.968	D	0.03	N	0.802	D	1.65	L	5.24	T	-1.86	N
613	22542183	X	53194278	53194278	T	A	DeNovo	.	.	Xp11.22	exonic	KDM5C	8242	.	nonsynonymous SNV	KDM5C:NM_001146702:exon21:c.A3698T:p.D1233V,KDM5C:NM_001282622:exon23:c.A3896T:p.D1299V,KDM5C:NM_004187:exon23:c.A3899T:p.D1300V	Mental retardation, X-linked, syndromic, Claes-Jensen type, X-linked recessive	.	.	.	.	.	.	.	.	.	.	.	.	.	.	.	.	0.004	D	0.952	P	0.642	P	0	D	0.999	D	2.045	M	5.45	T	-4.19	D
615	22542183	19	43873822	43873822	T	C	DeNovo	.	.	19q13.31	exonic	ZNF404	342908	.	nonsynonymous SNV	ZNF404:NM_001033719:exon2:c.A383G:p.Y128C	.	.	.	.	.	.	.	.	.	.	.	.	.	.	.	.	.	.	.	0.553	P	0.299	B	.	.	1	N	1.925	M	2.07	T	.	.
619	22542183	5	251020	251020	G	A	DeNovo	.	.	5p15.33	exonic	SDHA	6389	.	nonsynonymous SNV	SDHA:NM_001294332:exon11:c.G1436A:p.R479H,SDHA:NM_004168:exon12:c.G1580A:p.R527H	Cardiomyopathy, dilated, 1GG;Leigh syndrome, Autosomal recessive, Mitochondrial;Mitochondrial respiratory chain complex II deficiency, Autosomal recessive;Paragangliomas 5, Autosomal dominant	.	rs766352407	3.3e-05	0	0.0002	0.0001	0	0	0	6.06e-05	.	Uncertain significance|Uncertain significance|Uncertain significance	Mitochondrial_complex_II_deficiency|Pheochromocytoma|Leigh_syndrome	RCV000287976.1|RCV000352061.1|RCV000396802.1	MedGen:OMIM:Orphanet|MedGen:OMIM|MedGen:OMIM:Orphanet:SNOMED_CT	C1855008:252011:ORPHA3208|C0031511:171300|C0023264:256000:ORPHA506:29570005	0	D	1	D	0.999	D	0	U	1	D	4.445	H	-3.2	D	-4.44	D
621	22542183	10	38054491	38054491	G	A	DeNovo	.	.	10p11.1	exonic	ZNF33A	7581	.	nonsynonymous SNV	ZNF33A:NM_001278170:exon4:c.G385A:p.G129R,ZNF33A:NM_001324178:exon4:c.G388A:p.G130R,ZNF33A:NM_001278177:exon5:c.G430A:p.G144R,ZNF33A:NM_001278178:exon5:c.G31A:p.G11R,ZNF33A:NM_001324176:exon5:c.G31A:p.G11R,ZNF33A:NM_006954:exon5:c.G367A:p.G123R,ZNF33A:NM_006974:exon5:c.G364A:p.G122R,ZNF33A:NM_001278171:exon6:c.G31A:p.G11R,ZNF33A:NM_001278173:exon6:c.G421A:p.G141R,ZNF33A:NM_001278174:exon6:c.G31A:…	.	.	.	.	.	.	.	.	.	.	.	.	.	.	.	.	.	0.152	T	0.997	D	0.9	P	0.233	N	1	N	0.525	N	5.84	T	-2.61	D
622	22542183	16	74623986	74623986	C	T	DeNovo	.	.	16q23.1	exonic	RFWD3	55159	.	nonsynonymous SNV	RFWD3:NM_018124:exon13:c.G2267A:p.R756H	.	ID=COSM1195430;OCCURENCE=1(lung)	rs376027907	4.12e-05	0	0	0.0002	0	3e-05	0	6.06e-05	.	.	.	.	.	.	0.433	T	0	B	0	B	0.011	N	1	N	-1.61	N	2.26	T	0.11	N
623	22542183	2	96024463	96024463	C	T	DeNovo	.	.	2q11.2	exonic	GPAT2	150763	.	nonsynonymous SNV	GPAT2:NM_001321529:exon14:c.G1438A:p.E480K,GPAT2:NM_001321530:exon14:c.G1420A:p.E474K,GPAT2:NM_001321525:exon15:c.G1651A:p.E551K,GPAT2:NM_001321526:exon15:c.G1651A:p.E551K,GPAT2:NM_001321527:exon15:c.G1651A:p.E551K,GPAT2:NM_001321528:exon15:c.G1651A:p.E551K,GPAT2:NM_207328:exon15:c.G1633A:p.E545K,GPAT2:NM_001321531:exon16:c.G1633A:p.E545K	.	.	.	.	.	.	.	.	.	.	.	.	.	.	.	.	.	0.209	T	0.891	P	0.487	P	0.216	N	0.996	N	1.39	L	-0.03	T	-0.81	N
625	22542183	5	37177625	37177625	T	C	DeNovo	.	.	5p13.2	exonic	C5orf42	65250	.	nonsynonymous SNV	C5orf42:NM_023073:exon30:c.A5896G:p.K1966E	Joubert syndrome 17, Autosomal recessive;Orofaciodigital syndrome VI, Autosomal recessive	.	.	.	.	.	.	.	.	.	.	.	.	.	.	.	.	0.109	T	0.008	B	0.011	B	0.933	N	0.707	N	1.355	L	1.69	T	-1.4	N
628	22542183	10	17157485	17157485	G	T	DeNovo	.	.	10p13	exonic	TRDMT1	1787	.	nonsynonymous SNV	TRDMT1:NM_001321006:exon6:c.C600A:p.D200E,TRDMT1:NM_001351221:exon6:c.C705A:p.D235E,TRDMT1:NM_001351219:exon8:c.C843A:p.D281E,TRDMT1:NM_001351220:exon8:c.C843A:p.D281E,TRDMT1:NM_004412:exon8:c.C843A:p.D281E,TRDMT1:NM_001321007:exon9:c.C630A:p.D210E,TRDMT1:NM_001351222:exon9:c.C630A:p.D210E,TRDMT1:NM_001351223:exon9:c.C630A:p.D210E	.	.	.	.	.	.	.	.	.	.	.	.	.	.	.	.	.	0.003	D	1	D	0.998	D	0	D	1	D	2.755	M	0.88	T	-3.15	D
630	22542183	3	14932677	14932677	A	C	DeNovo	.	.	3p25.1	exonic	FGD5	152273	.	nonsynonymous SNV	FGD5:NM_001320276:exon18:c.A4169C:p.H1390P,FGD5:NM_152536:exon19:c.A4298C:p.H1433P	.	.	.	.	.	.	.	.	.	.	.	.	.	.	.	.	.	0.001	D	1	D	0.999	D	0	D	1	D	2.67	M	2.68	T	-8.43	D
633	22542183	12	6770191	6770191	C	T	DeNovo	.	.	12p13.31	exonic	PTMS	5763	.	nonsynonymous SNV	PTMS:NM_001330333:exon4:c.C308T:p.P103L	.	.	rs375055205	1.65e-05	0.0002	0	0	0	0	0	0	.	.	.	.	.	.	.	.	.	.	.	.	0.018	N	1	D	.	.	.	.	-5.64	D
635	22542183	18	14542950	14542950	T	C	DeNovo	.	.	18p11.21	exonic	POTEC	388468	.	nonsynonymous SNV	POTEC:NM_001137671:exon1:c.A197G:p.H66R	.	.	rs9807555	0.176	0.1844	0.263	0.3605	0.1686	0.1224	0.1864	0.2336	.	.	.	.	.	.	1	T	0.001	B	0.001	B	.	.	1	N	0.205	N	1.82	T	-0.09	N
636	22542183	20	32433388	32433388	G	A	DeNovo	.	.	20q11.21	exonic	ASXL1	171023	.	nonsynonymous SNV	ASXL1:NM_015338:exon11:c.G1190A:p.R397H	Bohring-Opitz syndrome, Autosomal dominant;Myelodysplastic syndrome, somatic	.	rs757102293	8.24e-06	0	0	0	0	1.5e-05	0	0	.	.	.	.	.	.	0.002	D	1	D	0.984	D	0	D	1	D	2.075	M	2.22	T	-2.42	N
637	22542183	7	24866176	24866176	C	T	DeNovo	.	.	7p15.3	exonic	OSBPL3	26031	.	nonsynonymous SNV	OSBPL3:NM_145320:exon5:c.G443A:p.R148H,OSBPL3:NM_145321:exon5:c.G443A:p.R148H,OSBPL3:NM_145322:exon5:c.G443A:p.R148H,OSBPL3:NM_015550:exon6:c.G443A:p.R148H	.	.	rs201132926	0.0002	0.0003	0.0003	0	0.0002	0.0002	0	6.06e-05	0.000399361	.	.	.	.	.	0.051	T	1	D	1	D	0	D	1	D	2.42	M	1.89	T	-3.57	D
639	22542183	11	74037663	74037663	T	C	DeNovo	.	.	11q13.4	exonic	C2CD3	26005	.	nonsynonymous SNV	C2CD3:NM_001286577:exon30:c.A5696G:p.Y1899C,C2CD3:NM_015531:exon30:c.A5696G:p.Y1899C	.	.	.	.	.	.	.	.	.	.	.	.	.	.	.	.	.	0.018	D	1	D	0.979	D	0	D	0.994	D	2.32	M	2.55	T	-4.07	D
644	22542183	6	34036305	34036305	G	A	DeNovo	.	.	6p21.31	exonic	GRM4	2914	.	nonsynonymous SNV	GRM4:NM_001256809:exon7:c.C1457T:p.T486M,GRM4:NM_001256811:exon8:c.C1664T:p.T555M,GRM4:NM_001256812:exon8:c.C1298T:p.T433M,GRM4:NM_001282847:exon8:c.C881T:p.T294M,GRM4:NM_000841:exon9:c.C1805T:p.T602M,GRM4:NM_001256813:exon9:c.C1406T:p.T469M	.	.	.	.	.	.	.	.	.	.	.	.	.	.	.	.	.	0	D	1	D	0.999	D	0	D	1	D	3.36	M	-2.68	D	-5.42	D
651	22542183	11	800598	800598	C	T	DeNovo	.	.	11p15.5	exonic	PIDD1	55367	.	nonsynonymous SNV	PIDD1:NM_145886:exon12:c.G1986A:p.M662I,PIDD1:NM_145887:exon12:c.G1986A:p.M662I	.	.	.	.	.	.	.	.	.	.	.	.	.	.	.	.	.	0.366	T	0.061	B	0.012	B	0.026	N	0.68	N	0.345	N	1.2	T	-1.01	N
652	22542183	4	118815469	118815469	C	T	DeNovo	.	.	4q26	exonic	SEC24D	9871	.	nonsynonymous SNV	SEC24D:NM_001318066:exon5:c.G655A:p.G219R,SEC24D:NM_014822:exon5:c.G655A:p.G219R	Cole-Carpenter syndrome 2, Autosomal recessive	.	.	.	.	.	.	.	.	.	.	.	.	.	.	.	.	0.015	D	1	D	1	D	0	D	1	D	2.505	M	1.86	T	-4.2	D
653	22542183	5	167952804	167952804	A	G	DeNovo	.	.	5q34	exonic	TENM2	57451	.	nonsynonymous SNV	TENM2:NM_001080428:exon2:c.A356G:p.N119S,TENM2:NM_001122679:exon4:c.A929G:p.N310S	.	.	.	.	.	.	.	.	.	.	.	.	.	.	.	.	.	0.035	D	0.247	B	0.302	B	0	D	1	D	1.67	L	1.09	T	-2.32	N
659	22542183	11	28058946	28058946	G	A	DeNovo	.	.	11p14.1	exonic	KIF18A	81930	.	nonsynonymous SNV	KIF18A:NM_031217:exon13:c.C1928T:p.P643L	.	.	.	.	.	.	.	.	.	.	.	.	.	.	.	.	.	0.016	D	0.704	P	0.138	B	0.031	N	1	N	1.935	M	-0.59	T	-2.43	N
660	22542183	1	246758329	246758329	C	T	DeNovo	.	.	1q44	exonic	SCCPDH	51097	.	nonsynonymous SNV	SCCPDH:NM_016002:exon6:c.C668T:p.P223L	.	.	rs759869678	2.49e-05	0	0	0.0001	0	1.51e-05	0	6.08e-05	.	.	.	.	.	.	0.013	D	0.835	P	0.382	B	0	D	1	D	2.825	M	0.93	T	-8.83	D
661	22542183	2	73454005	73454005	T	G	DeNovo	.	.	2p13.1	exonic	ALMS1	7840	.	nonsynonymous SNV	ALMS1:NM_015120:exon8:c.T7478G:p.L2493R	Alstrom syndrome, Autosomal recessive	.	.	.	.	.	.	.	.	.	.	.	.	.	.	.	.	.	.	1	D	0.999	D	0.001	N	0.668	N	1.525	L	.	.	.	.
662	22542183	7	55160165	55160165	G	C	DeNovo	.	.	7p11.2	exonic	EGFR	1956	.	nonsynonymous SNV	EGFR:NM_001346941:exon6:c.G524C:p.S175T,EGFR:NM_001346897:exon11:c.G1190C:p.S397T,EGFR:NM_001346899:exon11:c.G1190C:p.S397T,EGFR:NM_001346898:exon12:c.G1325C:p.S442T,EGFR:NM_001346900:exon12:c.G1166C:p.S389T,EGFR:NM_005228:exon12:c.G1325C:p.S442T,EGFR:NM_201282:exon12:c.G1325C:p.S442T,EGFR:NM_201284:exon12:c.G1325C:p.S442T	Adenocarcinoma of lung, response to tyrosine kinase inhibitor in, Autosomal recessive;Nonsmall cell lung cancer, response to tyrosine kinase inhibitor in, Autosomal recessive	.	.	.	.	.	.	.	.	.	.	.	.	.	.	.	.	0.517	T	0.057	B	0.046	B	0.026	N	1	N	0.875	L	0.84	T	-1.07	N
665	22542183	21	40296108	40296108	T	C	DeNovo	.	.	21q22.2	exonic	DSCAM	1826	.	nonsynonymous SNV	DSCAM:NM_001271534:exon10:c.A2129G:p.N710S,DSCAM:NM_001389:exon10:c.A2129G:p.N710S	.	.	rs747593717	8.29e-06	0	0	0	0	1.5e-05	0	0	.	.	.	.	.	.	0.044	D	0.63	P	0.389	B	0	D	1	D	-0.44	N	-0.23	T	-2.62	D
666	22542183	21	18352920	18352920	G	C	DeNovo	.	.	21q21.1	exonic	TMPRSS15	5651	.	nonsynonymous SNV	TMPRSS15:NM_002772:exon10:c.C1154G:p.T385S	Enterokinase deficiency, Autosomal recessive	.	.	.	.	.	.	.	.	.	.	.	.	.	.	.	.	0	D	1	D	1	D	0	D	1	D	2.41	M	4.14	T	-2.18	N
667	22542183	21	18352911	18352911	T	C	DeNovo	.	.	21q21.1	exonic	TMPRSS15	5651	.	nonsynonymous SNV	TMPRSS15:NM_002772:exon10:c.A1163G:p.N388S	Enterokinase deficiency, Autosomal recessive	.	.	.	.	.	.	.	.	.	.	.	.	.	.	.	.	0	D	1	D	1	D	0	D	1	D	1.42	L	4.47	T	-2.9	D
668	22542183	2	38569255	38569255	T	C	DeNovo	.	.	2p22.1	exonic	HNRNPLL	92906	.	nonsynonymous SNV	HNRNPLL:NM_138394:exon10:c.A1294G:p.M432V,HNRNPLL:NM_001142650:exon11:c.A1279G:p.M427V	.	.	rs528598711	1.65e-05	9.64e-05	0	0	0	1.5e-05	0	0	0.000199681	.	.	.	.	.	0.237	T	0.077	B	0.013	B	0	D	0.933	D	1.245	L	.	.	-0.59	N
672	22542183	4	69495523	69495523	T	G	DeNovo	.	.	4q13.3	exonic	UGT2B4	7363	.	nonsynonymous SNV	UGT2B4:NM_001297615:exon1:c.A339C:p.Q113H,UGT2B4:NM_021139:exon1:c.A339C:p.Q113H	.	.	.	.	.	.	.	.	.	.	.	.	.	.	.	.	.	0.178	T	0.536	P	0.398	B	0.024	U	1	N	1.57	L	0.14	T	-3.44	D
673	22542183	1	179635808	179635808	A	G	DeNovo	.	.	1q25.2	exonic	TDRD5	163589	.	nonsynonymous SNV	TDRD5:NM_001199092:exon6:c.A106G:p.I36V,TDRD5:NM_001199085:exon9:c.A1441G:p.I481V,TDRD5:NM_001199089:exon9:c.A1441G:p.I481V,TDRD5:NM_001199091:exon9:c.A1441G:p.I481V,TDRD5:NM_001349923:exon9:c.A1441G:p.I481V,TDRD5:NM_173533:exon9:c.A1441G:p.I481V	.	.	.	.	.	.	.	.	.	.	.	.	.	.	.	.	.	0.855	T	0.073	B	0.083	B	0.007	N	0.996	N	-0.19	N	3.05	T	0.15	N
674	22542183	16	57967237	57967237	C	T	DeNovo	.	.	16q21	exonic	CNGB1	1258	.	nonsynonymous SNV	CNGB1:NM_001135639:exon2:c.G50A:p.R17Q,CNGB1:NM_001286130:exon2:c.G50A:p.R17Q,CNGB1:NM_001297:exon2:c.G50A:p.R17Q	Retinitis pigmentosa 45, Autosomal recessive	.	rs768575862	3.32e-05	0.0003	0	0	0	1.5e-05	0	0	.	.	.	.	.	.	1	T	0.01	B	0.002	B	0.701	N	1	N	-0.205	N	1.3	T	1.04	N
675	22542183	15	40900757	40900757	C	T	DeNovo	.	.	15q15.1	exonic	VPS18	57617	.	nonsynonymous SNV	VPS18:NM_020857:exon4:c.C1939T:p.R647C	.	.	rs147820290	3.3e-05	9.62e-05	0	0	0	4.5e-05	0	0	.	.	.	.	.	.	0	D	1	D	0.993	D	0	D	1	D	3.23	M	2.13	T	-6.65	D
676	22542183	10	17704510	17704510	A	T	DeNovo	.	.	10p12.33	exonic	STAM	8027	.	nonsynonymous SNV	STAM:NM_001324286:exon7:c.A701T:p.H234L,STAM:NM_001324287:exon8:c.A659T:p.H220L,STAM:NM_001324282:exon9:c.A896T:p.H299L,STAM:NM_001324283:exon9:c.A842T:p.H281L,STAM:NM_001324289:exon10:c.A608T:p.H203L,STAM:NM_003473:exon10:c.A992T:p.H331L,STAM:NM_001324284:exon11:c.A842T:p.H281L,STAM:NM_001324285:exon11:c.A842T:p.H281L,STAM:NM_001324288:exon11:c.A608T:p.H203L	.	.	.	.	.	.	.	.	.	.	.	.	.	.	.	.	.	0.21	T	0.651	P	0.115	B	0	D	1	D	1.61	L	1.41	T	-2.91	D
677	22542183	19	10143955	10143955	C	T	DeNovo	.	.	19p13.2	exonic	DNMT1	1786	.	nonsynonymous SNV	DNMT1:NM_001318730:exon28:c.G2879A:p.R960Q,DNMT1:NM_001379:exon28:c.G2879A:p.R960Q,DNMT1:NM_001130823:exon29:c.G2927A:p.R976Q,DNMT1:NM_001318731:exon29:c.G2564A:p.R855Q	Cerebellar ataxia, deafness, and narcolepsy, autosomal dominant, Autosomal dominant;Neuropathy, hereditary sensory, type IE, Autosomal dominant	.	rs750276897	8.24e-06	0	0	0	0	1.5e-05	0	0	.	.	.	.	.	.	0.075	T	0.942	P	0.42	B	0	D	0.963	N	1.845	L	1.95	T	-1.25	N
678	22542183	3	9447908	9447908	G	A	DeNovo	.	.	3p25.3	exonic	SETD5	55209	.	nonsynonymous SNV	SETD5:NM_001080517:exon15:c.G2005A:p.G669R,SETD5:NM_001292043:exon17:c.G1711A:p.G571R,SETD5:NM_001349451:exon18:c.G1711A:p.G571R	Mental retardation, autosomal dominant 23, Autosomal dominant	.	.	.	.	.	.	.	.	.	.	.	.	.	.	.	.	0.004	D	1	D	1	D	0	D	1	D	1.59	L	-2.65	D	-1.35	N
679	22542183	12	54257590	54257590	C	T	DeNovo	.	.	12q13.13	exonic	CBX5	23468	.	nonsynonymous SNV	CBX5:NM_001127321:exon2:c.G61A:p.V21I,CBX5:NM_001127322:exon2:c.G61A:p.V21I,CBX5:NM_012117:exon2:c.G61A:p.V21I	.	.	rs746011941	8.24e-06	0	0	0	0	1.5e-05	0	0	.	.	.	.	.	.	0.242	T	0.756	P	0.893	P	0	D	1	D	1.3	L	-0.56	T	-0.65	N
680	22542183	16	57698092	57698092	C	T	DeNovo	.	.	16q21	exonic	DRC7	84229	.	nonsynonymous SNV	DRC7:NM_001289163:exon2:c.C143T:p.T48M,DRC7:NM_032269:exon2:c.C143T:p.T48M,DRC7:NM_001289162:exon3:c.C143T:p.T48M	.	ID=COSM3421051;OCCURENCE=1(large_intestine)	rs151301678	9.89e-05	0.0003	8.65e-05	0	0.0002	4.5e-05	0	0.0002	0.000199681	.	.	.	.	.	0.239	T	0.007	B	0.004	B	0.029	N	1	N	-0.205	N	3.1	T	-0.49	N
682	22542183	7	143936001	143936001	T	C	DeNovo	.	.	7q35	exonic	OR2F2	135948	.	nonsynonymous SNV	OR2F2:NM_001004685:exon1:c.T769C:p.F257L	.	.	.	.	.	.	.	.	.	.	.	.	.	.	.	.	.	0.003	D	0.94	P	0.869	P	0.02	N	1	N	1.725	L	8.46	T	-4.88	D
684	22542183	9	95467382	95467382	A	T	DeNovo	.	.	9q22.32	exonic	PTCH1	5727	.	nonsynonymous SNV	PTCH1:NM_000264:exon15:c.T2294A:p.L765H,PTCH1:NM_001083602:exon15:c.T2096A:p.L699H,PTCH1:NM_001083603:exon15:c.T2291A:p.L764H,PTCH1:NM_001083604:exon15:c.T1841A:p.L614H,PTCH1:NM_001083605:exon15:c.T1841A:p.L614H,PTCH1:NM_001083606:exon15:c.T1841A:p.L614H,PTCH1:NM_001083607:exon15:c.T1841A:p.L614H	Basal cell carcinoma, somatic;Basal cell nevus syndrome, Autosomal dominant;Holoprosencephaly 7, Autosomal dominant	.	.	.	.	.	.	.	.	.	.	.	.	.	.	.	.	0.001	D	1	D	0.992	D	0	D	1	D	2.485	M	-2.3	D	-5.04	D
686	22542183	4	167000405	167000405	G	C	DeNovo	.	.	4q32.3	exonic	SPOCK3	50859	.	nonsynonymous SNV	SPOCK3:NM_001204354:exon3:c.C27G:p.C9W,SPOCK3:NM_001040159:exon4:c.C294G:p.C98W,SPOCK3:NM_001204356:exon4:c.C294G:p.C98W,SPOCK3:NM_001204358:exon4:c.C294G:p.C98W,SPOCK3:NM_001204352:exon5:c.C150G:p.C50W,SPOCK3:NM_016950:exon5:c.C303G:p.C101W	.	.	.	.	.	.	.	.	.	.	.	.	.	.	.	.	.	0	D	1	D	1	D	0	D	1	D	2.525	M	1.38	T	-7.76	D
687	22542183	3	165829737	165829737	A	C	DeNovo	.	.	3q26.1	exonic	BCHE	590	.	nonsynonymous SNV	BCHE:NM_000055:exon2:c.T1297G:p.F433V	Apnea, postanesthetic (3);Apnea, postanesthetic (3)	.	.	.	.	.	.	.	.	.	.	.	.	.	.	.	.	0.033	D	0.89	P	0.727	P	0	D	1	D	1.255	L	-0.18	T	-5.31	D
693	22542183	13	61411451	61411451	G	T	DeNovo	.	.	13q21.2	exonic	PCDH20	64881	.	nonsynonymous SNV	PCDH20:NM_022843:exon2:c.C2648A:p.S883Y	.	ID=COSM948245,COSM948244;OCCURENCE=1(endometrium)	.	.	.	.	.	.	.	.	.	.	.	.	.	.	.	0.233	T	0.412	B	0.172	B	0	D	1	N	0.895	L	0.43	T	-0.28	N
699	22542183	17	16121199	16121199	G	A	DeNovo	.	.	17p11.2	exonic	NCOR1	9611	.	nonsynonymous SNV	NCOR1:NM_001190438:exon13:c.C1378T:p.P460S,NCOR1:NM_001190440:exon15:c.C1705T:p.P569S,NCOR1:NM_006311:exon16:c.C1705T:p.P569S	.	.	rs765840798	1.65e-05	0	0.0002	0	0	0	0	0	.	.	.	.	.	.	0.575	T	1	D	0.998	D	0	D	1	D	1.06	L	1.45	T	-0.96	N
700	22542183	2	206557478	206557478	G	A	DeNovo	.	.	2q33.3	exonic	ADAM23	8745	.	nonsynonymous SNV	ADAM23:NM_003812:exon10:c.G985A:p.V329M	.	.	.	.	.	.	.	.	.	.	.	.	.	.	.	.	.	0	D	1	D	0.996	D	0	D	1	D	1.215	L	-0.23	T	-2.78	D
701	22542183	5	140668697	140668697	C	T	DeNovo	.	.	5q31.3	exonic	WDR55	54853	.	nonsynonymous SNV	WDR55:NM_017706:exon4:c.C466T:p.R156W	.	.	rs542616043	5.77e-05	0	0.0002	0	0	4.5e-05	0	0.0001	.	.	.	.	.	.	0	D	1	D	0.999	D	1	U	1	D	3.765	H	1.38	T	-7.52	D
702	22542183	3	93900864	93900864	C	T	DeNovo	.	.	3q11.1	exonic	PROS1	5627	.	nonsynonymous SNV	PROS1:NM_000313:exon7:c.G667A:p.D223N,PROS1:NM_001314077:exon8:c.G763A:p.D255N	Thrombophilia due to protein S deficiency, autosomal dominant, Autosomal dominant;Thrombophilia due to protein S deficiency, autosomal recessive, Autosomal recessive	.	.	.	.	.	.	.	.	.	.	.	.	.	.	.	.	0.233	T	0.458	P	0.243	B	0.121	N	0.961	N	0.025	N	-2.93	D	0.13	N
706	22542183	17	1467568	1467568	C	A	DeNovo	.	.	17p13.3	exonic	MYO1C	4641	.	nonsynonymous SNV	MYO1C:NM_001080779:exon30:c.G2977T:p.V993L,MYO1C:NM_001080950:exon30:c.G2920T:p.V974L,MYO1C:NM_033375:exon30:c.G2872T:p.V958L	.	.	.	.	.	.	.	.	.	.	.	.	.	.	.	.	.	0.772	T	0.041	B	0.06	B	0.002	N	0.921	D	0.94	L	1.22	T	-1.73	N
707	22542183	9	127872724	127872724	G	A	DeNovo	.	.	9q34.11	exonic	AK1	203	.	nonsynonymous SNV	AK1:NM_001318122:exon3:c.C221T:p.S74L,AK1:NM_000476:exon4:c.C173T:p.S58L,AK1:NM_001318121:exon4:c.C173T:p.S58L	Hemolytic anemia due to adenylate kinase deficiency, Autosomal recessive	.	rs138798179	0.002	9.64e-05	0	0	0	0	0	0.0143	0.00319489	.	.	.	.	.	0.08	T	0.841	P	0.261	B	0.001	N	0.958	D	0.76	N	-1.05	T	-1.96	N
711	22542183	3	57280374	57280374	C	G	DeNovo	.	.	3p14.3	exonic	ASB14	142686	.	nonsynonymous SNV	ASB14:NM_001142733:exon7:c.G815C:p.G272A	.	.	.	.	.	.	.	.	.	.	.	.	.	.	.	.	.	0	D	1	D	1	D	.	.	1	D	3.1	M	1.56	T	-4.42	D
712	22542183	5	127657534	127657534	C	G	DeNovo	.	.	5q23.2	exonic	CTXN3	613212	.	nonsynonymous SNV	CTXN3:NM_001048252:exon3:c.C13G:p.Q5E,CTXN3:NM_001127385:exon3:c.C13G:p.Q5E	.	.	.	.	.	.	.	.	.	.	.	.	.	.	.	.	.	0.976	T	0.002	B	0.016	B	0.657	N	0.667	N	.	.	1.58	T	1	N
714	22542183	15	50254553	50254553	G	T	DeNovo	.	.	15q21.2	exonic	HDC	3067	.	nonsynonymous SNV	HDC:NM_001306146:exon5:c.C553A:p.L185I,HDC:NM_002112:exon5:c.C553A:p.L185I	.	.	rs780307521	8.24e-06	0	0	0	0	1.5e-05	0	0	.	.	.	.	.	.	0.001	D	0.994	D	0.945	D	0	D	1	D	3.37	M	0.51	T	-1.87	N
715	22542183	9	35558536	35558536	C	T	DeNovo	.	.	9p13.3	exonic	RUSC2	9853	.	nonsynonymous SNV	RUSC2:NM_001330740:exon7:c.C676T:p.R226C,RUSC2:NM_001135999:exon8:c.C3310T:p.R1104C,RUSC2:NM_014806:exon8:c.C3310T:p.R1104C	.	.	rs756342354	8.24e-06	0	0	0	0	1.5e-05	0	0	.	.	.	.	.	.	0	D	1	D	0.999	D	0	D	1	D	2.215	M	2.34	T	-7.27	D
716	22542183	19	45057772	45057772	A	G	DeNovo	.	.	19q13.32	exonic	CLASRP	11129	.	nonsynonymous SNV	CLASRP:NM_001278439:exon6:c.A301G:p.I101V,CLASRP:NM_007056:exon7:c.A487G:p.I163V	.	.	rs776942453	8.24e-06	0	0	0	0	0	0	6.06e-05	.	.	.	.	.	.	0.161	T	0.998	D	0.994	D	0.003	U	1	D	1.995	M	2.03	T	-0.92	N
717	22542183	10	113578752	113578752	A	T	DeNovo	.	.	10q25.3	exonic	HABP2	3026	.	nonsynonymous SNV	HABP2:NM_001177660:exon7:c.A616T:p.M206L,HABP2:NM_004132:exon7:c.A694T:p.M232L	.	.	.	.	.	.	.	.	.	.	.	.	.	.	.	.	.	0.065	T	0.77	P	0.625	P	0	D	1	D	0.945	L	-0.14	T	-1.52	N
719	22542183	22	32084970	32084970	A	G	DeNovo	.	.	22q12.3	exonic	SLC5A1	6523	.	nonsynonymous SNV	SLC5A1:NM_001256314:exon8:c.A575G:p.Y192C,SLC5A1:NM_000343:exon9:c.A956G:p.Y319C	Glucose/galactose malabsorption, Autosomal recessive	.	.	.	.	.	.	.	.	.	.	.	.	.	.	.	.	0.024	D	0.529	P	0.521	P	0	D	1	D	2.715	M	-2.39	D	-7.88	D
722	22542183	2	165377601	165377601	C	T	DeNovo	.	.	2q24.3	exonic	SCN2A	6326	.	nonsynonymous SNV	SCN2A:NM_001040143:exon22:c.C4259T:p.T1420M,SCN2A:NM_001040142:exon23:c.C4259T:p.T1420M,SCN2A:NM_021007:exon23:c.C4259T:p.T1420M	Epileptic encephalopathy, early infantile, 11, Autosomal dominant;Seizures, benign familial infantile, 3, Autosomal dominant	.	.	.	.	.	.	.	.	.	.	.	.	.	.	.	.	0	D	1	D	0.998	D	0	D	1	D	5.265	H	-5.21	D	-5.37	D
724	22542183	19	8255826	8255826	A	T	DeNovo	.	.	19p13.2	exonic	CERS4	79603	.	nonsynonymous SNV	CERS4:NM_024552:exon6:c.A415T:p.R139W	.	.	.	.	.	.	.	.	.	.	.	.	.	.	.	.	.	0	D	1	D	0.999	D	0	D	1	D	3.535	H	1.38	T	-7.26	D
725	22542183	6	7883218	7883218	T	C	DeNovo	.	.	6p24.3	exonic	TXNDC5	81567	.	nonsynonymous SNV	TXNDC5:NM_001145549:exon10:c.A901G:p.S301G,TXNDC5:NM_030810:exon10:c.A1225G:p.S409G	.	.	rs746666949	8.24e-06	0	0	0	0	1.5e-05	0	0	.	.	.	.	.	.	0.434	T	0.001	B	0.003	B	0.066	N	1	N	0.34	N	3.94	T	-1.83	N
727	22542183	11	47323695	47323695	C	A	DeNovo	.	.	11p11.2	exonic	MADD	8567	.	nonsynonymous SNV	MADD:NM_001135943:exon28:c.C4093A:p.R1365S,MADD:NM_001135944:exon28:c.C4084A:p.R1362S,MADD:NM_130470:exon28:c.C4225A:p.R1409S,MADD:NM_130472:exon28:c.C4096A:p.R1366S,MADD:NM_130474:exon28:c.C4096A:p.R1366S,MADD:NM_130476:exon28:c.C4222A:p.R1408S,MADD:NM_130471:exon29:c.C4156A:p.R1386S,MADD:NM_130473:exon29:c.C4285A:p.R1429S,MADD:NM_003682:exon31:c.C4402A:p.R1468S,MADD:NM_130475:exon31:c.C4402A:p.…	.	.	.	.	.	.	.	.	.	.	.	.	.	.	.	.	.	0	D	1	D	0.999	D	0	D	1	D	2.07	M	1.6	T	-5.73	D
728	22542183	14	104954397	104954397	G	A	DeNovo	.	.	14q32.33	exonic	AHNAK2	113146	.	nonsynonymous SNV	AHNAK2:NM_001350929:exon7:c.C754T:p.R252C,AHNAK2:NM_138420:exon7:c.C1054T:p.R352C	.	.	rs371792227	8.44e-06	0	0	0	0	1.53e-05	0	0	.	.	.	.	.	.	0.055	T	0.949	P	0.272	B	.	.	1	N	0	N	4.22	T	-1.54	N
729	22542183	16	27528685	27528685	A	G	DeNovo	.	.	16p12.1	exonic	GTF3C1	2975	.	nonsynonymous SNV	GTF3C1:NM_001286242:exon6:c.T886C:p.Y296H,GTF3C1:NM_001520:exon6:c.T886C:p.Y296H	.	.	.	.	.	.	.	.	.	.	.	.	.	.	.	.	.	0.121	T	1	D	0.999	D	0	D	0.992	D	0.895	L	1.79	T	-2.05	N
731	22542183	11	9993085	9993085	C	T	DeNovo	.	.	11p15.4	exonic	SBF2	81846	.	nonsynonymous SNV	SBF2:NM_030962:exon11:c.G1072A:p.V358I	Charcot-Marie-Tooth disease, type 4B2, Autosomal recessive	.	.	.	.	.	.	.	.	.	.	.	.	.	.	.	.	0.352	T	0.068	B	0.044	B	0	D	0.999	D	0.125	N	1.03	T	-0.57	N
733	22542183	2	167243635	167243635	C	T	DeNovo	.	.	2q24.3	exonic	XIRP2	129446	.	nonsynonymous SNV	XIRP2:NM_001199144:exon7:c.C1577T:p.S526L,XIRP2:NM_152381:exon9:c.C2243T:p.S748L	.	ID=COSM286565;OCCURENCE=1(oesophagus),1(endometrium),1(large_intestine)	rs199841320	8.35e-06	0	0	0	0	1.51e-05	0	0	.	.	.	.	.	.	0.396	T	0.002	B	0.002	B	0.052	N	1	N	0.625	N	4.18	T	-2.67	D
735	22542183	5	97094953	97094953	C	T	DeNovo	.	.	5q15	exonic	LIX1	167410	.	nonsynonymous SNV	LIX1:NM_153234:exon6:c.G644A:p.R215Q	.	.	rs778567984	2.48e-05	0	0.0002	0	0	1.5e-05	0	0	.	.	.	.	.	.	1	T	0	B	0	B	0.001	D	0.975	N	-1.355	N	1.07	T	1.53	N
737	22542183	11	118376594	118376594	T	A	DeNovo	.	.	11q23.3	exonic	UBE4A	9354	.	nonsynonymous SNV	UBE4A:NM_001204077:exon10:c.T1471A:p.L491M,UBE4A:NM_004788:exon10:c.T1492A:p.L498M	.	.	.	.	.	.	.	.	.	.	.	.	.	.	.	.	.	0	D	0.988	D	0.741	P	0	D	1	D	2.305	M	0.62	T	-1.25	N
738	22542183	19	37886764	37886764	C	T	DeNovo	.	.	19q13.13	exonic	WDR87	83889	.	nonsynonymous SNV	WDR87:NM_001291088:exon6:c.G6907A:p.E2303K,WDR87:NM_031951:exon6:c.G6790A:p.E2264K	.	.	rs201328117	.	.	.	.	.	.	.	.	.	.	.	.	.	.	0	D	0.997	D	0.841	P	.	.	1	N	0.895	L	1	T	-0.6	N
739	22542183	11	211335	211335	A	G	DeNovo	.	.	11p15.5	exonic	RIC8A	60626	.	nonsynonymous SNV	RIC8A:NM_001286134:exon5:c.A955G:p.K319E,RIC8A:NM_021932:exon5:c.A955G:p.K319E	.	.	.	.	.	.	.	.	.	.	.	.	.	.	.	.	.	0.064	T	0.977	D	0.814	P	0	D	1	D	1.935	M	.	.	-2.25	N
740	22542183	11	78726141	78726141	A	G	DeNovo	.	.	11q14.1	exonic	TENM4	26011	.	nonsynonymous SNV	TENM4:NM_001098816:exon23:c.T3488C:p.I1163T	Tremor, hereditary essential, 5, Autosomal dominant	.	rs762723848	1.66e-05	0	0	0	0	1.5e-05	0	6.06e-05	.	.	.	.	.	.	0.076	T	0	B	0.001	B	0	D	0.972	D	-0.345	N	-2.53	D	-2.12	N
742	22542183	15	48472629	48472629	A	T	DeNovo	.	.	15q21.1	exonic	FBN1	2200	.	nonsynonymous SNV	FBN1:NM_000138:exon35:c.T4258A:p.C1420S	Acromicric dysplasia, Autosomal dominant;Ectopia lentis, familial, Autosomal dominant;Geleophysic dysplasia 2, Autosomal dominant;MASS syndrome;Marfan lipodystrophy syndrome, Autosomal dominant;Marfan syndrome, Autosomal dominant;Stiff skin syndrome, Autosomal dominant;Weill-Marchesani syndrome 2, dominant, Autosomal dominant	.	.	.	.	.	.	.	.	.	.	.	.	.	.	.	.	0	D	0.991	D	0.991	D	0	D	1	D	4.165	H	-5.89	D	-9.18	D
744	25363760	1	946422	946422	C	T	DeNovo	.	.	1p36.33	exonic	NOC2L	26155	.	nonsynonymous SNV	NOC2L:NM_015658:exon15:c.G1783A:p.V595I	.	.	rs777256112	1.66e-05	0	0	0	0	3.03e-05	0	0	.	.	.	.	.	.	0.217	T	0.999	D	0.945	D	0	D	1	D	1.435	L	0.98	T	0.01	N
745	25363760	1	962359	962359	T	C	DeNovo	.	.	1p36.33	exonic	KLHL17	339451	.	nonsynonymous SNV	KLHL17:NM_198317:exon5:c.T716C:p.L239P	.	.	.	.	.	.	.	.	.	.	.	.	.	.	.	.	.	0.186	T	0.998	D	0.972	D	0	D	1	D	2.46	M	-0.47	T	-1.9	N
746	25363760	1	1487870	1487870	C	T	DeNovo	.	.	1p36.33	exonic	ATAD3B	83858	.	nonsynonymous SNV	ATAD3B:NM_001317238:exon10:c.C1084T:p.L362F,ATAD3B:NM_031921:exon12:c.C1222T:p.L408F	.	.	.	.	.	.	.	.	.	.	.	.	.	.	.	.	.	0.002	D	1	D	0.998	D	0	D	1	D	2.725	M	-4.27	D	-3.71	D
747	25363760	1	1918071	1918071	G	C	DeNovo	.	.	1p36.33	exonic	TMEM52	339456	.	nonsynonymous SNV	TMEM52:NM_178545:exon5:c.C441G:p.S147R	.	.	.	.	.	.	.	.	.	.	.	.	.	.	.	.	.	0.002	D	0.999	D	0.996	D	0	D	0.681	N	1.59	L	1.1	T	-3.69	D
749	25363760	1	6131658	6131658	G	A	DeNovo	.	.	1p36.31	exonic	CHD5	26038	.	nonsynonymous SNV	CHD5:NM_015557:exon21:c.C3235T:p.R1079W	.	.	.	.	.	.	.	.	.	.	.	.	.	.	.	.	.	0	D	1	D	0.986	D	0	D	1	D	4.28	H	-2.63	D	-7.3	D
750	25363760	1	6360598	6360598	T	C	DeNovo	.	.	1p36.31	exonic	ACOT7	11332	.	nonsynonymous SNV	ACOT7:NM_181865:exon1:c.A55G:p.R19G	.	.	rs771155267	8.24e-06	0	0	0	0	1.5e-05	0	0	.	.	.	.	.	.	0.12	T	0	B	0	B	.	.	1	N	0	N	1.5	T	-0.21	N
751	25363760	1	6582241	6582241	G	A	DeNovo	.	.	1p36.31	exonic	ZBTB48	3104	.	nonsynonymous SNV	ZBTB48:NM_001278647:exon3:c.G874A:p.E292K,ZBTB48:NM_001278648:exon3:c.G874A:p.E292K,ZBTB48:NM_005341:exon3:c.G874A:p.E292K	.	.	rs781278596	8.25e-06	0	0	0	0	1.5e-05	0	0	.	.	.	.	.	.	0.805	T	0.954	P	0.264	B	0	D	0.991	D	0.4	N	1.83	T	-0.07	N
752	25363760	1	8358763	8358763	C	T	DeNovo	.	.	1p36.23	exonic	RERE	473	.	nonsynonymous SNV	RERE:NM_001042682:exon10:c.G2110A:p.E704K,RERE:NM_001042681:exon20:c.G3772A:p.E1258K,RERE:NM_012102:exon21:c.G3772A:p.E1258K	Neurodevelopmental disorder with or without anomalies of the brain, eye, or heart, Autosomal dominant	.	.	.	.	.	.	.	.	.	.	.	.	.	.	.	.	0	D	0.968	D	0.718	P	.	.	1	D	1.965	M	-0.29	T	-3.42	D
753	25363760	1	12276713	12276713	C	T	DeNovo	.	.	1p36.22	exonic	VPS13D	55187	.	nonsynonymous SNV	VPS13D:NM_015378:exon19:c.C3125T:p.S1042F,VPS13D:NM_018156:exon19:c.C3125T:p.S1042F	.	.	.	.	.	.	.	.	.	.	.	.	.	.	.	.	.	.	.	1	D	0.998	D	0	D	1	D	2.25	M	.	.	.	.
755	25363760	1	15104104	15104104	G	A	DeNovo	.	.	1p36.21	exonic	KAZN	23254	.	nonsynonymous SNV	KAZN:NM_201628:exon13:c.G1963A:p.A655T	.	.	.	.	.	.	.	.	.	.	.	.	.	.	.	.	.	0	D	1	D	0.999	D	0	D	1	D	3.095	M	-1.93	D	-2.99	D
756	25363760	1	15219383	15219383	C	T	DeNovo	.	.	1p36.21	exonic	TMEM51	55092	.	nonsynonymous SNV	TMEM51:NM_001319665:exon4:c.C398T:p.T133M	.	.	rs748204095	8.4e-06	0	0	0	0	1.51e-05	0	0	.	.	.	.	.	.	.	.	0.591	P	0.087	B	.	.	1	D	.	.	1.41	T	.	.
757	25363760	1	15770441	15770441	C	T	DeNovo	.	.	1p36.21	exonic	FBLIM1	54751	.	nonsynonymous SNV	FBLIM1:NM_001024216:exon4:c.C283T:p.P95S,FBLIM1:NM_001024215:exon5:c.C574T:p.P192S,FBLIM1:NM_017556:exon6:c.C574T:p.P192S,FBLIM1:NM_001350151:exon7:c.C574T:p.P192S	.	.	rs372662401	8.26e-06	9.63e-05	0	0	0	0	0	0	.	.	.	.	.	.	0.375	T	0.98	D	0.713	P	0	D	0.999	D	0.715	N	-2.2	D	-1.52	N
758	25363760	1	15909425	15909425	A	C	DeNovo	.	.	1p36.13	exonic	SPEN	23013	.	nonsynonymous SNV	SPEN:NM_015001:exon4:c.A986C:p.D329A	.	.	.	.	.	.	.	.	.	.	.	.	.	.	.	.	.	0.003	D	0.986	D	0.759	P	.	.	1	D	0.805	L	2.96	T	-2.53	D
759	25363760	1	16049211	16049211	G	A	DeNovo	.	.	1p36.13	exonic	CLCNKB	1188	.	nonsynonymous SNV	CLCNKB:NM_001165945:exon1:c.G240A:p.M80I,CLCNKB:NM_000085:exon8:c.G747A:p.M249I	Bartter syndrome, type 3, Autosomal recessive;Bartter syndrome, type 4b, digenic, Digenic recessive	.	rs745782009	0.0001	0	8.68e-05	0	0	0.0002	0	0.0003	.	.	.	.	.	.	0.814	T	0.013	B	0.038	B	0	D	0.88	D	0.765	N	-3.21	D	0.6	N
761	25363760	1	17205287	17205287	G	A	DeNovo	.	.	1p36.13	exonic	PADI1	29943	.	nonsynonymous SNV	PADI1:NM_013358:exon1:c.G70A:p.E24K	.	.	rs61741697	0.0003	0.0029	0.0003	0	0	0	0	0	0.000599042	.	.	.	.	.	0.318	T	0.995	D	0.785	P	0.999	N	1	N	2.325	M	2.81	T	-1.28	N
762	25363760	1	17270243	17270243	T	G	DeNovo	.	.	1p36.13	exonic	PADI3	51702	.	nonsynonymous SNV	PADI3:NM_016233:exon7:c.T663G:p.D221E	Uncombable hair syndrome, Autosomal recessive	.	rs145276833	0.0022	0.0006	0.0208	0.0006	0	4.55e-05	0.0023	0	0.00179712	.	.	.	.	.	0.139	T	0.889	P	0.426	B	0	D	0.937	N	2.295	M	2.56	T	-0.29	N
763	25363760	1	19120217	19120217	G	A	DeNovo	.	.	1p36.13	exonic	UBR4	23352	.	nonsynonymous SNV	UBR4:NM_020765:exon69:c.C10273T:p.R3425C	.	.	rs775894038	1.65e-05	0	0	0	0	1.5e-05	0	6.06e-05	.	.	.	.	.	.	0	D	1	D	0.982	D	0	D	1	D	2.485	M	-1.25	T	-7.71	D
764	25363760	1	20190727	20190727	G	A	DeNovo	.	.	1p36.12	exonic	UBXN10	127733	.	nonsynonymous SNV	UBXN10:NM_152376:exon2:c.G166A:p.V56M	.	.	rs769718388	2.49e-05	0.0003	0	0	0	0	0	0	.	.	.	.	.	.	0.435	T	0.001	B	0	B	0.212	N	1	N	0.205	N	.	.	-0.13	N
768	25363760	1	23310663	23310663	G	A	DeNovo	.	.	1p36.12	exonic	HNRNPR	10236	.	nonsynonymous SNV	HNRNPR:NM_001297621:exon9:c.C1213T:p.R405C,HNRNPR:NM_001297622:exon9:c.C1276T:p.R426C,HNRNPR:NM_001102397:exon10:c.C1390T:p.R464C,HNRNPR:NM_001102399:exon10:c.C1399T:p.R467C,HNRNPR:NM_001297620:exon10:c.C1579T:p.R527C,HNRNPR:NM_001102398:exon11:c.C1702T:p.R568C,HNRNPR:NM_005826:exon11:c.C1693T:p.R565C	.	.	rs750810000	8.25e-06	0	0	0	0	0	0	6.08e-05	.	.	.	.	.	.	0.001	D	1	D	0.988	D	0	D	1	D	2.57	M	2.24	T	-2.68	D
769	25363760	1	24180767	24180767	T	C	DeNovo	.	.	1p36.11	exonic	IFNLR1	163702	.	nonsynonymous SNV	IFNLR1:NM_170743:exon2:c.A146G:p.N49S,IFNLR1:NM_173064:exon2:c.A146G:p.N49S,IFNLR1:NM_173065:exon2:c.A146G:p.N49S	.	.	.	.	.	.	.	.	.	.	.	.	.	.	.	.	.	0.605	T	0.009	B	0.004	B	0.033	N	1	D	0.35	N	-0.62	T	-2.08	N
770	25363760	1	26122543	26122543	A	G	DeNovo	.	.	1p36.11	exonic	PDIK1L	149420	.	nonsynonymous SNV	PDIK1L:NM_001243532:exon3:c.A992G:p.Q331R,PDIK1L:NM_152835:exon3:c.A992G:p.Q331R,PDIK1L:NM_001243533:exon4:c.A992G:p.Q331R	.	.	.	.	.	.	.	.	.	.	.	.	.	.	.	.	.	0.108	T	0.002	B	0.009	B	0	D	0.992	N	0.06	N	0.01	T	-1.28	N
773	25363760	1	30873351	30873351	C	T	DeNovo	.	.	1p35.2	exonic	SDC3	9672	.	nonsynonymous SNV	SDC3:NM_014654:exon5:c.G1189A:p.A397T	.	.	rs146077490	0.0001	0.0008	0	0.0002	0.0002	6.01e-05	0	0.0001	.	.	.	.	.	.	0.022	D	1	D	0.999	D	0	D	1	D	0.895	L	1.68	T	-1.53	N
774	25363760	1	30964881	30964881	G	A	DeNovo	.	.	1p35.2	exonic	PUM1	9698	.	nonsynonymous SNV	PUM1:NM_001020658:exon14:c.C2116T:p.R706C,PUM1:NM_014676:exon14:c.C2116T:p.R706C	.	.	.	.	.	.	.	.	.	.	.	.	.	.	.	.	.	0.003	D	1	D	0.999	D	0	D	1	D	2.015	M	2.35	T	-4.93	D
776	25363760	1	31433076	31433076	C	G	DeNovo	.	.	1p35.2	exonic	SERINC2	347735	.	nonsynonymous SNV	SERINC2:NM_001199037:exon9:c.C1135G:p.R379G,SERINC2:NM_018565:exon9:c.C1135G:p.R379G,SERINC2:NM_178865:exon9:c.C1123G:p.R375G,SERINC2:NM_001199038:exon10:c.C1150G:p.R384G,SERINC2:NM_001199039:exon10:c.C958G:p.R320G	.	.	.	.	.	.	.	.	.	.	.	.	.	.	.	.	.	0.046	D	0.098	B	0.198	B	0	D	1	D	1.765	L	2.47	T	-3.55	D
778	25363760	1	32091919	32091919	A	G	DeNovo	.	.	1p35.2	exonic	TMEM39B	55116	.	nonsynonymous SNV	TMEM39B:NM_001319678:exon4:c.A238G:p.K80E,TMEM39B:NM_001319679:exon4:c.A238G:p.K80E,TMEM39B:NM_001319677:exon6:c.A454G:p.K152E,TMEM39B:NM_018056:exon6:c.A835G:p.K279E	.	.	.	.	.	.	.	.	.	.	.	.	.	.	.	.	.	0.003	D	0.997	D	0.992	D	0	D	1	D	2.39	M	.	.	-2.95	D
779	25363760	1	32771325	32771325	C	G	DeNovo	.	.	1p35.1	exonic	KIAA1522	57648	.	nonsynonymous SNV	KIAA1522:NM_001198972:exon6:c.C1969G:p.P657A,KIAA1522:NM_020888:exon6:c.C2146G:p.P716A	.	.	.	.	.	.	.	.	.	.	.	.	.	.	.	.	.	0.029	D	0.042	B	0.031	B	0.153	N	1	N	1.39	L	2.5	T	-1.32	N
780	25363760	1	35561044	35561044	C	T	DeNovo	.	.	1p34.3	exonic	NCDN	23154	.	nonsynonymous SNV	NCDN:NM_001014841:exon3:c.C842T:p.P281L,NCDN:NM_014284:exon3:c.C893T:p.P298L,NCDN:NM_001014839:exon4:c.C893T:p.P298L	.	.	rs773171405	.	.	.	.	.	.	.	.	.	.	.	.	.	.	0.21	T	0.11	B	0.023	B	0.002	N	1	D	-0.46	N	-0.31	T	1.8	N
781	25363760	1	35817029	35817029	G	T	DeNovo	.	.	1p34.3	exonic	AGO4	192670	.	nonsynonymous SNV	AGO4:NM_017629:exon2:c.G167T:p.R56L	.	.	.	.	.	.	.	.	.	.	.	.	.	.	.	.	.	0.125	T	0	B	0	B	0	D	1	D	-0.06	N	3.03	T	0.45	N
782	25363760	1	35841237	35841237	G	T	DeNovo	.	.	1p34.3	exonic	AGO4	192670	.	nonsynonymous SNV	AGO4:NM_017629:exon14:c.G1797T:p.K599N	.	.	.	.	.	.	.	.	.	.	.	.	.	.	.	.	.	0.049	D	0.06	B	0.038	B	0	D	1	D	1.53	L	1.52	T	-3.65	D
783	25363760	1	36009009	36009009	G	A	DeNovo	.	.	1p34.3	exonic	AGO3	192669	.	nonsynonymous SNV	AGO3:NM_177422:exon6:c.G292A:p.G98R,AGO3:NM_024852:exon8:c.G994A:p.G332R	.	.	.	.	.	.	.	.	.	.	.	.	.	.	.	.	.	0.001	D	1	D	1	D	0	D	1	D	3.53	H	2.59	T	-6.8	D
784	25363760	1	42163445	42163445	G	A	DeNovo	.	.	1p34.2	exonic	GUCA2A	2980	.	nonsynonymous SNV	GUCA2A:NM_033553:exon2:c.C241T:p.L81F	.	.	rs145850777	.	.	.	.	.	.	.	.	.	.	.	.	.	.	0.011	D	0.922	P	0.627	P	0.164	N	1	N	2.085	M	0.73	T	-2.82	D
787	25363760	1	44129753	44129753	C	G	DeNovo	.	.	1p34.1	exonic	KLF17	128209	.	nonsynonymous SNV	KLF17:NM_173484:exon2:c.C482G:p.S161W	.	.	.	.	.	.	.	.	.	.	.	.	.	.	.	.	.	0	D	0.445	B	0.082	B	0.842	N	1	N	0.895	L	2.8	T	-3.27	D
788	25363760	1	44214849	44214849	G	A	DeNovo	.	.	1p34.1	exonic	DMAP1	55929	.	nonsynonymous SNV	DMAP1:NM_019100:exon3:c.G344A:p.R115Q,DMAP1:NM_001034023:exon4:c.G344A:p.R115Q,DMAP1:NM_001034024:exon4:c.G344A:p.R115Q	.	.	.	.	.	.	.	.	.	.	.	.	.	.	.	.	.	0.526	T	1	D	0.996	D	0	D	1	D	1.325	L	1.83	T	-2.27	N
791	25363760	1	46512150	46512150	C	A	DeNovo	.	.	1p33	exonic	DMBX1	127343	.	nonsynonymous SNV	DMBX1:NM_147192:exon4:c.C805A:p.Q269K,DMBX1:NM_172225:exon4:c.C790A:p.Q264K	.	.	.	.	.	.	.	.	.	.	.	.	.	.	.	.	.	0.071	T	0.998	D	0.99	D	0	D	1	D	1.495	L	-3.27	D	-0.32	N
792	25363760	1	51306032	51306032	T	C	DeNovo	.	.	1p32.3	exonic	TTC39A	22996	.	nonsynonymous SNV	TTC39A:NM_001080494:exon7:c.A536G:p.E179G,TTC39A:NM_001144832:exon7:c.A545G:p.E182G,TTC39A:NM_001297662:exon7:c.A638G:p.E213G,TTC39A:NM_001297663:exon7:c.A533G:p.E178G,TTC39A:NM_001297664:exon7:c.A452G:p.E151G,TTC39A:NM_001297665:exon7:c.A641G:p.E214G	.	.	.	.	.	.	.	.	.	.	.	.	.	.	.	.	.	0.178	T	0.967	D	0.578	P	0.031	N	0.969	D	1.39	L	0.8	T	-2.79	D
793	25363760	1	51787467	51787467	G	C	DeNovo	.	.	1p32.3	exonic	OSBPL9	114883	.	nonsynonymous SNV	OSBPL9:NM_148905:exon18:c.G1581C:p.K527N,OSBPL9:NM_148904:exon19:c.G1581C:p.K527N,OSBPL9:NM_148907:exon19:c.G1785C:p.K595N,OSBPL9:NM_001330580:exon20:c.G1620C:p.K540N,OSBPL9:NM_001350210:exon21:c.G1470C:p.K490N,OSBPL9:NM_148906:exon22:c.G2064C:p.K688N,OSBPL9:NM_148908:exon22:c.G2076C:p.K692N,OSBPL9:NM_001350208:exon23:c.G1557C:p.K519N,OSBPL9:NM_001350209:exon23:c.G1557C:p.K519N,OSBPL9:NM_024586:e…	.	.	.	.	.	.	.	.	.	.	.	.	.	.	.	.	.	0.695	T	0.001	B	0.003	B	0	D	1	D	0.02	N	1.46	T	0.55	N
794	25363760	1	54594686	54594686	A	G	DeNovo	.	.	1p32.3	exonic	ACOT11	26027	.	nonsynonymous SNV	ACOT11:NM_015547:exon6:c.A602G:p.Q201R,ACOT11:NM_147161:exon6:c.A602G:p.Q201R	.	.	.	.	.	.	.	.	.	.	.	.	.	.	.	.	.	0.538	T	0.001	B	0.004	B	0	D	1	D	1.095	L	2.86	T	-1.31	N
796	25363760	1	58681903	58681903	T	C	DeNovo	.	.	1p32.1	exonic	MYSM1	114803	.	nonsynonymous SNV	MYSM1:NM_001085487:exon8:c.A1141G:p.I381V	.	.	.	.	.	.	.	.	.	.	.	.	.	.	.	.	.	0.202	T	0	B	0.001	B	0	N	0.888	D	0.6	N	1.84	T	-0.6	N
797	25363760	1	63323662	63323662	A	T	DeNovo	.	.	1p31.3	exonic	FOXD3	27022	.	nonsynonymous SNV	FOXD3:NM_012183:exon1:c.A604T:p.I202F	.	.	.	.	.	.	.	.	.	.	.	.	.	.	.	.	.	0	D	0.999	D	0.978	D	0	U	1	D	3.31	M	-3.96	D	-4	D
798	25363760	1	64673389	64673389	T	G	DeNovo	.	.	1p31.3	exonic	CACHD1	57685	.	nonsynonymous SNV	CACHD1:NM_001293274:exon18:c.T1764G:p.F588L,CACHD1:NM_020925:exon19:c.T2499G:p.F833L	.	.	.	.	.	.	.	.	.	.	.	.	.	.	.	.	.	0.656	T	0.924	P	0.827	P	0	N	1	D	0.695	N	2.05	T	-2.25	N
799	25363760	1	66689270	66689270	G	A	DeNovo	.	.	1p31.3	exonic	SGIP1	84251	.	nonsynonymous SNV	SGIP1:NM_001308203:exon13:c.G841A:p.D281N,SGIP1:NM_001350218:exon14:c.G865A:p.D289N,SGIP1:NM_001350217:exon16:c.G1450A:p.D484N,SGIP1:NM_032291:exon16:c.G1438A:p.D480N	.	.	.	.	.	.	.	.	.	.	.	.	.	.	.	.	.	0.007	D	0.997	D	0.989	D	0	D	1	D	1.5	L	4.11	T	-2.59	D
803	25363760	1	85707821	85707821	T	A	DeNovo	.	.	1p22.3	exonic	ZNHIT6	54680	.	nonsynonymous SNV	ZNHIT6:NM_017953:exon1:c.A464T:p.E155V,ZNHIT6:NM_001170670:exon2:c.A347T:p.E116V	.	.	.	.	.	.	.	.	.	.	.	.	.	.	.	.	.	0	D	0.994	D	0.81	P	0.021	N	0.721	N	0.55	N	0.07	T	-1.07	N
804	25363760	1	86578009	86578009	G	A	DeNovo	.	.	1p22.3	exonic	CLCA4	22802	.	nonsynonymous SNV	CLCA4:NM_012128:exon12:c.G2059A:p.A687T	.	.	.	.	.	.	.	.	.	.	.	.	.	.	.	.	.	0.297	T	0.038	B	0.01	B	0.608	N	1	N	1.445	L	3.94	T	-0.63	N
805	25363760	1	89380473	89380473	G	A	DeNovo	.	.	1p22.2	exonic	GBP6	163351	.	nonsynonymous SNV	GBP6:NM_001320257:exon4:c.G323A:p.R108Q,GBP6:NM_198460:exon6:c.G713A:p.R238Q	.	.	rs780373179	8.24e-06	0	0	0	0	1.5e-05	0	0	.	.	.	.	.	.	0.121	T	0.815	P	0.234	B	0.242	N	1	N	1.85	L	-0.93	T	-2.89	D
806	25363760	1	91508285	91508285	G	T	DeNovo	.	.	1p22.1	exonic	CDC7	8317	.	nonsynonymous SNV	CDC7:NM_001134419:exon4:c.G223T:p.A75S,CDC7:NM_001134420:exon4:c.G223T:p.A75S,CDC7:NM_003503:exon4:c.G223T:p.A75S	.	.	.	.	.	.	.	.	.	.	.	.	.	.	.	.	.	0.009	D	0.999	D	0.969	D	0	D	1	D	2.865	M	2.92	T	-1.73	N
808	25363760	1	92271475	92271475	T	C	DeNovo	.	.	1p22.1	exonic	GLMN	11146	.	nonsynonymous SNV	GLMN:NM_001319683:exon8:c.A913G:p.M305V,GLMN:NM_053274:exon8:c.A913G:p.M305V	Glomuvenous malformations, Autosomal dominant	.	rs150323288	.	.	.	.	.	.	.	.	.	.	.	.	.	.	1	T	0	B	0.001	B	0.005	N	0.882	N	1.39	L	1.02	T	-0.73	N
809	25363760	1	93136815	93136815	G	A	DeNovo	.	.	1p22.1	exonic	MTF2	22823	.	nonsynonymous SNV	MTF2:NM_001164393:exon13:c.G1264A:p.D422N,MTF2:NM_001164392:exon14:c.G1399A:p.D467N,MTF2:NM_007358:exon15:c.G1570A:p.D524N,MTF2:NM_001164391:exon16:c.G1264A:p.D422N	.	.	.	.	.	.	.	.	.	.	.	.	.	.	.	.	.	0.164	T	0.48	P	0.083	B	0.007	N	1	D	0.345	N	1.94	T	-0.3	N
810	25363760	1	93201929	93201929	G	A	DeNovo	.	.	1p22.1	exonic	CCDC18	343099	.	nonsynonymous SNV	CCDC18:NM_001306076:exon7:c.G736A:p.E246K,CCDC18:NM_206886:exon7:c.G736A:p.E246K	.	.	rs559419360	6.68e-05	0	0	0.0004	0	6.04e-05	0	6.11e-05	.	.	.	.	.	.	0.01	D	1	D	0.996	D	0	D	1	D	1.905	M	.	.	-1.88	N
812	25363760	1	94487581	94487581	A	G	DeNovo	.	.	1p21.3	exonic	ABCD3	5825	.	nonsynonymous SNV	ABCD3:NM_002858:exon11:c.A937G:p.M313V	.	.	rs564987217	9.97e-05	0	0.001	0	0	0	0	6.06e-05	.	.	.	.	.	.	0.124	T	0.418	B	0.145	B	0	D	1	D	1.88	L	-6.18	D	-2.43	N
814	25363760	1	96806937	96806937	G	A	DeNovo	.	.	1p21.3	exonic	PTBP2	58155	.	nonsynonymous SNV	PTBP2:NM_001300990:exon10:c.G994A:p.D332N,PTBP2:NM_001300985:exon11:c.G1165A:p.D389N,PTBP2:NM_001300986:exon11:c.G1174A:p.D392N,PTBP2:NM_001300988:exon11:c.G1165A:p.D389N,PTBP2:NM_001300989:exon11:c.G1150A:p.D384N,PTBP2:NM_021190:exon11:c.G1150A:p.D384N,PTBP2:NM_001300987:exon12:c.G1198A:p.D400N	.	.	.	.	.	.	.	.	.	.	.	.	.	.	.	.	.	0.025	D	0.974	D	0.989	D	0	D	1	D	1.76	L	0.65	T	-3.63	D
815	25363760	1	107596257	107596257	G	C	DeNovo	.	.	1p13.3	exonic	VAV3	10451	.	nonsynonymous SNV	VAV3:NM_001079874:exon8:c.C625G:p.P209A,VAV3:NM_006113:exon25:c.C2305G:p.P769A	.	.	.	.	.	.	.	.	.	.	.	.	.	.	.	.	.	0.158	T	0.02	B	0.032	B	0	D	0.976	D	2.135	M	1.77	T	-3.4	D
816	25363760	1	108772819	108772819	G	A	DeNovo	.	.	1p13.3	exonic	STXBP3	6814	.	nonsynonymous SNV	STXBP3:NM_007269:exon7:c.G593A:p.S198N	.	.	.	.	.	.	.	.	.	.	.	.	.	.	.	.	.	0.162	T	0.837	P	0.493	P	0	D	0.999	D	0.98	L	-1.36	T	-1.22	N
817	25363760	1	108779310	108779310	A	G	DeNovo	.	.	1p13.3	exonic	STXBP3	6814	.	nonsynonymous SNV	STXBP3:NM_007269:exon9:c.A709G:p.I237V	.	.	.	.	.	.	.	.	.	.	.	.	.	.	.	.	.	0.047	D	0.024	B	0.054	B	0	D	1	D	2.06	M	-1.95	D	-0.74	N
818	25363760	1	109914376	109914376	C	T	DeNovo	.	.	1p13.3	exonic	CSF1	1435	.	nonsynonymous SNV	CSF1:NM_000757:exon2:c.C157T:p.R53W,CSF1:NM_172210:exon2:c.C157T:p.R53W,CSF1:NM_172211:exon2:c.C157T:p.R53W,CSF1:NM_172212:exon2:c.C157T:p.R53W	.	.	.	.	.	.	.	.	.	.	.	.	.	.	.	.	.	0.004	D	0.999	D	0.719	P	0.126	N	1	N	0.895	L	2.7	T	-3.22	D
820	25363760	1	112542007	112542007	T	C	DeNovo	.	.	1p13.2	exonic	ST7L	54879	.	nonsynonymous SNV	ST7L:NM_001308264:exon13:c.A1024G:p.M342V,ST7L:NM_138728:exon13:c.A1480G:p.M494V,ST7L:NM_017744:exon14:c.A1573G:p.M525V,ST7L:NM_138727:exon14:c.A1522G:p.M508V,ST7L:NM_138729:exon14:c.A1573G:p.M525V	.	.	.	.	.	.	.	.	.	.	.	.	.	.	.	.	.	0.182	T	0.006	B	0.01	B	0	N	1	D	1.85	L	2.61	T	-1.49	N
821	25363760	1	114611088	114611088	C	T	DeNovo	.	.	1p13.2	exonic	DENND2C	163259	.	nonsynonymous SNV	DENND2C:NM_198459:exon6:c.G1183A:p.E395K,DENND2C:NM_001256404:exon9:c.G1354A:p.E452K	.	.	.	.	.	.	.	.	.	.	.	.	.	.	.	.	.	0.003	D	0.66	P	0.263	B	0	D	1	D	2.275	M	3.54	T	-3.01	D
824	25363760	1	116400995	116400995	G	A	DeNovo	.	.	1p13.1	exonic	ATP1A1	476	.	nonsynonymous SNV	ATP1A1:NM_000701:exon19:c.G2707A:p.G903R,ATP1A1:NM_001160233:exon19:c.G2707A:p.G903R,ATP1A1:NM_001160234:exon19:c.G2614A:p.G872R	.	.	.	.	.	.	.	.	.	.	.	.	.	.	.	.	.	0	D	1	D	1	D	0	D	1	D	3.18	M	-2.59	D	-5.53	D
825	25363760	1	117090190	117090190	C	A	DeNovo	.	.	1p13.1	exonic	TTF2	8458	.	nonsynonymous SNV	TTF2:NM_003594:exon14:c.C2478A:p.D826E	.	.	.	.	.	.	.	.	.	.	.	.	.	.	.	.	.	0.022	D	1	D	1	D	0.001	D	0.663	N	1.615	L	-2.93	D	-1.34	N
830	25363760	1	150267777	150267777	C	A	DeNovo	.	.	1q21.2	exonic	APH1A	51107	.	nonsynonymous SNV	APH1A:NM_001243771:exon2:c.G126T:p.E42D,APH1A:NM_001077628:exon3:c.G297T:p.E99D,APH1A:NM_016022:exon3:c.G297T:p.E99D	.	.	.	.	.	.	.	.	.	.	.	.	.	.	.	.	.	0.445	T	0.982	D	0.735	P	0	D	1	D	2.38	M	0.87	T	-1.1	N
832	25363760	1	151139682	151139682	C	T	DeNovo	.	.	1q21.3	exonic	SEMA6C	10500	.	nonsynonymous SNV	SEMA6C:NM_001178061:exon5:c.G253A:p.D85N,SEMA6C:NM_001178062:exon5:c.G253A:p.D85N,SEMA6C:NM_030913:exon5:c.G253A:p.D85N	.	.	rs117254261	0.0013	0	0	0.0134	0	0.0002	0	0.0007	0.00219649	.	.	.	.	.	0.62	T	0.999	D	0.981	D	0	N	0.569	N	-0.595	N	1.97	T	-0.75	N
833	25363760	1	151400489	151400489	C	A	DeNovo	.	.	1q21.3	exonic	PSMB4	5692	.	nonsynonymous SNV	PSMB4:NM_002796:exon3:c.C395A:p.A132D	.	.	.	.	.	.	.	.	.	.	.	.	.	.	.	.	.	0.077	T	1	D	1	D	0	D	1	D	1.915	M	1.87	T	-2.67	D
836	25363760	1	151815386	151815386	C	G	DeNovo	.	.	1q21.3	exonic	RORC	6097	.	nonsynonymous SNV	RORC:NM_001001523:exon4:c.G275C:p.S92T,RORC:NM_005060:exon5:c.G338C:p.S113T	Immunodeficiency 42, Autosomal recessive	.	.	.	.	.	.	.	.	.	.	.	.	.	.	.	.	0.075	T	0.594	P	0.356	B	0.007	U	1	D	2.435	M	-3.61	D	-1.79	N
837	25363760	1	152355334	152355334	C	T	DeNovo	.	.	1q21.3	exonic	FLG2	388698	.	nonsynonymous SNV	FLG2:NM_001014342:exon3:c.G2452A:p.A818T	.	.	rs201979853	7.41e-05	0.0007	0	0	0	3e-05	0	0	.	.	.	.	.	.	0.689	T	0.066	B	0.01	B	.	.	1	N	-0.205	N	2.16	T	-0.14	N
838	25363760	1	153631746	153631746	G	A	DeNovo	.	.	1q21.3	exonic	S100A1	6271	.	nonsynonymous SNV	S100A1:NM_006271:exon3:c.G190A:p.E64K	.	.	rs747362553	1.65e-05	9.61e-05	0	0	0	1.5e-05	0	0	.	.	.	.	.	.	0.611	T	0.778	P	0.06	B	0	D	1	D	.	.	2.65	T	-1.2	N
841	25363760	1	154345134	154345134	A	G	DeNovo	.	.	1q21.3	exonic	ATP8B2	57198	.	nonsynonymous SNV	ATP8B2:NM_020452:exon22:c.A2549G:p.N850S	.	.	.	.	.	.	.	.	.	.	.	.	.	.	.	.	.	0	D	1	D	0.999	D	0	D	1	D	4.18	H	-0.52	T	-4.76	D
842	25363760	1	155327120	155327120	C	A	DeNovo	.	.	1q22	exonic	RUSC1	23623	.	nonsynonymous SNV	RUSC1:NM_001278228:exon6:c.C977A:p.A326D,RUSC1:NM_001278230:exon6:c.C995A:p.A332D,RUSC1:NM_001105205:exon7:c.C1172A:p.A391D,RUSC1:NM_001278227:exon7:c.C896A:p.A299D,RUSC1:NM_001278229:exon7:c.C677A:p.A226D,RUSC1:NM_014328:exon7:c.C995A:p.A332D,RUSC1:NM_001105203:exon8:c.C2402A:p.A801D,RUSC1:NM_001105204:exon8:c.C2084A:p.A695D	.	.	.	.	.	.	.	.	.	.	.	.	.	.	.	.	.	0.217	T	0.985	D	0.474	P	.	.	1	N	1.39	L	1.86	T	-1.69	N
844	25363760	1	155962651	155962651	G	A	DeNovo	.	.	1q22	exonic	ARHGEF2	9181	.	nonsynonymous SNV	ARHGEF2:NM_001162383:exon9:c.C1043T:p.A348V,ARHGEF2:NM_001162384:exon9:c.C1040T:p.A347V,ARHGEF2:NM_001350110:exon9:c.C962T:p.A321V,ARHGEF2:NM_001350111:exon9:c.C962T:p.A321V,ARHGEF2:NM_001350112:exon9:c.C989T:p.A330V,ARHGEF2:NM_004723:exon9:c.C959T:p.A320V	.	.	.	.	.	.	.	.	.	.	.	.	.	.	.	.	.	0.009	D	0.97	D	0.817	P	0	D	1	D	3.155	M	-0.34	T	-3.22	D
846	25363760	1	156482625	156482625	G	A	DeNovo	.	.	1q22	exonic	MEF2D	4209	.	nonsynonymous SNV	MEF2D:NM_001271629:exon3:c.C70T:p.R24W,MEF2D:NM_005920:exon3:c.C70T:p.R24W	.	.	.	.	.	.	.	.	.	.	.	.	.	.	.	.	.	0	D	1	D	1	D	0	D	1	D	4.185	H	-3.91	D	-6.78	D
848	25363760	1	158256989	158256989	G	A	DeNovo	.	.	1q23.1	exonic	CD1A	909	.	nonsynonymous SNV	CD1A:NM_001320652:exon4:c.G775A:p.A259T,CD1A:NM_001763:exon4:c.G808A:p.A270T	.	ID=COSM243554;OCCURENCE=1(large_intestine),1(prostate)	rs143177914	2.47e-05	0	0	0	0	4.5e-05	0	0	.	.	.	.	.	.	0.078	T	0.973	D	0.476	P	0.115	N	1	N	2.005	M	4.12	T	-2.19	N
850	25363760	1	160311895	160311895	T	C	DeNovo	.	.	1q23.2	exonic	COPA	1314	.	nonsynonymous SNV	COPA:NM_001098398:exon11:c.A1049G:p.K350R,COPA:NM_004371:exon11:c.A1049G:p.K350R	.	.	rs750476340	8.26e-06	0	0	0	0	1.5e-05	0	0	.	.	.	.	.	.	0.41	T	0.041	B	0.081	B	0	D	1	D	1.35	L	2.46	T	-1.11	N
852	25363760	1	161160944	161160944	C	T	DeNovo	.	.	1q23.3	exonic	USP21	27005	.	nonsynonymous SNV	USP21:NM_001319847:exon2:c.C391T:p.L131F,USP21:NM_001319848:exon2:c.C304T:p.L102F,USP21:NM_012475:exon2:c.C304T:p.L102F,USP21:NM_001014443:exon3:c.C304T:p.L102F	.	.	.	.	.	.	.	.	.	.	.	.	.	.	.	.	.	0.01	D	0.978	D	0.396	B	0.285	N	0.955	N	0.345	N	0.86	T	-0.22	N
853	25363760	1	162020019	162020019	G	A	DeNovo	.	.	1q23.3	exonic	OLFML2B	25903	.	nonsynonymous SNV	OLFML2B:NM_001297713:exon2:c.C338T:p.S113L,OLFML2B:NM_001347700:exon2:c.C338T:p.S113L,OLFML2B:NM_015441:exon2:c.C338T:p.S113L	.	.	rs142774017	0.0001	9.61e-05	0	0	0	0.0001	0	0.0004	0.000399361	.	.	.	.	.	0.001	D	0.867	P	0.122	B	.	.	0.974	N	1.1	L	1.13	T	-3.35	D
855	25363760	1	164821568	164821568	C	T	DeNovo	.	.	1q23.3	exonic	PBX1	5087	.	nonsynonymous SNV	PBX1:NM_001204963:exon8:c.C1142T:p.T381I,PBX1:NM_002585:exon8:c.C1142T:p.T381I	Leukemia, acute pre-B-cell	.	.	.	.	.	.	.	.	.	.	.	.	.	.	.	.	0.136	T	0.913	P	0.544	P	0	D	1	D	1.795	L	1.86	T	-0.43	N
857	25363760	1	170539329	170539329	C	T	DeNovo	.	.	1q24.2	exonic	GORAB	92344	.	nonsynonymous SNV	GORAB:NM_001146039:exon2:c.C256T:p.L86F,GORAB:NM_152281:exon2:c.C256T:p.L86F	Geroderma osteodysplasticum, Autosomal recessive	.	.	.	.	.	.	.	.	.	.	.	.	.	.	.	.	0.537	T	0.969	D	0.461	P	0.002	N	0.878	D	1.355	L	-0.05	T	-0.94	N
859	25363760	1	173524027	173524027	A	G	DeNovo	.	.	1q25.1	exonic	SLC9C2	284525	.	nonsynonymous SNV	SLC9C2:NM_178527:exon21:c.T2582C:p.I861T	.	.	.	.	.	.	.	.	.	.	.	.	.	.	.	.	.	0.062	T	0	B	0	B	0.066	N	1	N	0	N	3.75	T	1.48	N
860	25363760	1	173978488	173978488	C	T	DeNovo	.	.	1q25.1	exonic	RC3H1	149041	.	nonsynonymous SNV	RC3H1:NM_001300850:exon6:c.G1102A:p.D368N,RC3H1:NM_001300851:exon6:c.G1102A:p.D368N,RC3H1:NM_001300852:exon6:c.G1102A:p.D368N,RC3H1:NM_172071:exon6:c.G1102A:p.D368N	.	.	.	.	.	.	.	.	.	.	.	.	.	.	.	.	.	0.025	D	0.998	D	0.957	D	0	D	1	D	1.78	L	-3.37	D	-3.68	D
861	25363760	1	179341284	179341284	T	G	DeNovo	.	.	1q25.2	exonic	SOAT1	6646	.	nonsynonymous SNV	SOAT1:NM_001252511:exon6:c.T580G:p.S194A,SOAT1:NM_001252512:exon6:c.T559G:p.S187A,SOAT1:NM_003101:exon7:c.T754G:p.S252A	.	.	.	.	.	.	.	.	.	.	.	.	.	.	.	.	.	0	D	1	D	1	D	0	D	1	D	2.75	M	2.01	T	-2.4	N
863	25363760	1	180015915	180015915	A	G	DeNovo	.	.	1q25.2	exonic	CEP350	9857	.	nonsynonymous SNV	CEP350:NM_014810:exon11:c.A2119G:p.S707G	.	.	.	.	.	.	.	.	.	.	.	.	.	.	.	.	.	0	D	0.998	D	0.989	D	0	D	1	D	1.1	L	2.21	T	-1.91	N
865	25363760	1	182057754	182057754	C	T	DeNovo	.	.	1q25.3	exonic	ZNF648	127665	.	nonsynonymous SNV	ZNF648:NM_001009992:exon2:c.G257A:p.S86N	.	.	.	.	.	.	.	.	.	.	.	.	.	.	.	.	.	0.008	D	0.002	B	0.001	B	.	.	1	N	0.805	L	2.93	T	-0.09	N
868	25363760	1	192576824	192576824	T	C	DeNovo	.	.	1q31.2	exonic	RGS1	5996	.	nonsynonymous SNV	RGS1:NM_002922:exon3:c.T269C:p.L90P	.	.	.	.	.	.	.	.	.	.	.	.	.	.	.	.	.	0	D	1	D	1	D	0	D	1	D	4.045	H	3.98	T	-6.66	D
871	25363760	1	196425889	196425889	C	G	DeNovo	.	.	1q31.3	exonic	KCNT2	343450	.	nonsynonymous SNV	KCNT2:NM_001287819:exon11:c.G1084C:p.G362R,KCNT2:NM_001287820:exon11:c.G1084C:p.G362R,KCNT2:NM_198503:exon11:c.G1084C:p.G362R	.	.	.	.	.	.	.	.	.	.	.	.	.	.	.	.	.	0.001	D	1	D	1	D	0	D	1	D	3.195	M	-1.26	T	-7.65	D
872	25363760	1	197421299	197421299	G	A	DeNovo	.	.	1q31.3	exonic	CRB1	23418	.	nonsynonymous SNV	CRB1:NM_001193640:exon4:c.G1135A:p.D379N,CRB1:NM_001257966:exon6:c.G1471A:p.D491N,CRB1:NM_201253:exon6:c.G1471A:p.D491N,CRB1:NM_001257965:exon8:c.G1264A:p.D422N	Leber congenital amaurosis 8;Pigmented paravenous chorioretinal atrophy, Autosomal dominant;Retinitis pigmentosa-12, autosomal recessive, Autosomal recessive	ID=COSM414722;OCCURENCE=1(large_intestine),1(urinary_tract)	.	.	.	.	.	.	.	.	.	.	.	.	.	.	.	1	T	0.003	B	0.002	B	.	.	1	N	-1.875	N	-1.22	T	1.75	N
874	25363760	1	201040355	201040355	G	C	DeNovo	.	.	1q32.1	exonic	CACNA1S	779	.	nonsynonymous SNV	CACNA1S:NM_000069:exon43:c.C5246G:p.S1749C	Hypokalemic periodic paralysis, type 1, Autosomal dominant	.	.	.	.	.	.	.	.	.	.	.	.	.	.	.	.	0.175	T	0.118	B	0.103	B	0	N	1	N	0	N	-3.89	D	-1.63	N
876	25363760	1	202773179	202773179	C	G	DeNovo	.	.	1q32.1	exonic	KDM5B	10765	.	nonsynonymous SNV	KDM5B:NM_001314042:exon4:c.G515C:p.R172T,KDM5B:NM_001347591:exon4:c.G515C:p.R172T,KDM5B:NM_006618:exon4:c.G515C:p.R172T	.	.	.	.	.	.	.	.	.	.	.	.	.	.	.	.	.	0.002	D	1	D	0.999	D	0	D	1	D	2.74	M	-0.32	T	-4.43	D
877	25363760	1	202894745	202894745	C	G	DeNovo	.	.	1q32.1	exonic	KLHL12	59349	.	nonsynonymous SNV	KLHL12:NM_001303109:exon7:c.G837C:p.M279I,KLHL12:NM_001303051:exon9:c.G1254C:p.M418I,KLHL12:NM_021633:exon9:c.G1140C:p.M380I	.	.	.	.	.	.	.	.	.	.	.	.	.	.	.	.	.	0.35	T	0.005	B	0.01	B	0	D	1	D	0.46	N	-1.07	T	-1.29	N
881	25363760	1	205103861	205103861	C	T	DeNovo	.	.	1q32.1	exonic	RBBP5	5929	.	nonsynonymous SNV	RBBP5:NM_001193272:exon5:c.G518A:p.G173D,RBBP5:NM_001193273:exon5:c.G137A:p.G46D,RBBP5:NM_005057:exon5:c.G518A:p.G173D	.	.	.	.	.	.	.	.	.	.	.	.	.	.	.	.	.	0.002	D	1	D	0.999	D	0	D	1	D	3.255	M	2.02	T	-6.15	D
882	25363760	1	207091787	207091787	A	G	DeNovo	.	.	1q32.1	exonic	C4BPB	725	.	nonsynonymous SNV	C4BPB:NM_000716:exon3:c.A376G:p.T126A,C4BPB:NM_001017364:exon3:c.A373G:p.T125A,C4BPB:NM_001017365:exon4:c.A376G:p.T126A,C4BPB:NM_001017366:exon4:c.A373G:p.T125A,C4BPB:NM_001017367:exon4:c.A376G:p.T126A	.	.	.	.	.	.	.	.	.	.	.	.	.	.	.	.	.	0.026	D	0.664	P	0.444	B	0.166	N	0.992	N	2.49	M	-0.14	T	-2.11	N
883	25363760	1	209843489	209843489	G	A	DeNovo	.	.	1q32.2	exonic	DIEXF	27042	.	nonsynonymous SNV	DIEXF:NM_014388:exon11:c.G1820A:p.R607H	.	.	rs138648804	0.0004	0.0007	0.0002	0.0007	0.0011	9.08e-05	0	0.0012	0.000998403	.	.	.	.	.	0.009	D	1	D	0.953	D	0	D	1	D	2.475	M	0.78	T	-3.72	D
884	25363760	1	211670300	211670300	G	A	DeNovo	.	.	1q32.3	exonic	NEK2	4751	.	nonsynonymous SNV	NEK2:NM_001204182:exon5:c.C746T:p.T249M,NEK2:NM_001204183:exon5:c.C746T:p.T249M,NEK2:NM_002497:exon5:c.C746T:p.T249M	.	.	rs776935855	8.24e-06	0	0	0	0	1.5e-05	0	0	.	.	.	.	.	.	0.094	T	0.955	P	0.581	P	0.004	N	0.997	D	0.245	N	-0.2	T	-2	N
885	25363760	1	212888529	212888529	G	A	DeNovo	.	.	1q32.3	exonic	FLVCR1	28982	.	nonsynonymous SNV	FLVCR1:NM_014053:exon7:c.G1348A:p.A450T	Ataxia, posterior column, with retinitis pigmentosa, Autosomal recessive	.	.	.	.	.	.	.	.	.	.	.	.	.	.	.	.	0.001	D	0.998	D	0.991	D	0	D	1	D	3.475	M	0.17	T	-3.68	D
886	25363760	1	214384392	214384392	G	A	DeNovo	.	.	1q32.3	exonic	PTPN14	5784	.	nonsynonymous SNV	PTPN14:NM_005401:exon13:c.C1463T:p.P488L	Choanal atresia and lymphedema, Autosomal recessive	ID=COSM1689820;OCCURENCE=1(skin)	rs144475962	2.47e-05	9.61e-05	0	0	0	3e-05	0	0	.	.	.	.	.	.	0.001	D	1	D	0.998	D	0	D	1	D	2.19	M	-0.98	T	-6.29	D
888	25363760	1	216190231	216190231	A	G	DeNovo	.	.	1q41	exonic	USH2A	7399	.	nonsynonymous SNV	USH2A:NM_007123:exon20:c.T4388C:p.L1463S,USH2A:NM_206933:exon20:c.T4388C:p.L1463S	Retinitis pigmentosa 39;Usher syndrome, type 2A, Autosomal recessive	ID=COSM1742275;OCCURENCE=1(urinary_tract)	.	.	.	.	.	.	.	.	.	.	.	.	.	.	.	0.028	D	0.821	P	0.383	B	0.068	N	0.915	D	2.175	M	0.47	T	-3.15	D
889	25363760	1	220059739	220059739	C	A	DeNovo	.	.	1q41	exonic	BPNT1	10380	.	nonsynonymous SNV	BPNT1:NM_001286149:exon7:c.G560T:p.G187V,BPNT1:NM_001286150:exon7:c.G617T:p.G206V,BPNT1:NM_001286151:exon7:c.G560T:p.G187V,BPNT1:NM_006085:exon8:c.G725T:p.G242V	.	.	.	.	.	.	.	.	.	.	.	.	.	.	.	.	.	0	D	1	D	0.999	D	0	D	1	D	3.3	M	0.71	T	-8.27	D
891	25363760	1	222632242	222632242	A	G	DeNovo	.	.	1q41	exonic	MIA3	375056	.	nonsynonymous SNV	MIA3:NM_001324062:exon5:c.A3247G:p.T1083A,MIA3:NM_001324063:exon5:c.A3247G:p.T1083A,MIA3:NM_198551:exon5:c.A3247G:p.T1083A,MIA3:NM_001324064:exon6:c.A2755G:p.T919A	.	.	.	.	.	.	.	.	.	.	.	.	.	.	.	.	.	0.247	T	0.019	B	0.01	B	.	.	1	N	1.1	L	3.72	T	-0.41	N
892	25363760	1	222662086	222662086	G	A	DeNovo	.	.	1q41	exonic	MIA3	375056	.	nonsynonymous SNV	MIA3:NM_001300867:exon20:c.G1778A:p.R593Q,MIA3:NM_001324065:exon20:c.G1778A:p.R593Q,MIA3:NM_001324063:exon23:c.G4967A:p.R1656Q,MIA3:NM_001324062:exon25:c.G5144A:p.R1715Q,MIA3:NM_198551:exon25:c.G5144A:p.R1715Q,MIA3:NM_001324064:exon26:c.G4652A:p.R1551Q	.	.	rs776966377	8.31e-06	0	0	0	0	1.5e-05	0	0	.	.	.	.	.	.	0.028	D	0.991	D	0.541	P	.	.	1	N	2.215	M	1.58	T	-2.28	N
893	25363760	1	227119847	227119847	T	G	DeNovo	.	.	1q42.13	exonic	CDC42BPA	8476	.	nonsynonymous SNV	CDC42BPA:NM_003607:exon12:c.A1604C:p.K535T,CDC42BPA:NM_014826:exon12:c.A1604C:p.K535T	.	.	.	.	.	.	.	.	.	.	.	.	.	.	.	.	.	0.026	D	0.981	D	0.876	P	0	D	1	D	2.415	M	-0.27	T	-2.73	D
894	25363760	1	237707140	237707140	C	A	DeNovo	.	.	1q43	exonic	RYR2	6262	.	nonsynonymous SNV	RYR2:NM_001035:exon68:c.C9772A:p.P3258T	Arrhythmogenic right ventricular dysplasia 2, Autosomal dominant;Ventricular tachycardia, catecholaminergic polymorphic, 1, Autosomal dominant	ID=COSM679872;OCCURENCE=1(lung)	.	.	.	.	.	.	.	.	.	.	.	.	.	.	.	0.19	T	0.18	B	0.193	B	0.003	N	1	D	1.7	L	-0.48	T	-6.74	D
895	25363760	1	239908955	239908955	A	G	DeNovo	.	.	1q43	exonic	CHRM3	1131	.	nonsynonymous SNV	CHRM3:NM_000740:exon5:c.A1504G:p.I502V,CHRM3:NM_001347716:exon8:c.A1504G:p.I502V	.	.	.	.	.	.	.	.	.	.	.	.	.	.	.	.	.	0.059	T	0.756	P	0.53	P	0	N	1	D	1.09	L	1.22	T	-0.74	N
896	25363760	1	241635118	241635118	T	A	DeNovo	.	.	1q43	exonic	CHML	1122	.	nonsynonymous SNV	CHML:NM_001821:exon1:c.A649T:p.I217F	.	.	.	.	.	.	.	.	.	.	.	.	.	.	.	.	.	0.129	T	0.936	P	0.787	P	0	U	1	D	.	.	0.25	T	-0.4	N
901	25363760	1	248917179	248917179	A	T	DeNovo	.	.	1q44	exonic	PGBD2	267002	.	nonsynonymous SNV	PGBD2:NM_170725:exon3:c.A595T:p.M199L	.	.	.	.	.	.	.	.	.	.	.	.	.	.	.	.	.	0.452	T	0.998	D	0.99	D	0.011	N	1	D	1.52	L	2.31	T	-1.55	N
902	25363760	2	234212	234212	C	T	DeNovo	.	.	2p25.3	exonic	SH3YL1	26751	.	nonsynonymous SNV	SH3YL1:NM_001159597:exon5:c.G352A:p.G118R,SH3YL1:NM_015677:exon5:c.G352A:p.G118R,SH3YL1:NM_001282682:exon7:c.G64A:p.G22R,SH3YL1:NM_001282687:exon7:c.G64A:p.G22R	.	.	rs777401493	3.32e-05	0	0	0.0003	0	1.5e-05	0	0	.	.	.	.	.	.	0.001	D	1	D	1	D	0	D	1	D	3.255	M	2.02	T	-6.97	D
904	25363760	2	1917251	1917251	G	C	DeNovo	.	.	2p25.3	exonic	MYT1L	23040	.	nonsynonymous SNV	MYT1L:NM_001303052:exon11:c.C1572G:p.H524Q,MYT1L:NM_001329845:exon11:c.C1572G:p.H524Q,MYT1L:NM_001329846:exon11:c.C1566G:p.H522Q,MYT1L:NM_001329847:exon11:c.C1566G:p.H522Q,MYT1L:NM_001329848:exon11:c.C1566G:p.H522Q,MYT1L:NM_001329849:exon11:c.C1566G:p.H522Q,MYT1L:NM_001329851:exon11:c.C1572G:p.H524Q,MYT1L:NM_001329852:exon11:c.C1566G:p.H522Q,MYT1L:NM_015025:exon11:c.C1566G:p.H522Q,MYT1L:NM_001329…	Mental retardation, autosomal dominant 39, Autosomal dominant	.	.	.	.	.	.	.	.	.	.	.	.	.	.	.	.	0	D	1	D	0.999	D	0	D	1	D	3.11	M	0.25	T	-6.95	D
906	25363760	2	9327827	9327827	A	G	DeNovo	.	.	2p25.1	exonic	ASAP2	8853	.	nonsynonymous SNV	ASAP2:NM_001135191:exon7:c.A602G:p.Y201C,ASAP2:NM_003887:exon7:c.A602G:p.Y201C	.	.	.	.	.	.	.	.	.	.	.	.	.	.	.	.	.	0	D	1	D	0.998	D	0.009	N	1	D	2.415	M	3.2	T	-8.72	D
907	25363760	2	10607222	10607222	A	C	DeNovo	.	.	2p25.1	exonic	NOL10	79954	.	nonsynonymous SNV	NOL10:NM_001261392:exon13:c.T1038G:p.D346E,NOL10:NM_001261394:exon13:c.T966G:p.D322E,NOL10:NM_024894:exon14:c.T1116G:p.D372E	.	.	.	.	.	.	.	.	.	.	.	.	.	.	.	.	.	0.002	D	0.983	D	0.881	P	0	D	1	D	2.295	M	2.65	T	-3.53	D
911	25363760	2	19938346	19938346	C	G	DeNovo	.	.	2p24.1	exonic	WDR35	57539	.	nonsynonymous SNV	WDR35:NM_020779:exon18:c.G1982C:p.R661P,WDR35:NM_001006657:exon19:c.G2015C:p.R672P	Cranioectodermal dysplasia 2, Autosomal recessive;Short-rib thoracic dysplasia 7 with or without polydactyly, Autosomal recessive	.	rs368852161	.	.	.	.	.	.	.	.	.	.	.	.	.	.	0.001	D	1	D	1	D	0	D	1	D	3.165	M	-0.56	T	-6.79	D
912	25363760	2	21006316	21006316	T	G	DeNovo	.	.	2p24.1	exonic	APOB	338	.	nonsynonymous SNV	APOB:NM_000384:exon26:c.A10552C:p.N3518H	Hypercholesterolemia, due to ligand-defective apo B, Autosomal dominant;Hypobetalipoproteinemia, Autosomal recessive	.	.	.	.	.	.	.	.	.	.	.	.	.	.	.	.	0.004	D	0.932	P	0.738	P	0.279	N	1	N	1.845	L	-1.26	T	-2.96	D
913	25363760	2	24820011	24820011	A	G	DeNovo	.	.	2p23.3	exonic	ADCY3	109	.	nonsynonymous SNV	ADCY3:NM_001320613:exon22:c.T3359C:p.L1120S,ADCY3:NM_004036:exon22:c.T3356C:p.L1119S	.	.	.	.	.	.	.	.	.	.	.	.	.	.	.	.	.	0	D	0.999	D	0.991	D	0	D	1	D	4.24	H	-1.9	D	-4.95	D
914	25363760	2	24834870	24834870	C	T	DeNovo	.	.	2p23.3	exonic	ADCY3	109	.	nonsynonymous SNV	ADCY3:NM_001320613:exon10:c.G1729A:p.V577M,ADCY3:NM_004036:exon10:c.G1729A:p.V577M	.	.	.	.	.	.	.	.	.	.	.	.	.	.	.	.	.	0.116	T	0.89	P	0.466	P	0	D	0.859	D	0	N	0.87	T	-0.82	N
915	25363760	2	24838497	24838497	G	A	DeNovo	.	.	2p23.3	exonic	ADCY3	109	.	nonsynonymous SNV	ADCY3:NM_001320613:exon8:c.C1481T:p.A494V,ADCY3:NM_004036:exon8:c.C1481T:p.A494V	.	.	.	.	.	.	.	.	.	.	.	.	.	.	.	.	.	0.508	T	0.001	B	0.015	B	0.023	N	1	N	1.04	L	-0.92	T	0.35	N
916	25363760	2	24957841	24957841	T	G	DeNovo	.	.	2p23.3	exonic	DNAJC27	51277	.	nonsynonymous SNV	DNAJC27:NM_001198559:exon4:c.A374C:p.E125A,DNAJC27:NM_016544:exon4:c.A374C:p.E125A	.	.	rs868089801	.	.	.	.	.	.	.	.	.	.	.	.	.	.	0.233	T	0.001	B	0.003	B	0.002	N	1	D	1.5	L	-1.12	T	-2.19	N
917	25363760	2	25240420	25240420	T	C	DeNovo	.	.	2p23.3	exonic	DNMT3A	1788	.	nonsynonymous SNV	DNMT3A:NM_001320893:exon14:c.A1748G:p.Y583C,DNMT3A:NM_153759:exon15:c.A1637G:p.Y546C,DNMT3A:NM_022552:exon19:c.A2204G:p.Y735C,DNMT3A:NM_175629:exon19:c.A2204G:p.Y735C	Tatton-Brown-Rahman syndrome, Autosomal dominant	ID=COSM133126;OCCURENCE=4(haematopoietic_and_lymphoid_tissue)	rs147828672	0.0001	9.65e-05	8.66e-05	0	0	0.0002	0	0	.	.	.	.	.	.	0.113	T	1	D	1	D	0	D	1	D	1.165	L	-1.8	D	-8.27	D
918	25363760	2	25980381	25980381	T	C	DeNovo	.	.	2p23.3	exonic	KIF3C	3797	.	nonsynonymous SNV	KIF3C:NM_002254:exon1:c.A1537G:p.K513E	.	.	.	.	.	.	.	.	.	.	.	.	.	.	.	.	.	0.032	D	0.54	P	0.242	B	0	D	1	D	3.215	M	-0.96	T	-3.66	D
919	25363760	2	26576098	26576098	C	T	DeNovo	.	.	2p23.3	exonic	C2orf70	339778	.	nonsynonymous SNV	C2orf70:NM_001105519:exon2:c.C271T:p.R91C,C2orf70:NM_001322426:exon3:c.C233T:p.P78L	.	.	rs758331071	1.66e-05	0	8.64e-05	0	0	1.5e-05	0	0	.	.	.	.	.	.	0.002	D	0.997	D	0.635	P	0.085	N	0.999	D	2.38	M	1.15	T	-5.74	D
920	25363760	2	26941950	26941950	G	A	DeNovo	.	.	2p23.3	exonic	DPYSL5	56896	.	nonsynonymous SNV	DPYSL5:NM_001253723:exon10:c.G1090A:p.V364I,DPYSL5:NM_001253724:exon10:c.G1090A:p.V364I,DPYSL5:NM_020134:exon10:c.G1090A:p.V364I	.	.	.	.	.	.	.	.	.	.	.	.	.	.	.	.	.	0.438	T	0.001	B	0.008	B	0	D	1	D	2.14	M	-2.61	D	-0.56	N
922	25363760	2	32415794	32415794	C	G	DeNovo	.	.	2p22.3	exonic	BIRC6	57448	.	nonsynonymous SNV	BIRC6:NM_016252:exon10:c.C2503G:p.R835G	.	.	.	.	.	.	.	.	.	.	.	.	.	.	.	.	.	0.035	D	0.993	D	0.982	D	0	D	1	D	0.805	L	-0.88	T	-2.69	D
926	25363760	2	38837926	38837926	T	C	DeNovo	.	.	2p22.1	exonic	DHX57	90957	.	nonsynonymous SNV	DHX57:NM_001329963:exon13:c.A2141G:p.K714R,DHX57:NM_198963:exon13:c.A2447G:p.K816R	.	.	.	.	.	.	.	.	.	.	.	.	.	.	.	.	.	.	.	0.291	B	0.155	B	0	D	1	D	0.66	N	.	.	.	.
927	25363760	2	43957427	43957427	G	A	DeNovo	.	.	2p21	exonic	LRPPRC	10128	.	nonsynonymous SNV	LRPPRC:NM_133259:exon14:c.C1607T:p.S536L	Leigh syndrome, French-Canadian type, Autosomal recessive	.	rs373716781	.	.	.	.	.	.	.	.	.	.	.	.	.	.	0.038	D	0.923	P	0.294	B	0.528	N	1	N	2.08	M	0.58	T	-1.45	N
929	25363760	2	45551183	45551183	T	A	DeNovo	.	.	2p21	exonic	SRBD1	55133	.	nonsynonymous SNV	SRBD1:NM_018079:exon12:c.A1617T:p.L539F	.	.	.	.	.	.	.	.	.	.	.	.	.	.	.	.	.	0.019	D	0.994	D	0.795	P	0	D	0.91	D	1.7	L	0.77	T	-2.27	N
930	25363760	2	46909102	46909102	C	T	DeNovo	.	.	2p21	exonic	MCFD2	90411	.	nonsynonymous SNV	MCFD2:NM_001171507:exon2:c.G70A:p.A24T,MCFD2:NM_001171508:exon2:c.G70A:p.A24T,MCFD2:NM_139279:exon2:c.G70A:p.A24T,MCFD2:NM_001171506:exon3:c.G70A:p.A24T	Factor V and factor VIII, combined deficiency of	.	rs747338625	4.13e-05	0	0.0002	0.0003	0	0	0	0	.	.	.	.	.	.	0.123	T	0.004	B	0.001	B	0.474	N	1	N	0.805	L	-1.9	D	-1.01	N
931	25363760	2	47445577	47445577	T	A	DeNovo	.	.	2p21	exonic	MSH2	4436	.	nonsynonymous SNV	MSH2:NM_000251:exon8:c.T1306A:p.F436I,MSH2:NM_001258281:exon9:c.T1108A:p.F370I	Colorectal cancer, hereditary nonpolyposis, type 1, Autosomal dominant;Mismatch repair cancer syndrome, Autosomal recessive;Muir-Torre syndrome, Autosomal dominant	.	.	.	.	.	.	.	.	.	.	.	.	.	.	.	.	0.111	T	1	D	0.993	D	0	D	1	D	1.92	M	-2.87	D	-4.62	D
933	25363760	2	50091398	50091398	C	T	DeNovo	.	.	2p16.3	exonic	NRXN1	9378	.	nonsynonymous SNV	NRXN1:NM_001330091:exon3:c.G538A:p.V180I,NRXN1:NM_001330092:exon3:c.G538A:p.V180I,NRXN1:NM_001330097:exon3:c.G538A:p.V180I,NRXN1:NM_138735:exon3:c.G538A:p.V180I,NRXN1:NM_001330087:exon14:c.G3532A:p.V1178I,NRXN1:NM_001330096:exon14:c.G3532A:p.V1178I,NRXN1:NM_001330083:exon15:c.G3577A:p.V1193I,NRXN1:NM_001330084:exon15:c.G3577A:p.V1193I,NRXN1:NM_001330088:exon15:c.G3562A:p.V1188I,NRXN1:NM_001330095…	Pitt-Hopkins-like syndrome 2, Autosomal recessive	.	.	.	.	.	.	.	.	.	.	.	.	.	.	.	.	0.185	T	0.31	B	0.593	P	0	U	1	D	1.55	L	-1.81	D	-0.61	N
934	25363760	2	50623373	50623373	T	G	DeNovo	.	.	2p16.3	exonic	NRXN1	9378	.	nonsynonymous SNV	NRXN1:NM_001330083:exon3:c.A1015C:p.N339H,NRXN1:NM_001330084:exon3:c.A1015C:p.N339H,NRXN1:NM_001330087:exon3:c.A1015C:p.N339H,NRXN1:NM_001330096:exon3:c.A1015C:p.N339H,NRXN1:NM_001330088:exon4:c.A1045C:p.N349H,NRXN1:NM_001330094:exon5:c.A1063C:p.N355H,NRXN1:NM_001330077:exon6:c.A1075C:p.N359H,NRXN1:NM_001330078:exon6:c.A1075C:p.N359H,NRXN1:NM_001330082:exon6:c.A1075C:p.N359H,NRXN1:NM_001330085:ex…	Pitt-Hopkins-like syndrome 2, Autosomal recessive	.	.	.	.	.	.	.	.	.	.	.	.	.	.	.	.	0.011	D	0.999	D	0.999	D	0	N	0.907	D	1.62	L	-1.32	T	-3.43	D
935	25363760	2	53887396	53887396	G	A	DeNovo	.	.	2p16.2	exonic	PSME4	23198	.	nonsynonymous SNV	PSME4:NM_014614:exon40:c.C4592T:p.P1531L	.	.	.	.	.	.	.	.	.	.	.	.	.	.	.	.	.	0.277	T	0.103	B	0.029	B	0.002	N	0.999	D	0.345	N	-0.22	T	-1.69	N
936	25363760	2	55581592	55581592	G	C	DeNovo	.	.	2p16.1	exonic	PPP4R3B	57223	.	nonsynonymous SNV	PPP4R3B:NM_001122964:exon8:c.C1340G:p.P447R,PPP4R3B:NM_001282850:exon8:c.C1340G:p.P447R,PPP4R3B:NM_020463:exon8:c.C1340G:p.P447R	.	.	.	.	.	.	.	.	.	.	.	.	.	.	.	.	.	.	.	1	D	1	D	0	D	1	D	2.795	M	.	.	.	.
938	25363760	2	60787029	60787029	C	A	DeNovo	.	.	2p16.1	exonic	PAPOLG	64895	.	nonsynonymous SNV	PAPOLG:NM_022894:exon14:c.C1249A:p.P417T	.	.	.	.	.	.	.	.	.	.	.	.	.	.	.	.	.	0.016	D	1	D	0.998	D	0	D	1	D	2.155	M	.	.	-6.85	D
940	25363760	2	63893434	63893434	C	A	DeNovo	.	.	2p15	exonic	VPS54	51542	.	nonsynonymous SNV	VPS54:NM_001005739:exon23:c.G2894T:p.R965M,VPS54:NM_016516:exon23:c.G2930T:p.R977M	.	.	.	.	.	.	.	.	.	.	.	.	.	.	.	.	.	0	D	1	D	0.998	D	0	D	1	D	1.39	L	0.99	T	-1.02	N
941	25363760	2	65018165	65018165	G	A	DeNovo	.	.	2p14	exonic	SLC1A4	6509	.	nonsynonymous SNV	SLC1A4:NM_001193493:exon5:c.G235A:p.V79M,SLC1A4:NM_001348406:exon6:c.G469A:p.V157M,SLC1A4:NM_001348407:exon6:c.G469A:p.V157M,SLC1A4:NM_003038:exon6:c.G1129A:p.V377M	Spastic tetraplegia, thin corpus callosum, and progressive microcephaly, Autosomal recessive	ID=COSM1408994;OCCURENCE=1(large_intestine)	rs760189211	1.65e-05	0	8.64e-05	0.0001	0	0	0	0	.	.	.	.	.	.	0.02	D	1	D	0.997	D	0	D	1	D	2.005	M	0.21	T	-2.41	N
943	25363760	2	68567351	68567351	C	A	DeNovo	.	.	2p13.3	exonic	APLF	200558	.	nonsynonymous SNV	APLF:NM_173545:exon9:c.C1297A:p.Q433K	.	.	rs36021078	0.0307	0.0048	0.0161	0.0305	0.0247	0.035	0.0324	0.0421	0.0267572	.	.	.	.	.	0.011	D	0.997	D	0.996	D	0	D	0.938	D	1.965	M	1.72	T	-2.88	D
944	25363760	2	69182518	69182518	C	T	DeNovo	.	.	2p13.3	exonic	ANTXR1	84168	.	nonsynonymous SNV	ANTXR1:NM_032208:exon16:c.C1211T:p.T404I	GAPO syndrome, Autosomal recessive	.	.	.	.	.	.	.	.	.	.	.	.	.	.	.	.	0	D	1	D	1	D	0	D	1	D	2.415	M	-1.62	D	-5.4	D
945	25363760	2	70274967	70274967	G	A	DeNovo	.	.	2p13.3	exonic	PCYOX1	51449	.	nonsynonymous SNV	PCYOX1:NM_016297:exon4:c.G503A:p.R168H	.	.	rs751675389	1.65e-05	0	0	0	0	3e-05	0	0	.	.	.	.	.	.	0.205	T	1	D	0.961	D	0	D	1	D	1.575	L	2.97	T	-1.8	N
946	25363760	2	70835497	70835497	C	T	DeNovo	.	.	2p13.3	exonic	CD207	50489	.	nonsynonymous SNV	CD207:NM_015717:exon2:c.G184A:p.V62I	.	.	rs200240147	0.0003	0	8.92e-05	0	0.002	0.0004	0	0	.	.	.	.	.	.	0.65	T	0.005	B	0.001	B	0.797	N	1	N	-0.46	N	3.71	T	-0.16	N
947	25363760	2	71408228	71408228	C	G	DeNovo	.	.	2p13.2	exonic	ZNF638	27332	.	nonsynonymous SNV	ZNF638:NM_001014972:exon20:c.C3242G:p.P1081R,ZNF638:NM_001252612:exon20:c.C3242G:p.P1081R,ZNF638:NM_001252613:exon20:c.C3242G:p.P1081R,ZNF638:NM_014497:exon20:c.C3242G:p.P1081R	.	.	.	.	.	.	.	.	.	.	.	.	.	.	.	.	.	0.002	D	0.928	P	0.595	P	0.054	N	1	D	0.805	L	1.53	T	-0.42	N
948	25363760	2	71422836	71422836	A	G	DeNovo	.	.	2p13.2	exonic	ZNF638	27332	.	nonsynonymous SNV	ZNF638:NM_001014972:exon22:c.A3322G:p.I1108V,ZNF638:NM_001252612:exon22:c.A3322G:p.I1108V,ZNF638:NM_001252613:exon22:c.A3322G:p.I1108V,ZNF638:NM_014497:exon22:c.A3322G:p.I1108V	.	.	rs61739715	0.0068	0.0002	8.66e-05	0.0589	0.0223	0.0018	0.0111	0.0017	0.00898562	.	.	.	.	.	1	T	0	B	0	B	0.004	N	1	D	-1.1	N	1.8	T	0.66	N
949	25363760	2	71561825	71561825	C	T	DeNovo	.	.	2p13.2	exonic	DYSF	8291	.	nonsynonymous SNV	DYSF:NM_001130976:exon22:c.C2194T:p.H732Y,DYSF:NM_001130977:exon22:c.C2194T:p.H732Y,DYSF:NM_001130984:exon22:c.C2197T:p.H733Y,DYSF:NM_001130986:exon22:c.C2197T:p.H733Y,DYSF:NM_001130455:exon23:c.C2239T:p.H747Y,DYSF:NM_001130978:exon23:c.C2236T:p.H746Y,DYSF:NM_001130980:exon23:c.C2287T:p.H763Y,DYSF:NM_001130981:exon23:c.C2287T:p.H763Y,DYSF:NM_001130983:exon23:c.C2239T:p.H747Y,DYSF:NM_001130985:exo…	Miyoshi muscular dystrophy 1, Autosomal recessive;Muscular dystrophy, limb-girdle, type 2B, Autosomal recessive;Myopathy, distal, with anterior tibial onset, Autosomal recessive	.	.	.	.	.	.	.	.	.	.	.	.	.	.	.	.	0.031	D	0.001	B	0.003	B	0.911	N	1	N	0	N	-1.01	T	-0.82	N
951	25363760	2	72135341	72135341	G	A	DeNovo	.	.	2p13.2	exonic	CYP26B1	56603	.	nonsynonymous SNV	CYP26B1:NM_001277742:exon2:c.C283T:p.R95C,CYP26B1:NM_019885:exon3:c.C508T:p.R170C	Craniosynostosis with radiohumeral fusions and other skeletal and craniofacial anomalies	ID=COSM1409333;OCCURENCE=1(large_intestine)	.	.	.	.	.	.	.	.	.	.	.	.	.	.	.	0.003	D	1	D	0.964	D	0	D	1	D	1.905	M	-0.41	T	-4.29	D
952	25363760	2	73573071	73573071	A	C	DeNovo	.	.	2p13.1	exonic	ALMS1	7840	.	nonsynonymous SNV	ALMS1:NM_015120:exon16:c.A11194C:p.N3732H	Alstrom syndrome, Autosomal recessive	.	.	.	.	.	.	.	.	.	.	.	.	.	.	.	.	.	.	1	D	0.997	D	0	D	0.996	N	1.15	L	.	.	.	.
953	25363760	2	73762693	73762693	A	T	DeNovo	.	.	2p13.1	exonic	DUSP11	8446	.	nonsynonymous SNV	DUSP11:NM_003584:exon9:c.T1102A:p.S368T	.	.	.	.	.	.	.	.	.	.	.	.	.	.	.	.	.	0.351	T	0.244	B	0.05	B	0.41	N	1	N	0.55	N	.	.	-0.81	N
954	25363760	2	74255917	74255917	T	C	DeNovo	.	.	2p13.1	exonic	SLC4A5	57835	.	nonsynonymous SNV	SLC4A5:NM_021196:exon8:c.A883G:p.M295V,SLC4A5:NM_133478:exon13:c.A883G:p.M295V	.	.	.	.	.	.	.	.	.	.	.	.	.	.	.	.	.	0.003	D	0.819	P	0.378	B	0	D	0.999	D	3.53	H	-1.26	T	-3.33	D
955	25363760	2	74462315	74462315	C	T	DeNovo	.	.	2p13.1	exonic	MOGS	7841	.	nonsynonymous SNV	MOGS:NM_006302:exon4:c.G1474A:p.D492N,MOGS:NM_001146158:exon5:c.G1156A:p.D386N	Congenital disorder of glycosylation, type IIb, Autosomal recessive	.	.	.	.	.	.	.	.	.	.	.	.	.	.	.	.	0.258	T	0.892	P	0.657	P	0	D	1	D	1.415	L	1.18	T	-1.33	N
956	25363760	2	85665694	85665694	C	T	DeNovo	.	.	2p11.2	exonic	SFTPB	6439	.	nonsynonymous SNV	SFTPB:NM_000542:exon6:c.G530A:p.R177Q,SFTPB:NM_198843:exon6:c.G530A:p.R177Q	Surfactant metabolism dysfunction, pulmonary, 1, Autosomal recessive	ID=COSM271523;OCCURENCE=2(large_intestine)	rs370750455	0.0001	9.85e-05	0	0	0	0.0001	0	0.0006	0.000199681	.	.	.	.	.	0.634	T	0.039	B	0.002	B	0.902	N	1	N	0	N	-0.18	T	0.43	N
957	25363760	2	86106284	86106284	C	T	DeNovo	.	.	2p11.2	exonic	PTCD3	55037	.	nonsynonymous SNV	PTCD3:NM_017952:exon1:c.C37T:p.R13C	.	.	rs777263353	1.7e-05	0	8.71e-05	0.0001	0	0	0	0	.	.	.	.	.	.	0.233	T	0.014	B	0.003	B	0.013	N	1	N	2.125	M	0.8	T	-0.25	N
960	25363760	2	96297003	96297003	T	C	DeNovo	.	.	2q11.2	exonic	SNRNP200	23020	.	nonsynonymous SNV	SNRNP200:NM_014014:exon12:c.A1445G:p.N482S	Retinitis pigmentosa 33, Autosomal dominant	.	.	.	.	.	.	.	.	.	.	.	.	.	.	.	.	0	D	1	D	1	D	0	D	1	D	4.705	H	1.24	T	-4.85	D
962	25363760	2	97737779	97737779	C	T	DeNovo	.	.	2q11.2	exonic	ZAP70	7535	.	nonsynonymous SNV	ZAP70:NM_207519:exon4:c.C584T:p.P195L,ZAP70:NM_001079:exon12:c.C1505T:p.P502L	Autoimmune disease, multisystem, infantile-onset, 2, Autosomal recessive;Immunodeficiency 48, Autosomal recessive	.	.	.	.	.	.	.	.	.	.	.	.	.	.	.	.	0	D	1	D	1	D	0	D	1	D	3.15	M	-0.02	T	-8.7	D
963	25363760	2	98389717	98389717	G	A	DeNovo	.	.	2q11.2	exonic	CNGA3	1261	.	nonsynonymous SNV	CNGA3:NM_001079878:exon5:c.G455A:p.R152H,CNGA3:NM_001298:exon6:c.G509A:p.R170H	Achromatopsia 2, Autosomal recessive	.	rs775155230	4.12e-05	0	0.0004	0	0	0	0	0	.	.	.	.	.	.	0.521	T	0.012	B	0.011	B	0.185	N	0.964	D	1.415	L	-4.42	D	-0.85	N
964	25363760	2	98546610	98546610	T	C	DeNovo	.	.	2q11.2	exonic	INPP4A	3631	.	nonsynonymous SNV	INPP4A:NM_001134224:exon13:c.T1079C:p.I360T,INPP4A:NM_001134225:exon13:c.T1079C:p.I360T,INPP4A:NM_001351424:exon13:c.T1079C:p.I360T,INPP4A:NM_001351425:exon13:c.T1079C:p.I360T,INPP4A:NM_001351426:exon13:c.T1079C:p.I360T,INPP4A:NM_001351427:exon13:c.T1079C:p.I360T,INPP4A:NM_001351428:exon13:c.T1079C:p.I360T,INPP4A:NM_001351429:exon13:c.T1079C:p.I360T,INPP4A:NM_001566:exon13:c.T1079C:p.I360T,INPP4A…	.	.	rs763967792	8.3e-06	0	0	0	0	1.5e-05	0	0	.	.	.	.	.	.	0.032	D	0.063	B	0.034	B	0	D	1	D	0.69	N	1.3	T	-2.36	N
965	25363760	2	102349162	102349162	G	A	DeNovo	.	.	2q12.1	exonic	IL1RL1	9173	.	nonsynonymous SNV	IL1RL1:NM_016232:exon10:c.G1201A:p.V401I	.	.	.	.	.	.	.	.	.	.	.	.	.	.	.	.	.	0	D	0.998	D	0.981	D	0.005	N	1	D	2.98	M	3.9	T	-0.85	N
967	25363760	2	109565777	109565777	C	G	DeNovo	.	.	2q13	exonic	2021-09-10	151011	.	nonsynonymous SNV	SEPT10:NM_001321503:exon3:c.G275C:p.W92S,SEPT10:NM_001321506:exon3:c.G275C:p.W92S,SEPT10:NM_001321511:exon3:c.G275C:p.W92S,SEPT10:NM_001321499:exon4:c.G344C:p.W115S,SEPT10:NM_001321504:exon4:c.G266C:p.W89S,SEPT10:NM_001321505:exon4:c.G266C:p.W89S,SEPT10:NM_001321508:exon4:c.G266C:p.W89S,SEPT10:NM_001321510:exon4:c.G344C:p.W115S,SEPT10:NM_001321496:exon5:c.G446C:p.W149S,SEPT10:NM_001321507:exon5:c…	.	.	rs751689147	8.28e-06	0	0	0	0	0	0	6.06e-05	.	.	.	.	.	.	0.015	D	1	D	1	D	0	D	1	D	4.265	H	-0.76	T	-13.35	D
971	25363760	2	112659639	112659639	G	T	DeNovo	.	.	2q14.1	exonic	SLC20A1	6574	.	nonsynonymous SNV	SLC20A1:NM_005415:exon8:c.G1484T:p.G495V	.	.	.	.	.	.	.	.	.	.	.	.	.	.	.	.	.	0.117	T	0.02	B	0.021	B	0	D	1	D	0.345	N	-2.64	D	-0.63	N
972	25363760	2	113183256	113183256	C	T	DeNovo	.	.	2q14.1	exonic	PSD4	23550	.	nonsynonymous SNV	PSD4:NM_012455:exon2:c.C800T:p.S267F	.	.	.	.	.	.	.	.	.	.	.	.	.	.	.	.	.	0.115	T	0.759	P	0.276	B	0.003	N	0.532	D	0.625	N	2.4	T	-1.73	N
973	25363760	2	121365182	121365182	T	G	DeNovo	.	.	2q14.2	exonic	CLASP1	23332	.	nonsynonymous SNV	CLASP1:NM_001142274:exon34:c.A3788C:p.K1263T,CLASP1:NM_001207051:exon34:c.A3806C:p.K1269T,CLASP1:NM_001142273:exon35:c.A3812C:p.K1271T,CLASP1:NM_015282:exon35:c.A3989C:p.K1330T	.	.	.	.	.	.	.	.	.	.	.	.	.	.	.	.	.	0.111	T	0.999	D	0.996	D	0	D	1	D	2.33	M	-0.3	T	-3.54	D
976	25363760	2	130155188	130155188	C	T	DeNovo	.	.	2q21.1	exonic	SMPD4	55627	.	nonsynonymous SNV	SMPD4:NM_001171083:exon12:c.G1172A:p.R391H,SMPD4:NM_017751:exon14:c.G1391A:p.R464H,SMPD4:NM_017951:exon15:c.G1478A:p.R493H	.	.	.	.	.	.	.	.	.	.	.	.	.	.	.	.	.	0.092	T	1	D	1	D	0	D	1	D	2.62	M	.	.	-3.74	D
980	25363760	2	161417796	161417796	G	T	DeNovo	.	.	2q24.2	exonic	TBR1	10716	.	nonsynonymous SNV	TBR1:NM_006593:exon2:c.G813T:p.W271C	.	.	.	.	.	.	.	.	.	.	.	.	.	.	.	.	.	0	D	1	D	1	D	0	D	1	D	4.31	H	-3.05	D	-9.9	D
981	25363760	2	161419042	161419042	A	C	DeNovo	.	.	2q24.2	exonic	TBR1	10716	.	nonsynonymous SNV	TBR1:NM_006593:exon4:c.A1120C:p.N374H	.	.	.	.	.	.	.	.	.	.	.	.	.	.	.	.	.	0	D	0.999	D	0.995	D	0	D	1	D	4.29	H	-2.73	D	-3.6	D
983	25363760	2	162446366	162446366	G	C	DeNovo	.	.	2q24.2	exonic	KCNH7	90134	.	nonsynonymous SNV	KCNH7:NM_173162:exon6:c.C1185G:p.H395Q,KCNH7:NM_033272:exon7:c.C1206G:p.H402Q	.	.	.	.	.	.	.	.	.	.	.	.	.	.	.	.	.	0.001	D	1	D	0.994	D	0	D	1	D	3.59	H	-4.36	D	-7.39	D
984	25363760	2	165296068	165296068	A	G	DeNovo	.	.	2q24.3	exonic	SCN2A	6326	.	nonsynonymous SNV	SCN2A:NM_001040143:exon1:c.A245G:p.D82G,SCN2A:NM_001040142:exon2:c.A245G:p.D82G,SCN2A:NM_021007:exon2:c.A245G:p.D82G	Epileptic encephalopathy, early infantile, 11, Autosomal dominant;Seizures, benign familial infantile, 3, Autosomal dominant	.	.	.	.	.	.	.	.	.	.	.	.	.	.	.	.	0	D	0.999	D	0.998	D	0	D	1	D	3.96	H	-4.76	D	-6.44	D
985	25363760	2	165313721	165313721	G	A	DeNovo	.	.	2q24.3	exonic	SCN2A	6326	.	nonsynonymous SNV	SCN2A:NM_001040143:exon8:c.G1136A:p.R379H,SCN2A:NM_001040142:exon9:c.G1136A:p.R379H,SCN2A:NM_021007:exon9:c.G1136A:p.R379H	Epileptic encephalopathy, early infantile, 11, Autosomal dominant;Seizures, benign familial infantile, 3, Autosomal dominant	.	.	.	.	.	.	.	.	.	.	.	.	.	.	.	.	0	D	1	D	0.999	D	0.003	N	1	D	3.56	H	-4.4	D	-4.82	D
986	25363760	2	165313721	165313721	G	A	DeNovo	.	.	2q24.3	exonic	SCN2A	6326	.	nonsynonymous SNV	SCN2A:NM_001040143:exon8:c.G1136A:p.R379H,SCN2A:NM_001040142:exon9:c.G1136A:p.R379H,SCN2A:NM_021007:exon9:c.G1136A:p.R379H	Epileptic encephalopathy, early infantile, 11, Autosomal dominant;Seizures, benign familial infantile, 3, Autosomal dominant	.	.	.	.	.	.	.	.	.	.	.	.	.	.	.	.	0	D	1	D	0.999	D	0.003	N	1	D	3.56	H	-4.4	D	-4.82	D
988	25363760	2	165344802	165344802	G	A	DeNovo	.	.	2q24.3	exonic	SCN2A	6326	.	nonsynonymous SNV	SCN2A:NM_001040143:exon15:c.G2810A:p.R937H,SCN2A:NM_001040142:exon16:c.G2810A:p.R937H,SCN2A:NM_021007:exon16:c.G2810A:p.R937H	Epileptic encephalopathy, early infantile, 11, Autosomal dominant;Seizures, benign familial infantile, 3, Autosomal dominant	.	.	.	.	.	.	.	.	.	.	.	.	.	.	.	.	0	D	1	D	0.999	D	0	D	1	D	3.865	H	-5.2	D	-4.84	D
990	25363760	2	165757187	165757187	G	A	DeNovo	.	.	2q24.3	exonic	GALNT3	2591	.	nonsynonymous SNV	GALNT3:NM_004482:exon7:c.C1252T:p.R418C	Tumoral calcinosis, hyperphosphatemic, familial, Autosomal recessive	.	rs530681634	2.47e-05	0	0	0	0	0	0	0.0002	0.000399361	.	.	.	.	.	0.007	D	1	D	1	D	0	D	1	D	4.28	H	-0.37	T	-5.68	D
991	25363760	2	165992349	165992349	C	G	DeNovo	.	.	2q24.3	exonic	SCN1A	6323	.	nonsynonymous SNV	SCN1A:NM_001165963:exon26:c.G4926C:p.R1642S,SCN1A:NM_001165964:exon26:c.G4842C:p.R1614S,SCN1A:NM_006920:exon26:c.G4893C:p.R1631S,SCN1A:NM_001202435:exon28:c.G4926C:p.R1642S	Epilepsy, generalized, with febrile seizures plus, type 2, Autosomal dominant;Epileptic encephalopathy, early infantile, 6, Autosomal dominant;Febrile seizures, familial, 3A, Autosomal dominant;Migraine, familial hemiplegic, 3, Autosomal dominant	.	.	.	.	.	.	.	.	.	.	.	.	.	.	.	.	0	D	1	D	0.998	D	0	D	1	D	4.55	H	-5.13	D	-5.22	D
993	25363760	2	167247447	167247447	C	T	DeNovo	.	.	2q24.3	exonic	XIRP2	129446	.	nonsynonymous SNV	XIRP2:NM_001199144:exon7:c.C5389T:p.P1797S,XIRP2:NM_152381:exon9:c.C6055T:p.P2019S	.	.	rs868517861	.	.	.	.	.	.	.	.	.	.	.	.	.	.	0.048	D	0.006	B	0.015	B	0.146	N	1	N	1.245	L	4.31	T	-2.18	N
994	25363760	2	169174046	169174046	G	C	DeNovo	.	.	2q31.1	exonic	LRP2	4036	.	nonsynonymous SNV	LRP2:NM_004525:exon56:c.C10887G:p.H3629Q	Donnai-Barrow syndrome, Autosomal recessive	.	.	.	.	.	.	.	.	.	.	.	.	.	.	.	.	0.292	T	0.988	D	0.902	P	0	D	1	D	0.755	N	-3.66	D	-3	D
995	25363760	2	171006545	171006545	A	G	DeNovo	.	.	2q31.1	exonic	TLK1	9874	.	nonsynonymous SNV	TLK1:NM_001136555:exon15:c.T1409C:p.M470T,TLK1:NM_001136554:exon17:c.T1553C:p.M518T,TLK1:NM_012290:exon17:c.T1697C:p.M566T	.	.	.	.	.	.	.	.	.	.	.	.	.	.	.	.	.	0.015	D	0.974	D	0.828	P	0	D	1	D	0.095	N	1.9	T	-4.67	D
997	25363760	2	175111603	175111603	A	G	DeNovo	.	.	2q31.1	exonic	ATF2	1386	.	nonsynonymous SNV	ATF2:NM_001256092:exon9:c.T619C:p.S207P,ATF2:NM_001256093:exon9:c.T619C:p.S207P,ATF2:NM_001256091:exon10:c.T739C:p.S247P,ATF2:NM_001880:exon10:c.T793C:p.S265P,ATF2:NM_001256090:exon11:c.T793C:p.S265P	.	.	.	.	.	.	.	.	.	.	.	.	.	.	.	.	.	0.382	T	0.001	B	0.001	B	0	D	1	D	-0.345	N	0.32	T	0.95	N
999	25363760	2	178570137	178570137	C	T	DeNovo	.	.	2q31.2	exonic	TTN	7273	.	nonsynonymous SNV	TTN:NM_003319:exon154:c.G48800A:p.G16267D,TTN:NM_133432:exon155:c.G49175A:p.G16392D,TTN:NM_133437:exon155:c.G49376A:p.G16459D,TTN:NM_133378:exon275:c.G68291A:p.G22764D,TTN:NM_001256850:exon276:c.G71072A:p.G23691D,TTN:NM_001267550:exon326:c.G75995A:p.G25332D	Cardiomyopathy, dilated, 1G;Cardiomyopathy, familial hypertrophic, 9;Muscular dystrophy, limb-girdle, type 2J, Autosomal recessive;Myopathy, early-onset, with fatal cardiomyopathy, Autosomal recessive;Myopathy, proximal, with early respiratory muscle involvement;Tibial muscular dystrophy, tardive, Autosomal dominant	.	.	.	.	.	.	.	.	.	.	.	.	.	.	.	.	0	D	1	D	1	D	.	.	1	D	3.79	H	0.45	T	-5.04	D
1001	25363760	2	178574697	178574697	C	A	DeNovo	.	.	2q31.2	exonic	TTN	7273	.	nonsynonymous SNV	TTN:NM_003319:exon154:c.G44240T:p.G14747V,TTN:NM_133432:exon155:c.G44615T:p.G14872V,TTN:NM_133437:exon155:c.G44816T:p.G14939V,TTN:NM_133378:exon275:c.G63731T:p.G21244V,TTN:NM_001256850:exon276:c.G66512T:p.G22171V,TTN:NM_001267550:exon326:c.G71435T:p.G23812V	Cardiomyopathy, dilated, 1G;Cardiomyopathy, familial hypertrophic, 9;Muscular dystrophy, limb-girdle, type 2J, Autosomal recessive;Myopathy, early-onset, with fatal cardiomyopathy, Autosomal recessive;Myopathy, proximal, with early respiratory muscle involvement;Tibial muscular dystrophy, tardive, Autosomal dominant	.	.	.	.	.	.	.	.	.	.	.	.	.	.	.	.	0.47	T	0.029	B	0.037	B	.	.	0.999	D	0.145	N	0.68	T	-4.36	D
1003	25363760	2	178717769	178717769	C	T	DeNovo	.	.	2q31.2	exonic	TTN	7273	.	nonsynonymous SNV	TTN:NM_133378:exon84:c.G21373A:p.V7125I,TTN:NM_001256850:exon85:c.G24154A:p.V8052I,TTN:NM_001267550:exon87:c.G25105A:p.V8369I	Cardiomyopathy, dilated, 1G;Cardiomyopathy, familial hypertrophic, 9;Muscular dystrophy, limb-girdle, type 2J, Autosomal recessive;Myopathy, early-onset, with fatal cardiomyopathy, Autosomal recessive;Myopathy, proximal, with early respiratory muscle involvement;Tibial muscular dystrophy, tardive, Autosomal dominant	.	.	.	.	.	.	.	.	.	.	.	.	.	.	.	.	0.661	T	0.002	B	0.002	B	.	.	1	D	0.62	N	-0.43	T	-0.52	N
1004	25363760	2	178720018	178720018	C	T	DeNovo	.	.	2q31.2	exonic	TTN	7273	.	nonsynonymous SNV	TTN:NM_133378:exon78:c.G19892A:p.G6631E,TTN:NM_001256850:exon79:c.G22673A:p.G7558E,TTN:NM_001267550:exon81:c.G23624A:p.G7875E	Cardiomyopathy, dilated, 1G;Cardiomyopathy, familial hypertrophic, 9;Muscular dystrophy, limb-girdle, type 2J, Autosomal recessive;Myopathy, early-onset, with fatal cardiomyopathy, Autosomal recessive;Myopathy, proximal, with early respiratory muscle involvement;Tibial muscular dystrophy, tardive, Autosomal dominant	.	.	.	.	.	.	.	.	.	.	.	.	.	.	.	.	0.004	D	1	D	0.997	D	.	.	1	D	3.975	H	-0.72	T	-5.16	D
1005	25363760	2	178769697	178769697	C	G	DeNovo	.	.	2q31.2	exonic	TTN	7273	.	nonsynonymous SNV	TTN:NM_003319:exon36:c.G8746C:p.A2916P,TTN:NM_133432:exon36:c.G8746C:p.A2916P,TTN:NM_133437:exon36:c.G8746C:p.A2916P,TTN:NM_001256850:exon37:c.G8884C:p.A2962P,TTN:NM_001267550:exon37:c.G8884C:p.A2962P,TTN:NM_133378:exon37:c.G8884C:p.A2962P,TTN:NM_133379:exon37:c.G8884C:p.A2962P	Cardiomyopathy, dilated, 1G;Cardiomyopathy, familial hypertrophic, 9;Muscular dystrophy, limb-girdle, type 2J, Autosomal recessive;Myopathy, early-onset, with fatal cardiomyopathy, Autosomal recessive;Myopathy, proximal, with early respiratory muscle involvement;Tibial muscular dystrophy, tardive, Autosomal dominant	.	rs765523736	0.0017	0.0005	0.0008	0.0007	0.0225	0.0007	0.0013	0.0005	.	Uncertain significance	not_provided	RCV000172457.1	MedGen	CN221809	0.008	D	1	D	0.999	D	.	.	1	D	3.985	H	-0.72	T	-3.36	D
1006	25363760	2	178776609	178776609	C	T	DeNovo	.	.	2q31.2	exonic	TTN	7273	.	nonsynonymous SNV	TTN:NM_003319:exon27:c.G5117A:p.R1706H,TTN:NM_133432:exon27:c.G5117A:p.R1706H,TTN:NM_133437:exon27:c.G5117A:p.R1706H,TTN:NM_001256850:exon28:c.G5255A:p.R1752H,TTN:NM_001267550:exon28:c.G5255A:p.R1752H,TTN:NM_133378:exon28:c.G5255A:p.R1752H,TTN:NM_133379:exon28:c.G5255A:p.R1752H	Cardiomyopathy, dilated, 1G;Cardiomyopathy, familial hypertrophic, 9;Muscular dystrophy, limb-girdle, type 2J, Autosomal recessive;Myopathy, early-onset, with fatal cardiomyopathy, Autosomal recessive;Myopathy, proximal, with early respiratory muscle involvement;Tibial muscular dystrophy, tardive, Autosomal dominant	ID=COSM3838018,COSM3838015,COSM3838020,COSM3838016,COSM3838017,COSM3838019;OCCURENCE=1(breast)	rs150737838	0.0002	0	0.0018	0	0	4.5e-05	0	6.06e-05	0.000199681	.	.	.	.	.	0.073	T	1	D	0.999	D	.	.	1	D	1.255	L	-0.33	T	-3.29	D
1007	25363760	2	184933693	184933693	C	T	DeNovo	.	.	2q32.1	exonic	ZNF804A	91752	.	nonsynonymous SNV	ZNF804A:NM_194250:exon3:c.C346T:p.R116C	.	.	rs570089006	1.67e-05	9.7e-05	0	0	0	1.52e-05	0	0	0.000199681	.	.	.	.	.	0	D	1	D	0.999	D	0	D	1	D	2.415	M	2.02	T	-7.39	D
1008	25363760	2	189043248	189043248	C	T	DeNovo	.	.	2q32.2	exonic	COL5A2	1290	.	nonsynonymous SNV	COL5A2:NM_000393:exon48:c.G3374A:p.G1125E	Ehlers-Danlos syndrome, classic type, Autosomal dominant	.	.	.	.	.	.	.	.	.	.	.	.	.	.	.	.	0	D	1	D	1	D	0	D	1	D	4.385	H	-5.77	D	-7.2	D
1009	25363760	2	189458850	189458850	A	T	DeNovo	.	.	2q32.2	exonic	WDR75	84128	.	nonsynonymous SNV	WDR75:NM_032168:exon7:c.A667T:p.M223L,WDR75:NM_001303096:exon8:c.A475T:p.M159L	.	.	.	.	.	.	.	.	.	.	.	.	.	.	.	.	.	0.299	T	0	B	0.001	B	0.035	N	0.983	N	0.165	N	0.28	T	-1.04	N
1012	25363760	2	195864817	195864817	C	A	DeNovo	.	.	2q32.3	exonic	DNAH7	56171	.	nonsynonymous SNV	DNAH7:NM_018897:exon41:c.G6838T:p.D2280Y	.	.	.	.	.	.	.	.	.	.	.	.	.	.	.	.	.	0.037	D	0.172	B	0.129	B	0	D	1	D	2.345	M	2.03	T	-2.89	D
1013	25363760	2	197409914	197409914	A	G	DeNovo	.	.	2q33.1	exonic	SF3B1	23451	.	nonsynonymous SNV	SF3B1:NM_012433:exon7:c.T760C:p.W254R	Myelodysplastic syndrome, somatic	.	.	.	.	.	.	.	.	.	.	.	.	.	.	.	.	0.006	D	0.987	D	0.794	P	0	D	1	D	2.36	M	.	.	-7.47	D
1014	25363760	2	197416841	197416841	G	A	DeNovo	.	.	2q33.1	exonic	SF3B1	23451	.	nonsynonymous SNV	SF3B1:NM_012433:exon6:c.C566T:p.A189V	Myelodysplastic syndrome, somatic	.	rs147879907	1.65e-05	0	0	0	0	1.5e-05	0	6.06e-05	.	.	.	.	.	.	0.323	T	0.002	B	0.002	B	0	D	1	D	0.835	L	.	.	-0.48	N
1015	25363760	2	197523670	197523670	C	T	DeNovo	.	.	2q33.1	exonic	HSPE1-MOB4;MOB4	100529241;25843	.	nonsynonymous SNV	MOB4:NM_001204094:exon2:c.C11T:p.T4I,MOB4:NM_015387:exon2:c.C107T:p.T36I,MOB4:NM_199482:exon2:c.C11T:p.T4I,HSPE1-MOB4:NM_001202485:exon3:c.C215T:p.T72I	.	.	.	.	.	.	.	.	.	.	.	.	.	.	.	.	.	0.085	T	0.083	B	0.025	B	0	D	1	D	1.79	L	.	.	-3.35	D
1016	25363760	2	201704461	201704461	G	A	DeNovo	.	.	2q33.1	exonic	ALS2	57679	.	nonsynonymous SNV	ALS2:NM_020919:exon32:c.C4831T:p.R1611W	Amyotrophic lateral sclerosis 2, juvenile, Autosomal recessive;Primary lateral sclerosis, juvenile, Autosomal recessive;Spastic paralysis, infantile onset ascending, Autosomal recessive	.	rs779186036	2.5e-05	0	0	0	0	3.01e-05	0	6.07e-05	.	.	.	.	.	.	0	D	1	D	1	D	0	D	1	D	2.645	M	1.36	T	-6.93	D
1017	25363760	2	202828991	202828991	G	A	DeNovo	.	.	2q33.2	exonic	ICA1L	130026	.	nonsynonymous SNV	ICA1L:NM_001288624:exon1:c.C19T:p.P7S,ICA1L:NM_001288622:exon2:c.C19T:p.P7S,ICA1L:NM_001288623:exon2:c.C19T:p.P7S,ICA1L:NM_138468:exon3:c.C19T:p.P7S	.	.	.	.	.	.	.	.	.	.	.	.	.	.	.	.	.	0.704	T	0.046	B	0.045	B	0.023	N	1	N	1.1	L	.	.	0.6	N
1019	25363760	2	206308381	206308381	A	T	DeNovo	.	.	2q33.3	exonic	ZDBF2	57683	.	nonsynonymous SNV	ZDBF2:NM_020923:exon5:c.A3853T:p.I1285L,ZDBF2:NM_001285549:exon7:c.A3847T:p.I1283L	.	.	.	.	.	.	.	.	.	.	.	.	.	.	.	.	.	0.026	D	0.006	B	0.012	B	.	.	1	N	1.895	L	0.91	T	-0.95	N
1020	25363760	2	206310347	206310347	C	T	DeNovo	.	.	2q33.3	exonic	ZDBF2	57683	.	nonsynonymous SNV	ZDBF2:NM_020923:exon5:c.C5819T:p.A1940V,ZDBF2:NM_001285549:exon7:c.C5813T:p.A1938V	.	.	rs762669324	8.31e-06	0	0	0.0001	0	0	0	0	.	.	.	.	.	.	0.724	T	0.01	B	0.001	B	.	.	1	N	0	N	1.14	T	1.82	N
1021	25363760	2	206311562	206311562	C	T	DeNovo	.	.	2q33.3	exonic	ZDBF2	57683	.	nonsynonymous SNV	ZDBF2:NM_020923:exon5:c.C7034T:p.A2345V,ZDBF2:NM_001285549:exon7:c.C7028T:p.A2343V	.	.	.	.	.	.	.	.	.	.	.	.	.	.	.	.	.	0.015	D	0.689	P	0.186	B	.	.	1	N	0.69	N	0.8	T	-1.73	N
1022	25363760	2	208302283	208302283	G	A	DeNovo	.	.	2q34	exonic	PIKFYVE	200576	.	nonsynonymous SNV	PIKFYVE:NM_152671:exon8:c.G959A:p.R320H,PIKFYVE:NM_001178000:exon10:c.G1250A:p.R417H,PIKFYVE:NM_015040:exon10:c.G1250A:p.R417H	Corneal fleck dystrophy, Autosomal dominant	ID=COSM1015598;OCCURENCE=1(endometrium)	rs779881345	8.24e-06	0	0	0	0	1.5e-05	0	0	.	.	.	.	.	.	0.14	T	1	D	0.998	D	0	D	1	D	0.865	L	2.58	T	-1.28	N
1023	25363760	2	210602253	210602253	C	T	DeNovo	.	.	2q34	exonic	CPS1	1373	.	nonsynonymous SNV	CPS1:NM_001122634:exon6:c.C406T:p.R136C,CPS1:NM_001875:exon16:c.C1759T:p.R587C,CPS1:NM_001122633:exon17:c.C1777T:p.R593C	Carbamoylphosphate synthetase I deficiency, Autosomal recessive	.	.	.	.	.	.	.	.	.	.	.	.	.	.	.	.	0	D	1	D	0.965	D	0	D	1	D	4.915	H	-4.66	D	-7.6	D
1024	25363760	2	214987733	214987733	C	T	DeNovo	.	.	2q35	exonic	ABCA12	26154	.	nonsynonymous SNV	ABCA12:NM_015657:exon19:c.G2936A:p.R979Q,ABCA12:NM_173076:exon27:c.G3890A:p.R1297Q	Ichthyosis, congenital, autosomal recessive 4A, Autosomal recessive;Ichthyosis, congenital, autosomal recessive 4B (harlequin), Autosomal recessive	ID=COSM1016113;OCCURENCE=1(endometrium),1(large_intestine)	rs747728722	8.32e-06	0	0	0.0001	0	0	0	0	.	.	.	.	.	.	0.293	T	0.929	P	0.272	B	0.106	N	0.974	N	0.695	N	-2.44	D	-0.4	N
1025	25363760	2	215394681	215394681	C	T	DeNovo	.	.	2q35	exonic	FN1	2335	.	nonsynonymous SNV	FN1:NM_001306129:exon24:c.G3643A:p.G1215S,FN1:NM_001306130:exon24:c.G3643A:p.G1215S,FN1:NM_001306131:exon24:c.G3643A:p.G1215S,FN1:NM_001306132:exon24:c.G3643A:p.G1215S,FN1:NM_002026:exon24:c.G3643A:p.G1215S,FN1:NM_212474:exon24:c.G3643A:p.G1215S,FN1:NM_212476:exon24:c.G3643A:p.G1215S,FN1:NM_212478:exon24:c.G3643A:p.G1215S,FN1:NM_212482:exon24:c.G3643A:p.G1215S	Glomerulopathy with fibronectin deposits 2, Autosomal dominant;Plasma fibronectin deficiency, Autosomal dominant	.	rs757469872	8.24e-06	0	0	0	0	0	0	6.06e-05	.	.	.	.	.	.	0.011	D	1	D	0.999	D	0.013	N	1	D	2.41	M	0.43	T	-2.22	N
1026	25363760	2	216435405	216435405	G	A	DeNovo	.	.	2q35	exonic	SMARCAL1	50485	.	nonsynonymous SNV	SMARCAL1:NM_001127207:exon9:c.G1553A:p.R518H,SMARCAL1:NM_014140:exon9:c.G1553A:p.R518H	Schimke immunoosseous dysplasia, Autosomal recessive	.	rs774075396	1.65e-05	0.0002	0	0	0	0	0	0	.	.	.	.	.	.	0.544	T	0.017	B	0.004	B	0.372	N	0.809	N	1.945	M	-3.2	D	-0.16	N
1027	25363760	2	218429331	218429331	G	A	DeNovo	.	.	2q35	exonic	VIL1	7429	.	nonsynonymous SNV	VIL1:NM_007127:exon7:c.G614A:p.R205H	Cholestasis, progressive canalicular (1)	.	rs373841622	4.98e-05	0	8.65e-05	0	0	1.51e-05	0	0.0002	.	.	.	.	.	.	0.001	D	1	D	0.999	D	0	D	1	D	2.65	M	0.46	T	-4.73	D
1028	25363760	2	218432841	218432841	G	A	DeNovo	.	.	2q35	exonic	VIL1	7429	.	nonsynonymous SNV	VIL1:NM_007127:exon13:c.G1390A:p.V464I	Cholestasis, progressive canalicular (1)	.	.	3.31e-05	0	0	0	0	4.5e-05	0	6.08e-05	.	.	.	.	.	.	0.164	T	0.987	D	0.721	P	0	D	1	D	2.215	M	0.5	T	-0.82	N
1029	25363760	2	218618692	218618692	C	T	DeNovo	.	.	2q35	exonic	PLCD4	84812	.	nonsynonymous SNV	PLCD4:NM_032726:exon4:c.C295T:p.R99C	.	.	rs781374480	2.64e-05	0	0	0	0	4.74e-05	0	0	.	.	.	.	.	.	0	D	1	D	0.964	D	0	D	0.998	D	2.885	M	-0.1	T	-6.47	D
1030	25363760	2	218990871	218990871	G	A	DeNovo	.	.	2q35	exonic	CRYBA2	1412	.	nonsynonymous SNV	CRYBA2:NM_057093:exon3:c.C427T:p.L143F,CRYBA2:NM_057094:exon4:c.C427T:p.L143F	.	.	.	.	.	.	.	.	.	.	.	.	.	.	.	.	.	0.301	T	0.005	B	0.013	B	0.001	D	0.557	D	0.245	N	-1.07	T	-1.64	N
1031	25363760	2	219488576	219488576	G	T	DeNovo	.	.	2q35	exonic	SPEG	10290	.	nonsynonymous SNV	SPEG:NM_005876:exon33:c.G7937T:p.R2646L	Centronuclear myopathy 5, Autosomal recessive	ID=COSM476954;OCCURENCE=1(lung)	.	.	.	.	.	.	.	.	.	.	.	.	.	.	.	0.14	T	0.957	D	0.649	P	0.003	N	0.555	D	1.165	L	-0.81	T	-3.69	D
1032	25363760	2	219505523	219505523	C	G	DeNovo	.	.	2q35	exonic	GMPPA	29926	.	nonsynonymous SNV	GMPPA:NM_013335:exon9:c.C821G:p.A274G,GMPPA:NM_205847:exon9:c.C821G:p.A274G	Alacrima, achalasia, and mental retardation syndrome, Autosomal recessive	.	rs200425681	0.0055	0.0139	0.0014	0.0006	0.0233	0.0058	0.0071	0	.	.	.	.	.	.	0.015	D	0.969	D	0.813	P	0.002	N	1	D	2.685	M	2.09	T	-2.88	D
1034	25363760	2	219558241	219558241	C	T	DeNovo	.	.	2q35	exonic	OBSL1	23363	.	nonsynonymous SNV	OBSL1:NM_001173431:exon10:c.G3445A:p.G1149R,OBSL1:NM_015311:exon10:c.G3445A:p.G1149R	3-M syndrome 2	ID=COSM1405699;OCCURENCE=1(large_intestine)	rs200771559	9.31e-05	0.0001	0	0	0	0.0001	0	0	.	.	.	.	.	.	0	D	1	D	1	D	.	.	1	D	4.055	H	2.3	T	-6.91	D
1035	25363760	2	223598484	223598484	C	A	DeNovo	.	.	2q36.1	exonic	SCG2	7857	.	nonsynonymous SNV	SCG2:NM_003469:exon2:c.G799T:p.D267Y	.	.	.	.	.	.	.	.	.	.	.	.	.	.	.	.	.	0.006	D	1	D	0.995	D	0.001	D	1	D	1.79	L	4.61	T	-4.33	D
1037	25363760	2	226796958	226796958	C	T	DeNovo	.	.	2q36.3	exonic	IRS1	3667	.	nonsynonymous SNV	IRS1:NM_005544:exon1:c.G1781A:p.R594H	.	.	rs760535759	9.12e-06	0	0	0	0	1.59e-05	0	0	.	.	.	.	.	.	0.049	D	0.001	B	0	B	0.722	N	0.998	N	0	N	0.37	T	-0.92	N
1039	25363760	2	230209946	230209946	G	A	DeNovo	.	.	2q37.1	exonic	SP110	3431	.	nonsynonymous SNV	SP110:NM_004509:exon7:c.C814T:p.P272S,SP110:NM_004510:exon7:c.C814T:p.P272S,SP110:NM_080424:exon7:c.C814T:p.P272S,SP110:NM_001185015:exon8:c.C832T:p.P278S	Hepatic venoocclusive disease with immunodeficiency, Autosomal recessive	.	.	.	.	.	.	.	.	.	.	.	.	.	.	.	.	0.586	T	0.506	P	0.28	B	0.854	N	1	N	1.735	L	1.01	T	-2.59	D
1040	25363760	2	232839949	232839949	G	A	DeNovo	.	.	2q37.1	exonic	GIGYF2	26058	.	nonsynonymous SNV	GIGYF2:NM_001103148:exon22:c.G2849A:p.R950Q,GIGYF2:NM_001103146:exon23:c.G2867A:p.R956Q,GIGYF2:NM_001103147:exon25:c.G2930A:p.R977Q,GIGYF2:NM_015575:exon25:c.G2867A:p.R956Q	.	.	rs757369723	4.14e-05	0	0	0.0002	0	3.01e-05	0	6.08e-05	.	.	.	.	.	.	0.017	D	1	D	0.996	D	0	D	1	D	1.405	L	-0.77	T	-1.1	N
1044	25363760	2	237567066	237567066	G	A	DeNovo	.	.	2q37.3	exonic	PRLH	51052	.	nonsynonymous SNV	PRLH:NM_015893:exon2:c.G155A:p.R52H	.	.	rs370035806	0.0003	9.69e-05	0	0.0001	0.0002	0.0002	0	0.0012	0.000399361	.	.	.	.	.	0	D	1	D	0.998	D	0	D	0.62	D	.	.	.	.	-5	D
1046	25363760	2	237763317	237763317	C	T	DeNovo	.	.	2q37.3	exonic	LRRFIP1	9208	.	nonsynonymous SNV	LRRFIP1:NM_001137553:exon8:c.C1436T:p.P479L,LRRFIP1:NM_004735:exon10:c.C1532T:p.P511L,LRRFIP1:NM_001137552:exon11:c.C1604T:p.P535L	.	.	.	.	.	.	.	.	.	.	.	.	.	.	.	.	.	0.001	D	0.023	B	0.016	B	0	N	1	N	0.46	N	2.6	T	-1.35	N
1047	25363760	2	238435997	238435997	C	A	DeNovo	.	.	2q37.3	exonic	ASB1	51665	.	nonsynonymous SNV	ASB1:NM_001040445:exon3:c.C478A:p.L160M	.	.	rs758650175	9.34e-06	0	0	0	0	1.68e-05	0	0	.	.	.	.	.	.	0.142	T	0.962	D	0.611	P	0	D	1	D	1.17	L	-0.22	T	-0.95	N
1049	25363760	2	241256632	241256632	G	A	DeNovo	.	.	2q37.3	exonic	HDLBP	3069	.	nonsynonymous SNV	HDLBP:NM_001320965:exon6:c.C625T:p.R209C,HDLBP:NM_001320966:exon6:c.C625T:p.R209C,HDLBP:NM_001320967:exon6:c.C625T:p.R209C,HDLBP:NM_005336:exon6:c.C625T:p.R209C,HDLBP:NM_203346:exon6:c.C625T:p.R209C,HDLBP:NM_001243900:exon7:c.C733T:p.R245C	.	.	rs774154606	8.24e-06	0	0	0	0	1.5e-05	0	0	.	.	.	.	.	.	0.091	T	1	D	0.967	D	0	D	1	D	2.465	M	1.43	T	-3.93	D
1053	25363760	3	4662239	4662239	G	C	DeNovo	.	.	3p26.1	exonic	ITPR1	3708	.	nonsynonymous SNV	ITPR1:NM_001168272:exon14:c.G1364C:p.R455T,ITPR1:NM_002222:exon14:c.G1364C:p.R455T,ITPR1:NM_001099952:exon15:c.G1409C:p.R470T	Gillespie syndrome;Spinocerebellar ataxia 15, Autosomal dominant;Spinocerebellar ataxia 29, congenital nonprogressive, Autosomal dominant	.	.	.	.	.	.	.	.	.	.	.	.	.	.	.	.	0.004	D	1	D	0.989	D	0	D	1	D	2.69	M	-2.49	D	-5.26	D
1055	25363760	3	9445265	9445265	G	A	DeNovo	.	.	3p25.3	exonic	SETD5	55209	.	nonsynonymous SNV	SETD5:NM_001080517:exon12:c.G1405A:p.V469I,SETD5:NM_001292043:exon14:c.G1111A:p.V371I,SETD5:NM_001349451:exon15:c.G1111A:p.V371I	Mental retardation, autosomal dominant 23, Autosomal dominant	.	.	.	.	.	.	.	.	.	.	.	.	.	.	.	.	0.112	T	0.042	B	0.04	B	0.194	N	0.999	N	1.04	L	-2.6	D	-0.31	N
1056	25363760	3	9475535	9475535	G	C	DeNovo	.	.	3p25.3	exonic	SETD5	55209	.	nonsynonymous SNV	SETD5:NM_001080517:exon23:c.G3773C:p.S1258T,SETD5:NM_001292043:exon25:c.G3479C:p.S1160T,SETD5:NM_001349451:exon26:c.G3479C:p.S1160T	Mental retardation, autosomal dominant 23, Autosomal dominant	.	.	.	.	.	.	.	.	.	.	.	.	.	.	.	.	0.002	D	0.925	P	0.54	P	0	D	0.792	D	0.695	N	-3.08	D	-0.64	N
1057	25363760	3	9813252	9813252	T	A	DeNovo	.	.	3p25.3	exonic	ARPC4-TTLL3;TTLL3	100526693;26140	.	nonsynonymous SNV	TTLL3:NM_001025930:exon4:c.T651A:p.D217E,ARPC4-TTLL3:NM_001198793:exon6:c.T504A:p.D168E	.	.	.	.	.	.	.	.	.	.	.	.	.	.	.	.	.	1	T	0.083	B	0.039	B	0	U	1	D	1.735	L	3.45	T	-0.25	N
1058	25363760	3	9828989	9828989	A	C	DeNovo	.	.	3p25.3	exonic	ARPC4-TTLL3;TTLL3	100526693;26140	.	nonsynonymous SNV	TTLL3:NM_001025930:exon10:c.A1577C:p.Q526P,ARPC4-TTLL3:NM_001198793:exon11:c.A1331C:p.Q444P	.	.	.	.	.	.	.	.	.	.	.	.	.	.	.	.	.	0.045	D	0.984	D	0.929	D	0	U	1	D	2.945	M	3.01	T	-5.49	D
1059	25363760	3	9829342	9829342	C	T	DeNovo	.	.	3p25.3	exonic	ARPC4-TTLL3;TTLL3	100526693;26140	.	nonsynonymous SNV	TTLL3:NM_001025930:exon10:c.C1930T:p.R644W,ARPC4-TTLL3:NM_001198793:exon11:c.C1684T:p.R562W	.	.	rs563472315	0.0002	0	0	0.0005	0	1.53e-05	0.0011	0.0009	0.000199681	.	.	.	.	.	0.049	D	0.411	B	0.168	B	0.061	N	1	D	2.855	M	2.68	T	-6.45	D
1060	25363760	3	9986658	9986658	C	T	DeNovo	.	.	3p25.3	exonic	EMC3	55831	.	nonsynonymous SNV	EMC3:NM_018447:exon2:c.G4A:p.A2T	.	.	rs762939915	.	.	.	.	.	.	.	.	.	.	.	.	.	.	0.02	D	0.19	B	0.114	B	0	D	1	D	0.315	N	.	.	-1.01	N
1061	25363760	3	10260309	10260309	G	A	DeNovo	.	.	3p25.3	exonic	TATDN2	9797	.	nonsynonymous SNV	TATDN2:NM_014760:exon3:c.G587A:p.G196E	.	.	.	.	.	.	.	.	.	.	.	.	.	.	.	.	.	0.148	T	0.8	P	0.352	B	0.003	N	0.999	D	2.045	M	1.08	T	-3.18	D
1062	25363760	3	11026359	11026359	G	A	DeNovo	.	.	3p25.3	exonic	SLC6A1	6529	.	nonsynonymous SNV	SLC6A1:NM_001348252:exon9:c.G544A:p.G182S,SLC6A1:NM_001348253:exon9:c.G544A:p.G182S,SLC6A1:NM_001348250:exon10:c.G1078A:p.G360S,SLC6A1:NM_001348251:exon10:c.G718A:p.G240S,SLC6A1:NM_003042:exon10:c.G1078A:p.G360S	Myoclonic-atonic epilepsy, Autosomal dominant	.	.	.	.	.	.	.	.	.	.	.	.	.	.	.	.	0	D	0.999	D	0.964	D	0	D	1	D	3.29	M	-2.26	D	-5.59	D
1064	25363760	3	15082386	15082386	T	A	DeNovo	.	.	3p25.1	exonic	RBSN	64145	.	nonsynonymous SNV	RBSN:NM_001302378:exon8:c.A821T:p.D274V,RBSN:NM_022340:exon9:c.A821T:p.D274V	.	.	.	.	.	.	.	.	.	.	.	.	.	.	.	.	.	1	T	0.004	B	0.004	B	0	D	1	D	0.585	N	1.02	T	0.68	N
1065	25363760	3	33517088	33517088	C	T	DeNovo	.	.	3p22.3	exonic	CLASP2	23122	.	nonsynonymous SNV	CLASP2:NM_001207044:exon29:c.G3238A:p.A1080T,CLASP2:NM_015097:exon35:c.G3901A:p.A1301T	.	.	.	.	.	.	.	.	.	.	.	.	.	.	.	.	.	0.13	T	0.998	D	0.995	D	0	D	1	D	1.21	L	-0.28	T	-2.16	N
1066	25363760	3	37040279	37040279	A	C	DeNovo	.	.	3p22.2	exonic	MLH1	4292	.	nonsynonymous SNV	MLH1:NM_001167619:exon13:c.A929C:p.N310T,MLH1:NM_001258273:exon13:c.A929C:p.N310T,MLH1:NM_000249:exon14:c.A1652C:p.N551T,MLH1:NM_001167617:exon14:c.A1358C:p.N453T,MLH1:NM_001167618:exon14:c.A929C:p.N310T,MLH1:NM_001258271:exon14:c.A1652C:p.N551T,MLH1:NM_001258274:exon15:c.A929C:p.N310T	Colorectal cancer, hereditary nonpolyposis, type 2;Mismatch repair cancer syndrome, Autosomal recessive;Muir-Torre syndrome, Autosomal dominant	.	rs63750271	.	.	.	.	.	.	.	.	.	Uncertain significance	Lynch_syndrome	RCV000075293.2	MedGen:Orphanet:SNOMED_CT	C1333990:ORPHA144:315058005	0.011	D	1	D	0.96	D	0	D	1	D	3.115	M	-2.45	D	-4.04	D
1067	25363760	3	38059756	38059756	A	G	DeNovo	.	.	3p22.2	exonic	DLEC1	9940	.	nonsynonymous SNV	DLEC1:NM_001321153:exon3:c.A577G:p.R193G,DLEC1:NM_007335:exon3:c.A577G:p.R193G,DLEC1:NM_007337:exon3:c.A577G:p.R193G	Esophageal cancer, Autosomal dominant;Lung cancer, Autosomal recessive	.	.	.	.	.	.	.	.	.	.	.	.	.	.	.	.	0.008	D	0.991	D	0.813	P	0	D	0.849	D	2.33	M	3.32	T	-3.06	D
1069	25363760	3	40044161	40044161	C	T	DeNovo	.	.	3p22.1	exonic	MYRIP	25924	.	nonsynonymous SNV	MYRIP:NM_001284425:exon3:c.C92T:p.S31L	.	.	rs765179729	8.25e-06	0	0	0	0	1.5e-05	0	0	.	.	.	.	.	.	0.005	D	0.002	B	0.001	B	.	.	1	D	.	.	1.92	T	0.35	N
1070	25363760	3	40458734	40458734	C	A	DeNovo	.	.	3p22.1	exonic	RPL14	9045	.	nonsynonymous SNV	RPL14:NM_001034996:exon3:c.C198A:p.H66Q,RPL14:NM_003973:exon3:c.C198A:p.H66Q	.	.	.	.	.	.	.	.	.	.	.	.	.	.	.	.	.	0.155	T	0.996	D	0.919	D	0	U	1	D	2.85	M	0.91	T	-5.13	D
1072	25363760	3	44864273	44864273	G	A	DeNovo	.	.	3p21.31	exonic	TMEM42	131616	.	nonsynonymous SNV	TMEM42:NM_144638:exon2:c.G269A:p.R90Q	.	.	rs781527144	0.0001	0	0	0.0015	0	0	0	0	.	.	.	.	.	.	0.062	T	0.003	B	0.005	B	0.009	N	0.736	N	2.22	M	-2.5	D	-0.69	N
1073	25363760	3	46995380	46995380	G	A	DeNovo	.	.	3p21.31	exonic	NBEAL2	23218	.	nonsynonymous SNV	NBEAL2:NM_015175:exon13:c.G1645A:p.G549R	Gray platelet syndrome, Autosomal recessive	.	rs775584733	1.85e-05	0.0002	0	0	0	0	0	0	.	.	.	.	.	.	0.414	T	0.03	B	0.007	B	0.679	N	1	N	1.5	L	1.54	T	-0.14	N
1076	25363760	3	47661389	47661389	T	C	DeNovo	.	.	3p21.31	exonic	SMARCC1	6599	.	nonsynonymous SNV	SMARCC1:NM_003074:exon21:c.A2225G:p.Q742R	.	.	rs768188371	.	.	.	.	.	.	.	.	.	.	.	.	.	.	0.016	D	0.791	P	0.368	B	0	D	1	D	2.215	M	1.16	T	-2.11	N
1078	25363760	3	48569439	48569439	C	T	DeNovo	.	.	3p21.31	exonic	COL7A1	1294	.	nonsynonymous SNV	COL7A1:NM_000094:exon102:c.G7622A:p.R2541Q	EBD inversa, Autosomal recessive;EBD, Bart type, Autosomal dominant;EBD, localisata variant (3);Epidermolysis bullosa dystrophica, AD, Autosomal dominant;Epidermolysis bullosa dystrophica, AR, Autosomal recessive;Epidermolysis bullosa pruriginosa, Autosomal recessive, Autosomal dominant;Epidermolysis bullosa, pretibial, Autosomal recessive, Autosomal dominant;Toenail dystrophy, isolated, Autosoma…	.	rs373917369	1.65e-05	0	0	0	0	3e-05	0	0	.	.	.	.	.	.	0.214	T	0.978	D	0.442	B	0.001	N	0.943	D	0.325	N	-3.2	D	-1.02	N
1080	25363760	3	48569441	48569441	T	G	DeNovo	.	.	3p21.31	exonic	COL7A1	1294	.	nonsynonymous SNV	COL7A1:NM_000094:exon102:c.A7620C:p.E2540D	EBD inversa, Autosomal recessive;EBD, Bart type, Autosomal dominant;EBD, localisata variant (3);Epidermolysis bullosa dystrophica, AD, Autosomal dominant;Epidermolysis bullosa dystrophica, AR, Autosomal recessive;Epidermolysis bullosa pruriginosa, Autosomal recessive, Autosomal dominant;Epidermolysis bullosa, pretibial, Autosomal recessive, Autosomal dominant;Toenail dystrophy, isolated, Autosoma…	.	.	.	.	.	.	.	.	.	.	.	.	.	.	.	.	0.228	T	0.004	B	0.01	B	0.006	N	0.789	N	0.32	N	-3.2	D	-0.46	N
1082	25363760	3	49532682	49532682	C	T	DeNovo	.	.	3p21.31	exonic	DAG1	1605	.	nonsynonymous SNV	DAG1:NM_001177639:exon3:c.C2171T:p.P724L,DAG1:NM_001177643:exon3:c.C2171T:p.P724L,DAG1:NM_001177644:exon3:c.C2171T:p.P724L,DAG1:NM_004393:exon3:c.C2171T:p.P724L,DAG1:NM_001177635:exon4:c.C2171T:p.P724L,DAG1:NM_001177637:exon4:c.C2171T:p.P724L,DAG1:NM_001177638:exon4:c.C2171T:p.P724L,DAG1:NM_001177640:exon4:c.C2171T:p.P724L,DAG1:NM_001177641:exon4:c.C2171T:p.P724L,DAG1:NM_001177642:exon4:c.C2171T:…	Muscular dystrophy-dystroglycanopathy (congenital with brain and eye anomalies), type A, 9, Autosomal recessive;Muscular dystrophy-dystroglycanopathy (limb-girdle), type C, 9, Autosomal recessive;Muscular dystrophy-dystroglycanopathy (congenital with brain and eye anomalies), type A, 9, Autosomal recessive;Muscular dystrophy-dystroglycanopathy (limb-girdle), type C, 9, Autosomal recessive	.	.	.	.	.	.	.	.	.	.	.	.	.	.	.	.	0.013	D	0.077	B	0.022	B	0.043	N	0.979	N	1.155	L	0.81	T	-1.83	N
1083	25363760	3	49657438	49657438	C	T	DeNovo	.	.	3p21.31	exonic	BSN	8927	.	nonsynonymous SNV	BSN:NM_003458:exon5:c.C7882T:p.R2628C	.	.	rs368607961	8.39e-06	0	0	0	0.0002	0	0	0	.	.	.	.	.	.	0.001	D	1	D	0.999	D	0	D	1	D	2.05	M	1.71	T	-4.58	D
1084	25363760	3	49715668	49715668	A	G	DeNovo	.	.	3p21.31	exonic	RNF123	63891	.	nonsynonymous SNV	RNF123:NM_022064:exon32:c.A3104G:p.N1035S	.	.	.	.	.	.	.	.	.	.	.	.	.	.	.	.	.	0.422	T	0.997	D	0.97	D	0	D	1	D	0.935	L	0.08	T	-2.81	D
1085	25363760	3	49721996	49721996	A	G	DeNovo	.	.	3p21.31	exonic	GMPPB	29925	.	nonsynonymous SNV	GMPPB:NM_013334:exon8:c.T920C:p.I307T,GMPPB:NM_021971:exon8:c.T920C:p.I307T	Muscular dystrophy-dystroglycanopathy (congenital with brain and eye anomalies), type A, 14, Autosomal recessive;Muscular dystrophy-dystroglycanopathy (congenital with mental retardation), type B, 14, Autosomal recessive;Muscular dystrophy-dystroglycanopathy (limb-girdle), type C, 14, Autosomal recessive	.	.	.	.	.	.	.	.	.	.	.	.	.	.	.	.	0	D	0.994	D	0.918	D	0	D	1	D	3.865	H	-3.55	D	-4.82	D
1086	25363760	3	50173866	50173866	G	C	DeNovo	.	.	3p21.31	exonic	SEMA3F	6405	.	nonsynonymous SNV	SEMA3F:NM_001318800:exon3:c.G186C:p.K62N,SEMA3F:NM_004186:exon3:c.G186C:p.K62N	.	.	.	.	.	.	.	.	.	.	.	.	.	.	.	.	.	0.009	D	0.984	D	0.876	P	0	D	1	D	1.39	L	1.98	T	-1.11	N
1087	25363760	3	51414722	51414722	G	A	DeNovo	.	.	3p21.2	exonic	DCAF1	9730	.	nonsynonymous SNV	DCAF1:NM_001349171:exon17:c.C3493T:p.R1165C,DCAF1:NM_001171904:exon18:c.C3736T:p.R1246C,DCAF1:NM_001349170:exon18:c.C3739T:p.R1247C,DCAF1:NM_001349168:exon19:c.C3739T:p.R1247C,DCAF1:NM_014703:exon19:c.C3739T:p.R1247C,DCAF1:NM_001349169:exon20:c.C3739T:p.R1247C	.	.	rs201655201	0.0002	0.0001	0	0	0.0021	0.0002	0	0	.	.	.	.	.	.	0.014	D	1	D	0.992	D	0	D	1	D	2.66	M	4.7	T	-5.07	D
1088	25363760	3	51662827	51662827	C	T	DeNovo	.	.	3p21.2	exonic	RAD54L2	23132	.	nonsynonymous SNV	RAD54L2:NM_001322256:exon22:c.C3811T:p.R1271W,RAD54L2:NM_001322257:exon22:c.C2578T:p.R860W,RAD54L2:NM_015106:exon23:c.C3811T:p.R1271W,RAD54L2:NM_001322253:exon24:c.C3811T:p.R1271W	.	.	rs765437099	2.72e-05	0.0001	9.68e-05	0	0	1.65e-05	0	0	.	.	.	.	.	.	0.004	D	0.002	B	0	B	0.044	N	0.992	D	0.55	N	-3.17	D	-1.28	N
1090	25363760	3	52322635	52322635	C	T	DeNovo	.	.	3p21.1	exonic	DNAH1	25981	.	nonsynonymous SNV	DNAH1:NM_015512:exon2:c.C193T:p.P65S	.	.	rs780242770	8.32e-06	0	0	0	0	0	0	6.07e-05	.	.	.	.	.	.	0.282	T	0.005	B	0.003	B	0.96	N	1	N	0.41	N	1.46	T	-0.79	N
1091	25363760	3	52375320	52375320	C	T	DeNovo	.	.	3p21.1	exonic	DNAH1	25981	.	nonsynonymous SNV	DNAH1:NM_015512:exon45:c.C7066T:p.R2356W	.	.	rs780050981	9.7e-06	0	0	0.0001	0	0	0	0	.	.	.	.	.	.	0	D	1	D	1	D	0	D	1	D	4.565	H	0.7	T	-7.87	D
1092	25363760	3	52403502	52403502	C	T	DeNovo	.	.	3p21.1	exonic	BAP1	8314	.	nonsynonymous SNV	BAP1:NM_004656:exon13:c.G1643A:p.R548H	Tumor predisposition syndrome, Autosomal dominant	.	rs779877855	8.25e-06	0	0	0	0	1.5e-05	0	0	.	.	.	.	.	.	0.013	D	1	D	0.991	D	0	D	1	D	0.975	L	0.31	T	-1.3	N
1093	25363760	3	52458830	52458830	C	G	DeNovo	.	.	3p21.1	exonic	NISCH	11188	.	nonsynonymous SNV	NISCH:NM_001276293:exon3:c.C346G:p.H116D,NISCH:NM_001276294:exon3:c.C346G:p.H116D,NISCH:NM_007184:exon3:c.C346G:p.H116D	.	.	.	.	.	.	.	.	.	.	.	.	.	.	.	.	.	1	T	1	D	0.991	D	0	D	1	D	-0.82	N	1.15	T	-1.66	N
1094	25363760	3	52524474	52524474	C	T	DeNovo	.	.	3p21.1	exonic	NT5DC2	64943	.	nonsynonymous SNV	NT5DC2:NM_001134231:exon14:c.G1670A:p.R557H,NT5DC2:NM_022908:exon14:c.G1559A:p.R520H	.	.	rs200568224	1.66e-05	9.77e-05	0	0	0	0	0	6.06e-05	0.000199681	.	.	.	.	.	0.005	D	1	D	0.947	D	0	D	1	D	1.79	L	1.75	T	-1.57	N
1096	25363760	3	53723517	53723517	G	A	DeNovo	.	.	3p21.1	exonic	CACNA1D	776	.	nonsynonymous SNV	CACNA1D:NM_001128839:exon13:c.G1750A:p.V584I,CACNA1D:NM_001128840:exon13:c.G1750A:p.V584I,CACNA1D:NM_000720:exon14:c.G1810A:p.V604I	Primary aldosteronism, seizures, and neurologic abnormalities, Autosomal dominant;Sinoatrial node dysfunction and deafness, Autosomal recessive	ID=COSM1047291,COSM1593947;OCCURENCE=1(endometrium)	rs773365038	1.65e-05	0	0	0.0001	0	0	0	6.06e-05	.	.	.	.	.	.	0.031	D	0.996	D	0.87	P	0	D	1	D	1.845	L	-4.93	D	-0.79	N
1098	25363760	3	57628318	57628318	C	T	DeNovo	.	.	3p14.3	exonic	DENND6A	201627	.	nonsynonymous SNV	DENND6A:NM_152678:exon20:c.G1723A:p.V575M	.	.	.	.	.	.	.	.	.	.	.	.	.	.	.	.	.	0.01	D	0.997	D	0.937	D	0	D	1	D	2.595	M	.	.	-2.01	N
1099	25363760	3	58153461	58153461	T	C	DeNovo	.	.	3p14.3	exonic	FLNB	2317	.	nonsynonymous SNV	FLNB:NM_001164319:exon38:c.T6382C:p.S2128P,FLNB:NM_001164318:exon39:c.T6421C:p.S2141P,FLNB:NM_001457:exon39:c.T6454C:p.S2152P,FLNB:NM_001164317:exon40:c.T6547C:p.S2183P	Atelosteogenesis, type I, Autosomal dominant;Atelosteogenesis, type III, Autosomal dominant;Boomerang dysplasia, Autosomal dominant;Larsen syndrome, Autosomal dominant;Spondylocarpotarsal synostosis syndrome, Autosomal recessive	.	.	.	.	.	.	.	.	.	.	.	.	.	.	.	.	0.175	T	0.827	P	0.711	P	0	D	1	D	0.405	N	-2	D	-1.99	N
1100	25363760	3	58159636	58159636	A	C	DeNovo	.	.	3p14.3	exonic	FLNB	2317	.	nonsynonymous SNV	FLNB:NM_001164319:exon41:c.A6899C:p.H2300P,FLNB:NM_001164318:exon42:c.A6938C:p.H2313P,FLNB:NM_001457:exon42:c.A6971C:p.H2324P,FLNB:NM_001164317:exon43:c.A7064C:p.H2355P	Atelosteogenesis, type I, Autosomal dominant;Atelosteogenesis, type III, Autosomal dominant;Boomerang dysplasia, Autosomal dominant;Larsen syndrome, Autosomal dominant;Spondylocarpotarsal synostosis syndrome, Autosomal recessive	.	rs202222289	0.0031	0.0038	0.0021	0.0004	0.0035	0.0043	0.0057	0.0006	.	.	.	.	.	.	0.334	T	0.064	B	0.178	B	0	D	1	D	1.785	L	-1.86	D	-5.62	D
1101	25363760	3	62272978	62272978	T	C	DeNovo	.	.	3p14.2	exonic	PTPRG	5793	.	nonsynonymous SNV	PTPRG:NM_002841:exon22:c.T3215C:p.V1072A	.	.	.	.	.	.	.	.	.	.	.	.	.	.	.	.	.	0.019	D	0.999	D	0.996	D	0	D	1	D	0.855	L	3.12	T	-3.4	D
1106	25363760	3	100451756	100451756	A	T	DeNovo	.	.	3q12.2	exonic	LNP1	348801	.	nonsynonymous SNV	LNP1:NM_001085451:exon3:c.A194T:p.H65L	.	.	rs76354691	.	.	.	.	.	.	.	.	.	.	.	.	.	.	0.011	D	0.001	B	0.003	B	0.511	N	1	N	0.805	L	.	.	-3.08	D
1107	25363760	3	101348019	101348019	T	C	DeNovo	.	.	3q12.3	exonic	SENP7	57337	.	nonsynonymous SNV	SENP7:NM_001282803:exon10:c.A1198G:p.T400A,SENP7:NM_001077203:exon12:c.A1495G:p.T499A,SENP7:NM_001282801:exon12:c.A1492G:p.T498A,SENP7:NM_001282802:exon12:c.A1591G:p.T531A,SENP7:NM_020654:exon13:c.A1690G:p.T564A	.	.	rs779033057	8.29e-06	0	0	0	0	0	0	6.15e-05	.	.	.	.	.	.	0.072	T	0.998	D	0.961	D	0	D	0.537	D	1.04	L	1.88	T	-1.72	N
1110	25363760	3	112167309	112167309	A	C	DeNovo	.	.	3q13.2	exonic	SLC9C1	285335	.	nonsynonymous SNV	SLC9C1:NM_001320531:exon25:c.T3132G:p.I1044M,SLC9C1:NM_183061:exon26:c.T3276G:p.I1092M	.	.	.	.	.	.	.	.	.	.	.	.	.	.	.	.	.	0.003	D	0.363	B	0.311	B	0.181	N	0.968	N	0.895	L	-1.38	T	-1.89	N
1111	25363760	3	113468194	113468194	C	A	DeNovo	.	.	3q13.2	exonic	SPICE1	152185	.	nonsynonymous SNV	SPICE1:NM_001331078:exon10:c.G1100T:p.G367V,SPICE1:NM_001331079:exon10:c.G1142T:p.G381V,SPICE1:NM_144718:exon10:c.G1100T:p.G367V	.	.	.	.	.	.	.	.	.	.	.	.	.	.	.	.	.	0	D	1	D	1	D	0	D	1	D	2.36	M	0.5	T	-7.57	D
1114	25363760	3	119708593	119708593	C	T	DeNovo	.	.	3q13.33	exonic	MAATS1	89876	.	nonsynonymous SNV	MAATS1:NM_001320317:exon3:c.C176T:p.T59I,MAATS1:NM_001320316:exon4:c.C302T:p.T101I,MAATS1:NM_033364:exon4:c.C362T:p.T121I	.	.	.	.	.	.	.	.	.	.	.	.	.	.	.	.	.	0.368	T	0.006	B	0.009	B	0.5	N	1	N	1.59	L	1.97	T	-0.96	N
1115	25363760	3	119863586	119863586	G	T	DeNovo	.	.	3q13.33	exonic	GSK3B	2932	.	nonsynonymous SNV	GSK3B:NM_001146156:exon9:c.C929A:p.P310Q,GSK3B:NM_002093:exon10:c.C968A:p.P323Q	.	.	.	.	.	.	.	.	.	.	.	.	.	.	.	.	.	0.014	D	0.379	B	0.37	B	0	D	1	D	2.055	M	0.85	T	-6.04	D
1117	25363760	3	122496459	122496459	C	T	DeNovo	.	.	3q21.1	exonic	KPNA1	3836	.	nonsynonymous SNV	KPNA1:NM_002264:exon2:c.G107A:p.R36Q	.	.	.	.	.	.	.	.	.	.	.	.	.	.	.	.	.	0	D	1	D	1	D	0	D	1	D	3.67	H	-1.14	T	-3.79	D
1118	25363760	3	122703848	122703848	A	C	DeNovo	.	.	3q21.1	exonic	PARP14	54625	.	nonsynonymous SNV	PARP14:NM_017554:exon7:c.A3188C:p.D1063A	.	.	.	.	.	.	.	.	.	.	.	.	.	.	.	.	.	0.182	T	0.264	B	0.151	B	0.584	N	1	N	0.92	L	1.96	T	-2.83	D
1119	25363760	3	125013195	125013195	G	A	DeNovo	.	.	3q21.2	exonic	HEG1	57493	.	nonsynonymous SNV	HEG1:NM_020733:exon6:c.C2384T:p.S795L	.	.	.	.	.	.	.	.	.	.	.	.	.	.	.	.	.	0.18	T	0.002	B	0.004	B	0.859	N	1	N	0	N	-2.41	D	-1.55	N
1121	25363760	3	127012030	127012030	G	A	DeNovo	.	.	3q21.3	exonic	PLXNA1	5361	.	nonsynonymous SNV	PLXNA1:NM_032242:exon9:c.G2185A:p.A729T	.	.	rs78052417	2.49e-05	0	0	0	0	4.53e-05	0	0	0.000199681	.	.	.	.	.	0.009	D	1	D	0.991	D	0	D	1	D	2.8	M	2.81	T	-2.53	D
1122	25363760	3	127030267	127030267	G	A	DeNovo	.	.	3q21.3	exonic	PLXNA1	5361	.	nonsynonymous SNV	PLXNA1:NM_032242:exon28:c.G5086A:p.D1696N	.	.	.	.	.	.	.	.	.	.	.	.	.	.	.	.	.	0.003	D	0.999	D	0.929	D	0	D	1	D	1.71	L	2.39	T	-4.55	D
1124	25363760	3	131381878	131381878	C	G	DeNovo	.	.	3q22.1	exonic	NUDT16	131870	.	nonsynonymous SNV	NUDT16:NM_001171906:exon1:c.C74G:p.A25G,NUDT16:NM_152395:exon1:c.C74G:p.A25G	.	.	.	.	.	.	.	.	.	.	.	.	.	.	.	.	.	0.01	D	.	.	.	.	0.01	U	1	D	1.965	M	0.96	T	-2.42	N
1125	25363760	3	132456793	132456793	C	T	DeNovo	.	.	3q22.1	exonic	DNAJC13	23317	.	nonsynonymous SNV	DNAJC13:NM_001329126:exon12:c.C1310T:p.A437V,DNAJC13:NM_015268:exon12:c.C1310T:p.A437V	.	.	.	.	.	.	.	.	.	.	.	.	.	.	.	.	.	0.002	D	1	D	0.991	D	0	D	1	D	2.05	M	2.54	T	-3.65	D
1127	25363760	3	141444330	141444330	C	G	DeNovo	.	.	3q23	exonic	ZBTB38	253461	.	nonsynonymous SNV	ZBTB38:NM_001350100:exon4:c.C1942G:p.Q648E,ZBTB38:NM_001350099:exon6:c.C1942G:p.Q648E,ZBTB38:NM_001080412:exon8:c.C1942G:p.Q648E	.	.	.	.	.	.	.	.	.	.	.	.	.	.	.	.	.	0.093	T	0.004	B	0.006	B	0.301	N	1	N	0.69	N	3.61	T	0.04	N
1128	25363760	3	148896630	148896630	C	T	DeNovo	.	.	3q24	exonic	CPA3	1359	.	nonsynonymous SNV	CPA3:NM_001870:exon11:c.C1177T:p.R393W	.	.	.	.	.	.	.	.	.	.	.	.	.	.	.	.	.	0.169	T	0.961	D	0.606	P	0.026	N	1	N	0.825	L	2.79	T	-1.48	N
1129	25363760	3	149178609	149178609	C	G	DeNovo	.	.	3q24	exonic	CP	1356	.	nonsynonymous SNV	CP:NM_000096:exon16:c.G2684C:p.G895A	Cerebellar ataxia, Autosomal recessive;Hemosiderosis, systemic, due to aceruloplasminemia, Autosomal recessive	.	rs139633388	0.0015	0.0005	0.0023	0	0.0011	0.0022	0	0.0001	0.000798722	Pathogenic|Pathogenic|Uncertain significance	Deficiency_of_ferroxidase|Hemosiderosis\x2c_systemic\x2c_due_to_aceruloplasminemia|not_specified	RCV000034882.1|RCV000116819.1|RCV000334692.1	MedGen:OMIM:Orphanet:SNOMED_CT|MedGen|MedGen	C0878682:604290:ORPHA48818:124224004|C1858583|CN169374	0	D	1	D	1	D	0	D	1	D	3.155	M	-5.47	D	-5.52	D
1131	25363760	3	151820398	151820398	A	C	DeNovo	.	.	3q25.1	exonic	AADAC	13	.	nonsynonymous SNV	AADAC:NM_001086:exon3:c.A377C:p.D126A	.	.	.	.	.	.	.	.	.	.	.	.	.	.	.	.	.	0.001	D	1	D	0.997	D	0	D	1	D	2.745	M	2.55	T	-7.74	D
1132	25363760	3	152414960	152414960	A	G	DeNovo	.	.	3q25.2	exonic	MBNL1	4154	.	nonsynonymous SNV	MBNL1:NM_207293:exon2:c.A194G:p.N65S,MBNL1:NM_207294:exon2:c.A194G:p.N65S,MBNL1:NM_207295:exon2:c.A194G:p.N65S,MBNL1:NM_207296:exon2:c.A194G:p.N65S,MBNL1:NM_207297:exon2:c.A194G:p.N65S,MBNL1:NM_021038:exon3:c.A194G:p.N65S,MBNL1:NM_207292:exon3:c.A194G:p.N65S,MBNL1:NM_001314057:exon4:c.A23G:p.N8S	.	.	.	.	.	.	.	.	.	.	.	.	.	.	.	.	.	0.068	T	1	D	0.999	D	0	D	1	D	1.875	L	0.74	T	-2.37	N
1134	25363760	3	155481639	155481639	G	A	DeNovo	.	.	3q25.31	exonic	PLCH1	23007	.	nonsynonymous SNV	PLCH1:NM_014996:exon22:c.C4387T:p.P1463S,PLCH1:NM_001130960:exon23:c.C4411T:p.P1471S,PLCH1:NM_001349251:exon23:c.C4384T:p.P1462S	.	.	.	.	.	.	.	.	.	.	.	.	.	.	.	.	.	0.002	D	0.041	B	0.029	B	0.013	N	1	N	1.555	L	1.6	T	-2.83	D
1135	25363760	3	161242622	161242622	G	A	DeNovo	.	.	3q26.1	exonic	NMD3	51068	.	nonsynonymous SNV	NMD3:NM_001320227:exon11:c.G986A:p.R329H,NMD3:NM_015938:exon11:c.G986A:p.R329H	.	.	.	.	.	.	.	.	.	.	.	.	.	.	.	.	.	0.342	T	0.001	B	0.002	B	0	D	0.996	N	0.625	N	0.88	T	-1.22	N
1136	25363760	3	169102207	169102207	A	G	DeNovo	.	.	3q26.2	exonic	MECOM	2122	.	nonsynonymous SNV	MECOM:NM_001163999:exon9:c.T2036C:p.M679T,MECOM:NM_001164000:exon9:c.T2033C:p.M678T,MECOM:NM_001105078:exon10:c.T2060C:p.M687T,MECOM:NM_001205194:exon10:c.T2060C:p.M687T,MECOM:NM_005241:exon10:c.T2060C:p.M687T,MECOM:NM_001105077:exon11:c.T2255C:p.M752T,MECOM:NM_004991:exon11:c.T2624C:p.M875T	Radioulnar synostosis with amegakaryocytic thrombocytopenia 2, Autosomal dominant	.	.	.	.	.	.	.	.	.	.	.	.	.	.	.	.	0.007	D	0.493	P	0.215	B	.	.	1	D	1.895	L	3.42	T	-2.87	D
1137	25363760	3	169121103	169121103	C	T	DeNovo	.	.	3q26.2	exonic	MECOM	2122	.	nonsynonymous SNV	MECOM:NM_001105078:exon6:c.G521A:p.G174D,MECOM:NM_001163999:exon6:c.G524A:p.G175D,MECOM:NM_001164000:exon6:c.G521A:p.G174D,MECOM:NM_001205194:exon6:c.G521A:p.G174D,MECOM:NM_005241:exon6:c.G521A:p.G174D,MECOM:NM_001105077:exon7:c.G716A:p.G239D,MECOM:NM_004991:exon7:c.G1085A:p.G362D	Radioulnar synostosis with amegakaryocytic thrombocytopenia 2, Autosomal dominant	.	.	.	.	.	.	.	.	.	.	.	.	.	.	.	.	0.032	D	1	D	1	D	0.011	N	1	D	0.275	N	3.02	T	-6.14	D
1138	25363760	3	172330636	172330636	C	T	DeNovo	.	.	3q26.31	exonic	FNDC3B	64778	.	nonsynonymous SNV	FNDC3B:NM_001135095:exon13:c.C1475T:p.T492M,FNDC3B:NM_022763:exon13:c.C1475T:p.T492M	.	.	rs78586660	3.3e-05	0	8.64e-05	0.0001	0	3e-05	0	0	.	.	.	.	.	.	0.013	D	0.989	D	0.871	P	0	D	1	D	2.87	M	0.28	T	-2.02	N
1139	25363760	3	179405234	179405234	T	C	DeNovo	.	.	3q26.33	exonic	GNB4	59345	.	nonsynonymous SNV	GNB4:NM_021629:exon9:c.A872G:p.D291G	Charcot-Marie-Tooth disease, dominant intermediate F, Autosomal dominant	.	.	.	.	.	.	.	.	.	.	.	.	.	.	.	.	0.001	D	1	D	1	D	0	D	1	D	3.905	H	-2.49	D	-5.98	D
1141	25363760	3	180610309	180610309	C	T	DeNovo	.	.	3q26.33	exonic	TTC14	151613	.	nonsynonymous SNV	TTC14:NM_133462:exon12:c.C2080T:p.R694C	.	.	rs781770988	2.48e-05	0	0.0002	0.0001	0	0	0	0	.	.	.	.	.	.	0.022	D	1	D	0.95	D	0.007	N	1	D	0.695	N	0.67	T	-2.42	N
1142	25363760	3	183206150	183206150	C	T	DeNovo	.	.	3q27.1	exonic	MCF2L2	23101	.	nonsynonymous SNV	MCF2L2:NM_015078:exon24:c.G2777A:p.R926Q	.	ID=COSM168465;OCCURENCE=1(endometrium),3(large_intestine)	.	.	.	.	.	.	.	.	.	.	.	.	.	.	.	0.706	T	0.01	B	0.001	B	0.89	N	1	N	-0.08	N	0.95	T	0.08	N
1143	25363760	3	183492083	183492083	G	C	DeNovo	.	.	3q27.1	exonic	KLHL6	89857	.	nonsynonymous SNV	KLHL6:NM_130446:exon7:c.C1710G:p.N570K	.	.	.	.	.	.	.	.	.	.	.	.	.	.	.	.	.	0.014	D	0.993	D	0.961	D	0	D	0.996	D	0.755	N	-1.18	T	-2.09	N
1144	25363760	3	183965199	183965199	T	G	DeNovo	.	.	3q27.1	exonic	ABCC5	10057	.	nonsynonymous SNV	ABCC5:NM_001320032:exon14:c.A601C:p.S201R,ABCC5:NM_005688:exon14:c.A2017C:p.S673R	.	.	.	.	.	.	.	.	.	.	.	.	.	.	.	.	.	0.001	D	0.162	B	0.317	B	0	D	0.99	D	0.025	N	-2.68	D	-2.22	N
1145	25363760	3	184144132	184144132	T	G	DeNovo	.	.	3q27.1	exonic	EIF2B5	8893	.	nonsynonymous SNV	EIF2B5:NM_003907:exon14:c.T1903G:p.Y635D	Leukoencephalopathy with vanishing white matter, Autosomal recessive;Ovarioleukodystrophy, Autosomal recessive	.	.	.	.	.	.	.	.	.	.	.	.	.	.	.	.	0	D	1	D	0.999	D	0	D	1	D	3.02	M	-1.32	T	-6.97	D
1146	25363760	3	184276544	184276544	G	A	DeNovo	.	.	3q27.1	exonic	ECE2	9718	.	nonsynonymous SNV	ECE2:NM_001100120:exon2:c.G103A:p.G35R,ECE2:NM_001100121:exon2:c.G103A:p.G35R	.	.	.	.	.	.	.	.	.	.	.	.	.	.	.	.	.	0.647	T	0.007	B	0.006	B	0.337	N	1	D	0.345	N	-1.48	T	-0.6	N
1147	25363760	3	184915045	184915045	A	G	DeNovo	.	.	3q27.2	exonic	VPS8	23355	.	nonsynonymous SNV	VPS8:NM_001349296:exon25:c.A2215G:p.K739E,VPS8:NM_001009921:exon26:c.A2254G:p.K752E,VPS8:NM_001349293:exon26:c.A2254G:p.K752E,VPS8:NM_001349294:exon26:c.A2254G:p.K752E,VPS8:NM_001349295:exon26:c.A2254G:p.K752E,VPS8:NM_001349297:exon26:c.A535G:p.K179E,VPS8:NM_015303:exon26:c.A2248G:p.K750E,VPS8:NM_001349292:exon27:c.A2254G:p.K752E,VPS8:NM_001349298:exon27:c.A454G:p.K152E	.	.	.	.	.	.	.	.	.	.	.	.	.	.	.	.	.	0	D	1	D	0.998	D	0	D	1	D	2.965	M	1.67	T	-3.44	D
1148	25363760	3	187702085	187702085	T	A	DeNovo	.	.	3q27.3	exonic	RTP2	344892	.	nonsynonymous SNV	RTP2:NM_001004312:exon1:c.A44T:p.Y15F	.	.	.	.	.	.	.	.	.	.	.	.	.	.	.	.	.	0.023	D	0.995	D	0.85	P	0.145	N	0.682	N	1.1	L	2.49	T	-2.37	N
1150	25363760	3	195789126	195789126	G	T	DeNovo	.	.	3q29	exonic	MUC4	4585	.	nonsynonymous SNV	MUC4:NM_018406:exon2:c.C2454A:p.S818R,MUC4:NM_001322468:exon3:c.C2454A:p.S818R	.	.	rs772197747	8.3e-06	0	8.65e-05	0	0	0	0	0	.	.	.	.	.	.	0	D	0.156	B	0.034	B	0.007	N	1	N	0.69	N	0.84	T	-0.5	N
1153	25363760	4	904693	904693	G	A	DeNovo	.	.	4p16.3	exonic	GAK	2580	.	nonsynonymous SNV	GAK:NM_001318134:exon2:c.C232T:p.R78C,GAK:NM_005255:exon5:c.C469T:p.R157C	.	.	rs577245002	4.18e-05	0	0	0.0002	0	1.51e-05	0	0.0001	0.000199681	.	.	.	.	.	0.002	D	1	D	0.956	D	0	D	1	D	0.775	N	-0.28	T	-5.19	D
1154	25363760	4	1167618	1167618	A	G	DeNovo	.	.	4p16.3	exonic	SPON2	10417	.	nonsynonymous SNV	SPON2:NM_012445:exon6:c.T850C:p.S284P,SPON2:NM_001128325:exon7:c.T850C:p.S284P,SPON2:NM_001199021:exon8:c.T850C:p.S284P	.	.	.	.	.	.	.	.	.	.	.	.	.	.	.	.	.	0.016	D	0.999	D	0.987	D	0	D	1	D	4.445	H	1.89	T	-3.73	D
1155	25363760	4	1170504	1170504	C	T	DeNovo	.	.	4p16.3	exonic	SPON2	10417	.	nonsynonymous SNV	SPON2:NM_012445:exon5:c.G709A:p.A237T,SPON2:NM_001128325:exon6:c.G709A:p.A237T,SPON2:NM_001199021:exon7:c.G709A:p.A237T	.	.	rs751252040	1.65e-05	0.0002	0	0	0	0	0	0	.	.	.	.	.	.	0.002	D	1	D	0.976	D	0	D	1	D	2.36	M	1.85	T	-3.76	D
1156	25363760	4	1383868	1383868	A	C	DeNovo	.	.	4p16.3	exonic	UVSSA	57654	.	nonsynonymous SNV	UVSSA:NM_001317934:exon13:c.A1964C:p.Y655S,UVSSA:NM_001317935:exon13:c.A1964C:p.Y655S,UVSSA:NM_020894:exon13:c.A1964C:p.Y655S	UV-sensitive syndrome 3, Autosomal recessive	.	rs760676172	2.5e-05	0.0002	0	0	0	1.52e-05	0	0	.	.	.	.	.	.	0.025	D	0.947	P	0.544	P	0.023	N	0.992	D	0.975	L	1.37	T	-5.35	D
1158	25363760	4	2257992	2257992	C	T	DeNovo	.	.	4p16.3	exonic	MXD4	10608	.	nonsynonymous SNV	MXD4:NM_006454:exon3:c.G184A:p.E62K	.	.	.	.	.	.	.	.	.	.	.	.	.	.	.	.	.	0.002	D	0.975	D	0.904	P	0	D	1	D	2.465	M	-7.4	D	-3.56	D
1159	25363760	4	2939269	2939269	C	T	DeNovo	.	.	4p16.3	exonic	NOP14	8602	.	nonsynonymous SNV	NOP14:NM_001291978:exon17:c.G2393A:p.R798H,NOP14:NM_003703:exon17:c.G2393A:p.R798H	.	ID=COSM1633650;OCCURENCE=1(liver)	rs148382749	0.0001	0	8.65e-05	0	0	0.0002	0	0	.	.	.	.	.	.	0.019	D	1	D	0.989	D	0	D	1	D	3.07	M	1.28	T	-3.62	D
1160	25363760	4	3439554	3439554	G	A	DeNovo	.	.	4p16.3	exonic	RGS12	6002	.	nonsynonymous SNV	RGS12:NM_198227:exon16:c.G2270A:p.G757E,RGS12:NM_198229:exon18:c.G4214A:p.G1405E	.	.	rs775847902	1.71e-05	0	8.73e-05	0.0001	0	0	0	0	.	.	.	.	.	.	0.509	T	0.961	D	0.561	P	0.343	U	1	N	0.695	N	0.65	T	-0.41	N
1161	25363760	4	6641215	6641215	T	A	DeNovo	.	.	4p16.1	exonic	MRFAP1	93621	.	nonsynonymous SNV	MRFAP1:NM_033296:exon1:c.T353A:p.V118D,MRFAP1:NM_001272053:exon2:c.T353A:p.V118D	.	.	.	.	.	.	.	.	.	.	.	.	.	.	.	.	.	0	D	0.999	D	0.899	P	0.108	N	0.995	D	0.805	L	.	.	-4.37	D
1164	25363760	4	8465472	8465472	C	T	DeNovo	.	.	4p16.1	exonic	TRMT44	152992	.	nonsynonymous SNV	TRMT44:NM_001350233:exon8:c.C682T:p.R228W,TRMT44:NM_152544:exon8:c.C1405T:p.R469W	.	.	rs373816157	6.59e-05	9.61e-05	0	0.0002	0.0003	4.5e-05	0	0	0.000199681	.	.	.	.	.	0.008	D	0.999	D	0.857	P	0	D	0.998	D	2.42	M	1.5	T	-5.77	D
1165	25363760	4	8618489	8618489	C	T	DeNovo	.	.	4p16.1	exonic	CPZ	8532	.	nonsynonymous SNV	CPZ:NM_003652:exon9:c.C1531T:p.R511W,CPZ:NM_001014447:exon10:c.C1564T:p.R522W,CPZ:NM_001014448:exon10:c.C1153T:p.R385W	.	.	rs770247144	8.27e-06	0	0	0	0	0	0	6.08e-05	.	.	.	.	.	.	0.029	D	1	D	0.986	D	0.179	N	0.936	D	2.445	M	0.9	T	-3.16	D
1167	25363760	4	10566030	10566030	T	C	DeNovo	.	.	4p16.1	exonic	CLNK	116449	.	nonsynonymous SNV	CLNK:NM_052964:exon6:c.A271G:p.I91V	.	.	.	.	.	.	.	.	.	.	.	.	.	.	.	.	.	0	D	0.994	D	0.978	D	0	D	0.844	N	1.1	L	1.5	T	-0.5	N
1169	25363760	4	20712858	20712858	A	G	DeNovo	.	.	4p15.31	exonic	PACRGL	133015	.	nonsynonymous SNV	PACRGL:NM_001258346:exon4:c.A278G:p.K93R,PACRGL:NM_001317849:exon4:c.A278G:p.K93R,PACRGL:NM_001330745:exon4:c.A278G:p.K93R,PACRGL:NM_001330746:exon4:c.A278G:p.K93R,PACRGL:NM_001330747:exon4:c.A278G:p.K93R,PACRGL:NM_001330748:exon4:c.A278G:p.K93R,PACRGL:NM_001258345:exon6:c.A437G:p.K146R,PACRGL:NM_145048:exon6:c.A437G:p.K146R	.	.	.	.	.	.	.	.	.	.	.	.	.	.	.	.	.	0.467	T	0.015	B	0.009	B	0.056	N	1	N	0.55	N	3.51	T	-1.24	N
1170	25363760	4	24548877	24548877	T	C	DeNovo	.	.	4p15.2	exonic	DHX15	1665	.	nonsynonymous SNV	DHX15:NM_001358:exon6:c.A1226G:p.Q409R	.	.	.	.	.	.	.	.	.	.	.	.	.	.	.	.	.	0.267	T	0	B	0.004	B	0	D	0.997	D	-0.695	N	-0.85	T	-0.37	N
1172	25363760	4	40102852	40102852	C	G	DeNovo	.	.	4p14	exonic	N4BP2	55728	.	nonsynonymous SNV	N4BP2:NM_018177:exon4:c.C1007G:p.T336S,N4BP2:NM_001318359:exon5:c.C767G:p.T256S	.	.	.	.	.	.	.	.	.	.	.	.	.	.	.	.	.	0.202	T	0	B	0.001	B	0.133	N	1	N	-0.345	N	2.32	T	0.13	N
1174	25363760	4	41644603	41644603	G	A	DeNovo	.	.	4p13	exonic	LIMCH1	22998	.	nonsynonymous SNV	LIMCH1:NM_001112720:exon4:c.G577A:p.E193K,LIMCH1:NM_001330674:exon4:c.G577A:p.E193K,LIMCH1:NM_001112719:exon5:c.G613A:p.E205K,LIMCH1:NM_001330793:exon5:c.G613A:p.E205K,LIMCH1:NM_001330982:exon5:c.G613A:p.E205K,LIMCH1:NM_001330983:exon5:c.G613A:p.E205K,LIMCH1:NM_001330786:exon7:c.G598A:p.E200K,LIMCH1:NM_001289122:exon9:c.G1039A:p.E347K,LIMCH1:NM_001289124:exon9:c.G562A:p.E188K,LIMCH1:NM_001330791:…	.	.	.	.	.	.	.	.	.	.	.	.	.	.	.	.	.	0.001	D	1	D	0.999	D	0	D	1	D	2.395	M	0.51	T	-3.26	D
1175	25363760	4	42581728	42581728	C	T	DeNovo	.	.	4p13	exonic	ATP8A1	10396	.	nonsynonymous SNV	ATP8A1:NM_001105529:exon10:c.G727A:p.V243I,ATP8A1:NM_006095:exon10:c.G727A:p.V243I	.	.	rs551697810	8.24e-05	9.61e-05	8.64e-05	0	0.0002	0.0001	0	0	0.000199681	.	.	.	.	.	0.578	T	0.377	B	0.202	B	0.021	N	1	D	0.625	N	0.81	T	-0.32	N
1179	25363760	4	53496292	53496292	A	T	DeNovo	.	.	4q12	exonic	LNX1	84708	.	nonsynonymous SNV	LNX1:NM_032622:exon5:c.T793A:p.F265I,LNX1:NM_001126328:exon6:c.T1081A:p.F361I	.	.	.	.	.	.	.	.	.	.	.	.	.	.	.	.	.	0.01	D	0.581	P	0.336	B	0.008	N	1	D	2.08	M	4.55	T	-2.62	D
1180	25363760	4	55369937	55369937	T	A	DeNovo	.	.	4q12	exonic	SRD5A3	79644	.	nonsynonymous SNV	SRD5A3:NM_024592:exon5:c.T803A:p.V268D	Congenital disorder of glycosylation, type Iq, Autosomal recessive;Kahrizi syndrome, Autosomal recessive	.	.	.	.	.	.	.	.	.	.	.	.	.	.	.	.	0.053	T	0.999	D	0.982	D	0.002	N	1	D	1.81	L	1.4	T	-5.22	D
1181	25363760	4	55980291	55980291	A	G	DeNovo	.	.	4q12	exonic	CEP135	9662	.	nonsynonymous SNV	CEP135:NM_025009:exon12:c.A1622G:p.N541S	.	.	.	.	.	.	.	.	.	.	.	.	.	.	.	.	.	0.333	T	0.001	B	0.005	B	0.028	N	0.999	N	0.41	N	0.89	T	-0.83	N
1182	25363760	4	56931836	56931836	C	G	DeNovo	.	.	4q12	exonic	REST	5978	.	nonsynonymous SNV	REST:NM_001193508:exon4:c.C2978G:p.P993R,REST:NM_005612:exon4:c.C2978G:p.P993R	.	.	.	.	.	.	.	.	.	.	.	.	.	.	.	.	.	0.001	D	0.999	D	0.976	D	0	D	0.984	D	2.015	M	2.94	T	-2.93	D
1185	25363760	4	67754050	67754050	G	A	DeNovo	.	.	4q13.2	exonic	GNRHR	2798	.	nonsynonymous SNV	GNRHR:NM_000406:exon1:c.C286T:p.P96S,GNRHR:NM_001012763:exon1:c.C286T:p.P96S	Hypogonadotropic hypogonadism 7 without anosmia, Autosomal recessive	.	rs374719194	8.24e-06	0	0	0	0	1.5e-05	0	0	.	.	.	.	.	.	0.016	D	1	D	0.999	D	0	D	1	D	2.325	M	0.69	T	-7.44	D
1188	25363760	4	70722587	70722587	C	T	DeNovo	.	.	4q13.3	exonic	RUFY3	22902	.	nonsynonymous SNV	RUFY3:NM_001037442:exon1:c.C14T:p.T5M,RUFY3:NM_001291994:exon1:c.C14T:p.T5M,RUFY3:NM_014961:exon1:c.C14T:p.T5M	.	.	rs763445500	8.28e-06	0	0	0	0	0	0	6.21e-05	.	.	.	.	.	.	0	D	1	D	0.997	D	0	D	1	D	0.69	N	2.91	T	-0.8	N
1189	25363760	4	70763635	70763635	A	G	DeNovo	.	.	4q13.3	exonic	RUFY3	22902	.	nonsynonymous SNV	RUFY3:NM_001037442:exon3:c.A436G:p.I146V,RUFY3:NM_001130709:exon3:c.A616G:p.I206V,RUFY3:NM_014961:exon3:c.A436G:p.I146V,RUFY3:NM_001291993:exon4:c.A277G:p.I93V,RUFY3:NM_001291994:exon4:c.A490G:p.I164V,RUFY3:NM_001345840:exon4:c.A277G:p.I93V	.	.	.	.	.	.	.	.	.	.	.	.	.	.	.	.	.	0.022	D	0.264	B	0.282	B	0	D	1	D	1.65	L	1.46	T	-0.94	N
1191	25363760	4	73161226	73161226	C	T	DeNovo	.	.	4q13.3	exonic	ANKRD17	26057	.	nonsynonymous SNV	ANKRD17:NM_001286771:exon3:c.G331A:p.A111T,ANKRD17:NM_015574:exon3:c.G670A:p.A224T,ANKRD17:NM_032217:exon3:c.G670A:p.A224T,ANKRD17:NM_198889:exon3:c.G670A:p.A224T	.	.	.	.	.	.	.	.	.	.	.	.	.	.	.	.	.	0.065	T	0.951	P	0.593	P	0	D	1	D	0.945	L	-0.24	T	-1.94	N
1193	25363760	4	77048338	77048338	G	A	DeNovo	.	.	4q21.1	exonic	CCNI	10983	.	nonsynonymous SNV	CCNI:NM_001348139:exon4:c.C670T:p.R224W,CCNI:NM_001348137:exon5:c.C799T:p.R267W,CCNI:NM_001348134:exon6:c.C973T:p.R325W,CCNI:NM_001348136:exon6:c.C886T:p.R296W,CCNI:NM_001348132:exon7:c.C1015T:p.R339W,CCNI:NM_001348133:exon7:c.C1015T:p.R339W,CCNI:NM_001348135:exon7:c.C892T:p.R298W,CCNI:NM_001348138:exon7:c.C700T:p.R234W,CCNI:NM_006835:exon7:c.C1015T:p.R339W	.	.	.	.	.	.	.	.	.	.	.	.	.	.	.	.	.	0.01	D	0.528	P	0.045	B	0	D	1	D	2.095	M	1.03	T	-3.09	D
1196	25363760	4	84688232	84688232	C	T	DeNovo	.	.	4q21.23	exonic	WDFY3	23001	.	nonsynonymous SNV	WDFY3:NM_014991:exon62:c.G9397A:p.A3133T	.	.	rs753263895	0.0001	0	0.0004	0	0	0	0	0.0007	.	.	.	.	.	.	0.008	D	0.059	B	0.052	B	0	N	0.558	D	0.675	N	0.18	T	-0.42	N
1197	25363760	4	84821212	84821212	T	A	DeNovo	.	.	4q21.23	exonic	WDFY3	23001	.	nonsynonymous SNV	WDFY3:NM_014991:exon11:c.A1463T:p.K488M	.	.	.	.	.	.	.	.	.	.	.	.	.	.	.	.	.	0.005	D	1	D	0.947	D	0	D	1	D	1.995	M	0.64	T	-2.87	D
1198	25363760	4	86784469	86784469	C	G	DeNovo	.	.	4q21.3	exonic	PTPN13	5783	.	nonsynonymous SNV	PTPN13:NM_080684:exon35:c.C5456G:p.A1819G,PTPN13:NM_006264:exon37:c.C5972G:p.A1991G,PTPN13:NM_080683:exon38:c.C6029G:p.A2010G,PTPN13:NM_080685:exon38:c.C6044G:p.A2015G	.	.	rs201695866	0.0001	0	0	0	0	0.0001	0	0.0005	.	.	.	.	.	.	0.105	T	0.006	B	0.01	B	0.533	N	1	N	-0.345	N	0.79	T	0.72	N
1200	25363760	4	89249383	89249383	C	G	DeNovo	.	.	4q22.1	exonic	GPRIN3	285513	.	nonsynonymous SNV	GPRIN3:NM_198281:exon2:c.G728C:p.G243A	.	.	.	.	.	.	.	.	.	.	.	.	.	.	.	.	.	0.125	T	0.221	B	0.187	B	0.305	N	1	N	0.805	L	2.92	T	-1.57	N
1202	25363760	4	93455893	93455893	C	G	DeNovo	.	.	4q22.2	exonic	GRID2	2895	.	nonsynonymous SNV	GRID2:NM_001286838:exon10:c.C1492G:p.P498A,GRID2:NM_001510:exon11:c.C1777G:p.P593A	Spinocerebellar ataxia, autosomal recessive 18, Autosomal recessive	.	.	.	.	.	.	.	.	.	.	.	.	.	.	.	.	0.508	T	0.241	B	0.166	B	0	D	1	D	-0.08	N	0.69	T	-0.94	N
1203	25363760	4	94299521	94299521	C	T	DeNovo	.	.	4q22.3	exonic	HPGDS	27306	.	nonsynonymous SNV	HPGDS:NM_014485:exon6:c.G559A:p.V187I	.	.	rs76328980	0.0084	0.0483	0.0067	0	0.0024	0.0049	0.0165	0.0045	0.014377	.	.	.	.	.	1	T	0	B	0	B	0	N	1	N	-1.505	N	4.8	T	0.81	N
1205	25363760	4	108063643	108063643	C	T	DeNovo	.	.	4q25	exonic	LEF1	51176	.	nonsynonymous SNV	LEF1:NM_001130713:exon10:c.G1102A:p.A368T,LEF1:NM_001166119:exon10:c.G898A:p.A300T,LEF1:NM_016269:exon11:c.G1186A:p.A396T	Sebaceous tumors, somatic (3)	.	.	.	.	.	.	.	.	.	.	.	.	.	.	.	.	0.152	T	0.024	B	0.009	B	0.004	N	1	D	0.345	N	-5.54	D	-0.67	N
1206	25363760	4	109842478	109842478	A	G	DeNovo	.	.	4q25	exonic	RRH	10692	.	nonsynonymous SNV	RRH:NM_006583:exon6:c.A730G:p.I244V	.	.	rs142582141	3.3e-05	0	0	0	0	6e-05	0	0	0.000199681	.	.	.	.	.	0.891	T	0	B	0.004	B	0.243	N	0.653	N	-0.29	N	1.36	T	0.28	N
1207	25363760	4	113293484	113293484	C	G	DeNovo	.	.	4q26	exonic	ANK2	287	.	nonsynonymous SNV	ANK2:NM_001148:exon22:c.C2421G:p.I807M,ANK2:NM_020977:exon22:c.C2421G:p.I807M,ANK2:NM_001127493:exon23:c.C2358G:p.I786M	Cardiac arrhythmia, ankyrin-B-related, Autosomal dominant;Long QT syndrome 4, Autosomal dominant	.	.	.	.	.	.	.	.	.	.	.	.	.	.	.	.	0.037	D	0.999	D	0.999	D	0	D	0.999	D	2.845	M	2.35	T	-2.47	N
1209	25363760	4	113343033	113343033	C	G	DeNovo	.	.	4q26	exonic	ANK2	287	.	nonsynonymous SNV	ANK2:NM_001148:exon34:c.C4139G:p.P1380R,ANK2:NM_020977:exon34:c.C4139G:p.P1380R,ANK2:NM_001127493:exon36:c.C4112G:p.P1371R	Cardiac arrhythmia, ankyrin-B-related, Autosomal dominant;Long QT syndrome 4, Autosomal dominant	.	.	.	.	.	.	.	.	.	.	.	.	.	.	.	.	0.046	D	1	D	1	D	0	D	1	D	2.125	M	1.61	T	-5.57	D
1210	25363760	4	118705686	118705686	A	G	DeNovo	.	.	4q26	exonic	METTL14	57721	.	nonsynonymous SNV	METTL14:NM_020961:exon10:c.A931G:p.I311V	.	.	.	.	.	.	.	.	.	.	.	.	.	.	.	.	.	0.169	T	0.981	D	0.869	P	0	D	1	D	1.33	L	1.05	T	-0.24	N
1211	25363760	4	121040052	121040052	T	C	DeNovo	.	.	4q27	exonic	NDNF	79625	.	nonsynonymous SNV	NDNF:NM_024574:exon3:c.A191G:p.Y64C	.	.	.	.	.	.	.	.	.	.	.	.	.	.	.	.	.	0.001	D	0.999	D	0.97	D	0	D	1	D	1.995	M	.	.	-3.98	D
1212	25363760	4	122219352	122219352	G	A	DeNovo	.	.	4q27	exonic	KIAA1109	84162	.	nonsynonymous SNV	KIAA1109:NM_015312:exon19:c.G2260A:p.G754R	.	.	.	.	.	.	.	.	.	.	.	.	.	.	.	.	.	0	D	1	D	0.999	D	0	D	1	D	2.415	M	0.15	T	-6.25	D
1214	25363760	4	125318993	125318993	T	A	DeNovo	.	.	4q28.1	exonic	FAT4	79633	.	nonsynonymous SNV	FAT4:NM_001291285:exon1:c.T2582A:p.F861Y,FAT4:NM_001291303:exon1:c.T2582A:p.F861Y,FAT4:NM_024582:exon1:c.T2582A:p.F861Y	Hennekam lymphangiectasia-lymphedema syndrome 2, Autosomal recessive;Van Maldergem syndrome 2, Autosomal recessive	.	.	.	.	.	.	.	.	.	.	.	.	.	.	.	.	0.935	T	0.991	D	0.992	D	0.003	U	0.999	D	1.405	L	4.67	T	-0.17	N
1215	25363760	4	125415495	125415495	G	A	DeNovo	.	.	4q28.1	exonic	FAT4	79633	.	nonsynonymous SNV	FAT4:NM_001291285:exon5:c.G6532A:p.A2178T,FAT4:NM_001291303:exon5:c.G6532A:p.A2178T,FAT4:NM_024582:exon5:c.G6532A:p.A2178T	Hennekam lymphangiectasia-lymphedema syndrome 2, Autosomal recessive;Van Maldergem syndrome 2, Autosomal recessive	.	rs373678302	0.0001	0.0002	8.66e-05	0.0002	0.0006	8.99e-05	0	0.0002	.	.	.	.	.	.	0.003	D	0.993	D	0.841	P	0.004	U	1	D	3.47	M	0.11	T	-3.18	D
1216	25363760	4	125490195	125490195	C	T	DeNovo	.	.	4q28.1	exonic	FAT4	79633	.	nonsynonymous SNV	FAT4:NM_001291285:exon17:c.C13376T:p.T4459M,FAT4:NM_001291303:exon17:c.C13379T:p.T4460M,FAT4:NM_024582:exon17:c.C13373T:p.T4458M	Hennekam lymphangiectasia-lymphedema syndrome 2, Autosomal recessive;Van Maldergem syndrome 2, Autosomal recessive	.	rs774990923	8.24e-06	0	8.64e-05	0	0	0	0	0	.	.	.	.	.	.	0.036	D	0.995	D	0.709	P	0.242	U	0.994	D	2.325	M	-2.13	D	-0.63	N
1219	25363760	4	139351611	139351611	G	T	DeNovo	.	.	4q31.1	exonic	NAA15	80155	.	nonsynonymous SNV	NAA15:NM_057175:exon9:c.G1014T:p.K338N	.	.	.	.	.	.	.	.	.	.	.	.	.	.	.	.	.	0.05	D	0.994	D	0.951	D	0	D	1	D	2.885	M	-0.4	T	-3.96	D
1221	25363760	4	143521505	143521505	C	A	DeNovo	.	.	4q31.21	exonic	SMARCA5	8467	.	nonsynonymous SNV	SMARCA5:NM_003601:exon3:c.C329A:p.A110D	.	.	.	.	.	.	.	.	.	.	.	.	.	.	.	.	.	0.103	T	0.607	P	0.392	B	0	D	1	D	1.815	L	-2.85	D	0	N
1223	25363760	4	155843782	155843782	T	C	DeNovo	.	.	4q32.1	exonic	ASIC5	51802	.	nonsynonymous SNV	ASIC5:NM_017419:exon5:c.A760G:p.I254V	.	.	rs778515882	1.65e-05	0	0.0002	0	0	0	0	0	.	.	.	.	.	.	0.675	T	0	B	0.008	B	0.008	N	1	N	1.7	L	0	T	0.58	N
1226	25363760	4	159343304	159343304	C	G	DeNovo	.	.	4q32.1	exonic	RAPGEF2	9693	.	nonsynonymous SNV	RAPGEF2:NM_001351727:exon16:c.C2671G:p.L891V,RAPGEF2:NM_001351728:exon16:c.C2671G:p.L891V,RAPGEF2:NM_014247:exon16:c.C2671G:p.L891V,RAPGEF2:NM_001351725:exon19:c.C2806G:p.L936V,RAPGEF2:NM_001351726:exon19:c.C2806G:p.L936V,RAPGEF2:NM_001351724:exon22:c.C3154G:p.L1052V	.	.	.	.	.	.	.	.	.	.	.	.	.	.	.	.	.	0.012	D	1	D	0.999	D	0	D	1	D	2.75	M	1.1	T	-2.59	D
1228	25363760	4	169697657	169697657	G	A	DeNovo	.	.	4q33	exonic	CLCN3	1182	.	nonsynonymous SNV	CLCN3:NM_001243372:exon8:c.G1405A:p.V469I,CLCN3:NM_001243374:exon8:c.G1405A:p.V469I,CLCN3:NM_001829:exon9:c.G1486A:p.V496I,CLCN3:NM_173872:exon9:c.G1486A:p.V496I	.	.	.	.	.	.	.	.	.	.	.	.	.	.	.	.	.	0.118	T	0.04	B	0.119	B	0	D	1	D	0.405	N	-2.33	D	-0.65	N
1230	25363760	4	186603454	186603454	T	C	DeNovo	.	.	4q35.2	exonic	FAT1	2195	.	nonsynonymous SNV	FAT1:NM_005245:exon19:c.A11072G:p.H3691R	.	.	.	.	.	.	.	.	.	.	.	.	.	.	.	.	.	0.159	T	0.134	B	0.021	B	0	D	0.974	D	0	N	1.01	T	-0.29	N
1231	25363760	4	186617170	186617170	T	G	DeNovo	.	.	4q35.2	exonic	FAT1	2195	.	nonsynonymous SNV	FAT1:NM_005245:exon11:c.A8910C:p.E2970D	.	.	.	.	.	.	.	.	.	.	.	.	.	.	.	.	.	0.518	T	0.892	P	0.694	P	0	D	1	D	-0.39	N	0.43	T	-0.61	N
1232	25363760	5	306653	306653	G	A	DeNovo	.	.	5p15.33	exonic	PDCD6	10016	.	nonsynonymous SNV	PDCD6:NM_001267556:exon4:c.G260A:p.G87D,PDCD6:NM_013232:exon4:c.G260A:p.G87D,PDCD6:NM_001267558:exon5:c.G50A:p.G17D	.	.	rs145515975	8.26e-06	9.64e-05	0	0	0	0	0	0	0.000199681	.	.	.	.	.	0.006	D	0.881	P	0.452	P	.	.	1	D	0.805	L	-1.13	T	-2.5	D
1233	25363760	5	1264471	1264471	C	T	DeNovo	.	.	5p15.33	exonic	TERT	7015	.	nonsynonymous SNV	TERT:NM_198253:exon11:c.G2776A:p.G926S	.	.	rs547377569	5.03e-05	0.0002	0	0	0	1.52e-05	0	0.0002	0.000399361	.	.	.	.	.	0.16	T	0.711	P	0.072	B	0	D	1	D	-1.1	N	-3.87	D	1.42	N
1234	25363760	5	1414780	1414780	G	A	DeNovo	.	.	5p15.33	exonic	SLC6A3	6531	.	nonsynonymous SNV	SLC6A3:NM_001044:exon8:c.C1067T:p.T356M	Parkinsonism-dystonia, infantile, Autosomal recessive	.	rs577802449	3.32e-05	0	8.66e-05	0.0001	0	1.52e-05	0	6.06e-05	.	.	.	.	.	.	0	D	1	D	0.998	D	0	D	1	D	3.16	M	-1.02	T	-5.59	D
1235	25363760	5	5457336	5457336	A	C	DeNovo	.	.	5p15.32	exonic	ICE1	23379	.	nonsynonymous SNV	ICE1:NM_015325:exon12:c.A696C:p.K232N	.	.	.	.	.	.	.	.	.	.	.	.	.	.	.	.	.	0.005	D	0.979	D	0.892	P	0.286	N	0.998	N	0.975	L	2.48	T	-2.41	N
1236	25363760	5	7867165	7867165	C	T	DeNovo	.	.	5p15.31	exonic	FASTKD3	79072	.	nonsynonymous SNV	FASTKD3:NM_024091:exon2:c.G919A:p.D307N	.	.	.	.	.	.	.	.	.	.	.	.	.	.	.	.	.	0.489	T	0.017	B	0.012	B	0	D	0.998	N	1.53	L	2.63	T	-0.33	N
1238	25363760	5	14485069	14485069	G	C	DeNovo	.	.	5p15.2	exonic	TRIO	7204	.	nonsynonymous SNV	TRIO:NM_007118:exon47:c.G6658C:p.V2220L	Mental retardation, autosomal dominant 44, Autosomal dominant	.	.	.	.	.	.	.	.	.	.	.	.	.	.	.	.	0.213	T	0.004	B	0.003	B	0	D	1	D	1.955	M	2.98	T	-0.76	N
1239	25363760	5	23522784	23522784	T	C	DeNovo	.	.	5p14.2	exonic	PRDM9	56979	.	nonsynonymous SNV	PRDM9:NM_001310214:exon8:c.T781C:p.W261R,PRDM9:NM_020227:exon8:c.T781C:p.W261R	.	.	.	.	.	.	.	.	.	.	.	.	.	.	.	.	.	0	D	0.998	D	0.995	D	0.005	N	0.558	N	2.68	M	-2.12	D	-4.71	D
1242	25363760	5	36255490	36255490	C	T	DeNovo	.	.	5p13.2	exonic	RANBP3L	202151	.	nonsynonymous SNV	RANBP3L:NM_001323279:exon10:c.G932A:p.G311E,RANBP3L:NM_001323273:exon11:c.G1004A:p.G335E,RANBP3L:NM_001323277:exon11:c.G1004A:p.G335E,RANBP3L:NM_001323278:exon11:c.G944A:p.G315E,RANBP3L:NM_001323280:exon11:c.G944A:p.G315E,RANBP3L:NM_145000:exon11:c.G1004A:p.G335E,RANBP3L:NM_001161429:exon12:c.G1079A:p.G360E,RANBP3L:NM_001323274:exon12:c.G1079A:p.G360E,RANBP3L:NM_001323275:exon12:c.G1019A:p.G340E,…	.	.	.	.	.	.	.	.	.	.	.	.	.	.	.	.	.	0.002	D	0.998	D	0.986	D	0	D	1	D	1.53	L	1.63	T	-5.51	D
1243	25363760	5	39376754	39376754	G	C	DeNovo	.	.	5p13.1	exonic	DAB2	1601	.	nonsynonymous SNV	DAB2:NM_001244871:exon11:c.C1970G:p.T657S,DAB2:NM_001343:exon12:c.C2033G:p.T678S	.	.	.	.	.	.	.	.	.	.	.	.	.	.	.	.	.	0.309	T	0.026	B	0.012	B	0.006	N	1	N	0.71	N	0.92	T	-0.82	N
1246	25363760	5	65591794	65591794	G	A	DeNovo	.	.	5q12.3	exonic	TRIM23	373	.	nonsynonymous SNV	TRIM23:NM_001656:exon11:c.C1700T:p.A567V	.	.	.	.	.	.	.	.	.	.	.	.	.	.	.	.	.	0.005	D	0.982	D	0.715	P	0	D	1	D	1.445	L	-0.73	T	-1.73	N
1249	25363760	5	72195267	72195267	G	T	DeNovo	.	.	5q13.2	exonic	MAP1B	4131	.	nonsynonymous SNV	MAP1B:NM_001324255:exon4:c.G1534T:p.V512L,MAP1B:NM_005909:exon5:c.G1912T:p.V638L	.	.	.	.	.	.	.	.	.	.	.	.	.	.	.	.	.	1	T	0.033	B	0.037	B	0.001	D	0.994	D	0.805	L	1.91	T	-0.96	N
1250	25363760	5	74721761	74721761	G	T	DeNovo	.	.	5q13.3	exonic	GFM2	84340	.	nonsynonymous SNV	GFM2:NM_170691:exon20:c.C2093A:p.T698K,GFM2:NM_032380:exon21:c.C2234A:p.T745K,GFM2:NM_001281302:exon22:c.C2330A:p.T777K	.	.	.	.	.	.	.	.	.	.	.	.	.	.	.	.	.	0.013	D	0.997	D	0.903	P	0	D	1	D	1.665	L	-0.03	T	-3.49	D
1253	25363760	5	75425412	75425412	A	G	DeNovo	.	.	5q13.3	exonic	COL4A3BP	10087	.	nonsynonymous SNV	COL4A3BP:NM_005713:exon5:c.T544C:p.F182L,COL4A3BP:NM_031361:exon5:c.T544C:p.F182L,COL4A3BP:NM_001130105:exon6:c.T928C:p.F310L	Mental retardation, autosomal dominant 34, Autosomal dominant	.	.	.	.	.	.	.	.	.	.	.	.	.	.	.	.	0.144	T	0.013	B	0.021	B	0	D	1	D	2.005	M	1.25	T	-5.19	D
1254	25363760	5	77046640	77046640	T	G	DeNovo	.	.	5q13.3	exonic	AGGF1	55109	.	nonsynonymous SNV	AGGF1:NM_018046:exon6:c.T1164G:p.S388R	.	.	.	.	.	.	.	.	.	.	.	.	.	.	.	.	.	0.05	D	0.998	D	0.923	D	0.022	N	1	D	1.385	L	1.04	T	-2.17	N
1255	25363760	5	84137322	84137322	T	G	DeNovo	.	.	5q14.3	exonic	EDIL3	10085	.	nonsynonymous SNV	EDIL3:NM_001278642:exon4:c.A358C:p.N120H,EDIL3:NM_005711:exon5:c.A388C:p.N130H	.	.	.	.	.	.	.	.	.	.	.	.	.	.	.	.	.	0.042	D	1	D	0.994	D	0	D	1	D	1.67	L	-3.55	D	-1.76	N
1256	25363760	5	88804615	88804615	T	C	DeNovo	.	.	5q14.3	exonic	MEF2C	4208	.	nonsynonymous SNV	MEF2C:NM_001193348:exon2:c.A241G:p.N81D,MEF2C:NM_001193349:exon2:c.A241G:p.N81D,MEF2C:NM_001308002:exon2:c.A241G:p.N81D,MEF2C:NM_001193350:exon3:c.A241G:p.N81D,MEF2C:NM_002397:exon3:c.A241G:p.N81D,MEF2C:NM_001131005:exon4:c.A241G:p.N81D,MEF2C:NM_001193347:exon4:c.A241G:p.N81D	Chromosome 5q14.3 deletion syndrome, Autosomal dominant;Mental retardation, stereotypic movements, epilepsy, and/or cerebral malformations, Autosomal dominant	.	.	.	.	.	.	.	.	.	.	.	.	.	.	.	.	0.01	D	1	D	0.999	D	0	D	1	D	2.135	M	-1.61	D	-4.47	D
1257	25363760	5	93585328	93585328	C	T	DeNovo	.	.	5q15	exonic	NR2F1	7025	.	nonsynonymous SNV	NR2F1:NM_005654:exon1:c.C305T:p.T102I	Bosch-Boonstra-Schaaf optic atrophy syndrome, Autosomal dominant	.	rs765329785	9.89e-06	0	0.0001	0	0	0	0	0	.	.	.	.	.	.	0.001	D	1	D	0.999	D	0	D	1	D	3.04	M	-4.59	D	-4.39	D
1259	25363760	5	95420390	95420390	G	A	DeNovo	.	.	5q15	exonic	FAM81B	153643	.	nonsynonymous SNV	FAM81B:NM_152548:exon5:c.G644A:p.G215E	.	.	.	.	.	.	.	.	.	.	.	.	.	.	.	.	.	0.002	D	0.999	D	0.964	D	0	D	1	D	2.42	M	1.2	T	-5.78	D
1260	25363760	5	98881090	98881090	G	C	DeNovo	.	.	5q15	exonic	CHD1	1105	.	nonsynonymous SNV	CHD1:NM_001270:exon21:c.C3046G:p.L1016V	.	.	.	.	.	.	.	.	.	.	.	.	.	.	.	.	.	0.002	D	0.974	D	0.742	P	0.009	U	1	D	3.41	M	-2.99	D	-2.79	D
1263	25363760	5	113563860	113563860	C	T	DeNovo	.	.	5q22.2	exonic	YTHDC2	64848	.	nonsynonymous SNV	YTHDC2:NM_001345976:exon18:c.C1544T:p.T515I,YTHDC2:NM_001345975:exon19:c.C1958T:p.T653I,YTHDC2:NM_022828:exon20:c.C2444T:p.T815I	.	.	.	.	.	.	.	.	.	.	.	.	.	.	.	.	.	0.024	D	0.62	P	0.53	P	0.002	N	0.802	D	1.115	L	1.57	T	-3.22	D
1264	25363760	5	115616369	115616369	T	A	DeNovo	.	.	5q22.3	exonic	TMED7;TMED7-TICAM2	51014;100302736	.	nonsynonymous SNV	TMED7-TICAM2:NM_001164468:exon3:c.A515T:p.E172V,TMED7-TICAM2:NM_001164469:exon3:c.A515T:p.E172V,TMED7:NM_181836:exon3:c.A515T:p.E172V	.	.	.	.	.	.	.	.	.	.	.	.	.	.	.	.	.	0.001	D	1	D	0.999	D	0	D	1	D	3.475	M	1.58	T	-4.87	D
1266	25363760	5	119150089	119150089	C	T	DeNovo	.	.	5q23.1	exonic	DMXL1	1657	.	nonsynonymous SNV	DMXL1:NM_001290321:exon18:c.C4262T:p.S1421L,DMXL1:NM_001290322:exon18:c.C3743T:p.S1248L,DMXL1:NM_005509:exon18:c.C4262T:p.S1421L,DMXL1:NM_001349239:exon19:c.C4262T:p.S1421L,DMXL1:NM_001349240:exon19:c.C4262T:p.S1421L	.	.	.	.	.	.	.	.	.	.	.	.	.	.	.	.	.	0.258	T	0.036	B	0.046	B	0.005	N	1	D	1.39	L	2.91	T	-1.36	N
1267	25363760	5	122451426	122451426	C	T	DeNovo	.	.	5q23.2	exonic	SNCAIP	9627	.	nonsynonymous SNV	SNCAIP:NM_001308109:exon7:c.C1367T:p.P456L,SNCAIP:NM_001242935:exon8:c.C1481T:p.P494L,SNCAIP:NM_001308105:exon8:c.C2399T:p.P800L,SNCAIP:NM_001308106:exon8:c.C1475T:p.P492L,SNCAIP:NM_001308107:exon8:c.C1481T:p.P494L,SNCAIP:NM_001308108:exon8:c.C1661T:p.P554L,SNCAIP:NM_005460:exon10:c.C2579T:p.P860L,SNCAIP:NM_001308100:exon12:c.C2720T:p.P907L	.	.	.	.	.	.	.	.	.	.	.	.	.	.	.	.	.	0	D	1	D	0.999	D	0	D	1	D	1.935	M	3.47	T	-3.7	D
1270	25363760	5	132198922	132198922	T	C	DeNovo	.	.	5q31.1	exonic	P4HA2	8974	.	nonsynonymous SNV	P4HA2:NM_001017973:exon11:c.A1262G:p.Y421C,P4HA2:NM_001017974:exon11:c.A1262G:p.Y421C,P4HA2:NM_004199:exon11:c.A1262G:p.Y421C,P4HA2:NM_001142598:exon12:c.A1262G:p.Y421C,P4HA2:NM_001142599:exon12:c.A1262G:p.Y421C	Myopia 25, autosomal dominant, Autosomal dominant	.	.	.	.	.	.	.	.	.	.	.	.	.	.	.	.	0	D	1	D	1	D	0	D	1	D	5.11	H	-2.66	D	-8.55	D
1275	25363760	5	139680953	139680953	C	A	DeNovo	.	.	5q31.2	exonic	CXXC5	51523	.	nonsynonymous SNV	CXXC5:NM_001317200:exon2:c.C430A:p.L144M,CXXC5:NM_001317201:exon2:c.C430A:p.L144M,CXXC5:NM_001317202:exon2:c.C430A:p.L144M,CXXC5:NM_001317205:exon2:c.C430A:p.L144M,CXXC5:NM_001317207:exon2:c.C430A:p.L144M,CXXC5:NM_001317209:exon2:c.C430A:p.L144M,CXXC5:NM_016463:exon2:c.C430A:p.L144M,CXXC5:NM_001317199:exon3:c.C430A:p.L144M,CXXC5:NM_001317203:exon3:c.C430A:p.L144M,CXXC5:NM_001317204:exon3:c.C430A:…	.	.	.	.	.	.	.	.	.	.	.	.	.	.	.	.	.	0.184	T	0.416	B	0.092	B	0.077	N	0.507	D	0.205	N	0.76	T	-0.22	N
1277	25363760	5	140824114	140824114	C	A	DeNovo	.	.	5q31.3	exonic	PCDHA5	56143	.	nonsynonymous SNV	PCDHA5:NM_018908:exon1:c.C2339A:p.T780N,PCDHA5:NM_031501:exon1:c.C2339A:p.T780N	.	.	.	.	.	.	.	.	.	.	.	.	.	.	.	.	.	0.504	T	0	B	0.002	B	.	.	1	N	-1.245	N	2.8	T	0.28	N
1278	25363760	5	140884184	140884184	A	T	DeNovo	.	.	5q31.3	exonic	PCDHA13	56136	.	nonsynonymous SNV	PCDHA13:NM_018904:exon1:c.A1916T:p.E639V,PCDHA13:NM_031865:exon1:c.A1916T:p.E639V	.	.	.	.	.	.	.	.	.	.	.	.	.	.	.	.	.	0	D	0.996	D	0.984	D	.	.	1	D	3.075	M	0.72	T	-6.55	D
1279	25363760	5	141183776	141183776	A	G	DeNovo	.	.	5q31.3	exonic	PCDHB16	57717	.	nonsynonymous SNV	PCDHB16:NM_020957:exon1:c.A1217G:p.E406G	.	.	.	.	.	.	.	.	.	.	.	.	.	.	.	.	.	.	.	0.671	P	0.672	P	.	.	1	N	2.18	M	.	.	.	.
1281	25363760	5	141534372	141534372	C	G	DeNovo	.	.	5q31.3	exonic	DIAPH1	1729	.	nonsynonymous SNV	DIAPH1:NM_001079812:exon18:c.G2517C:p.E839D,DIAPH1:NM_001314007:exon19:c.G2544C:p.E848D,DIAPH1:NM_005219:exon19:c.G2544C:p.E848D	Deafness, autosomal dominant 1, Autosomal dominant;Seizures, cortical blindness, microcephaly syndrome, Autosomal recessive	.	.	.	.	.	.	.	.	.	.	.	.	.	.	.	.	0.234	T	0.987	D	0.977	D	0	D	0.999	D	2.185	M	2.17	T	-2.26	N
1282	25363760	5	146098252	146098252	G	A	DeNovo	.	.	5q32	exonic	PLAC8L1	153770	.	nonsynonymous SNV	PLAC8L1:NM_001029869:exon2:c.C160T:p.R54W	.	.	rs200076438	8.24e-06	9.62e-05	0	0	0	0	0	0	.	.	.	.	.	.	0.192	T	0.003	B	0.001	B	0.01	N	1	N	0.695	N	0.86	T	-0.55	N
1283	25363760	5	146340248	146340248	G	C	DeNovo	.	.	5q32	exonic	POU4F3	5459	.	nonsynonymous SNV	POU4F3:NM_002700:exon2:c.G821C:p.R274P	Deafness, autosomal dominant 15, Autosomal dominant	.	.	.	.	.	.	.	.	.	.	.	.	.	.	.	.	0	D	0.872	P	0.461	P	0	D	1	D	2.57	M	-1	T	-2.97	D
1285	25363760	5	150204571	150204571	G	A	DeNovo	.	.	5q32	exonic	SLC6A7	6534	.	nonsynonymous SNV	SLC6A7:NM_014228:exon11:c.G1372A:p.A458T	.	.	rs751188255	1.65e-05	0	0	0	0	0	0	0.0001	.	.	.	.	.	.	0.001	D	0.034	B	0.081	B	0	D	1	D	1.26	L	-1.13	T	-3.46	D
1286	25363760	5	150391981	150391981	C	T	DeNovo	.	.	5q32	exonic	TCOF1	6949	.	nonsynonymous SNV	TCOF1:NM_000356:exon20:c.C3091T:p.P1031S,TCOF1:NM_001135244:exon20:c.C3208T:p.P1070S,TCOF1:NM_001135245:exon20:c.C3091T:p.P1031S,TCOF1:NM_001195141:exon20:c.C3208T:p.P1070S,TCOF1:NM_001135243:exon21:c.C3322T:p.P1108S	Treacher Collins syndrome 1, Autosomal dominant	.	.	.	.	.	.	.	.	.	.	.	.	.	.	.	.	0.127	T	0.484	P	0.324	B	0.038	N	1	N	0.75	N	-1.39	T	-4.88	D
1289	25363760	5	151568718	151568718	G	A	DeNovo	.	.	5q33.1	exonic	FAT2	2196	.	nonsynonymous SNV	FAT2:NM_001447:exon1:c.C214T:p.R72W	.	.	rs147574119	0.0001	9.61e-05	0.0005	0	0	0.0001	0	0	.	.	.	.	.	.	0.002	D	1	D	0.928	D	0	D	1	D	2.945	M	0.08	T	-5.35	D
1290	25363760	5	153764516	153764516	G	A	DeNovo	.	.	5q33.2	exonic	GRIA1	2890	.	nonsynonymous SNV	GRIA1:NM_001258019:exon11:c.G1666A:p.A556T,GRIA1:NM_000827:exon12:c.G1906A:p.A636T,GRIA1:NM_001114183:exon12:c.G1906A:p.A636T,GRIA1:NM_001258021:exon12:c.G1936A:p.A646T,GRIA1:NM_001258022:exon12:c.G1936A:p.A646T,GRIA1:NM_001258023:exon12:c.G1699A:p.A567T,GRIA1:NM_001258020:exon13:c.G1621A:p.A541T	.	ID=COSM3697084,COSM3697085;OCCURENCE=1(large_intestine)	rs587776937	.	.	.	.	.	.	.	.	.	Uncertain significance	Variant_of_unknown_significance	RCV000033100.3	.	.	0	D	1	D	1	D	0	D	1	D	3.465	M	-0.32	T	-3.45	D
1291	25363760	5	157222944	157222944	C	T	DeNovo	.	.	5q33.3	exonic	ITK	3702	.	nonsynonymous SNV	ITK:NM_005546:exon6:c.C577T:p.R193W	Lymphoproliferative syndrome 1, Autosomal recessive	ID=COSM1435539;OCCURENCE=1(large_intestine)	rs765859749	1.65e-05	0.0002	0	0	0	0	0	0	.	.	.	.	.	.	0.005	D	0.938	P	0.545	P	0.012	N	1	N	2.58	M	0.67	T	-2.78	D
1292	25363760	5	160093092	160093092	G	A	DeNovo	.	.	5q33.3	exonic	PWWP2A	114825	.	nonsynonymous SNV	PWWP2A:NM_001130864:exon2:c.C1558T:p.P520S,PWWP2A:NM_001349732:exon4:c.C907T:p.P303S	.	.	.	.	.	.	.	.	.	.	.	.	.	.	.	.	.	0.13	T	0.919	P	0.401	B	.	.	1	D	0.695	N	0.5	T	-0.49	N
1293	25363760	5	160622569	160622569	G	A	DeNovo	.	.	5q34	exonic	ATP10B	23120	.	nonsynonymous SNV	ATP10B:NM_025153:exon14:c.C1637T:p.P546L	.	.	.	.	.	.	.	.	.	.	.	.	.	.	.	.	.	0.001	D	1	D	1	D	0	D	1	D	2.47	M	0.04	T	-7.74	D
1294	25363760	5	162149153	162149153	G	A	DeNovo	.	.	5q34	exonic	GABRG2	2566	.	nonsynonymous SNV	GABRG2:NM_000816:exon8:c.G968A:p.R323Q,GABRG2:NM_198904:exon8:c.G968A:p.R323Q,GABRG2:NM_198903:exon9:c.G1088A:p.R363Q	Epilepsy, generalized, with febrile seizures plus, type 3, Autosomal dominant;Febrile seizures, familial, 8, Autosomal dominant	ID=COSM3661678;OCCURENCE=2(liver)	rs397514737	.	.	.	.	.	.	.	.	.	Pathogenic|Pathogenic	Generalized_epilepsy_with_febrile_seizures_plus_3|not_provided	RCV000054505.27|RCV000187531.3	MedGen|MedGen	C1858674|CN221809	0	D	1	D	1	D	0	D	1	D	1.835	L	-2.12	D	-3.54	D
1299	25363760	5	171910702	171910702	G	C	DeNovo	.	.	5q35.1	exonic	FBXW11	23291	.	nonsynonymous SNV	FBXW11:NM_033645:exon2:c.C141G:p.D47E,FBXW11:NM_012300:exon3:c.C243G:p.D81E,FBXW11:NM_033644:exon3:c.C204G:p.D68E	.	.	.	.	.	.	.	.	.	.	.	.	.	.	.	.	.	1	T	0.001	B	0.008	B	0	D	1	D	-0.345	N	1.03	T	-0.28	N
1300	25363760	5	177257040	177257040	T	C	DeNovo	.	.	5q35.3	exonic	NSD1	64324	.	nonsynonymous SNV	NSD1:NM_022455:exon13:c.T4855C:p.C1619R,NSD1:NM_172349:exon14:c.T4048C:p.C1350R	Beckwith-Wiedemann syndrome, Autosomal dominant;Leukemia, acute myeloid, Autosomal dominant;Sotos syndrome 1, Autosomal dominant	.	.	.	.	.	.	.	.	.	.	.	.	.	.	.	.	0	D	1	D	1	D	0	D	1	D	3.285	M	-3.92	D	-10.85	D
1301	25363760	5	177386539	177386539	A	G	DeNovo	.	.	5q35.3	exonic	SLC34A1	6569	.	nonsynonymous SNV	SLC34A1:NM_001167579:exon5:c.A505G:p.I169V,SLC34A1:NM_003052:exon5:c.A505G:p.I169V	Fanconi renotubular syndrome 2, Autosomal recessive;Hypercalcemia, infantile, 2, Autosomal recessive;Nephrolithiasis/osteoporosis, hypophosphatemic, 1, Autosomal dominant	.	.	.	.	.	.	.	.	.	.	.	.	.	.	.	.	0.066	T	0.938	P	0.823	P	0	D	1	D	1.835	L	-2.14	D	-0.8	N
1302	25363760	5	177397787	177397787	C	T	DeNovo	.	.	5q35.3	exonic	SLC34A1	6569	.	nonsynonymous SNV	SLC34A1:NM_003052:exon13:c.C1421T:p.A474V	Fanconi renotubular syndrome 2, Autosomal recessive;Hypercalcemia, infantile, 2, Autosomal recessive;Nephrolithiasis/osteoporosis, hypophosphatemic, 1, Autosomal dominant	.	.	.	.	.	.	.	.	.	.	.	.	.	.	.	.	0.001	D	0.996	D	0.967	D	0	D	1	D	3.51	H	-2.3	D	-3.45	D
1304	25363760	5	179596603	179596603	G	A	DeNovo	.	.	5q35.3	exonic	RUFY1	80230	.	nonsynonymous SNV	RUFY1:NM_001040451:exon12:c.G1229A:p.R410Q,RUFY1:NM_001040452:exon13:c.G1229A:p.R410Q,RUFY1:NM_025158:exon13:c.G1553A:p.R518Q	.	.	.	.	.	.	.	.	.	.	.	.	.	.	.	.	.	0.561	T	0.037	B	0.011	B	0.047	N	1	N	1.6	L	0.59	T	-0.31	N
1305	25363760	5	179798962	179798962	G	A	DeNovo	.	.	5q35.3	exonic	MGAT4B	11282	.	nonsynonymous SNV	MGAT4B:NM_054013:exon10:c.C1354T:p.R452C,MGAT4B:NM_014275:exon11:c.C1309T:p.R437C	.	.	rs749437560	1.66e-05	0	0	0.0001	0	1.51e-05	0	0	.	.	.	.	.	.	0.053	T	1	D	0.994	D	0	D	1	D	1.5	L	1.48	T	-1.71	N
1307	25363760	6	553870	553870	T	C	DeNovo	.	.	6p25.3	exonic	EXOC2	55770	.	nonsynonymous SNV	EXOC2:NM_018303:exon21:c.A2105G:p.D702G	.	.	.	.	.	.	.	.	.	.	.	.	.	.	.	.	.	0.298	T	0.001	B	0.002	B	0	D	1	D	0.885	L	1.9	T	-0.08	N
1308	25363760	6	2784399	2784399	G	A	DeNovo	.	.	6p25.2	exonic	WRNIP1	56897	.	nonsynonymous SNV	WRNIP1:NM_020135:exon6:c.G1718A:p.C573Y,WRNIP1:NM_130395:exon6:c.G1643A:p.C548Y	.	.	.	.	.	.	.	.	.	.	.	.	.	.	.	.	.	0.001	D	1	D	0.999	D	0	D	1	D	3.605	H	0.82	T	-10.1	D
1309	25363760	6	3273197	3273197	G	A	DeNovo	.	.	6p25.2	exonic	SLC22A23	63027	.	nonsynonymous SNV	SLC22A23:NM_001286455:exon10:c.C1076T:p.P359L,SLC22A23:NM_015482:exon10:c.C1919T:p.P640L,SLC22A23:NM_021945:exon11:c.C1076T:p.P359L	.	.	rs773420351	8.35e-06	0	0	0	0	0	0.0011	0	.	.	.	.	.	.	0.002	D	1	D	0.934	D	0	D	1	D	0.805	L	-0.5	T	-5.83	D
1316	25363760	6	24436688	24436688	C	A	DeNovo	.	.	6p22.3	exonic	GPLD1	2822	.	nonsynonymous SNV	GPLD1:NM_001503:exon22:c.G2246T:p.G749V	.	.	.	.	.	.	.	.	.	.	.	.	.	.	.	.	.	0.2	T	0.689	P	0.155	B	0.006	N	0.998	D	1.39	L	-0.21	T	-2.36	N
1317	25363760	6	24522858	24522858	G	A	DeNovo	.	.	6p22.3	exonic	ALDH5A1	7915	.	nonsynonymous SNV	ALDH5A1:NM_001080:exon7:c.G1106A:p.R369H,ALDH5A1:NM_170740:exon8:c.G1145A:p.R382H	Succinic semialdehyde dehydrogenase deficiency, Autosomal recessive	.	rs201465237	.	.	.	.	.	.	.	.	0.000399361	.	.	.	.	.	0.219	T	0.008	B	0.003	B	0.026	N	0.982	N	2.145	M	-1.14	T	-1.64	N
1319	25363760	6	28245699	28245699	T	C	DeNovo	.	.	6p22.1	exonic	ZKSCAN4	387032	.	nonsynonymous SNV	ZKSCAN4:NM_001304506:exon5:c.A590G:p.D197G,ZKSCAN4:NM_019110:exon5:c.A1055G:p.D352G	.	.	.	.	.	.	.	.	.	.	.	.	.	.	.	.	.	0.053	T	0.822	P	0.652	P	.	.	1	N	0.785	N	3.2	T	-3.52	D
1320	25363760	6	28995545	28995545	C	T	DeNovo	.	.	6p22.1	exonic	ZNF311	282890	.	nonsynonymous SNV	ZNF311:NM_001010877:exon6:c.G1457A:p.R486H,ZNF311:NM_001318534:exon6:c.G1181A:p.R394H,ZNF311:NM_001318535:exon6:c.G1181A:p.R394H,ZNF311:NM_001350636:exon6:c.G1181A:p.R394H,ZNF311:NM_001350637:exon8:c.G1313A:p.R438H	.	.	rs149361721	0.0002	0	0.0003	0.0005	0	0.0001	0	0.0001	0.000399361	.	.	.	.	.	0.001	D	0.988	D	0.828	P	.	.	1	N	1.13	L	3.47	T	-1.79	N
1321	25363760	6	30489836	30489836	A	G	DeNovo	.	.	6p22.1	exonic	HLA-E	3133	.	nonsynonymous SNV	HLA-E:NM_005516:exon2:c.A175G:p.N59D	.	.	.	.	.	.	.	.	.	.	.	.	.	.	.	.	.	0.001	D	0.416	B	0.28	B	0.138	U	0.999	N	0.835	L	9.45	T	-0.95	N
1322	25363760	6	30586251	30586251	C	T	DeNovo	.	.	6p21.33	exonic	ABCF1	23	.	nonsynonymous SNV	ABCF1:NM_001090:exon17:c.C1717T:p.R573C,ABCF1:NM_001025091:exon18:c.C1831T:p.R611C	.	.	rs753706664	8.3e-06	0	0	0	0	0	0	6.09e-05	.	.	.	.	.	.	0.009	D	0.992	D	0.731	P	0	D	1	D	1.855	L	0.32	T	-4.53	D
1324	25363760	6	30704264	30704264	C	T	DeNovo	.	.	6p21.33	exonic	MDC1	9656	.	nonsynonymous SNV	MDC1:NM_014641:exon10:c.G4919A:p.R1640K	.	.	.	.	.	.	.	.	.	.	.	.	.	.	.	.	.	0.24	T	0.735	P	0.303	B	.	.	1	N	0	N	3.47	T	-0.29	N
1325	25363760	6	30714144	30714144	A	G	DeNovo	.	.	6p21.33	exonic	MDC1	9656	.	nonsynonymous SNV	MDC1:NM_014641:exon3:c.T176C:p.M59T	.	.	.	.	.	.	.	.	.	.	.	.	.	.	.	.	.	0.547	T	0.708	P	0.144	B	0.064	N	0.999	N	0.265	N	-2.08	D	-2.5	D
1326	25363760	6	31708072	31708072	G	A	DeNovo	.	.	6p21.33	exonic	LY6G6F	259215	.	nonsynonymous SNV	LY6G6F:NM_001003693:exon3:c.G584A:p.R195Q	.	.	rs531236503	9.76e-05	0	0	0.0001	0	3.21e-05	0	0.0006	.	.	.	.	.	.	0.022	D	0.935	P	0.309	B	0.072	N	1	N	1.445	L	2.31	T	-1.86	N
1327	25363760	6	31758569	31758569	G	A	DeNovo	.	.	6p21.33	exonic	MSH5	4439	.	nonsynonymous SNV	MSH5:NM_002441:exon14:c.G1165A:p.A389T,MSH5:NM_025259:exon14:c.G1216A:p.A406T,MSH5:NM_172165:exon14:c.G1165A:p.A389T,MSH5:NM_172166:exon14:c.G1165A:p.A389T	.	.	.	.	.	.	.	.	.	.	.	.	.	.	.	.	.	0.301	T	0.698	P	0.326	B	0.01	N	.	.	0.755	N	1.57	T	-0.31	N
1328	25363760	6	31779697	31779697	C	A	DeNovo	.	.	6p21.33	exonic	VARS	7407	.	nonsynonymous SNV	VARS:NM_006295:exon27:c.G3199T:p.V1067L	.	.	.	.	.	.	.	.	.	.	.	.	.	.	.	.	.	0.348	T	0.032	B	0.048	B	0	D	0.954	D	1.125	L	2.71	T	-1.16	N
1329	25363760	6	31792832	31792832	G	A	DeNovo	.	.	6p21.33	exonic	VARS	7407	.	nonsynonymous SNV	VARS:NM_006295:exon4:c.C586T:p.R196W	.	.	rs752152806	2.48e-05	0	0.0003	0	0	0	0	0	.	.	.	.	.	.	0.013	D	0.941	P	0.417	B	0.021	N	1	D	0.345	N	4.41	T	-1.29	N
1330	25363760	6	32052775	32052775	C	T	DeNovo	.	.	6p21.33	exonic	TNXB	7148	.	nonsynonymous SNV	TNXB:NM_019105:exon26:c.G9004A:p.E3002K	Ehlers-Danlos syndrome due to tenascin X deficiency, Autosomal recessive;Vesicoureteral reflux 8, Autosomal dominant	ID=COSM222096;OCCURENCE=1(skin)	rs563489538	8.57e-06	0	0	0	0	1.57e-05	0	0	0.000199681	.	.	.	.	.	0.256	T	0.927	P	0.494	P	0.163	U	0.986	N	1.315	L	0.39	T	-2.56	D
1332	25363760	6	32641396	32641396	C	G	DeNovo	.	.	6p21.32	exonic	HLA-DQA1	3117	.	nonsynonymous SNV	HLA-DQA1:NM_002122:exon2:c.C169G:p.Q57E	.	.	rs10093	0.3552	0.2831	0.3695	0.393	0.4375	0.3608	0.3826	0.3132	0.403355	.	.	.	.	.	0.446	T	0.007	B	0.027	B	0.206	N	1	P	0.08	N	5.83	T	-0.68	N
1333	25363760	6	33423549	33423549	G	A	DeNovo	.	.	6p21.32	exonic	SYNGAP1	8831	.	nonsynonymous SNV	SYNGAP1:NM_001130066:exon2:c.G140A:p.R47Q,SYNGAP1:NM_006772:exon2:c.G140A:p.R47Q	Mental retardation, autosomal dominant 5, Autosomal dominant	.	.	.	.	.	.	.	.	.	.	.	.	.	.	.	.	0.187	T	0.987	D	0.785	P	0.025	N	0.711	N	0.55	N	2.37	T	-0.57	N
1338	25363760	6	34856398	34856398	G	A	DeNovo	.	.	6p21.31	exonic	UHRF1BP1	54887	.	nonsynonymous SNV	UHRF1BP1:NM_017754:exon10:c.G1280A:p.R427Q	.	.	.	.	.	.	.	.	.	.	.	.	.	.	.	.	.	0.172	T	0.001	B	0.002	B	0.747	N	0.853	N	-0.895	N	3.15	T	-0.3	N
1339	25363760	6	35017689	35017689	C	T	DeNovo	.	.	6p21.31	exonic	ANKS1A	23294	.	nonsynonymous SNV	ANKS1A:NM_015245:exon11:c.C1640T:p.T547M	.	.	rs144183383	4.99e-05	0.0004	0	0.0001	0	0	0	6.07e-05	0.000199681	.	.	.	.	.	0.055	T	0.768	P	0.181	B	0.116	N	1	N	0.345	N	1.12	T	-0.36	N
1341	25363760	6	35291687	35291687	G	A	DeNovo	.	.	6p21.31	exonic	ZNF76	7629	.	nonsynonymous SNV	ZNF76:NM_001292032:exon9:c.G881A:p.R294H,ZNF76:NM_003427:exon9:c.G881A:p.R294H	.	.	rs747594078	8.27e-06	9.67e-05	0	0	0	0	0	0	.	.	.	.	.	.	0.002	D	1	D	0.999	D	0	D	1	D	1.225	L	2.13	T	-4.05	D
1343	25363760	6	41079100	41079100	A	G	DeNovo	.	.	6p21.1	exonic	NFYA	4800	.	nonsynonymous SNV	NFYA:NM_002505:exon2:c.A11G:p.Y4C,NFYA:NM_021705:exon2:c.A11G:p.Y4C	.	.	.	.	.	.	.	.	.	.	.	.	.	.	.	.	.	0	D	0.957	D	0.52	P	0	D	1	D	1.39	L	.	.	-0.13	N
1344	25363760	6	42659830	42659830	C	G	DeNovo	.	.	6p21.1	exonic	UBR2	23304	.	nonsynonymous SNV	UBR2:NM_015255:exon30:c.C3417G:p.N1139K	.	.	.	.	.	.	.	.	.	.	.	.	.	.	.	.	.	0.122	T	0.385	B	0.108	B	0	D	1	D	1.24	L	1.01	T	-1.17	N
1345	25363760	6	42663337	42663337	G	A	DeNovo	.	.	6p21.1	exonic	UBR2	23304	.	nonsynonymous SNV	UBR2:NM_015255:exon32:c.G3616A:p.G1206R	.	.	.	.	.	.	.	.	.	.	.	.	.	.	.	.	.	0.124	T	1	D	1	D	0	D	1	D	1.755	L	0.96	T	-2.56	D
1347	25363760	6	43224104	43224104	G	A	DeNovo	.	.	6p21.1	exonic	CUL9	23113	.	nonsynonymous SNV	CUL9:NM_015089:exon40:c.G7294A:p.V2432I	.	.	.	.	.	.	.	.	.	.	.	.	.	.	.	.	.	0.118	T	0.565	P	0.107	B	0.319	N	0.758	D	0.145	N	1.81	T	-0.26	N
1348	25363760	6	43342185	43342185	C	A	DeNovo	.	.	6p21.1	exonic	ZNF318	24149	.	nonsynonymous SNV	ZNF318:NM_014345:exon8:c.G3303T:p.W1101C	.	.	.	.	.	.	.	.	.	.	.	.	.	.	.	.	.	0	D	1	D	0.999	D	0	D	1	D	2.135	M	1.1	T	-10.12	D
1349	25363760	6	43519830	43519830	G	A	DeNovo	.	.	6p21.1	exonic	POLR1C	9533	.	nonsynonymous SNV	POLR1C:NM_001318876:exon4:c.G374A:p.R125Q,POLR1C:NM_203290:exon4:c.G374A:p.R125Q	Leukodystrophy, hypomyelinating, 11, Autosomal recessive;Treacher Collins syndrome 3, Autosomal recessive	.	.	.	.	.	.	.	.	.	.	.	.	.	.	.	.	0.339	T	0.982	D	0.722	P	0	D	1	D	2.285	M	-0.71	T	-1.89	N
1350	25363760	6	43524629	43524629	T	C	DeNovo	.	.	6p21.1	exonic	XPO5	57510	.	nonsynonymous SNV	XPO5:NM_020750:exon31:c.A3319G:p.R1107G	.	.	.	.	.	.	.	.	.	.	.	.	.	.	.	.	.	0.016	D	0.958	D	0.477	P	0	D	1	D	1.87	L	1.22	T	-2.81	D
1351	25363760	6	44233473	44233473	G	A	DeNovo	.	.	6p21.1	exonic	SLC29A1	2030	.	nonsynonymous SNV	SLC29A1:NM_001304463:exon13:c.G1442A:p.C481Y,SLC29A1:NM_001304465:exon13:c.G1394A:p.C465Y,SLC29A1:NM_001304466:exon13:c.G1391A:p.C464Y,SLC29A1:NM_001078175:exon14:c.G1316A:p.C439Y,SLC29A1:NM_001078177:exon14:c.G1316A:p.C439Y,SLC29A1:NM_001304462:exon14:c.G1553A:p.C518Y	.	.	.	.	.	.	.	.	.	.	.	.	.	.	.	.	.	0.005	D	0.947	P	0.638	P	0.001	N	0.639	D	1.04	L	-0.06	T	-1.79	N
1352	25363760	6	44256492	44256492	C	G	DeNovo	.	.	6p21.1	exonic	SLC35B2	347734	.	nonsynonymous SNV	SLC35B2:NM_001286511:exon3:c.G63C:p.R21S,SLC35B2:NM_001286512:exon3:c.G63C:p.R21S,SLC35B2:NM_178148:exon3:c.G210C:p.R70S	.	.	.	.	.	.	.	.	.	.	.	.	.	.	.	.	.	0.508	T	0.007	B	0.008	B	0	D	1	D	0.695	N	1.56	T	-0.34	N
1353	25363760	6	45003752	45003752	C	G	DeNovo	.	.	6p21.1	exonic	SUPT3H	8464	.	nonsynonymous SNV	SUPT3H:NM_001350327:exon5:c.G147C:p.K49N,SUPT3H:NM_001350324:exon6:c.G405C:p.K135N,SUPT3H:NM_001350325:exon6:c.G399C:p.K133N,SUPT3H:NM_001350329:exon6:c.G405C:p.K135N,SUPT3H:NM_003599:exon6:c.G405C:p.K135N,SUPT3H:NM_001350326:exon7:c.G342C:p.K114N,SUPT3H:NM_181356:exon8:c.G438C:p.K146N	.	.	.	.	.	.	.	.	.	.	.	.	.	.	.	.	.	0.074	T	0.999	D	0.991	D	0	D	0.998	N	1.655	L	0.66	T	-3.11	D
1354	25363760	6	46716516	46716516	G	A	DeNovo	.	.	6p12.3	exonic	PLA2G7	7941	.	nonsynonymous SNV	PLA2G7:NM_001168357:exon4:c.C244T:p.R82C,PLA2G7:NM_005084:exon4:c.C244T:p.R82C	Platelet-activating factor acetylhydrolase deficiency	.	rs143106370	2.48e-05	0	0	0.0001	0	3e-05	0	0	0.000199681	.	.	.	.	.	0	D	1	D	1	D	0	D	1	D	2.695	M	-0.41	T	-7.83	D
1355	25363760	6	57152298	57152298	C	T	DeNovo	.	.	6p12.1	exonic	ZNF451	26036	.	nonsynonymous SNV	ZNF451:NM_015555:exon11:c.C2686T:p.H896Y,ZNF451:NM_001031623:exon12:c.C2830T:p.H944Y	.	.	.	.	.	.	.	.	.	.	.	.	.	.	.	.	.	0	D	1	D	0.999	D	0	D	1	D	2.425	M	3.15	T	-2.06	N
1357	25363760	6	82365886	82365886	C	A	DeNovo	.	.	6q14.1	exonic	TPBG	7162	.	nonsynonymous SNV	TPBG:NM_001166392:exon2:c.C925A:p.L309I,TPBG:NM_006670:exon3:c.C925A:p.L309I	.	.	.	.	.	.	.	.	.	.	.	.	.	.	.	.	.	0.026	D	1	D	0.984	D	0	D	1	D	1.66	L	3.51	T	-1.73	N
1358	25363760	6	83212013	83212013	T	A	DeNovo	.	.	6q14.2	exonic	ME1	4199	.	nonsynonymous SNV	ME1:NM_002395:exon14:c.A1630T:p.M544L	.	.	.	.	.	.	.	.	.	.	.	.	.	.	.	.	.	0.247	T	0	B	0.001	B	0	D	0.999	D	0.68	N	1.03	T	-0.41	N
1359	25363760	6	84760338	84760338	C	G	DeNovo	.	.	6q14.3	exonic	TBX18	9096	.	nonsynonymous SNV	TBX18:NM_001080508:exon3:c.G516C:p.M172I	Congenital anomalies of kidney and urinary tract 2, Autosomal dominant	.	.	.	.	.	.	.	.	.	.	.	.	.	.	.	.	0.317	T	0.387	B	0.289	B	0	D	1	D	-0.945	N	-2.21	D	-0.07	N
1361	25363760	6	87675920	87675920	C	T	DeNovo	.	.	6q15	exonic	AKIRIN2	55122	.	nonsynonymous SNV	AKIRIN2:NM_018064:exon4:c.G541A:p.A181T	.	.	.	.	.	.	.	.	.	.	.	.	.	.	.	.	.	0.66	T	0.037	B	0.01	B	0	D	1	D	0.53	N	.	.	-1.02	N
1363	25363760	6	106512566	106512566	C	A	DeNovo	.	.	6q21	exonic	CRYBG1	202	.	nonsynonymous SNV	CRYBG1:NM_001624:exon1:c.C225A:p.S75R	.	.	.	.	.	.	.	.	.	.	.	.	.	.	.	.	.	0.021	D	0.001	B	0.001	B	0.052	N	1	N	1.04	L	-0.65	T	-1.58	N
1364	25363760	6	107070677	107070677	T	C	DeNovo	.	.	6q21	exonic	BEND3	57673	.	nonsynonymous SNV	BEND3:NM_001080450:exon5:c.A514G:p.N172D	.	.	.	.	.	.	.	.	.	.	.	.	.	.	.	.	.	0.167	T	0.002	B	0.007	B	0.081	N	1	N	0.695	N	.	.	0.04	N
1366	25363760	6	108988608	108988608	T	G	DeNovo	.	.	6q21	exonic	SESN1	27244	.	nonsynonymous SNV	SESN1:NM_001199933:exon9:c.A1327C:p.T443P,SESN1:NM_001199934:exon9:c.A1129C:p.T377P,SESN1:NM_014454:exon9:c.A1504C:p.T502P	.	.	.	.	.	.	.	.	.	.	.	.	.	.	.	.	.	0.037	D	0.631	P	0.309	B	0	D	0.999	D	0.665	N	1.93	T	-1.34	N
1367	25363760	6	111392961	111392961	G	A	DeNovo	.	.	6q21	exonic	REV3L	5980	.	nonsynonymous SNV	REV3L:NM_002912:exon6:c.C577T:p.H193Y,REV3L:NM_001286432:exon7:c.C343T:p.H115Y,REV3L:NM_001286431:exon8:c.C343T:p.H115Y	.	.	.	.	.	.	.	.	.	.	.	.	.	.	.	.	.	0.251	T	0.01	B	0.026	B	0.014	N	1	N	1.5	L	4.86	T	-0.26	N
1374	25363760	6	136361130	136361130	G	T	DeNovo	.	.	6q23.3	exonic	MAP7	9053	.	nonsynonymous SNV	MAP7:NM_001198617:exon10:c.C1294A:p.R432S,MAP7:NM_001198611:exon11:c.C1531A:p.R511S,MAP7:NM_001198616:exon11:c.C1465A:p.R489S,MAP7:NM_001198608:exon12:c.C1642A:p.R548S,MAP7:NM_001198609:exon12:c.C1666A:p.R556S,MAP7:NM_001198615:exon12:c.C1531A:p.R511S,MAP7:NM_001198618:exon12:c.C1138A:p.R380S,MAP7:NM_001198619:exon12:c.C1138A:p.R380S,MAP7:NM_003980:exon12:c.C1576A:p.R526S,MAP7:NM_001198614:exon13…	.	.	.	.	.	.	.	.	.	.	.	.	.	.	.	.	.	0.006	D	0.999	D	0.979	D	0.002	N	0.936	D	2.805	M	1.72	T	-3.11	D
1375	25363760	6	138107255	138107255	G	C	DeNovo	.	.	6q23.3	exonic	PERP	64065	.	nonsynonymous SNV	PERP:NM_022121:exon1:c.C86G:p.A29G	.	.	.	.	.	.	.	.	.	.	.	.	.	.	.	.	.	0.006	D	1	D	0.997	D	0	D	1	D	2.05	M	-2.83	D	-2.03	N
1377	25363760	6	147314276	147314276	A	G	DeNovo	.	.	6q24.3	exonic	STXBP5	134957	.	nonsynonymous SNV	STXBP5:NM_001127715:exon13:c.A1306G:p.N436D,STXBP5:NM_139244:exon13:c.A1306G:p.N436D	.	.	.	.	.	.	.	.	.	.	.	.	.	.	.	.	.	0.006	D	0.012	B	0.037	B	0	D	0.777	D	0.465	N	1.51	T	-1.81	N
1379	25363760	6	150830751	150830751	G	A	DeNovo	.	.	6q25.1	exonic	PLEKHG1	57480	.	nonsynonymous SNV	PLEKHG1:NM_001329803:exon13:c.G1523A:p.R508Q,PLEKHG1:NM_001329802:exon14:c.G1601A:p.R534Q,PLEKHG1:NM_001329798:exon15:c.G1817A:p.R606Q,PLEKHG1:NM_001329799:exon15:c.G1760A:p.R587Q,PLEKHG1:NM_001329800:exon15:c.G1640A:p.R547Q,PLEKHG1:NM_001329801:exon15:c.G1640A:p.R547Q,PLEKHG1:NM_001029884:exon16:c.G1640A:p.R547Q	.	.	rs749429717	9.07e-05	0	0	0.0002	0	0.0001	0	6.07e-05	.	.	.	.	.	.	0.086	T	0.985	D	0.307	B	0	D	1	D	1.7	L	-0.09	T	-0.76	N
1380	25363760	6	152352193	152352193	C	T	DeNovo	.	.	6q25.2	exonic	SYNE1	23345	.	nonsynonymous SNV	SYNE1:NM_033071:exon70:c.G11369A:p.R3790Q,SYNE1:NM_182961:exon70:c.G11414A:p.R3805Q	Emery-Dreifuss muscular dystrophy 4, autosomal dominant, Autosomal dominant;Spinocerebellar ataxia, autosomal recessive 8, Autosomal recessive	.	.	.	.	.	.	.	.	.	.	.	.	.	.	.	.	0.004	D	1	D	0.999	D	0	D	0.995	D	2.045	M	1.4	T	-1.85	N
1381	25363760	6	152407088	152407088	C	T	DeNovo	.	.	6q25.2	exonic	SYNE1	23345	.	nonsynonymous SNV	SYNE1:NM_033071:exon45:c.G6670A:p.V2224I,SYNE1:NM_182961:exon45:c.G6649A:p.V2217I	Emery-Dreifuss muscular dystrophy 4, autosomal dominant, Autosomal dominant;Spinocerebellar ataxia, autosomal recessive 8, Autosomal recessive	.	rs377531174	8.24e-05	9.61e-05	0.0002	0.0005	0	1.5e-05	0	0.0001	0.000399361	.	.	.	.	.	0.601	T	0.004	B	0.002	B	0.041	N	1	N	-0.55	N	1.37	T	0.02	N
1382	25363760	6	154406649	154406649	T	C	DeNovo	.	.	6q25.2	exonic	CNKSR3	154043	.	nonsynonymous SNV	CNKSR3:NM_173515:exon13:c.A1373G:p.E458G	.	.	.	.	.	.	.	.	.	.	.	.	.	.	.	.	.	0.001	D	0.324	B	0.119	B	0	D	0.996	D	2.19	M	0.55	T	-3.45	D
1386	25363760	6	157207044	157207044	A	G	DeNovo	.	.	6q25.3	exonic	ARID1B	57492	.	nonsynonymous SNV	ARID1B:NM_017519:exon19:c.A5864G:p.H1955R,ARID1B:NM_001346813:exon20:c.A6023G:p.H2008R,ARID1B:NM_020732:exon20:c.A5903G:p.H1968R	Coffin-Siris syndrome 1, Autosomal dominant	.	.	.	.	.	.	.	.	.	.	.	.	.	.	.	.	0.013	D	0.996	D	0.892	P	0	D	1	D	2.42	M	1.39	T	-6.59	D
1388	25363760	6	160103793	160103793	A	G	DeNovo	.	.	6q25.3	exonic	IGF2R	3482	.	nonsynonymous SNV	IGF2R:NM_000876:exon47:c.A7043G:p.N2348S	Hepatocellular carcinoma, somatic	.	rs17847665	0.0035	0	0.0002	0.0457	0	0.0002	0.0011	0.001	0.00658946	.	.	.	.	.	0.385	T	0.001	B	0.003	B	0.216	N	1	N	0.835	L	3.09	T	-1.07	N
1389	25363760	6	160718735	160718735	G	T	DeNovo	.	.	6q26	exonic	PLG	5340	.	nonsynonymous SNV	PLG:NM_000301:exon9:c.G993T:p.R331S	Dysplasminogenemia, Autosomal recessive;Plasminogen deficiency, type I, Autosomal recessive	.	.	.	.	.	.	.	.	.	.	.	.	.	.	.	.	0.702	T	0	B	0.003	B	0.149	U	1	N	-0.415	N	-0.14	T	-0.26	N
1391	25363760	6	169665526	169665526	G	A	DeNovo	.	.	6q27	exonic	WDR27	253769	.	nonsynonymous SNV	WDR27:NM_001202550:exon4:c.C362T:p.A121V,WDR27:NM_001350625:exon6:c.C539T:p.A180V,WDR27:NM_001350624:exon7:c.C539T:p.A180V,WDR27:NM_182552:exon7:c.C743T:p.A248V	.	.	.	.	.	.	.	.	.	.	.	.	.	.	.	.	.	0.063	T	0.279	B	0.124	B	0.312	N	1	N	0.69	N	1.01	T	-1.55	N
1393	25363760	6	169775318	169775318	C	T	DeNovo	.	.	6q27	exonic	ERMARD	55780	.	nonsynonymous SNV	ERMARD:NM_001278532:exon13:c.C988T:p.P330S,ERMARD:NM_001278531:exon14:c.C1366T:p.P456S,ERMARD:NM_001278533:exon14:c.C1366T:p.P456S,ERMARD:NM_018341:exon14:c.C1366T:p.P456S	.	.	.	.	.	.	.	.	.	.	.	.	.	.	.	.	.	0.158	T	0.961	D	0.586	P	0.008	N	1	N	2.075	M	0.79	T	-2.62	D
1394	25363760	6	170318875	170318875	A	C	DeNovo	.	.	6q27	exonic	FAM120B	84498	.	nonsynonymous SNV	FAM120B:NM_001286379:exon2:c.A1521C:p.Q507H,FAM120B:NM_001286380:exon2:c.A1554C:p.Q518H,FAM120B:NM_032448:exon2:c.A1485C:p.Q495H	.	.	.	.	.	.	.	.	.	.	.	.	.	.	.	.	.	0.017	D	0.982	D	0.808	P	.	.	1	N	1.04	L	2.9	T	-0.5	N
1397	25363760	7	1503059	1503059	G	A	DeNovo	.	.	7p22.3	exonic	INTS1	26173	.	nonsynonymous SNV	INTS1:NM_001080453:exon3:c.C191T:p.A64V	.	.	rs753225493	1.67e-05	0	0	0	0	3.02e-05	0	0	.	.	.	.	.	.	0.178	T	0.242	B	0.036	B	0.004	N	1	N	0.205	N	0.88	T	-0.88	N
1400	25363760	7	2590031	2590031	A	G	DeNovo	.	.	7p22.3	exonic	IQCE	23288	.	nonsynonymous SNV	IQCE:NM_001287501:exon12:c.A974G:p.H325R,IQCE:NM_001287502:exon12:c.A974G:p.H325R,IQCE:NM_001287500:exon13:c.A1121G:p.H374R,IQCE:NM_001287499:exon14:c.A1169G:p.H390R,IQCE:NM_152558:exon14:c.A1169G:p.H390R	.	.	.	.	.	.	.	.	.	.	.	.	.	.	.	.	.	0.711	T	0.257	B	0.069	B	0.014	N	1	N	0	N	0.96	T	0.45	N
1401	25363760	7	5528074	5528074	A	G	DeNovo	.	.	7p22.1	exonic	ACTB	60	.	nonsynonymous SNV	ACTB:NM_001101:exon5:c.T914C:p.M305T	Baraitser-Winter syndrome 1, Autosomal dominant	.	.	.	.	.	.	.	.	.	.	.	.	.	.	.	.	.	.	0.127	B	0.672	P	0	D	1	D	3.545	H	-3.5	D	-4.12	D
1402	25363760	7	5712763	5712763	C	T	DeNovo	.	.	7p22.1	exonic	RNF216	54476	.	nonsynonymous SNV	RNF216:NM_207111:exon12:c.G1934A:p.R645Q,RNF216:NM_207116:exon12:c.G1763A:p.R588Q	Cerebellar ataxia and hypogonadotropic hypogonadism, Autosomal recessive	.	.	.	.	.	.	.	.	.	.	.	.	.	.	.	.	0.02	D	0.996	D	0.857	P	0	D	1	D	1.84	L	1.54	T	-1.92	N
1404	25363760	7	13939129	13939129	A	G	DeNovo	.	.	7p21.2	exonic	ETV1	2115	.	nonsynonymous SNV	ETV1:NM_001163151:exon2:c.T179C:p.L60P,ETV1:NM_001163150:exon3:c.T233C:p.L78P,ETV1:NM_001163152:exon3:c.T233C:p.L78P,ETV1:NM_001163149:exon5:c.T299C:p.L100P,ETV1:NM_001163147:exon6:c.T353C:p.L118P,ETV1:NM_001163148:exon6:c.T299C:p.L100P,ETV1:NM_004956:exon7:c.T353C:p.L118P	.	.	.	.	.	.	.	.	.	.	.	.	.	.	.	.	.	0.032	D	0.999	D	0.998	D	0	D	1	D	1.585	L	0.81	T	-3.7	D
1406	25363760	7	15431045	15431045	G	A	DeNovo	.	.	7p21.2	exonic	AGMO	392636	.	nonsynonymous SNV	AGMO:NM_001004320:exon4:c.C473T:p.T158I	.	.	.	.	.	.	.	.	.	.	.	.	.	.	.	.	.	0.06	T	0.376	B	0.58	P	0	D	0.999	D	2.395	M	-1.96	D	-3.96	D
1407	25363760	7	17803547	17803547	T	C	DeNovo	.	.	7p21.1	exonic	SNX13	23161	.	nonsynonymous SNV	SNX13:NM_001350862:exon21:c.A2131G:p.M711V,SNX13:NM_001350863:exon21:c.A1858G:p.M620V,SNX13:NM_015132:exon21:c.A2098G:p.M700V,SNX13:NM_001350864:exon22:c.A1792G:p.M598V,SNX13:NM_001350865:exon22:c.A1792G:p.M598V,SNX13:NM_001350866:exon22:c.A1489G:p.M497V,SNX13:NM_001350867:exon22:c.A1489G:p.M497V	.	.	rs757030898	1.03e-05	0	0	0	0	0	0	7.48e-05	.	.	.	.	.	.	0.42	T	0.111	B	0.026	B	0	D	1	D	0.345	N	2.73	T	-0.22	N
1408	25363760	7	20159448	20159448	T	C	DeNovo	.	.	7p21.1	exonic	MACC1	346389	.	nonsynonymous SNV	MACC1:NM_182762:exon5:c.A913G:p.M305V	.	.	rs184414194	.	.	.	.	.	.	.	.	0.000199681	.	.	.	.	.	0.036	D	0.877	P	0.265	B	0	D	0.999	D	2.175	M	2.93	T	-1.9	N
1410	25363760	7	21725815	21725815	C	G	DeNovo	.	.	7p15.3	exonic	DNAH11	8701	.	nonsynonymous SNV	DNAH11:NM_001277115:exon45:c.C7271G:p.S2424C	Ciliary dyskinesia, primary, 7, with or without situs inversus, Autosomal recessive	.	rs765054695	0.0001	0	0	0	0	0	0	0.0008	.	.	.	.	.	.	0.158	T	0.008	B	0.005	B	0.059	N	0.956	N	.	.	1.85	T	-0.55	N
1411	25363760	7	21908362	21908362	G	A	DeNovo	.	.	7p15.3	exonic	CDCA7L	55536	.	nonsynonymous SNV	CDCA7L:NM_001127371:exon3:c.C311T:p.T104I,CDCA7L:NM_018719:exon4:c.C449T:p.T150I,CDCA7L:NM_001127370:exon5:c.C347T:p.T116I	.	.	rs367949098	.	.	.	.	.	.	.	.	0.000199681	.	.	.	.	.	0.02	D	0.076	B	0.09	B	0.073	N	0.93	D	1.545	L	0.92	T	-2.94	D
1412	25363760	7	24702819	24702819	C	T	DeNovo	.	.	7p15.3	exonic	DFNA5	1687	.	nonsynonymous SNV	DFNA5:NM_001127454:exon8:c.G706A:p.A236T,DFNA5:NM_001127453:exon9:c.G1198A:p.A400T,DFNA5:NM_004403:exon9:c.G1198A:p.A400T	Deafness, autosomal dominant 5, Autosomal dominant	ID=COSM1088696;OCCURENCE=1(endometrium)	rs140321823	9.89e-05	0	8.65e-05	0.0001	0	0.0001	0	6.06e-05	0.000199681	.	.	.	.	.	0.162	T	0.393	B	0.027	B	0.065	N	1	N	0.975	L	1.85	T	-1.06	N
1415	25363760	7	33015833	33015833	A	G	DeNovo	.	.	7p14.3	exonic	NT5C3A	51251	.	nonsynonymous SNV	NT5C3A:NM_001002010:exon8:c.T746C:p.V249A,NT5C3A:NM_001002009:exon9:c.T629C:p.V210A,NT5C3A:NM_016489:exon9:c.T629C:p.V210A,NT5C3A:NM_001166118:exon10:c.T593C:p.V198A	Anemia, hemolytic, due to UMPH1 deficiency, Autosomal recessive	ID=COSM1596957,COSM1089256;OCCURENCE=1(endometrium)	.	.	.	.	.	.	.	.	.	.	.	.	.	.	.	0.076	T	0.948	P	0.75	P	0	D	1	D	2.205	M	-1.66	D	-1.88	N
1416	25363760	7	41965858	41965858	T	G	DeNovo	.	.	7p14.1	exonic	GLI3	2737	.	nonsynonymous SNV	GLI3:NM_000168:exon15:c.A3215C:p.N1072T	Greig cephalopolysyndactyly syndrome, Autosomal dominant;Pallister-Hall syndrome, Autosomal dominant;Polydactyly, postaxial, types A1 and B, Autosomal dominant;Polydactyly, preaxial, type IV, Autosomal dominant	.	.	.	.	.	.	.	.	.	.	.	.	.	.	.	.	0.001	D	0.998	D	0.954	D	0	D	1	D	2.605	M	2.09	T	-4.77	D
1417	25363760	7	44694502	44694502	A	G	DeNovo	.	.	7p13	exonic	OGDH	4967	.	nonsynonymous SNV	OGDH:NM_001165036:exon12:c.A1582G:p.K528E,OGDH:NM_002541:exon12:c.A1594G:p.K532E	Alpha-ketoglutarate dehydrogenase deficiency, Autosomal recessive	.	.	.	.	.	.	.	.	.	.	.	.	.	.	.	.	0.343	T	0.087	B	0.081	B	0	D	1	D	1.265	L	-3.96	D	-2.03	N
1418	25363760	7	44964976	44964976	C	T	DeNovo	.	.	7p13	exonic	MYO1G	64005	.	nonsynonymous SNV	MYO1G:NM_033054:exon18:c.G2495A:p.R832Q	.	.	rs572778883	7.61e-05	0	0	0	0	0	0	0.0006	0.000199681	.	.	.	.	.	1	T	0	B	0.001	B	0.652	N	0.997	N	-1.155	N	1.42	T	0.93	N
1419	25363760	7	45027720	45027720	C	T	DeNovo	.	.	7p13	exonic	CCM2	83605	.	nonsynonymous SNV	CCM2:NM_001029835:exon1:c.C16T:p.R6W	Cerebral cavernous malformations-2, Autosomal dominant	.	rs376876775	4.95e-05	0.0004	0	0	0	1.5e-05	0	6.06e-05	0.000399361	.	.	.	.	.	0.002	D	0.001	B	0	B	.	.	1	N	0.695	N	0.77	T	-1.66	N
1422	25363760	7	48248242	48248242	C	T	DeNovo	.	.	7p12.3	exonic	ABCA13	154664	.	nonsynonymous SNV	ABCA13:NM_152701:exon14:c.C1663T:p.R555C	.	.	.	.	.	.	.	.	.	.	.	.	.	.	.	.	.	0.002	D	0.993	D	0.446	B	0.164	N	1	N	0.55	N	-2.45	D	-1.38	N
1423	25363760	7	48279176	48279176	A	G	DeNovo	.	.	7p12.3	exonic	ABCA13	154664	.	nonsynonymous SNV	ABCA13:NM_152701:exon18:c.A7982G:p.N2661S	.	.	rs776682776	1.22e-05	0	0	0	0	2.27e-05	0	0	.	.	.	.	.	.	0	D	0.799	P	0.34	B	0	D	1	N	1.04	L	0.53	T	-2.16	N
1425	25363760	7	48350715	48350715	A	G	DeNovo	.	.	7p12.3	exonic	ABCA13	154664	.	nonsynonymous SNV	ABCA13:NM_152701:exon30:c.A10277G:p.N3426S	.	.	rs367939159	4.97e-05	0.0002	0	0	0.0002	3e-05	0	6.06e-05	0.000199681	.	.	.	.	.	0.014	D	0.992	D	0.783	P	0.004	N	0.789	D	1.87	L	-1.86	D	-3.44	D
1426	25363760	7	50400040	50400040	G	C	DeNovo	.	.	7p12.2	exonic	IKZF1	10320	.	nonsynonymous SNV	IKZF1:NM_001291840:exon3:c.G283C:p.E95Q,IKZF1:NM_001220771:exon4:c.G544C:p.E182Q,IKZF1:NM_001291843:exon4:c.G418C:p.E140Q,IKZF1:NM_001291844:exon4:c.G388C:p.E130Q,IKZF1:NM_001220768:exon5:c.G712C:p.E238Q,IKZF1:NM_001220770:exon5:c.G556C:p.E186Q,IKZF1:NM_001291841:exon5:c.G544C:p.E182Q,IKZF1:NM_001291842:exon5:c.G514C:p.E172Q,IKZF1:NM_001220767:exon6:c.G682C:p.E228Q,IKZF1:NM_001291839:exon6:c.G586…	Immunodeficiency, common variable, 13, Autosomal dominant	.	.	.	.	.	.	.	.	.	.	.	.	.	.	.	.	0.004	D	1	D	0.999	D	0	D	1	D	.	.	4.17	T	-2.36	N
1428	25363760	7	51219927	51219927	C	G	DeNovo	.	.	7p12.1	exonic	COBL	23242	.	nonsynonymous SNV	COBL:NM_001287436:exon2:c.G59C:p.R20P,COBL:NM_001287438:exon2:c.G59C:p.R20P,COBL:NM_001346441:exon2:c.G59C:p.R20P,COBL:NM_001346442:exon2:c.G59C:p.R20P,COBL:NM_001346443:exon2:c.G59C:p.R20P,COBL:NM_001346444:exon2:c.G59C:p.R20P,COBL:NM_015198:exon2:c.G59C:p.R20P	.	.	rs200229807	0.0023	0.002	0.003	0.0016	0.0079	0.0022	0.0043	0.0007	.	.	.	.	.	.	0.004	D	1	D	1	D	0.001	D	0.999	D	2.175	M	2.39	T	-5.1	D
1429	25363760	7	73477778	73477778	T	A	DeNovo	.	.	7q11.23	exonic	BAZ1B	9031	.	nonsynonymous SNV	BAZ1B:NM_032408:exon7:c.A1683T:p.K561N	.	.	.	.	.	.	.	.	.	.	.	.	.	.	.	.	.	0.003	D	0.933	P	0.395	B	0	D	0.969	D	1.59	L	0.33	T	-2.15	N
1430	25363760	7	76264770	76264770	G	A	DeNovo	.	.	7q11.23	exonic	SRRM3	222183	.	nonsynonymous SNV	SRRM3:NM_001110199:exon9:c.G680A:p.R227Q,SRRM3:NM_001291831:exon9:c.G680A:p.R227Q	.	.	rs781824319	6.73e-05	0.0001	0	0	0	0	0	0.0004	.	.	.	.	.	.	.	.	0.997	D	0.968	D	0.281	N	0.705	N	1.59	L	.	.	.	.
1431	25363760	7	76330173	76330173	T	G	DeNovo	.	.	7q11.23	exonic	YWHAG	7532	.	nonsynonymous SNV	YWHAG:NM_012479:exon2:c.A148C:p.K50Q	.	.	.	.	.	.	.	.	.	.	.	.	.	.	.	.	.	0	D	0.988	D	0.607	P	0	D	1	D	4.165	H	0.02	T	-3.48	D
1432	25363760	7	77320796	77320796	T	A	DeNovo	.	.	7q11.23	exonic	GSAP	54103	.	nonsynonymous SNV	GSAP:NM_001350901:exon23:c.A1277T:p.E426V,GSAP:NM_001350900:exon24:c.A1373T:p.E458V,GSAP:NM_001350896:exon25:c.A2018T:p.E673V,GSAP:NM_001350897:exon25:c.A1964T:p.E655V,GSAP:NM_001350898:exon25:c.A1961T:p.E654V,GSAP:NM_001350899:exon26:c.A2018T:p.E673V,GSAP:NM_017439:exon26:c.A2018T:p.E673V	.	.	.	.	.	.	.	.	.	.	.	.	.	.	.	.	.	0.002	D	0.817	P	0.471	P	0	D	1	D	1.995	M	1.37	T	-3.33	D
1433	25363760	7	80217384	80217384	T	C	DeNovo	.	.	7q21.11	exonic	GNAI1	2770	.	nonsynonymous SNV	GNAI1:NM_001256414:exon8:c.T800C:p.I267T,GNAI1:NM_002069:exon8:c.T956C:p.I319T	.	.	.	.	.	.	.	.	.	.	.	.	.	.	.	.	.	0	D	0.885	P	0.972	D	0	D	1	D	3.855	H	-2.58	D	-4.36	D
1435	25363760	7	88131372	88131372	G	A	DeNovo	.	.	7q21.12	exonic	ADAM22	53616	.	nonsynonymous SNV	ADAM22:NM_001324417:exon11:c.G926A:p.R309H,ADAM22:NM_001324418:exon11:c.G929A:p.R310H,ADAM22:NM_001324419:exon11:c.G926A:p.R309H,ADAM22:NM_001324420:exon11:c.G929A:p.R310H,ADAM22:NM_001324421:exon11:c.G929A:p.R310H,ADAM22:NM_004194:exon11:c.G929A:p.R310H,ADAM22:NM_016351:exon11:c.G929A:p.R310H,ADAM22:NM_021721:exon11:c.G929A:p.R310H,ADAM22:NM_021722:exon11:c.G929A:p.R310H,ADAM22:NM_021723:exon11:…	.	.	rs774178977	8.3e-06	0.0001	0	0	0	0	0	0	.	.	.	.	.	.	0.765	T	1	D	0.989	D	0	D	1	D	0.72	N	-0.04	T	-1.55	N
1436	25363760	7	92062296	92062296	T	A	DeNovo	.	.	7q21.2	exonic	AKAP9	10142	.	nonsynonymous SNV	AKAP9:NM_005751:exon24:c.T5787A:p.D1929E,AKAP9:NM_147185:exon24:c.T5787A:p.D1929E	.	.	.	.	.	.	.	.	.	.	.	.	.	.	.	.	.	0.368	T	0.999	D	0.98	D	0.001	D	0.994	D	1.48	L	3.96	T	-1.66	N
1437	25363760	7	92532438	92532438	T	G	DeNovo	.	.	7q21.2	exonic	RBM48	84060	.	nonsynonymous SNV	RBM48:NM_032120:exon3:c.T337G:p.F113V	.	.	.	.	.	.	.	.	.	.	.	.	.	.	.	.	.	0.006	D	0.999	D	0.985	D	0	D	1	D	2.36	M	.	.	-5.6	D
1439	25363760	7	96032686	96032686	A	G	DeNovo	.	.	7q21.3	exonic	DYNC1I1	1780	.	nonsynonymous SNV	DYNC1I1:NM_001135557:exon11:c.A1076G:p.N359S,DYNC1I1:NM_001278421:exon11:c.A1127G:p.N376S,DYNC1I1:NM_001278422:exon11:c.A1076G:p.N359S,DYNC1I1:NM_001135556:exon12:c.A1136G:p.N379S,DYNC1I1:NM_004411:exon12:c.A1187G:p.N396S	.	.	.	.	.	.	.	.	.	.	.	.	.	.	.	.	.	0.296	T	0.006	B	0.02	B	0	D	1	D	-0.66	N	3.44	T	-1.55	N
1440	25363760	7	98186977	98186977	A	G	DeNovo	.	.	7q21.3	exonic	LMTK2	22853	.	nonsynonymous SNV	LMTK2:NM_014916:exon9:c.A977G:p.Q326R	.	.	.	.	.	.	.	.	.	.	.	.	.	.	.	.	.	0.007	D	0.728	P	0.678	P	0	D	1	D	1.67	L	0.06	T	-3.79	D
1444	25363760	7	99525833	99525833	A	G	DeNovo	.	.	7q22.1	exonic	ZKSCAN5	23660	.	nonsynonymous SNV	ZKSCAN5:NM_001318083:exon4:c.A574G:p.M192V,ZKSCAN5:NM_001318084:exon4:c.A1G:p.M1V,ZKSCAN5:NM_001318082:exon6:c.A793G:p.M265V,ZKSCAN5:NM_014569:exon6:c.A793G:p.M265V,ZKSCAN5:NM_145102:exon6:c.A793G:p.M265V	.	.	.	.	.	.	.	.	.	.	.	.	.	.	.	.	.	0.357	T	0	B	0	B	0.725	N	1	N	-1.265	N	1.76	T	-0.45	N
1445	25363760	7	99531276	99531276	T	C	DeNovo	.	.	7q22.1	exonic	ZKSCAN5	23660	.	nonsynonymous SNV	ZKSCAN5:NM_001318083:exon5:c.T1328C:p.I443T,ZKSCAN5:NM_001318084:exon5:c.T755C:p.I252T,ZKSCAN5:NM_001318082:exon7:c.T1547C:p.I516T,ZKSCAN5:NM_014569:exon7:c.T1547C:p.I516T,ZKSCAN5:NM_145102:exon7:c.T1547C:p.I516T	.	.	.	.	.	.	.	.	.	.	.	.	.	.	.	.	.	0.161	T	0.001	B	0.003	B	0.651	N	1	N	0	N	2.8	T	-0.48	N
1446	25363760	7	99662854	99662854	A	G	DeNovo	.	.	7q22.1	exonic	CYP3A5	1577	.	nonsynonymous SNV	CYP3A5:NM_000777:exon9:c.T827C:p.I276T,CYP3A5:NM_001291829:exon10:c.T488C:p.I163T,CYP3A5:NM_001291830:exon10:c.T797C:p.I266T	.	.	rs145774441	0.0004	0.0025	0.0002	0.0001	0	0	0	0.0013	0.000798722	.	.	.	.	.	0.001	D	0.851	P	0.638	P	0.013	N	1	D	3.21	M	-0.48	T	-4.04	D
1447	25363760	7	99707918	99707918	C	G	DeNovo	.	.	7q22.1	exonic	CYP3A7;CYP3A7-CYP3A51P	1551;100861540	.	nonsynonymous SNV	CYP3A7:NM_000765:exon12:c.G1310C:p.S437T,CYP3A7-CYP3A51P:NM_001256497:exon12:c.G1310C:p.S437T	.	.	.	.	.	.	.	.	.	.	.	.	.	.	.	.	.	1	T	0	B	0	B	0.995	N	1	N	-0.82	N	-0.28	T	-0.26	N
1449	25363760	7	100157845	100157845	T	G	DeNovo	.	.	7q22.1	exonic	C7orf43	55262	.	nonsynonymous SNV	C7orf43:NM_018275:exon2:c.A505C:p.K169Q	.	.	.	.	.	.	.	.	.	.	.	.	.	.	.	.	.	0.224	T	0.999	D	0.991	D	0	D	1	D	0.695	N	0.9	T	-1.95	N
1450	25363760	7	100677365	100677365	G	A	DeNovo	.	.	7q22.1	exonic	GNB2	2783	.	nonsynonymous SNV	GNB2:NM_005273:exon5:c.G217A:p.A73T	.	ID=COSM1082919;OCCURENCE=1(endometrium)	.	.	.	.	.	.	.	.	.	.	.	.	.	.	.	0.001	D	0.999	D	0.977	D	0	D	1	D	2.285	M	-0.11	T	-3.6	D
1451	25363760	7	100893445	100893445	G	A	DeNovo	.	.	7q22.1	exonic	ACHE	43	.	nonsynonymous SNV	ACHE:NM_000665:exon2:c.C788T:p.P263L,ACHE:NM_001282449:exon2:c.C788T:p.P263L,ACHE:NM_001302621:exon2:c.C788T:p.P263L,ACHE:NM_001302622:exon2:c.C788T:p.P263L	.	.	.	.	.	.	.	.	.	.	.	.	.	.	.	.	.	0.334	T	1	D	0.992	D	0	D	1	D	1.535	L	-0.18	T	-5.63	D
1454	25363760	7	102178509	102178509	T	C	DeNovo	.	.	7q22.1	exonic	CUX1	1523	.	nonsynonymous SNV	CUX1:NM_001202544:exon10:c.T854C:p.V285A,CUX1:NM_001202545:exon10:c.T764C:p.V255A,CUX1:NM_001202546:exon10:c.T785C:p.V262A,CUX1:NM_001202543:exon11:c.T902C:p.V301A,CUX1:NM_001913:exon11:c.T902C:p.V301A,CUX1:NM_181500:exon11:c.T896C:p.V299A,CUX1:NM_181552:exon11:c.T869C:p.V290A	.	.	rs782723864	8.61e-06	0.0001	0	0	0	0	0	0	.	.	.	.	.	.	1	T	0	B	0.002	B	0.001	N	1	N	-0.55	N	2.71	T	1.44	N
1455	25363760	7	103522125	103522125	A	G	DeNovo	.	.	7q22.1	exonic	RELN	5649	.	nonsynonymous SNV	RELN:NM_005045:exon48:c.T7565C:p.F2522S,RELN:NM_173054:exon48:c.T7565C:p.F2522S	Lissencephaly 2 (Norman-Roberts type), Autosomal recessive	.	.	.	.	.	.	.	.	.	.	.	.	.	.	.	.	0	D	1	D	0.999	D	0	D	1	D	2.64	M	1.26	T	-3.97	D
1459	25363760	7	107758687	107758687	T	G	DeNovo	.	.	7q22.3	exonic	CBLL1	79872	.	nonsynonymous SNV	CBLL1:NM_001284291:exon6:c.T982G:p.S328A,CBLL1:NM_024814:exon6:c.T985G:p.S329A	.	.	.	.	.	.	.	.	.	.	.	.	.	.	.	.	.	0.108	T	0	B	0.001	B	0.097	N	1	D	0.55	N	1.34	T	-0.88	N
1460	25363760	7	107924265	107924265	A	G	DeNovo	.	.	7q31.1	exonic	LAMB1	3912	.	nonsynonymous SNV	LAMB1:NM_002291:exon33:c.T5189C:p.L1730S	Lissencephaly 5, Autosomal recessive	.	rs746924027	1.65e-05	0	0	0.0001	0	0	0	6.07e-05	.	.	.	.	.	.	0.072	T	1	D	0.999	D	.	.	1	D	1.935	M	-3.78	D	-3.52	D
1461	25363760	7	108029059	108029059	C	G	DeNovo	.	.	7q31.1	exonic	LAMB4	22798	.	nonsynonymous SNV	LAMB4:NM_001318046:exon33:c.G5130C:p.K1710N,LAMB4:NM_007356:exon33:c.G5130C:p.K1710N	.	.	.	.	.	.	.	.	.	.	.	.	.	.	.	.	.	0.002	D	1	D	0.996	D	0.01	N	0.998	N	1.32	L	1.29	T	-3.59	D
1464	25363760	7	116953688	116953688	A	C	DeNovo	.	.	7q31.2	exonic	ST7	7982	.	nonsynonymous SNV	ST7:NM_018412:exon1:c.A148C:p.T50P,ST7:NM_021908:exon1:c.A148C:p.T50P	.	.	.	.	.	.	.	.	.	.	.	.	.	.	.	.	.	0.027	D	0.938	P	0.471	P	0.064	U	0.534	D	0.895	L	2.21	T	-0.67	N
1465	25363760	7	117382112	117382112	A	C	DeNovo	.	.	7q31.2	exonic	ASZ1	136991	.	nonsynonymous SNV	ASZ1:NM_001301822:exon7:c.T221G:p.F74C,ASZ1:NM_001301821:exon8:c.T845G:p.F282C,ASZ1:NM_130768:exon8:c.T845G:p.F282C	.	.	.	.	.	.	.	.	.	.	.	.	.	.	.	.	.	0.001	D	1	D	1	D	0	D	1	D	2.125	M	-2.21	D	-4.56	D
1466	25363760	7	123469329	123469329	G	A	DeNovo	.	.	7q31.32	exonic	IQUB	154865	.	nonsynonymous SNV	IQUB:NM_001282855:exon9:c.C1466T:p.T489M,IQUB:NM_001321293:exon9:c.C1466T:p.T489M,IQUB:NM_178827:exon9:c.C1466T:p.T489M	.	.	rs200787907	1.65e-05	0	0	0	0	3e-05	0	0	0.000199681	.	.	.	.	.	0	D	1	D	0.999	D	0	D	0.999	D	3.245	M	0.71	T	-5.86	D
1467	25363760	7	123630060	123630060	C	T	DeNovo	.	.	7q31.32	exonic	ASB15	142685	.	nonsynonymous SNV	ASB15:NM_080928:exon9:c.C1535T:p.A512V,ASB15:NM_001290258:exon11:c.C1535T:p.A512V	.	.	.	.	.	.	.	.	.	.	.	.	.	.	.	.	.	0.009	D	0.019	B	0.017	B	0.037	N	1	N	0	N	-0.33	T	-2.31	N
1470	25363760	7	128970206	128970206	G	C	DeNovo	.	.	7q32.1	exonic	TNPO3	23534	.	nonsynonymous SNV	TNPO3:NM_001191028:exon19:c.C2348G:p.P783R,TNPO3:NM_012470:exon20:c.C2540G:p.P847R	Muscular dystrophy, limb-girdle, type 1F, Autosomal dominant	.	.	.	.	.	.	.	.	.	.	.	.	.	.	.	.	0.045	D	0.964	D	0.514	P	0	D	1	D	0.69	N	-0.25	T	-1.33	N
1471	25363760	7	130385224	130385224	T	C	DeNovo	.	.	7q32.2	exonic	CPA1	1357	.	nonsynonymous SNV	CPA1:NM_001868:exon8:c.T866C:p.I289T	.	.	rs782320620	8.24e-06	0	0	0.0001	0	0	0	0	.	.	.	.	.	.	0.001	D	0.997	D	0.997	D	0	D	1	D	3.07	M	2.77	T	-4.15	D
1474	25363760	7	139283070	139283070	C	G	DeNovo	.	.	7q34	exonic	UBN2	254048	.	nonsynonymous SNV	UBN2:NM_173569:exon15:c.C2165G:p.A722G	.	.	.	.	.	.	.	.	.	.	.	.	.	.	.	.	.	0.408	T	0.001	B	0.003	B	0.006	N	1	N	-0.345	N	1.49	T	-0.15	N
1475	25363760	7	139417691	139417691	C	G	DeNovo	.	.	7q34	exonic	C7orf55-LUC7L2;LUC7L2	100996928;51631	.	nonsynonymous SNV	LUC7L2:NM_016019:exon9:c.C963G:p.H321Q,C7orf55-LUC7L2:NM_001244584:exon10:c.C1161G:p.H387Q,LUC7L2:NM_001244585:exon10:c.C954G:p.H318Q,LUC7L2:NM_001270643:exon10:c.C960G:p.H320Q	.	.	.	.	.	.	.	.	.	.	.	.	.	.	.	.	.	0.056	T	0.96	D	0.944	D	0.002	N	.	.	0.69	N	1.65	T	-0.4	N
1476	25363760	7	140702987	140702987	T	C	DeNovo	.	.	7q34	exonic	NDUFB2	4708	.	nonsynonymous SNV	NDUFB2:NM_004546:exon2:c.T220C:p.W74R	.	.	.	.	.	.	.	.	.	.	.	.	.	.	.	.	.	0	D	1	D	0.999	D	0	D	1	D	2.865	M	.	.	-11.6	D
1477	25363760	7	140781609	140781609	A	C	DeNovo	.	.	7q34	exonic	BRAF	673	.	nonsynonymous SNV	BRAF:NM_004333:exon11:c.T1399G:p.S467A	Adenocarcinoma of lung, somatic;Cardiofaciocutaneous syndrome, Autosomal dominant;Colorectal cancer, somatic (3);LEOPARD syndrome 3, Autosomal dominant;Melanoma, malignant, somatic (3);Nonsmall cell lung cancer, somatic (3);Noonan syndrome 7, Autosomal dominant	.	rs869025606	.	.	.	.	.	.	.	.	.	Pathogenic|Pathogenic	Cardio-facio-cutaneous_syndrome|not_provided	RCV000208777.1|RCV000346147.1	MedGen:Orphanet:SNOMED_CT|MedGen	C1275081:ORPHA1340:403770008|CN221809	0	D	0	B	0.028	B	0	D	1	D	0.295	N	-5.25	D	-2.84	D
1478	25363760	7	143291551	143291551	T	C	DeNovo	.	.	7q34	exonic	CASP2	835	.	nonsynonymous SNV	CASP2:NM_032982:exon2:c.T86C:p.V29A,CASP2:NM_032983:exon2:c.T86C:p.V29A	.	.	.	.	.	.	.	.	.	.	.	.	.	.	.	.	.	1	T	0.001	B	0.001	B	0.633	N	1	N	0.695	N	4.58	T	0.05	N
1480	25363760	7	149432837	149432837	A	G	DeNovo	.	.	7q36.1	exonic	ZNF777	27153	.	nonsynonymous SNV	ZNF777:NM_015694:exon6:c.T1435C:p.S479P	.	.	.	.	.	.	.	.	.	.	.	.	.	.	.	.	.	0.164	T	0.003	B	0.003	B	0	D	0.888	N	0.695	N	3.35	T	0.08	N
1482	25363760	7	151050540	151050540	A	T	DeNovo	.	.	7q36.1	exonic	ASIC3	9311	.	nonsynonymous SNV	ASIC3:NM_004769:exon3:c.A745T:p.I249F,ASIC3:NM_020321:exon3:c.A745T:p.I249F,ASIC3:NM_020322:exon3:c.A745T:p.I249F	.	.	.	.	.	.	.	.	.	.	.	.	.	.	.	.	.	1	T	0.213	B	0.185	B	0.308	U	1	N	-0.425	N	0.28	T	3.69	N
1484	25363760	7	152148166	152148166	C	G	DeNovo	.	.	7q36.1	exonic	KMT2C	58508	.	nonsynonymous SNV	KMT2C:NM_170606:exon52:c.G13761C:p.W4587C	.	.	.	.	.	.	.	.	.	.	.	.	.	.	.	.	.	0	D	1	D	0.999	D	0.001	U	1	D	2.995	M	-1.29	T	-12.07	D
1486	25363760	7	155711435	155711435	C	T	DeNovo	.	.	7q36.3	exonic	RBM33	155435	.	nonsynonymous SNV	RBM33:NM_053043:exon8:c.C1181T:p.T394M	.	.	rs759100738	1.35e-05	0	0	0	0	2.27e-05	0	0	.	.	.	.	.	.	0.007	D	0.981	D	0.736	P	.	.	0.996	N	0.69	N	0.83	T	-2.18	N
1487	25363760	8	246337	246337	A	C	DeNovo	.	.	8p23.3	exonic	ZNF596	169270	.	nonsynonymous SNV	ZNF596:NM_001042415:exon6:c.A1490C:p.H497P,ZNF596:NM_001042416:exon6:c.A1490C:p.H497P,ZNF596:NM_001287254:exon6:c.A1490C:p.H497P,ZNF596:NM_001287255:exon6:c.A1490C:p.H497P,ZNF596:NM_001287256:exon6:c.A1490C:p.H497P,ZNF596:NM_001287399:exon6:c.A1091C:p.H364P,ZNF596:NM_173539:exon6:c.A1490C:p.H497P	.	.	.	.	.	.	.	.	.	.	.	.	.	.	.	.	.	0.002	D	0.967	D	0.807	P	.	.	0.776	D	3.58	H	-2.45	D	-8.55	D
1489	25363760	8	1549330	1549330	A	G	DeNovo	.	.	8p23.3	exonic	DLGAP2	9228	.	nonsynonymous SNV	DLGAP2:NM_001346810:exon5:c.A877G:p.M293V	.	.	.	.	.	.	.	.	.	.	.	.	.	.	.	.	.	0.828	T	0.01	B	0.003	B	0.299	N	1	N	1.445	L	1.05	T	-0.45	N
1490	25363760	8	1857975	1857975	A	G	DeNovo	.	.	8p23.3	exonic	ARHGEF10	9639	.	nonsynonymous SNV	ARHGEF10:NM_001308152:exon3:c.A53G:p.Y18C,ARHGEF10:NM_014629:exon3:c.A53G:p.Y18C,ARHGEF10:NM_001308153:exon4:c.A125G:p.Y42C	.	.	rs146139864	1.66e-05	9.68e-05	0	0	0	1.51e-05	0	0	.	.	.	.	.	.	0.221	T	0	B	0.002	B	0.019	N	1	N	0	N	0.42	T	-0.35	N
1492	25363760	8	3408055	3408055	C	T	DeNovo	.	.	8p23.2	exonic	CSMD1	64478	.	nonsynonymous SNV	CSMD1:NM_033225:exon14:c.G1915A:p.A639T	.	ID=COSM1099317,COSM1099316;OCCURENCE=1(endometrium),1(urinary_tract),1(prostate)	rs779494957	1.66e-05	0	0	0	0	1.5e-05	0	6.06e-05	.	.	.	.	.	.	0.51	T	1	D	0.998	D	0.003	N	1	N	-0.455	N	2.24	T	-1.44	N
1494	25363760	8	6747805	6747805	G	A	DeNovo	.	.	8p23.1	exonic	AGPAT5	55326	.	nonsynonymous SNV	AGPAT5:NM_018361:exon6:c.G722A:p.R241Q	.	.	rs780137812	3.3e-05	0	0	0	0	4.5e-05	0	6.09e-05	.	.	.	.	.	.	0.091	T	0.017	B	0.011	B	0	D	1	D	1.67	L	0.01	T	-1.79	N
1495	25363760	8	9020385	9020385	G	A	DeNovo	.	.	8p23.1	exonic	ERI1	90459	.	nonsynonymous SNV	ERI1:NM_153332:exon6:c.G728A:p.C243Y	.	.	.	.	.	.	.	.	.	.	.	.	.	.	.	.	.	0	D	1	D	0.999	D	0	D	1	D	3.44	M	1.97	T	-10.45	D
1497	25363760	8	10607422	10607422	C	G	DeNovo	.	.	8p23.1	exonic	RP1L1	94137	.	nonsynonymous SNV	RP1L1:NM_178857:exon4:c.G6676C:p.E2226Q	Occult macular dystrophy, Autosomal dominant	.	.	.	.	.	.	.	.	.	.	.	.	.	.	.	.	0.023	D	0.898	P	0.181	B	.	.	1	N	0.895	L	3.12	T	-0.3	N
1498	25363760	8	10610880	10610880	C	T	DeNovo	.	.	8p23.1	exonic	RP1L1	94137	.	nonsynonymous SNV	RP1L1:NM_178857:exon4:c.G3218A:p.R1073Q	Occult macular dystrophy, Autosomal dominant	ID=COSM1094508;OCCURENCE=1(endometrium)	rs747819398	9.39e-05	0.0001	0	0.0008	0	3.47e-05	0	6.36e-05	.	.	.	.	.	.	0.42	T	0.193	B	0.014	B	0.968	N	1	N	0.345	N	-1	T	-0.39	N
1499	25363760	8	11748958	11748958	A	C	DeNovo	.	.	8p23.1	exonic	GATA4	2626	.	nonsynonymous SNV	GATA4:NM_001308093:exon2:c.A659C:p.N220T,GATA4:NM_001308094:exon3:c.A38C:p.N13T,GATA4:NM_002052:exon3:c.A656C:p.N219T	Atrial septal defect 2, Autosomal dominant;Atrioventricular septal defect 4, Autosomal dominant;Tetralogy of Fallot, Autosomal dominant;Ventricular septal defect 1, Autosomal dominant	.	.	.	.	.	.	.	.	.	.	.	.	.	.	.	.	0.001	D	1	D	0.997	D	0	D	1	D	3.145	M	-6.43	D	-5.74	D
1500	25363760	8	17198404	17198404	A	G	DeNovo	.	.	8p22	exonic	ZDHHC2	51201	.	nonsynonymous SNV	ZDHHC2:NM_016353:exon6:c.A467G:p.H156R	.	.	.	.	.	.	.	.	.	.	.	.	.	.	.	.	.	0.001	D	0.988	D	0.796	P	0	D	1	D	4.7	H	0.44	T	-7.65	D
1501	25363760	8	22073785	22073785	C	T	DeNovo	.	.	8p21.3	exonic	DMTN	2039	.	nonsynonymous SNV	DMTN:NM_001323400:exon7:c.C665T:p.P222L,DMTN:NM_001302817:exon8:c.C665T:p.P222L,DMTN:NM_001323388:exon8:c.C665T:p.P222L,DMTN:NM_001323398:exon8:c.C665T:p.P222L,DMTN:NM_001323399:exon8:c.C665T:p.P222L,DMTN:NM_001323401:exon8:c.C665T:p.P222L,DMTN:NM_001114139:exon9:c.C710T:p.P237L,DMTN:NM_001323381:exon9:c.C785T:p.P262L,DMTN:NM_001323385:exon9:c.C785T:p.P262L,DMTN:NM_001323387:exon9:c.C710T:p.P237L…	.	.	.	.	.	.	.	.	.	.	.	.	.	.	.	.	.	0.198	T	1	D	0.992	D	0.58	N	0.998	D	0.345	N	1.63	T	-3.17	D
1502	25363760	8	22619165	22619165	G	A	DeNovo	.	.	8p21.3	exonic	CCAR2	57805	.	nonsynonymous SNV	CCAR2:NM_021174:exon20:c.G2537A:p.R846H	.	.	rs200321857	.	.	.	.	.	.	.	.	.	.	.	.	.	.	0.019	D	0.022	B	0.011	B	0.003	N	0.966	D	0.695	N	7.99	T	-1.21	N
1503	25363760	8	22690951	22690951	T	A	DeNovo	.	.	8p21.3	exonic	EGR3	1960	.	nonsynonymous SNV	EGR3:NM_001199880:exon2:c.A572T:p.E191V,EGR3:NM_001199881:exon2:c.A524T:p.E175V,EGR3:NM_004430:exon2:c.A686T:p.E229V	.	.	.	.	.	.	.	.	.	.	.	.	.	.	.	.	.	0.001	D	0.999	D	0.997	D	0	D	1	D	1.79	L	3.09	T	-2.08	N
1504	25363760	8	25400953	25400953	C	T	DeNovo	.	.	8p21.2	exonic	DOCK5	80005	.	nonsynonymous SNV	DOCK5:NM_024940:exon47:c.C4813T:p.R1605C	.	.	rs773593733	1.65e-05	0	0	0	0	3e-05	0	0	.	.	.	.	.	.	0.004	D	0.999	D	0.959	D	0	D	1	D	2.67	M	2.12	T	-4.61	D
1505	25363760	8	26643978	26643978	C	A	DeNovo	.	.	8p21.2	exonic	DPYSL2	1808	.	nonsynonymous SNV	DPYSL2:NM_001197293:exon10:c.C1312A:p.H438N,DPYSL2:NM_001244604:exon10:c.C889A:p.H297N,DPYSL2:NM_001386:exon10:c.C997A:p.H333N	.	.	.	.	.	.	.	.	.	.	.	.	.	.	.	.	.	0.484	T	0.998	D	0.997	D	0	D	1	D	2.03	M	-3.3	D	-2.67	D
1507	25363760	8	27450777	27450777	G	A	DeNovo	.	.	8p21.2	exonic	PTK2B	2185	.	nonsynonymous SNV	PTK2B:NM_173175:exon24:c.G2243A:p.R748Q,PTK2B:NM_173176:exon25:c.G2369A:p.R790Q,PTK2B:NM_004103:exon26:c.G2369A:p.R790Q,PTK2B:NM_173174:exon30:c.G2369A:p.R790Q	.	.	rs780938313	8.26e-06	0	0	0	0	1.5e-05	0	0	.	.	.	.	.	.	0.141	T	0.328	B	0.052	B	0	D	0.774	D	1.79	L	-0.77	T	-0.47	N
1509	25363760	8	29118932	29118932	G	C	DeNovo	.	.	8p12	exonic	KIF13B	23303	.	nonsynonymous SNV	KIF13B:NM_015254:exon30:c.C3596G:p.T1199S	.	.	.	.	.	.	.	.	.	.	.	.	.	.	.	.	.	0.004	D	0.746	P	0.548	P	0	D	0.991	D	1.7	L	-0.98	T	-1.57	N
1510	25363760	8	30843581	30843581	T	C	DeNovo	.	.	8p12	exonic	TEX15	56154	.	nonsynonymous SNV	TEX15:NM_001350162:exon8:c.A6586G:p.T2196A	.	.	.	.	.	.	.	.	.	.	.	.	.	.	.	.	.	0.348	T	0.933	P	0.557	P	0.002	N	0.995	N	0.455	N	2.93	T	-2.2	N
1511	25363760	8	30844619	30844619	C	T	DeNovo	.	.	8p12	exonic	TEX15	56154	.	nonsynonymous SNV	TEX15:NM_001350162:exon8:c.G5548A:p.A1850T	.	.	.	.	.	.	.	.	.	.	.	.	.	.	.	.	.	0.065	T	0.004	B	0.006	B	0.768	N	1	N	1.7	L	2.87	T	-1.96	N
1512	25363760	8	35759465	35759465	G	A	DeNovo	.	.	8p12	exonic	UNC5D	137970	.	nonsynonymous SNV	UNC5D:NM_001322818:exon14:c.G2294A:p.C765Y,UNC5D:NM_080872:exon14:c.G2309A:p.C770Y	.	.	.	.	.	.	.	.	.	.	.	.	.	.	.	.	.	1	T	1	D	0.998	D	0	D	1	D	0.32	N	2.72	T	2.66	N
1515	25363760	8	39788196	39788196	T	C	DeNovo	.	.	8p11.22	exonic	ADAM2	2515	.	nonsynonymous SNV	ADAM2:NM_001278113:exon8:c.A641G:p.D214G,ADAM2:NM_001278114:exon9:c.A698G:p.D233G,ADAM2:NM_001464:exon9:c.A698G:p.D233G	.	.	.	.	.	.	.	.	.	.	.	.	.	.	.	.	.	0.006	D	0.998	D	0.983	D	.	.	1	D	2.94	M	2.85	T	-5.94	D
1516	25363760	8	42185100	42185100	G	C	DeNovo	.	.	8p11.21	exonic	PLAT	5327	.	nonsynonymous SNV	PLAT:NM_033011:exon6:c.C474G:p.S158R,PLAT:NM_000930:exon7:c.C612G:p.S204R	Hyperfibrinolysis, familial, due to increased release of PLAT;Thrombophilia, familial, due to decreased release of PLAT	.	.	.	.	.	.	.	.	.	.	.	.	.	.	.	.	0.135	T	0.999	D	0.986	D	0	D	1	D	2.02	M	-0.01	T	-1.75	N
1517	25363760	8	47970821	47970821	G	C	DeNovo	.	.	8q11.21	exonic	MCM4	4173	.	nonsynonymous SNV	MCM4:NM_005914:exon11:c.G1745C:p.S582T,MCM4:NM_182746:exon12:c.G1745C:p.S582T	Natural killer cell and glucocorticoid deficiency with DNA repair defect, Autosomal recessive	.	.	.	.	.	.	.	.	.	.	.	.	.	.	.	.	0.027	D	0.219	B	0.363	B	0	D	1	D	1.76	L	3.27	T	-2.34	N
1519	25363760	8	50402262	50402262	T	C	DeNovo	.	.	8q11.21	exonic	SNTG1	54212	.	nonsynonymous SNV	SNTG1:NM_001287814:exon3:c.T80C:p.V27A,SNTG1:NM_001321773:exon3:c.T80C:p.V27A,SNTG1:NM_001321777:exon3:c.T80C:p.V27A,SNTG1:NM_001321776:exon4:c.T80C:p.V27A,SNTG1:NM_001321778:exon4:c.T80C:p.V27A,SNTG1:NM_018967:exon4:c.T80C:p.V27A,SNTG1:NM_001287813:exon5:c.T80C:p.V27A,SNTG1:NM_001321775:exon5:c.T80C:p.V27A	.	.	.	.	.	.	.	.	.	.	.	.	.	.	.	.	.	0.345	T	0.966	D	0.734	P	0	D	1	D	1.155	L	2.27	T	-2.81	D
1520	25363760	8	50792693	50792693	T	A	DeNovo	.	.	8q11.21	exonic	SNTG1	54212	.	nonsynonymous SNV	SNTG1:NM_001287814:exon17:c.T1307A:p.F436Y,SNTG1:NM_001321773:exon18:c.T1418A:p.F473Y,SNTG1:NM_018967:exon19:c.T1418A:p.F473Y,SNTG1:NM_001287813:exon20:c.T1418A:p.F473Y	.	.	rs750793356	8.26e-06	0	8.74e-05	0	0	0	0	0	.	.	.	.	.	.	0.59	T	0.979	D	0.705	P	0	D	1	D	1.155	L	1.62	T	0.04	N
1524	25363760	8	53229665	53229665	G	T	DeNovo	.	.	8q11.23	exonic	OPRK1	4986	.	nonsynonymous SNV	OPRK1:NM_000912:exon4:c.C775A:p.L259I,OPRK1:NM_001282904:exon5:c.C508A:p.L170I	.	.	.	.	.	.	.	.	.	.	.	.	.	.	.	.	.	0.069	T	1	D	1	D	0	D	1	D	2.185	M	-0.62	T	-1.64	N
1526	25363760	8	73688713	73688713	T	C	DeNovo	.	.	8q21.11	exonic	STAU2	27067	.	nonsynonymous SNV	STAU2:NM_001164385:exon2:c.A101G:p.E34G,STAU2:NM_001164384:exon3:c.A119G:p.E40G,STAU2:NM_001164381:exon4:c.A119G:p.E40G,STAU2:NM_014393:exon4:c.A119G:p.E40G,STAU2:NM_001164380:exon5:c.A215G:p.E72G	.	.	.	.	.	.	.	.	.	.	.	.	.	.	.	.	.	0.322	T	1	D	0.997	D	0	D	1	D	1.87	L	1.47	T	-1.82	N
1527	25363760	8	85444062	85444062	A	T	DeNovo	.	.	8q21.2	exonic	CA3	761	.	nonsynonymous SNV	CA3:NM_005181:exon4:c.A380T:p.Y127F	.	.	.	.	.	.	.	.	.	.	.	.	.	.	.	.	.	0.088	T	0.997	D	0.935	D	0	D	1	D	2.475	M	-0.55	T	-3.71	D
1529	25363760	8	88056195	88056195	G	T	DeNovo	.	.	8q21.3	exonic	MMP16	4325	.	nonsynonymous SNV	MMP16:NM_005941:exon8:c.C1306A:p.P436T	.	.	.	.	.	.	.	.	.	.	.	.	.	.	.	.	.	0.664	T	0	B	0.002	B	0	D	0.979	D	-0.065	N	3.01	T	0.21	N
1530	25363760	8	98205169	98205169	A	G	DeNovo	.	.	8q22.2	exonic	NIPAL2	79815	.	nonsynonymous SNV	NIPAL2:NM_001321635:exon7:c.T733C:p.Y245H,NIPAL2:NM_001321636:exon7:c.T733C:p.Y245H,NIPAL2:NM_024759:exon7:c.T733C:p.Y245H	.	.	.	.	.	.	.	.	.	.	.	.	.	.	.	.	.	0.048	D	0.998	D	0.961	D	0	D	0.998	D	1.585	L	-2.72	D	-3.62	D
1531	25363760	8	100717864	100717864	T	C	DeNovo	.	.	8q22.3	exonic	PABPC1	26986	.	nonsynonymous SNV	PABPC1:NM_002568:exon3:c.A412G:p.K138E	.	.	.	.	.	.	.	.	.	.	.	.	.	.	.	.	.	0.039	D	0.999	D	0.986	D	0	D	0.998	D	2.755	M	2.1	T	-3.47	D
1532	25363760	8	102269003	102269003	T	C	DeNovo	.	.	8q22.3	exonic	UBR5	51366	.	nonsynonymous SNV	UBR5:NM_001282873:exon51:c.A7336G:p.M2446V,UBR5:NM_015902:exon51:c.A7336G:p.M2446V	.	.	.	.	.	.	.	.	.	.	.	.	.	.	.	.	.	1	T	0.015	B	0.003	B	0	D	1	D	-0.815	N	1.04	T	0.81	N
1533	25363760	8	106706494	106706494	A	C	DeNovo	.	.	8q23.1	exonic	OXR1	55074	.	nonsynonymous SNV	OXR1:NM_181354:exon7:c.A952C:p.T318P,OXR1:NM_001198532:exon8:c.A976C:p.T326P,OXR1:NM_001198533:exon9:c.A973C:p.T325P,OXR1:NM_018002:exon9:c.A973C:p.T325P	.	.	.	.	.	.	.	.	.	.	.	.	.	.	.	.	.	0.002	D	1	D	0.997	D	0	D	1	D	2.125	M	2.44	T	-2.28	N
1534	25363760	8	109466634	109466634	A	G	DeNovo	.	.	8q23.1	exonic	PKHD1L1	93035	.	nonsynonymous SNV	PKHD1L1:NM_177531:exon50:c.A8470G:p.T2824A	.	.	.	.	.	.	.	.	.	.	.	.	.	.	.	.	.	0.203	T	0.001	B	0.004	B	0.004	N	0.999	N	0.49	N	-2.06	D	-0.79	N
1535	25363760	8	118110547	118110547	G	A	DeNovo	.	.	8q24.11	exonic	EXT1	2131	.	nonsynonymous SNV	EXT1:NM_000127:exon1:c.C500T:p.S167L	Chondrosarcoma, Autosomal recessive;Exostoses, multiple, type 1, Autosomal dominant	.	.	.	.	.	.	.	.	.	.	.	.	.	.	.	.	0.027	D	1	D	0.993	D	0	D	1	D	2.935	M	-4.5	D	-4.17	D
1537	25363760	8	124487316	124487316	C	T	DeNovo	.	.	8q24.13	exonic	RNF139	11236	.	nonsynonymous SNV	RNF139:NM_007218:exon2:c.C1667T:p.T556I	Renal cell carcinoma	.	rs770581918	8.25e-06	9.64e-05	0	0	0	0	0	0	.	.	.	.	.	.	0.211	T	0.129	B	0.048	B	0.001	N	0.994	D	0.81	L	0.94	T	-0.62	N
1539	25363760	8	131940532	131940532	G	A	DeNovo	.	.	8q24.22	exonic	EFR3A	23167	.	nonsynonymous SNV	EFR3A:NM_001323558:exon2:c.G44A:p.R15H,EFR3A:NM_015137:exon2:c.G44A:p.R15H	.	.	.	.	.	.	.	.	.	.	.	.	.	.	.	.	.	0	D	1	D	0.993	D	.	.	1	D	2.415	M	1.99	T	-3.72	D
1540	25363760	8	132180228	132180228	G	A	DeNovo	.	.	8q24.22	exonic	KCNQ3	3786	.	nonsynonymous SNV	KCNQ3:NM_001204824:exon4:c.C346T:p.R116C,KCNQ3:NM_004519:exon4:c.C706T:p.R236C	Seizures, benign neonatal, type 2, Autosomal dominant	ID=COSM1096209;OCCURENCE=1(endometrium)	.	.	.	.	.	.	.	.	.	.	.	.	.	.	.	0	D	1	D	0.999	D	0	D	1	D	3.47	M	-6.3	D	-7.47	D
1541	25363760	8	140371156	140371156	G	A	DeNovo	.	.	8q24.3	exonic	TRAPPC9	83696	.	nonsynonymous SNV	TRAPPC9:NM_001321646:exon7:c.C1132T:p.R378C,TRAPPC9:NM_001160372:exon8:c.C1159T:p.R387C,TRAPPC9:NM_031466:exon8:c.C1453T:p.R485C	Mental retardation, autosomal recessive 13, Autosomal recessive	.	.	.	.	.	.	.	.	.	.	.	.	.	.	.	.	0	D	1	D	0.995	D	0	D	1	D	2.25	M	.	.	-6.51	D
1543	25363760	8	143808950	143808950	G	A	DeNovo	.	.	8q24.3	exonic	SCRIB	23513	.	nonsynonymous SNV	SCRIB:NM_015356:exon15:c.C1774T:p.P592S,SCRIB:NM_182706:exon15:c.C1774T:p.P592S	.	ID=COSM749738,COSM1151054;OCCURENCE=1(lung)	.	.	.	.	.	.	.	.	.	.	.	.	.	.	.	0.254	T	0.199	B	0.047	B	.	.	0.815	D	2.045	M	1.53	T	-0.09	N
1544	25363760	8	143817708	143817708	G	A	DeNovo	.	.	8q24.3	exonic	PUF60	22827	.	nonsynonymous SNV	PUF60:NM_001271097:exon7:c.C754T:p.R252W,PUF60:NM_001271096:exon8:c.C838T:p.R280W,PUF60:NM_001271099:exon8:c.C805T:p.R269W,PUF60:NM_001271100:exon8:c.C712T:p.R238W,PUF60:NM_014281:exon8:c.C841T:p.R281W,PUF60:NM_001136033:exon9:c.C763T:p.R255W,PUF60:NM_001271098:exon9:c.C889T:p.R297W,PUF60:NM_078480:exon9:c.C892T:p.R298W	Verheij syndrome, Autosomal dominant	.	.	.	.	.	.	.	.	.	.	.	.	.	.	.	.	0.003	D	1	D	0.999	D	0	D	1	D	3.705	H	3.16	T	-6.95	D
1546	25363760	8	144316668	144316668	G	C	DeNovo	.	.	8q24.3	exonic	DGAT1	8694	.	nonsynonymous SNV	DGAT1:NM_012079:exon17:c.C1353G:p.N451K	.	.	.	.	.	.	.	.	.	.	.	.	.	.	.	.	.	0.658	T	0.971	D	0.621	P	.	.	1	D	.	.	-0.99	T	-0.67	N
1547	25363760	8	144333568	144333568	G	A	DeNovo	.	.	8q24.3	exonic	SCRT1	83482	.	nonsynonymous SNV	SCRT1:NM_031309:exon2:c.C664T:p.R222W	.	.	.	.	.	.	.	.	.	.	.	.	.	.	.	.	.	0.001	D	0.997	D	0.756	P	0	U	0.984	D	0.205	N	1.62	T	-6.2	D
1549	25363760	8	144519727	144519727	T	C	DeNovo	.	.	8q24.3	exonic	LRRC14	9684	.	nonsynonymous SNV	LRRC14:NM_014665:exon2:c.T2C:p.M1T,LRRC14:NM_001272036:exon3:c.T2C:p.M1T	.	.	.	.	.	.	.	.	.	.	.	.	.	.	.	.	.	0	D	0.999	D	0.994	D	0	D	0.998	D	.	.	4.54	T	-1.11	N
1550	25363760	8	144520729	144520729	G	A	DeNovo	.	.	8q24.3	exonic	LRRC14	9684	.	nonsynonymous SNV	LRRC14:NM_014665:exon3:c.G821A:p.R274H,LRRC14:NM_001272036:exon4:c.G821A:p.R274H	.	.	rs748837708	8.43e-06	0	0	0	0	1.55e-05	0	0	.	.	.	.	.	.	0.064	T	0.997	D	0.648	P	0	D	1	N	1.75	L	0.61	T	-1.61	N
1551	25363760	8	144882273	144882273	T	C	DeNovo	.	.	8q24.3	exonic	ZNF250	58500	.	nonsynonymous SNV	ZNF250:NM_001109689:exon6:c.A910G:p.R304G,ZNF250:NM_021061:exon6:c.A925G:p.R309G	.	.	.	.	.	.	.	.	.	.	.	.	.	.	.	.	.	0.001	D	1	D	0.994	D	0	D	1	D	2.27	M	2.11	T	-5	D
1552	25363760	9	117998	117998	G	T	DeNovo	.	.	9p24.3	exonic	FOXD4	2298	.	nonsynonymous SNV	FOXD4:NM_207305:exon1:c.C122A:p.A41E	.	.	rs66612967	0.0298	0.0741	0.0551	0.0514	0.0151	0.0127	0.0262	0.0518	0.0221645	.	.	.	.	.	1	T	0	B	0	B	.	.	1	N	-0.895	N	-3.43	D	1.8	N
1555	25363760	9	1057229	1057229	A	G	DeNovo	.	.	9p24.3	exonic	DMRT2	10655	.	nonsynonymous SNV	DMRT2:NM_181872:exon4:c.A1642G:p.I548V	.	.	.	.	.	.	.	.	.	.	.	.	.	.	.	.	.	0.001	D	0.996	D	0.99	D	0	D	1	D	1.75	L	1.53	T	-0.37	N
1556	25363760	9	3263017	3263017	G	T	DeNovo	.	.	9p24.2	exonic	RFX3	5991	.	nonsynonymous SNV	RFX3:NM_002919:exon12:c.C1523A:p.A508E,RFX3:NM_001282116:exon13:c.C1523A:p.A508E,RFX3:NM_134428:exon14:c.C1523A:p.A508E	.	ID=COSM753651,COSM753652;OCCURENCE=1(lung)	.	.	.	.	.	.	.	.	.	.	.	.	.	.	.	0.046	D	0.999	D	0.994	D	0	D	1	D	2.855	M	0.66	T	-4.48	D
1559	25363760	9	13247771	13247771	C	T	DeNovo	.	.	9p23	exonic	MPDZ	8777	.	nonsynonymous SNV	MPDZ:NM_001261406:exon3:c.G47A:p.R16H,MPDZ:NM_001261407:exon3:c.G47A:p.R16H,MPDZ:NM_001330637:exon3:c.G47A:p.R16H,MPDZ:NM_003829:exon3:c.G47A:p.R16H	Hydrocephalus, nonsyndromic, autosomal recessive 2, Autosomal recessive	ID=COSM245757;OCCURENCE=1(prostate)	rs557951656	0.0001	0.0001	0	0.0001	0.0002	0.0002	0	0	0.000199681	.	.	.	.	.	0.025	D	1	D	0.999	D	0	D	1	D	2.045	M	2.17	T	-2.49	N
1560	25363760	9	19360250	19360250	T	G	DeNovo	.	.	9p22.1	exonic	DENND4C	55667	.	nonsynonymous SNV	DENND4C:NM_017925:exon28:c.T5020G:p.L1674V,DENND4C:NM_001330640:exon29:c.T5167G:p.L1723V	.	.	.	.	.	.	.	.	.	.	.	.	.	.	.	.	.	0.071	T	0.94	P	0.426	B	0.373	N	0.824	D	1.83	L	3.28	T	-2.35	N
1561	25363760	9	19446310	19446310	G	C	DeNovo	.	.	9p22.1	exonic	ACER2	340485	.	nonsynonymous SNV	ACER2:NM_001010887:exon5:c.G533C:p.G178A	.	.	.	.	.	.	.	.	.	.	.	.	.	.	.	.	.	0.205	T	1	D	0.998	D	0	D	1	D	1.1	L	1.11	T	-2.3	N
1562	25363760	9	20926308	20926308	C	T	DeNovo	.	.	9p21.3	exonic	FOCAD	54914	.	nonsynonymous SNV	FOCAD:NM_017794:exon28:c.C2969T:p.P990L	.	.	.	.	.	.	.	.	.	.	.	.	.	.	.	.	.	0.004	D	0.986	D	0.541	P	0	D	1	D	1.87	L	3.21	T	-2.46	N
1563	25363760	9	32542615	32542615	G	A	DeNovo	.	.	9p21.1	exonic	TOPORS	10210	.	nonsynonymous SNV	TOPORS:NM_001195622:exon2:c.C1715T:p.P572L,TOPORS:NM_005802:exon3:c.C1910T:p.P637L	Retinitis pigmentosa 31	.	.	.	.	.	.	.	.	.	.	.	.	.	.	.	.	0.727	T	0	B	0	B	0.043	N	0.951	N	0	N	2.59	T	-0.76	N
1565	25363760	9	33948586	33948586	G	A	DeNovo	.	.	9p13.3	exonic	UBAP2	55833	.	nonsynonymous SNV	UBAP2:NM_001282529:exon9:c.C257T:p.S86L,UBAP2:NM_018449:exon13:c.C1058T:p.S353L	.	.	.	.	.	.	.	.	.	.	.	.	.	.	.	.	.	0.116	T	1	D	0.998	D	0	D	1	D	2.175	M	2.56	T	-1.88	N
1566	25363760	9	34259684	34259684	C	T	DeNovo	.	.	9p13.3	exonic	KIF24	347240	.	nonsynonymous SNV	KIF24:NM_194313:exon10:c.G1537A:p.G513S	.	.	rs558368746	3.3e-05	0.0002	0	0	0	1.5e-05	0	6.06e-05	0.000399361	.	.	.	.	.	0.004	D	1	D	1	D	0	D	1	D	3.14	M	-1.68	D	-5.6	D
1568	25363760	9	35559249	35559249	T	G	DeNovo	.	.	9p13.3	exonic	RUSC2	9853	.	nonsynonymous SNV	RUSC2:NM_001330740:exon8:c.T731G:p.F244C,RUSC2:NM_001135999:exon9:c.T3365G:p.F1122C,RUSC2:NM_014806:exon9:c.T3365G:p.F1122C	.	.	.	.	.	.	.	.	.	.	.	.	.	.	.	.	.	0	D	0.999	D	0.946	D	0	D	1	D	2.045	M	2.68	T	-5.69	D
1570	25363760	9	36170722	36170722	G	C	DeNovo	.	.	9p13.3	exonic	CCIN	881	.	nonsynonymous SNV	CCIN:NM_005893:exon1:c.G1220C:p.G407A	.	.	.	.	.	.	.	.	.	.	.	.	.	.	.	.	.	0.664	T	0.999	D	0.997	D	0	D	0.971	D	0.55	N	-0.2	T	0.21	N
1572	25363760	9	37974822	37974822	T	C	DeNovo	.	.	9p13.1	exonic	SHB	6461	.	nonsynonymous SNV	SHB:NM_003028:exon3:c.A854G:p.E285G	.	.	rs774963265	2.5e-05	0.0001	0	0	0	3.01e-05	0	0	.	.	.	.	.	.	0.396	T	0.99	D	0.868	P	0	D	1	D	-0.46	N	1.6	T	-0.56	N
1574	25363760	9	73162841	73162841	G	A	DeNovo	.	.	9q21.13	exonic	ANXA1	301	.	nonsynonymous SNV	ANXA1:NM_000700:exon7:c.G535A:p.A179T	.	ID=COSM3699730,COSM3699729;OCCURENCE=1(large_intestine)	rs533499971	7.64e-05	0	0	0	0	1.55e-05	0	0.0005	0.000199681	.	.	.	.	.	0.102	T	0.943	P	0.404	B	0	D	1	D	1.35	L	3.84	T	-1.5	N
1575	25363760	9	76710107	76710107	G	A	DeNovo	.	.	9q21.2	exonic	PRUNE2	158471	.	nonsynonymous SNV	PRUNE2:NM_001308047:exon8:c.C2167T:p.P723S,PRUNE2:NM_001308048:exon8:c.C2167T:p.P723S,PRUNE2:NM_015225:exon8:c.C2167T:p.P723S	.	.	.	.	.	.	.	.	.	.	.	.	.	.	.	.	.	0.098	T	0.003	B	0.003	B	0.649	N	1	N	0.92	L	2.14	T	-1.3	N
1578	25363760	9	100303795	100303795	C	T	DeNovo	.	.	9q31.1	exonic	TEX10	54881	.	nonsynonymous SNV	TEX10:NM_017746:exon14:c.G2513A:p.R838Q	.	ID=COSM1103243;OCCURENCE=1(endometrium)	.	.	.	.	.	.	.	.	.	.	.	.	.	.	.	0.013	D	0.999	D	0.886	P	0	D	1	D	0.975	L	.	.	-0.5	N
1581	25363760	9	117713212	117713212	A	G	DeNovo	.	.	9q33.1	exonic	TLR4	7099	.	nonsynonymous SNV	TLR4:NM_138557:exon2:c.A484G:p.K162E,TLR4:NM_138554:exon3:c.A1084G:p.K362E,TLR4:NM_003266:exon4:c.A964G:p.K322E	.	.	.	.	.	.	.	.	.	.	.	.	.	.	.	.	.	0.08	T	0.027	B	0.011	B	0.495	N	1	N	1.935	M	1.88	T	-1.72	N
1582	25363760	9	122820372	122820372	C	T	DeNovo	.	.	9q33.2	exonic	PDCL	5082	.	nonsynonymous SNV	PDCL:NM_005388:exon4:c.G619A:p.A207T	.	.	rs375358955	4.94e-05	0	8.65e-05	0.0006	0	0	0	0	.	.	.	.	.	.	0.563	T	0.003	B	0.001	B	0.047	N	1	N	0.925	L	0.41	T	-0.36	N
1584	25363760	9	123370726	123370726	C	T	DeNovo	.	.	9q33.3	exonic	CRB2	286204	.	nonsynonymous SNV	CRB2:NM_173689:exon7:c.C1673T:p.S558L	Focal segmental glomerulosclerosis 9, Autosomal recessive;Ventriculomegaly with cystic kidney disease, Autosomal recessive	.	rs571029924	1.67e-05	9.77e-05	0	0	0	1.52e-05	0	0	0.000199681	.	.	.	.	.	0.655	T	0.025	B	0.005	B	0.435	N	1	N	1.735	L	-0.17	T	-0.79	N
1585	25363760	9	124858025	124858025	G	A	DeNovo	.	.	9q33.3	exonic	RPL35	11224	.	nonsynonymous SNV	RPL35:NM_007209:exon4:c.C265T:p.R89C	.	.	.	.	.	.	.	.	.	.	.	.	.	.	.	.	.	0.01	D	0.677	P	0.12	B	0	N	1	D	3.42	M	.	.	-7.17	D
1586	25363760	9	125915820	125915820	G	C	DeNovo	.	.	9q33.3	exonic	PBX3	5090	.	nonsynonymous SNV	PBX3:NM_001134778:exon3:c.G184C:p.A62P,PBX3:NM_001330782:exon3:c.G409C:p.A137P,PBX3:NM_006195:exon3:c.G409C:p.A137P	.	.	.	.	.	.	.	.	.	.	.	.	.	.	.	.	.	0.028	D	0.988	D	0.974	D	0	D	1	D	2.455	M	1.41	T	-3	D
1588	25363760	9	127682509	127682509	C	T	DeNovo	.	.	9q34.11	exonic	STXBP1	6812	.	nonsynonymous SNV	STXBP1:NM_001032221:exon18:c.C1651T:p.R551C,STXBP1:NM_003165:exon18:c.C1651T:p.R551C	Epileptic encephalopathy, early infantile, 4, Autosomal dominant	.	rs796053373	.	.	.	.	.	.	.	.	.	Pathogenic	not_provided	RCV000189623.2	MedGen	CN221809	0	D	1	D	1	D	0	D	1	D	3.895	H	-1.36	T	-7.78	D
1591	25363760	9	128958890	128958890	A	G	DeNovo	.	.	9q34.11	exonic	NUP188	23511	.	nonsynonymous SNV	NUP188:NM_015354:exon7:c.A461G:p.Y154C	.	.	rs778678767	8.38e-06	0	0	0	0	1.53e-05	0	0	.	.	.	.	.	.	0	D	1	D	0.997	D	0	D	1	D	0.975	L	1.12	T	-6.86	D
1594	25363760	9	132402664	132402664	T	C	DeNovo	.	.	9q34.13	exonic	TTF1	7270	.	nonsynonymous SNV	TTF1:NM_007344:exon2:c.A158G:p.K53R	.	.	.	.	.	.	.	.	.	.	.	.	.	.	.	.	.	0.151	T	0.053	B	0.01	B	0.608	N	1	N	1.175	L	2.9	T	-0.31	N
1595	25363760	9	136477096	136477096	G	A	DeNovo	.	.	9q34.3	exonic	SEC16A	9919	.	nonsynonymous SNV	SEC16A:NM_001276418:exon2:c.C520T:p.H174Y,SEC16A:NM_014866:exon3:c.C520T:p.H174Y	.	.	.	.	.	.	.	.	.	.	.	.	.	.	.	.	.	0.185	T	0.025	B	0.008	B	.	.	1	D	1.245	L	1.87	T	-0.61	N
1598	25363760	9	137878198	137878198	A	G	DeNovo	.	.	9q34.3	exonic	CACNA1B	774	.	nonsynonymous SNV	CACNA1B:NM_000718:exon1:c.A265G:p.K89E,CACNA1B:NM_001243812:exon1:c.A265G:p.K89E	.	.	rs199980579	0.0019	0.0001	0.0012	0.0003	0.0021	0.0029	0.0027	0.0003	.	.	.	.	.	.	0.048	D	0.993	D	0.968	D	0.002	U	1	D	2.8	M	-0.8	T	-3.02	D
1599	25363760	10	1015841	1015841	G	A	DeNovo	.	.	10p15.3	exonic	GTPBP4	23560	.	nonsynonymous SNV	GTPBP4:NM_012341:exon16:c.G1697A:p.R566Q	.	.	rs773394843	2.48e-05	0	0	0	0	3e-05	0	6.09e-05	.	.	.	.	.	.	0.017	D	0.863	P	0.217	B	0	D	1	D	2.33	M	1.18	T	-2.01	N
1600	25363760	10	3082416	3082416	G	A	DeNovo	.	.	10p15.2	exonic	PFKP	5214	.	nonsynonymous SNV	PFKP:NM_001242339:exon3:c.G37A:p.A13T	.	.	rs747466794	1.66e-05	0	0	0.0001	0	1.5e-05	0	0	.	.	.	.	.	.	0	D	0.849	P	0.398	B	.	.	1	D	.	.	-1.43	T	-0.52	N
1601	25363760	10	3143449	3143449	G	A	DeNovo	.	.	10p15.2	exonic	PITRM1	10531	.	nonsynonymous SNV	PITRM1:NM_001242309:exon20:c.C2291T:p.P764L,PITRM1:NM_001347725:exon21:c.C2387T:p.P796L,PITRM1:NM_001347726:exon21:c.C1772T:p.P591L,PITRM1:NM_001347730:exon21:c.C2363T:p.P788L,PITRM1:NM_001242307:exon23:c.C2588T:p.P863L,PITRM1:NM_001347727:exon23:c.C1970T:p.P657L,PITRM1:NM_001347728:exon23:c.C1280T:p.P427L,PITRM1:NM_001347729:exon23:c.C2561T:p.P854L,PITRM1:NM_014889:exon23:c.C2585T:p.P862L	.	.	rs200076818	0.0003	0	0	0.0009	0	9e-05	0	0.0015	0.000798722	.	.	.	.	.	0.024	D	0.992	D	0.912	D	0	D	1	D	2.94	M	2.9	T	-6.45	D
1602	25363760	10	5746656	5746656	A	G	DeNovo	.	.	10p15.1	exonic	FAM208B	54906	.	nonsynonymous SNV	FAM208B:NM_001321785:exon15:c.A2992G:p.K998E,FAM208B:NM_017782:exon15:c.A3235G:p.K1079E,FAM208B:NM_001321783:exon16:c.A3235G:p.K1079E,FAM208B:NM_001321784:exon16:c.A3235G:p.K1079E	.	.	.	.	.	.	.	.	.	.	.	.	.	.	.	.	.	0.022	D	0	B	0	B	0.179	N	1	N	0	N	2.32	T	0.37	N
1603	25363760	10	5960385	5960385	C	T	DeNovo	.	.	10p15.1	exonic	IL15RA	3601	.	nonsynonymous SNV	IL15RA:NM_001351097:exon3:c.G358A:p.A120T,IL15RA:NM_172200:exon3:c.G466A:p.A156T,IL15RA:NM_001243539:exon4:c.G457A:p.A153T,IL15RA:NM_001351095:exon4:c.G640A:p.A214T,IL15RA:NM_002189:exon4:c.G565A:p.A189T,IL15RA:NM_001256765:exon5:c.G823A:p.A275T,IL15RA:NM_001351096:exon5:c.G457A:p.A153T	.	.	rs200722803	8.24e-06	0	0	0	0	1.5e-05	0	0	0.000199681	.	.	.	.	.	0.73	T	0.195	B	0.034	B	0.914	N	1	N	0.11	N	2.25	T	-0.28	N
1605	25363760	10	12553344	12553344	C	A	DeNovo	.	.	10p13	exonic	CAMK1D	57118	.	nonsynonymous SNV	CAMK1D:NM_020397:exon2:c.C212A:p.A71D,CAMK1D:NM_153498:exon2:c.C212A:p.A71D	.	.	.	.	.	.	.	.	.	.	.	.	.	.	.	.	.	0.103	T	0.002	B	0.009	B	0	N	1	D	0.875	L	-0.2	T	-4.14	D
1607	25363760	10	17603574	17603574	G	C	DeNovo	.	.	10p12.33	exonic	HACD1	9200	.	nonsynonymous SNV	HACD1:NM_014241:exon4:c.C469G:p.H157D	.	.	.	.	.	.	.	.	.	.	.	.	.	.	.	.	.	0.015	D	0.013	B	0.038	B	0.002	N	0.996	D	1.39	L	1.59	T	-4.97	D
1610	25363760	10	30849665	30849665	G	A	DeNovo	.	.	10p11.23	exonic	ZNF438	220929	.	nonsynonymous SNV	ZNF438:NM_001143767:exon5:c.C740T:p.T247I,ZNF438:NM_001143768:exon6:c.C740T:p.T247I,ZNF438:NM_001143766:exon7:c.C740T:p.T247I,ZNF438:NM_001143769:exon7:c.C593T:p.T198I,ZNF438:NM_001143771:exon7:c.C710T:p.T237I,ZNF438:NM_182755:exon7:c.C740T:p.T247I,ZNF438:NM_001143770:exon8:c.C710T:p.T237I	.	.	.	.	.	.	.	.	.	.	.	.	.	.	.	.	.	0.445	T	0.023	B	0.01	B	0.991	N	1	N	1.52	L	2.98	T	-1.12	N
1613	25363760	10	48913477	48913477	T	C	DeNovo	.	.	10q11.23	exonic	LRRC18	474354	.	nonsynonymous SNV	LRRC18:NM_001006939:exon1:c.A679G:p.M227V	.	.	.	.	.	.	.	.	.	.	.	.	.	.	.	.	.	0.568	T	0	B	0.001	B	0.216	N	1	N	1.61	L	0.7	T	-0.32	N
1614	25363760	10	49483383	49483383	C	T	DeNovo	.	.	10q11.23	exonic	ERCC6	2074	.	nonsynonymous SNV	ERCC6:NM_000124:exon9:c.G1955A:p.R652Q,ERCC6:NM_001346440:exon9:c.G1955A:p.R652Q	Cerebrooculofacioskeletal syndrome 1, Autosomal recessive;Cockayne syndrome, type B, Autosomal recessive;De Sanctis-Cacchione syndrome, Autosomal recessive;Premature ovarian failure 11, Autosomal dominant;UV-sensitive syndrome 1, Autosomal recessive	ID=COSM1348078;OCCURENCE=2(large_intestine)	.	.	.	.	.	.	.	.	.	.	.	.	.	.	.	0	D	1	D	0.999	D	.	.	1	D	3.515	H	-3.28	D	-3.73	D
1615	25363760	10	52314645	52314645	G	A	DeNovo	.	.	10q21.1	exonic	DKK1	22943	.	nonsynonymous SNV	DKK1:NM_012242:exon1:c.G211A:p.G71R	.	.	rs146628250	2.55e-05	0.0003	0	0	0	0	0	0	.	.	.	.	.	.	0.047	D	0.784	P	0.203	B	0.879	N	0.868	N	0.805	L	0.85	T	-0.97	N
1616	25363760	10	59672904	59672904	C	A	DeNovo	.	.	10q21.2	exonic	SLC16A9	220963	.	nonsynonymous SNV	SLC16A9:NM_194298:exon3:c.G206T:p.C69F,SLC16A9:NM_001323981:exon4:c.G206T:p.C69F	.	.	.	.	.	.	.	.	.	.	.	.	.	.	.	.	.	0.009	D	1	D	0.999	D	0	D	1	D	1.995	M	0.48	T	-2.81	D
1617	25363760	10	59793066	59793066	G	C	DeNovo	.	.	10q21.2	exonic	CCDC6	8030	.	nonsynonymous SNV	CCDC6:NM_005436:exon9:c.C1276G:p.P426A	.	.	.	.	.	.	.	.	.	.	.	.	.	.	.	.	.	0	D	0.993	D	0.971	D	0	D	1	D	1.78	L	0.12	T	-2.66	D
1619	25363760	10	63208182	63208182	T	C	DeNovo	.	.	10q21.3	exonic	JMJD1C	221037	.	nonsynonymous SNV	JMJD1C:NM_001322254:exon8:c.A2830G:p.I944V,JMJD1C:NM_001282948:exon9:c.A2941G:p.I981V,JMJD1C:NM_001318153:exon9:c.A2623G:p.I875V,JMJD1C:NM_001322252:exon9:c.A3373G:p.I1125V,JMJD1C:NM_001322258:exon9:c.A2830G:p.I944V,JMJD1C:NM_001318154:exon10:c.A2941G:p.I981V,JMJD1C:NM_032776:exon10:c.A3487G:p.I1163V	.	ID=COSM302446,COSM302447;OCCURENCE=1(central_nervous_system)	.	.	.	.	.	.	.	.	.	.	.	.	.	.	.	0.208	T	0.001	B	0.001	B	0.022	N	0.975	N	0.345	N	0.6	T	-0.2	N
1620	25363760	10	68422238	68422238	A	C	DeNovo	.	.	10q21.3	exonic	DNA2	1763	.	nonsynonymous SNV	DNA2:NM_001080449:exon17:c.T2684G:p.L895R	Progressive external ophthalmoplegia with mitochondrial DNA deletions, autosomal dominant 6, Autosomal dominant	.	.	.	.	.	.	.	.	.	.	.	.	.	.	.	.	0.001	D	1	D	1	D	0	D	1	D	3.315	M	-3.16	D	-4.73	D
1623	25363760	10	71705043	71705043	G	A	DeNovo	.	.	10q22.1	exonic	CDH23	64072	.	nonsynonymous SNV	CDH23:NM_001171930:exon24:c.G2866A:p.E956K,CDH23:NM_001171931:exon24:c.G2866A:p.E956K,CDH23:NM_022124:exon24:c.G2866A:p.E956K	Deafness, autosomal recessive 12, Autosomal recessive;Usher syndrome, type 1D, Autosomal recessive, Digenic recessive;Usher syndrome, type 1D/F digenic, Autosomal recessive, Digenic recessive	.	rs756147087	3.43e-05	0.0003	0	0	0	0	0	6.1e-05	.	.	.	.	.	.	.	.	1	D	0.999	D	0	D	1	D	2.89	M	.	.	.	.
1625	25363760	10	73775442	73775442	A	G	DeNovo	.	.	10q22.2	exonic	FUT11	170384	.	nonsynonymous SNV	FUT11:NM_001284194:exon3:c.A1358G:p.H453R	.	.	.	.	.	.	.	.	.	.	.	.	.	.	.	.	.	0.231	T	0.078	B	0.025	B	.	.	1	N	.	.	1.34	T	0.58	N
1626	25363760	10	73806766	73806766	C	T	DeNovo	.	.	10q22.2	exonic	NDST2	8509	.	nonsynonymous SNV	NDST2:NM_001330107:exon5:c.G1139A:p.R380H,NDST2:NM_003635:exon5:c.G1139A:p.R380H	.	.	.	.	.	.	.	.	.	.	.	.	.	.	.	.	.	0.022	D	0.987	D	0.903	P	0	D	1	D	2.015	M	1.24	T	-1.23	N
1628	25363760	10	77110190	77110190	A	C	DeNovo	.	.	10q22.3	exonic	KCNMA1	3778	.	nonsynonymous SNV	KCNMA1:NM_001271518:exon7:c.T952G:p.F318V,KCNMA1:NM_001014797:exon8:c.T1114G:p.F372V,KCNMA1:NM_001161352:exon8:c.T1114G:p.F372V,KCNMA1:NM_001161353:exon8:c.T1114G:p.F372V,KCNMA1:NM_001271519:exon8:c.T1114G:p.F372V,KCNMA1:NM_001322829:exon8:c.T1114G:p.F372V,KCNMA1:NM_001322830:exon8:c.T1114G:p.F372V,KCNMA1:NM_001322832:exon8:c.T1114G:p.F372V,KCNMA1:NM_001322835:exon8:c.T1114G:p.F372V,KCNMA1:NM_001…	Generalized epilepsy and paroxysmal dyskinesia, Autosomal dominant	.	.	.	.	.	.	.	.	.	.	.	.	.	.	.	.	0.035	D	1	D	1	D	0	D	1	D	0.37	N	-4.92	D	-6.19	D
1631	25363760	10	86943514	86943514	C	T	DeNovo	.	.	10q23.2	exonic	MMRN2	79812	.	nonsynonymous SNV	MMRN2:NM_024756:exon6:c.G1270A:p.D424N	.	ID=COSM282838;OCCURENCE=1(large_intestine)	.	.	.	.	.	.	.	.	.	.	.	.	.	.	.	0.007	D	0.992	D	0.313	B	0.83	N	1	N	2.015	M	-0.44	T	-2.28	N
1632	25363760	10	87059266	87059266	T	C	DeNovo	.	.	10q23.2	exonic	GLUD1	2746	.	nonsynonymous SNV	GLUD1:NM_001318900:exon10:c.A887G:p.Y296C,GLUD1:NM_005271:exon10:c.A1286G:p.Y429C,GLUD1:NM_001318904:exon11:c.A785G:p.Y262C,GLUD1:NM_001318906:exon11:c.A785G:p.Y262C,GLUD1:NM_001318902:exon12:c.A785G:p.Y262C,GLUD1:NM_001318901:exon13:c.A785G:p.Y262C,GLUD1:NM_001318905:exon13:c.A785G:p.Y262C	Hyperinsulinism-hyperammonemia syndrome, Autosomal dominant	.	.	.	.	.	.	.	.	.	.	.	.	.	.	.	.	0	D	1	D	0.994	D	0	D	1	D	3.745	H	-4.01	D	-7.79	D
1633	25363760	10	87745177	87745177	G	T	DeNovo	.	.	10q23.31	exonic	PAPSS2	9060	.	nonsynonymous SNV	PAPSS2:NM_004670:exon11:c.G1652T:p.R551L,PAPSS2:NM_001015880:exon12:c.G1667T:p.R556L	Brachyolmia 4 with mild epiphyseal and metaphyseal changes, Autosomal recessive	.	.	.	.	.	.	.	.	.	.	.	.	.	.	.	.	0.002	D	0.094	B	0.19	B	0	D	1	D	2.265	M	1.4	T	-5.74	D
1634	25363760	10	87792665	87792665	T	C	DeNovo	.	.	10q23.31	exonic	ATAD1	84896	.	nonsynonymous SNV	ATAD1:NM_001321967:exon3:c.A253G:p.N85D,ATAD1:NM_001321968:exon3:c.A253G:p.N85D,ATAD1:NM_032810:exon3:c.A253G:p.N85D	.	.	.	.	.	.	.	.	.	.	.	.	.	.	.	.	.	1	T	0	B	0	B	0	D	0.861	D	-0.685	N	-3.23	D	0.92	N
1636	25363760	10	94562851	94562851	A	G	DeNovo	.	.	10q23.33	exonic	HELLS	3070	.	nonsynonymous SNV	HELLS:NM_001289067:exon6:c.A410G:p.N137S,HELLS:NM_001289068:exon6:c.A362G:p.N121S,HELLS:NM_001289069:exon6:c.A410G:p.N137S,HELLS:NM_001289070:exon6:c.A410G:p.N137S,HELLS:NM_001289072:exon6:c.A410G:p.N137S,HELLS:NM_018063:exon6:c.A410G:p.N137S,HELLS:NM_001289071:exon7:c.A38G:p.N13S	Immunodeficiency-centromeric instability-facial anomalies syndrome 4, Autosomal recessive	.	rs202140546	0.0002	0	8.8e-05	0.0004	0.0005	0.0002	0	0.0002	.	.	.	.	.	.	0.383	T	0.43	B	0.188	B	0	N	1	D	0.805	L	0.64	T	-0.91	N
1638	25363760	10	96304639	96304639	C	T	DeNovo	.	.	10q24.1	exonic	DNTT	1791	.	nonsynonymous SNV	DNTT:NM_001017520:exon1:c.C142T:p.R48C,DNTT:NM_004088:exon1:c.C142T:p.R48C	.	.	rs779136442	8.28e-06	9.8e-05	0	0	0	0	0	0	.	.	.	.	.	.	0	D	1	D	1	D	0	D	1	D	2.69	M	-1.3	T	-6.83	D
1639	25363760	10	97400361	97400361	C	T	DeNovo	.	.	10q24.1	exonic	RRP12	23223	.	nonsynonymous SNV	RRP12:NM_001145114:exon2:c.G313A:p.V105I,RRP12:NM_001284337:exon2:c.G313A:p.V105I,RRP12:NM_015179:exon2:c.G313A:p.V105I	.	.	.	.	.	.	.	.	.	.	.	.	.	.	.	.	.	0.428	T	0.915	P	0.281	B	0	N	1	N	1.655	L	1.57	T	-0.12	N
1640	25363760	10	99877309	99877309	C	A	DeNovo	.	.	10q24.2	exonic	DNMBP	23268	.	nonsynonymous SNV	DNMBP:NM_001318326:exon14:c.G3472T:p.A1158S,DNMBP:NM_001318327:exon14:c.G2440T:p.A814S,DNMBP:NM_015221:exon17:c.G4576T:p.A1526S	.	.	.	.	.	.	.	.	.	.	.	.	.	.	.	.	.	0.144	T	0.917	P	0.462	P	0.006	N	0.98	D	1.785	L	0.66	T	-1.83	N
1641	25363760	10	99972019	99972019	C	T	DeNovo	.	.	10q24.2	exonic	DNMBP	23268	.	nonsynonymous SNV	DNMBP:NM_015221:exon2:c.G106A:p.D36N	.	.	.	.	.	.	.	.	.	.	.	.	.	.	.	.	.	0.179	T	1	D	0.999	D	0	D	1	D	1.175	L	1.37	T	-1.95	N
1642	25363760	10	100294594	100294594	G	A	DeNovo	.	.	10q24.31	exonic	PKD2L1	9033	.	nonsynonymous SNV	PKD2L1:NM_001253837:exon9:c.C1459T:p.R487C,PKD2L1:NM_016112:exon9:c.C1600T:p.R534C	.	.	rs527526213	3.3e-05	0	0	0	0	1.5e-05	0	0.0002	0.000199681	.	.	.	.	.	0.02	D	0.938	P	0.391	B	0	D	1	D	3.055	M	-0.92	T	-5.97	D
1644	25363760	10	102066265	102066265	C	T	DeNovo	.	.	10q24.32	exonic	HPS6	79803	.	nonsynonymous SNV	HPS6:NM_024747:exon1:c.C791T:p.P264L	Hermansky-Pudlak syndrome 6	.	.	.	.	.	.	.	.	.	.	.	.	.	.	.	.	0.192	T	0.082	B	0.058	B	0.026	N	1	N	1.61	L	-1.03	T	-1.03	N
1646	25363760	10	102835364	102835364	C	T	DeNovo	.	.	10q24.32	exonic	CYP17A1	1586	.	nonsynonymous SNV	CYP17A1:NM_000102:exon2:c.G326A:p.R109H	17-alpha-hydroxylase/17,20-lyase deficiency, Autosomal recessive;17,20-lyase deficiency, isolated, Autosomal recessive	ID=COSM200301;OCCURENCE=1(large_intestine)	.	.	.	.	.	.	.	.	.	.	.	.	.	.	.	0.007	D	0.905	P	0.575	P	0.367	N	1	N	0.46	N	-0.33	T	-0.29	N
1647	25363760	10	103076143	103076143	G	A	DeNovo	.	.	10q24.32	exonic	CNNM2	54805	.	nonsynonymous SNV	CNNM2:NM_199076:exon6:c.G2225A:p.R742Q,CNNM2:NM_017649:exon7:c.G2291A:p.R764Q	Hypomagnesemia 6, renal, Autosomal dominant;Hypomagnesemia, seizures, and mental retardation, Autosomal recessive, Autosomal dominant	.	.	.	.	.	.	.	.	.	.	.	.	.	.	.	.	0.153	T	0.958	D	0.641	P	0	D	1	D	2.255	M	1.19	T	-1.09	N
1648	25363760	10	103094361	103094361	C	T	DeNovo	.	.	10q24.32	exonic	NT5C2	22978	.	nonsynonymous SNV	NT5C2:NM_001351181:exon10:c.G335A:p.R112H,NT5C2:NM_001351174:exon11:c.G821A:p.R274H,NT5C2:NM_001351183:exon11:c.G335A:p.R112H,NT5C2:NM_001351191:exon11:c.G335A:p.R112H,NT5C2:NM_001134373:exon12:c.G908A:p.R303H,NT5C2:NM_001351176:exon12:c.G335A:p.R112H,NT5C2:NM_001351180:exon12:c.G335A:p.R112H,NT5C2:NM_001351192:exon12:c.G335A:p.R112H,NT5C2:NM_001351194:exon12:c.G194A:p.R65H,NT5C2:NM_001351169:exo…	Spastic paraplegia 45, autosomal recessive, Autosomal recessive	.	rs780974514	0	0	0	0	0	0	0	0	.	.	.	.	.	.	0.003	D	1	D	0.979	D	0	D	1	D	2.82	M	1.86	T	-4.47	D
1649	25363760	10	103603323	103603323	G	C	DeNovo	.	.	10q24.33	exonic	SH3PXD2A	9644	.	nonsynonymous SNV	SH3PXD2A:NM_014631:exon14:c.C1811G:p.T604S	.	.	.	.	.	.	.	.	.	.	.	.	.	.	.	.	.	0.412	T	0	B	0.003	B	0.767	N	1	D	0	N	0.56	T	-0.3	N
1651	25363760	10	113651864	113651864	G	A	DeNovo	.	.	10q25.3	exonic	NRAP	4892	.	nonsynonymous SNV	NRAP:NM_001261463:exon7:c.C614T:p.S205F,NRAP:NM_001322945:exon7:c.C614T:p.S205F,NRAP:NM_006175:exon7:c.C614T:p.S205F,NRAP:NM_198060:exon7:c.C614T:p.S205F	.	.	.	.	.	.	.	.	.	.	.	.	.	.	.	.	.	0.001	D	0.659	P	0.373	B	0.003	N	0.945	N	1.89	L	2.44	T	-1.84	N
1652	25363760	10	116674893	116674893	C	T	DeNovo	.	.	10q25.3	exonic	HSPA12A	259217	.	nonsynonymous SNV	HSPA12A:NM_025015:exon12:c.G1916A:p.R639Q,HSPA12A:NM_001330164:exon13:c.G1967A:p.R656Q	.	ID=COSM3382688;OCCURENCE=1(pancreas)	rs781813261	2.49e-05	0	0	0.0001	0	3.01e-05	0	0	.	.	.	.	.	.	0.037	D	0.999	D	0.981	D	0	D	1	D	2.045	M	0.9	T	-1.32	N
1653	25363760	10	118009089	118009089	T	A	DeNovo	.	.	10q26.11	exonic	RAB11FIP2	22841	.	nonsynonymous SNV	RAB11FIP2:NM_014904:exon5:c.A1448T:p.N483I,RAB11FIP2:NM_001330167:exon6:c.A1508T:p.N503I	.	.	.	.	.	.	.	.	.	.	.	.	.	.	.	.	.	0	D	1	D	0.987	D	0	D	1	D	1.59	L	-0.34	T	-2.68	D
1655	25363760	10	122424217	122424217	G	T	DeNovo	.	.	10q26.13	exonic	PLEKHA1	59338	.	nonsynonymous SNV	PLEKHA1:NM_001001974:exon9:c.G700T:p.V234L,PLEKHA1:NM_021622:exon9:c.G700T:p.V234L,PLEKHA1:NM_001195608:exon10:c.G700T:p.V234L,PLEKHA1:NM_001330178:exon10:c.G700T:p.V234L	.	.	.	.	.	.	.	.	.	.	.	.	.	.	.	.	.	0.529	T	0	B	0.001	B	0.002	N	0.998	N	1.39	L	-0.93	T	-0.22	N
1656	25363760	10	125772732	125772732	G	A	DeNovo	.	.	10q26.2	exonic	MMP21	118856	.	nonsynonymous SNV	MMP21:NM_147191:exon3:c.C716T:p.P239L	Heterotaxy, visceral, 7, autosomal, Autosomal recessive	.	rs766589917	8.38e-06	0	0	0	0	0	0	6.1e-05	.	.	.	.	.	.	0.065	T	0.249	B	0.091	B	0.036	N	1	N	0.77	N	2.46	T	-3	D
1658	25363760	10	128107767	128107767	T	A	DeNovo	.	.	10q26.2	exonic	MKI67	4288	.	nonsynonymous SNV	MKI67:NM_001145966:exon12:c.A2993T:p.H998L,MKI67:NM_002417:exon13:c.A4073T:p.H1358L	.	.	.	.	.	.	.	.	.	.	.	.	.	.	.	.	.	0.245	T	0.956	P	0.468	P	0.04	N	1	N	1.895	L	5.02	T	-3.72	D
1659	25363760	10	133293063	133293063	T	C	DeNovo	.	.	10q26.3	exonic	TUBGCP2	10844	.	nonsynonymous SNV	TUBGCP2:NM_001256618:exon6:c.A610G:p.T204A,TUBGCP2:NM_006659:exon7:c.A1000G:p.T334A,TUBGCP2:NM_001256617:exon8:c.A1084G:p.T362A	.	.	.	.	.	.	.	.	.	.	.	.	.	.	.	.	.	0.147	T	0.314	B	0.257	B	0	D	1	D	1.4	L	3.14	T	-1.89	N
1660	25363760	11	284614	284614	C	A	DeNovo	.	.	11p15.5	exonic	NLRP6	171389	.	nonsynonymous SNV	NLRP6:NM_001276700:exon7:c.C2509A:p.H837N,NLRP6:NM_138329:exon7:c.C2512A:p.H838N	.	.	.	.	.	.	.	.	.	.	.	.	.	.	.	.	.	0.11	T	0.244	B	0.025	B	.	.	1	N	1.975	M	0.8	T	-3.54	D
1662	25363760	11	609438	609438	G	A	DeNovo	.	.	11p15.5	exonic	PHRF1	57661	.	nonsynonymous SNV	PHRF1:NM_001286581:exon14:c.G3982A:p.D1328N,PHRF1:NM_001286582:exon14:c.G3976A:p.D1326N,PHRF1:NM_001286583:exon14:c.G3970A:p.D1324N,PHRF1:NM_020901:exon14:c.G3979A:p.D1327N	.	.	.	.	.	.	.	.	.	.	.	.	.	.	.	.	.	0.263	T	0.986	D	0.334	B	0.747	N	1	N	0.345	N	-1.18	T	-0.3	N
1663	25363760	11	687917	687917	C	T	DeNovo	.	.	11p15.5	exonic	DEAF1	10522	.	nonsynonymous SNV	DEAF1:NM_001293634:exon4:c.G658A:p.G220S,DEAF1:NM_021008:exon4:c.G658A:p.G220S	Mental retardation, autosomal dominant 24, Autosomal dominant	.	rs751569402	8.26e-06	0	0	0	0	1.51e-05	0	0	.	.	.	.	.	.	0.005	D	1	D	1	D	0	D	1	D	2.52	M	-0.58	T	-5.25	D
1664	25363760	11	687919	687919	A	G	DeNovo	.	.	11p15.5	exonic	DEAF1	10522	.	nonsynonymous SNV	DEAF1:NM_001293634:exon4:c.T656C:p.L219P,DEAF1:NM_021008:exon4:c.T656C:p.L219P	Mental retardation, autosomal dominant 24, Autosomal dominant	.	.	.	.	.	.	.	.	.	.	.	.	.	.	.	.	0	D	1	D	0.999	D	0	D	1	D	2.64	M	-0.44	T	-5.93	D
1666	25363760	11	1016042	1016042	C	G	DeNovo	.	.	11p15.5	exonic	MUC6	4588	.	nonsynonymous SNV	MUC6:NM_005961:exon31:c.G6759C:p.R2253S	.	.	.	.	.	.	.	.	.	.	.	.	.	.	.	.	.	0	D	0	B	0	B	.	.	1	N	0	N	2.01	T	-0.88	N
1675	25363760	11	5453637	5453637	G	A	DeNovo	.	.	11p15.4	exonic	OR51I2	390064	.	nonsynonymous SNV	OR51I2:NM_001004754:exon1:c.G149A:p.R50Q	.	ID=COSM135993;OCCURENCE=1(skin)	rs148530767	5.8e-05	0	0	0	0	7.51e-05	0	0.0001	.	.	.	.	.	.	0.197	T	0.004	B	0.002	B	0.003	N	1	N	1.155	L	4.09	T	-1.09	N
1676	25363760	11	5857442	5857442	C	A	DeNovo	.	.	11p15.4	exonic	OR52E8	390079	.	nonsynonymous SNV	OR52E8:NM_001005168:exon1:c.G261T:p.M87I	.	.	rs749825378	1.65e-05	0	0	0	0	3e-05	0	0	.	.	.	.	.	.	0.025	D	0.001	B	0.01	B	0	D	1	D	1.92	M	3.43	T	-3.24	D
1677	25363760	11	6391469	6391469	C	A	DeNovo	.	.	11p15.4	exonic	SMPD1	6609	.	nonsynonymous SNV	SMPD1:NM_000543:exon2:c.C404A:p.S135Y,SMPD1:NM_001007593:exon2:c.C401A:p.S134Y,SMPD1:NM_001318087:exon2:c.C404A:p.S135Y	Niemann-Pick disease, type A, Autosomal recessive;Niemann-Pick disease, type B, Autosomal recessive	.	.	.	.	.	.	.	.	.	.	.	.	.	.	.	.	0.025	D	0.806	P	0.357	B	0.006	N	0.925	N	1.355	L	-4.38	D	-2.83	D
1678	25363760	11	6600250	6600250	G	A	DeNovo	.	.	11p15.4	exonic	RRP8	23378	.	nonsynonymous SNV	RRP8:NM_015324:exon7:c.C1267T:p.H423Y	.	.	.	.	.	.	.	.	.	.	.	.	.	.	.	.	.	1	T	0.117	B	0.054	B	0	N	0.998	D	-0.045	N	1.01	T	0.48	N
1679	25363760	11	6956395	6956395	G	A	DeNovo	.	.	11p15.4	exonic	ZNF215	7762	.	nonsynonymous SNV	ZNF215:NM_013250:exon7:c.G1418A:p.R473Q	.	.	rs200066448	4.95e-05	0.0002	0	0.0001	0	4.5e-05	0	0	0.000199681	.	.	.	.	.	0.353	T	0.482	P	0.04	B	0.001	N	1	N	0.45	N	1.62	T	1.2	N
1681	25363760	11	8168886	8168886	T	C	DeNovo	.	.	11p15.4	exonic	RIC3	79608	.	nonsynonymous SNV	RIC3:NM_001135109:exon1:c.A104G:p.E35G,RIC3:NM_001206671:exon1:c.A104G:p.E35G,RIC3:NM_001206672:exon1:c.A104G:p.E35G,RIC3:NM_001346691:exon1:c.A104G:p.E35G,RIC3:NM_024557:exon1:c.A104G:p.E35G	.	.	rs201286492	8.28e-05	0.0001	0	0	0.0008	6.76e-05	0	0	.	.	.	.	.	.	0.047	D	0.978	D	0.654	P	0.001	N	1	D	1.95	M	1.44	T	-1.67	N
1683	25363760	11	9150717	9150717	T	C	DeNovo	.	.	11p15.4	exonic	DENND5A	23258	.	nonsynonymous SNV	DENND5A:NM_001348749:exon13:c.A2497G:p.M833V,DENND5A:NM_001243254:exon14:c.A2569G:p.M857V,DENND5A:NM_015213:exon14:c.A2569G:p.M857V,DENND5A:NM_001348748:exon15:c.A2569G:p.M857V,DENND5A:NM_001348750:exon15:c.A2281G:p.M761V	Epileptic encephalopathy, early infantile, 49	.	.	.	.	.	.	.	.	.	.	.	.	.	.	.	.	0.111	T	0.121	B	0.155	B	0	D	1	D	0.665	N	1.8	T	-0.97	N
1684	25363760	11	10772563	10772563	C	T	DeNovo	.	.	11p15.4	exonic	CTR9	9646	.	nonsynonymous SNV	CTR9:NM_001346279:exon19:c.C2416T:p.R806W,CTR9:NM_014633:exon20:c.C2488T:p.R830W	.	.	.	.	.	.	.	.	.	.	.	.	.	.	.	.	.	0	D	1	D	0.964	D	0	D	1	D	2.865	M	0.68	T	-7.05	D
1685	25363760	11	10800117	10800117	T	C	DeNovo	.	.	11p15.4	exonic	EIF4G2	1982	.	nonsynonymous SNV	EIF4G2:NM_001042559:exon17:c.A1978G:p.K660E,EIF4G2:NM_001172705:exon18:c.A2092G:p.K698E,EIF4G2:NM_001418:exon18:c.A2092G:p.K698E	.	.	.	.	.	.	.	.	.	.	.	.	.	.	.	.	.	0.007	D	0.901	P	0.245	B	0	D	.	.	2.025	M	0.92	T	-1.63	N
1686	25363760	11	11372538	11372538	C	T	DeNovo	.	.	11p15.4	exonic	GALNT18	374378	.	nonsynonymous SNV	GALNT18:NM_198516:exon6:c.G1069A:p.E357K	.	.	rs766688808	1.65e-05	0	0	0	0	3e-05	0	0	.	.	.	.	.	.	0.001	D	0.999	D	0.972	D	0	D	1	D	3.82	H	-0.55	T	-3.31	D
1687	25363760	11	12349849	12349849	C	G	DeNovo	.	.	11p15.3	exonic	MICALCL	84953	.	nonsynonymous SNV	MICALCL:NM_032867:exon7:c.C1741G:p.Q581E	.	.	.	.	.	.	.	.	.	.	.	.	.	.	.	.	.	0.105	T	0.723	P	0.704	P	0.014	U	0.659	N	0.46	N	2.97	T	-1.4	N
1688	25363760	11	12764386	12764386	C	T	DeNovo	.	.	11p15.3	exonic	TEAD1	7003	.	nonsynonymous SNV	TEAD1:NM_021961:exon3:c.C154T:p.P52S	Sveinsson chorioretinal atrophy, Autosomal dominant	.	.	.	.	.	.	.	.	.	.	.	.	.	.	.	.	0.001	D	0.996	D	0.966	D	0	D	1	D	3.39	M	0.82	T	-6.44	D
1691	25363760	11	17117634	17117634	T	C	DeNovo	.	.	11p15.1	exonic	PIK3C2A	5286	.	nonsynonymous SNV	PIK3C2A:NM_001321380:exon18:c.A1933G:p.T645A,PIK3C2A:NM_002645:exon19:c.A3073G:p.T1025A,PIK3C2A:NM_001321378:exon20:c.A3073G:p.T1025A	.	.	.	.	.	.	.	.	.	.	.	.	.	.	.	.	.	0.762	T	0	B	0	B	0.637	N	1	N	0.09	N	0.02	T	0.19	N
1692	25363760	11	17311890	17311890	T	C	DeNovo	.	.	11p15.1	exonic	NUCB2	4925	.	nonsynonymous SNV	NUCB2:NM_001330227:exon9:c.T779C:p.F260S,NUCB2:NM_005013:exon9:c.T779C:p.F260S	.	.	.	.	.	.	.	.	.	.	.	.	.	.	.	.	.	0.058	T	0.412	B	0.178	B	0	D	0.999	D	1.015	L	-0.54	T	-3.71	D
1693	25363760	11	18570353	18570353	C	T	DeNovo	.	.	11p15.1	exonic	UEVLD	55293	.	nonsynonymous SNV	UEVLD:NM_001261382:exon3:c.G152A:p.R51H,UEVLD:NM_001261383:exon3:c.G152A:p.R51H,UEVLD:NM_001040697:exon4:c.G218A:p.R73H,UEVLD:NM_001261385:exon4:c.G104A:p.R35H,UEVLD:NM_001297771:exon4:c.G218A:p.R73H,UEVLD:NM_018314:exon4:c.G218A:p.R73H	.	ID=COSM925670,COSM1585616;OCCURENCE=2(endometrium)	.	.	.	.	.	.	.	.	.	.	.	.	.	.	.	0.552	T	0.996	D	0.909	D	0.049	N	1	D	1.245	L	-0.78	T	-0.84	N
1694	25363760	11	19055450	19055450	C	T	DeNovo	.	.	11p15.1	exonic	MRGPRX2	117194	.	nonsynonymous SNV	MRGPRX2:NM_054030:exon2:c.G953A:p.R318H,MRGPRX2:NM_001303615:exon3:c.G953A:p.R318H	.	ID=COSM169239;OCCURENCE=1(large_intestine)	rs771449937	6.65e-05	0	8.65e-05	0.0008	0	0	0	0	.	.	.	.	.	.	0.182	T	0	B	0.001	B	0.784	N	1	N	0.55	N	3.33	T	-0.22	N
1695	25363760	11	20636334	20636334	C	T	DeNovo	.	.	11p15.1	exonic	SLC6A5	9152	.	nonsynonymous SNV	SLC6A5:NM_001318369:exon10:c.C950T:p.P317L,SLC6A5:NM_004211:exon11:c.C1652T:p.P551L	Hyperekplexia 3, Autosomal recessive, Autosomal dominant	.	rs766837791	8.26e-06	0	8.68e-05	0	0	0	0	0	.	.	.	.	.	.	0	D	1	D	1	D	0	D	1	D	4.05	H	-2.43	D	-9.93	D
1698	25363760	11	30011768	30011768	C	A	DeNovo	.	.	11p14.1	exonic	KCNA4	3739	.	nonsynonymous SNV	KCNA4:NM_002233:exon2:c.G911T:p.S304I	.	.	rs754664152	8.29e-06	0	0	0	0	1.5e-05	0	0	.	.	.	.	.	.	0.155	T	0.015	B	0.015	B	0	D	1	D	0.635	N	0.27	T	-4.1	D
1700	25363760	11	33085109	33085109	C	T	DeNovo	.	.	11p13	exonic	CSTF3	1479	.	nonsynonymous SNV	CSTF3:NM_001326:exon21:c.G2132A:p.R711Q	.	.	.	.	.	.	.	.	.	.	.	.	.	.	.	.	.	0	D	1	D	0.98	D	0	D	1	D	2.08	M	.	.	-2.91	D
1702	25363760	11	44197862	44197862	C	T	DeNovo	.	.	11p11.2	exonic	EXT2	2132	.	nonsynonymous SNV	EXT2:NM_000401:exon9:c.C1438T:p.P480S,EXT2:NM_207122:exon9:c.C1339T:p.P447S,EXT2:NM_001178083:exon10:c.C1369T:p.P457S	Exostoses, multiple, type 2, Autosomal dominant	.	.	.	.	.	.	.	.	.	.	.	.	.	.	.	.	0.084	T	1	D	0.996	D	0	D	1	D	2.25	M	-3.59	D	-5.18	D
1703	25363760	11	45806016	45806016	C	G	DeNovo	.	.	11p11.2	exonic	SLC35C1	55343	.	nonsynonymous SNV	SLC35C1:NM_018389:exon1:c.C215G:p.T72S,SLC35C1:NM_001145265:exon2:c.C176G:p.T59S,SLC35C1:NM_001145266:exon2:c.C176G:p.T59S	Congenital disorder of glycosylation, type IIc, Autosomal recessive	.	.	.	.	.	.	.	.	.	.	.	.	.	.	.	.	0.04	D	0.002	B	0.002	B	0.002	N	0.701	N	1.1	L	0.93	T	0.82	N
1704	25363760	11	47171737	47171737	G	A	DeNovo	.	.	11p11.2	exonic	ARFGAP2	84364	.	nonsynonymous SNV	ARFGAP2:NM_001242832:exon8:c.C652T:p.R218W,ARFGAP2:NM_032389:exon9:c.C736T:p.R246W	.	ID=COSM927361;OCCURENCE=1(endometrium)	.	.	.	.	.	.	.	.	.	.	.	.	.	.	.	0.005	D	1	D	0.988	D	0	D	1	D	2.425	M	0.69	T	-5.01	D
1705	25363760	11	47573600	47573600	C	T	DeNovo	.	.	11p11.2	exonic	KBTBD4	55709	.	nonsynonymous SNV	KBTBD4:NM_001318716:exon4:c.G1034A:p.R345Q,KBTBD4:NM_001318717:exon4:c.G1004A:p.R335Q,KBTBD4:NM_001318718:exon4:c.G962A:p.R321Q,KBTBD4:NM_001318719:exon4:c.G962A:p.R321Q,KBTBD4:NM_001318720:exon4:c.G956A:p.R319Q,KBTBD4:NM_001318721:exon4:c.G887A:p.R296Q,KBTBD4:NM_001318722:exon4:c.G887A:p.R296Q,KBTBD4:NM_001318723:exon4:c.G887A:p.R296Q,KBTBD4:NM_001318724:exon4:c.G887A:p.R296Q,KBTBD4:NM_001318725…	.	.	.	.	.	.	.	.	.	.	.	.	.	.	.	.	.	0.057	T	1	D	0.979	D	0	D	1	D	1.04	L	-0.2	T	0.22	N
1706	25363760	11	47575631	47575631	T	C	DeNovo	.	.	11p11.2	exonic	KBTBD4	55709	.	nonsynonymous SNV	KBTBD4:NM_001318716:exon3:c.A805G:p.R269G,KBTBD4:NM_001318717:exon3:c.A775G:p.R259G,KBTBD4:NM_001318718:exon3:c.A733G:p.R245G,KBTBD4:NM_001318719:exon3:c.A733G:p.R245G,KBTBD4:NM_001318720:exon3:c.A727G:p.R243G,KBTBD4:NM_001318721:exon3:c.A658G:p.R220G,KBTBD4:NM_001318722:exon3:c.A658G:p.R220G,KBTBD4:NM_001318723:exon3:c.A658G:p.R220G,KBTBD4:NM_001318724:exon3:c.A658G:p.R220G,KBTBD4:NM_001318725:e…	.	.	.	.	.	.	.	.	.	.	.	.	.	.	.	.	.	0.002	D	0.991	D	0.987	D	0	D	1	D	2.84	M	-0.79	T	-5.65	D
1708	25363760	11	56290639	56290639	C	T	DeNovo	.	.	11q12.1	exonic	OR8H1	219469	.	nonsynonymous SNV	OR8H1:NM_001005199:exon1:c.G424A:p.A142T	.	ID=COSM192242;OCCURENCE=1(large_intestine)	rs142532321	0.0001	0	0.0013	0	0	1.5e-05	0	0	.	.	.	.	.	.	0.408	T	0.003	B	0.005	B	0.42	N	1	N	-0.055	N	8.72	T	-0.67	N
1710	25363760	11	57660982	57660982	G	T	DeNovo	.	.	11q12.1	exonic	CLP1	10978	.	nonsynonymous SNV	CLP1:NM_001142597:exon3:c.G632T:p.R211L,CLP1:NM_006831:exon3:c.G824T:p.R275L	Pontocerebellar hypoplasia, type 10, Autosomal recessive	.	.	.	.	.	.	.	.	.	.	.	.	.	.	.	.	0.052	T	0.851	P	0.518	P	0	D	1	D	1.59	L	0.93	T	-3.86	D
1711	25363760	11	58031283	58031283	C	T	DeNovo	.	.	11q12.1	exonic	OR6Q1	219952	.	nonsynonymous SNV	OR6Q1:NM_001005186:exon1:c.C331T:p.L111F	.	.	.	.	.	.	.	.	.	.	.	.	.	.	.	.	.	0.163	T	0.008	B	0.007	B	0.004	N	1	N	0.085	N	4.99	T	-1.37	N
1712	25363760	11	58507813	58507813	T	C	DeNovo	.	.	11q12.1	exonic	OR5B21	219968	.	nonsynonymous SNV	OR5B21:NM_001005218:exon1:c.A293G:p.Q98R	.	.	.	.	.	.	.	.	.	.	.	.	.	.	.	.	.	0.001	D	0.996	D	0.931	D	0.004	U	0.954	D	4.41	H	7.23	T	-3.92	D
1713	25363760	11	60181642	60181642	G	T	DeNovo	.	.	11q12.2	exonic	MS4A6A	64231	.	nonsynonymous SNV	MS4A6A:NM_001330275:exon2:c.C170A:p.P57H,MS4A6A:NM_022349:exon2:c.C86A:p.P29H,MS4A6A:NM_152851:exon2:c.C86A:p.P29H,MS4A6A:NM_001247999:exon3:c.C170A:p.P57H,MS4A6A:NM_152852:exon3:c.C86A:p.P29H	.	.	.	.	.	.	.	.	.	.	.	.	.	.	.	.	.	0.527	T	0.999	D	0.912	D	0.279	N	1	N	1.935	M	3.61	T	-2.85	D
1714	25363760	11	61533050	61533050	C	T	DeNovo	.	.	11q12.2	exonic	SYT7	9066	.	nonsynonymous SNV	SYT7:NM_004200:exon4:c.G290A:p.R97Q,SYT7:NM_001252065:exon5:c.G515A:p.R172Q,SYT7:NM_001300773:exon5:c.G422A:p.R141Q	.	.	rs777413993	5.82e-05	0	0.0002	0	0.0002	0	0	0.0002	.	.	.	.	.	.	0.096	T	0.953	P	0.272	B	0.367	N	0.999	D	0.345	N	1.9	T	-0.58	N
1716	25363760	11	62529613	62529613	G	A	DeNovo	.	.	11q12.3	exonic	AHNAK	79026	.	nonsynonymous SNV	AHNAK:NM_001346445:exon5:c.C4804T:p.P1602S,AHNAK:NM_001346446:exon5:c.C4804T:p.P1602S,AHNAK:NM_001620:exon5:c.C4804T:p.P1602S	.	.	.	.	.	.	.	.	.	.	.	.	.	.	.	.	.	0.045	D	0.999	D	0.988	D	.	.	1	D	3.605	H	4.03	T	-4.77	D
1718	25363760	11	62591475	62591475	A	C	DeNovo	.	.	11q12.3	exonic	TUT1	64852	.	nonsynonymous SNV	TUT1:NM_022830:exon1:c.T125G:p.V42G	.	.	rs78524485	.	.	.	.	.	.	.	.	.	.	.	.	.	.	0.006	D	0.302	B	0.143	B	0.242	N	0.992	D	0.345	N	1.15	T	-1.2	N
1719	25363760	11	62910472	62910472	C	A	DeNovo	.	.	11q12.3	exonic	CHRM1	1128	.	nonsynonymous SNV	CHRM1:NM_000738:exon2:c.G629T:p.R210L	.	.	.	.	.	.	.	.	.	.	.	.	.	.	.	.	.	0.011	D	0.616	P	0.281	B	0	D	1	D	1.35	L	1.31	T	-5.27	D
1721	25363760	11	63818251	63818251	A	G	DeNovo	.	.	11q13.1	exonic	C11orf84	144097	.	nonsynonymous SNV	C11orf84:NM_138471:exon3:c.A493G:p.N165D	.	.	.	.	.	.	.	.	.	.	.	.	.	.	.	.	.	0.565	T	0	B	0.001	B	0.088	N	1	N	-0.49	N	0.89	T	-0.74	N
1722	25363760	11	63899077	63899077	A	C	DeNovo	.	.	11q13.1	exonic	MARK2	2011	.	nonsynonymous SNV	MARK2:NM_001039469:exon7:c.A500C:p.H167P,MARK2:NM_001163296:exon7:c.A500C:p.H167P,MARK2:NM_001163297:exon7:c.A500C:p.H167P,MARK2:NM_004954:exon7:c.A500C:p.H167P,MARK2:NM_017490:exon7:c.A401C:p.H134P	.	.	.	.	.	.	.	.	.	.	.	.	.	.	.	.	.	0	D	0.997	D	0.948	D	0	D	1	D	4.59	H	-1.87	D	-9.65	D
1723	25363760	11	65538552	65538552	C	T	DeNovo	.	.	11q13.1	exonic	SCYL1	57410	.	nonsynonymous SNV	SCYL1:NM_001048218:exon18:c.C2362T:p.R788W,SCYL1:NM_020680:exon18:c.C2413T:p.R805W	Spinocerebellar ataxia, autosomal recessive 21, Autosomal recessive	.	.	.	.	.	.	.	.	.	.	.	.	.	.	.	.	0.001	D	1	D	0.995	D	0	D	1	D	1.59	L	2.88	T	-2.96	D
1725	25363760	11	65650585	65650585	C	A	DeNovo	.	.	11q13.1	exonic	SIPA1	6494	.	nonsynonymous SNV	SIPA1:NM_006747:exon16:c.C2999A:p.A1000E,SIPA1:NM_153253:exon16:c.C2999A:p.A1000E	.	.	.	.	.	.	.	.	.	.	.	.	.	.	.	.	.	0.032	D	0.999	D	0.969	D	0	U	0.972	D	1.59	L	-1.74	D	-1.61	N
1727	25363760	11	66057332	66057332	G	C	DeNovo	.	.	11q13.1	exonic	SF3B2	10992	.	nonsynonymous SNV	SF3B2:NM_006842:exon7:c.G734C:p.R245P	.	.	.	.	.	.	.	.	.	.	.	.	.	.	.	.	.	0.005	D	0.981	D	0.549	P	0	D	0.861	D	0	N	.	.	0.25	N
1728	25363760	11	66263745	66263745	G	C	DeNovo	.	.	11q13.2	exonic	KLC2	64837	.	nonsynonymous SNV	KLC2:NM_001134774:exon5:c.G607C:p.A203P,KLC2:NM_001134775:exon6:c.G838C:p.A280P,KLC2:NM_001134776:exon6:c.G838C:p.A280P,KLC2:NM_001318734:exon6:c.G838C:p.A280P,KLC2:NM_022822:exon6:c.G838C:p.A280P	Spastic paraplegia, optic atrophy, and neuropathy, Autosomal recessive	.	.	.	.	.	.	.	.	.	.	.	.	.	.	.	.	0.05	D	1	D	0.996	D	0.015	N	1	D	1.9	L	-3.38	D	-4.67	D
1730	25363760	11	66493577	66493577	G	A	DeNovo	.	.	11q13.2	exonic	DPP3	10072	.	nonsynonymous SNV	DPP3:NM_001256670:exon11:c.G1243A:p.V415M,DPP3:NM_005700:exon12:c.G1333A:p.V445M,DPP3:NM_130443:exon12:c.G1333A:p.V445M	.	.	.	.	.	.	.	.	.	.	.	.	.	.	.	.	.	0.001	D	1	D	0.998	D	0	D	1	D	3.38	M	1.64	T	-2.43	N
1731	25363760	11	66591209	66591209	T	G	DeNovo	.	.	11q13.2	exonic	CCDC87	55231	.	nonsynonymous SNV	CCDC87:NM_018219:exon1:c.A1807C:p.N603H	.	.	.	.	.	.	.	.	.	.	.	.	.	.	.	.	.	0.035	D	0.875	P	0.275	B	0.121	N	1	N	1.61	L	1.46	T	-2.09	N
1732	25363760	11	66625500	66625500	G	A	DeNovo	.	.	11q13.2	exonic	RBM14	10432	.	nonsynonymous SNV	RBM14:NM_006328:exon2:c.G1624A:p.G542S	.	.	.	.	.	.	.	.	.	.	.	.	.	.	.	.	.	0.081	T	1	D	0.987	D	0	D	1	D	0	N	-1.36	T	-0.46	N
1733	25363760	11	66685899	66685899	C	T	DeNovo	.	.	11q13.2	exonic	SPTBN2	6712	.	nonsynonymous SNV	SPTBN2:NM_006946:exon37:c.G7145A:p.R2382H	Spinocerebellar ataxia 5, Autosomal dominant;Spinocerebellar ataxia, autosomal recessive 14, Autosomal recessive	.	.	.	.	.	.	.	.	.	.	.	.	.	.	.	.	0	D	1	D	0.994	D	0	D	1	D	1.76	L	-0.89	T	-2.37	N
1734	25363760	11	66843770	66843770	C	T	DeNovo	.	.	11q13.2	exonic	RCE1	9986	.	nonsynonymous SNV	RCE1:NM_005133:exon2:c.C197T:p.A66V	.	.	rs545064317	5.15e-05	0	0	0	0	1.57e-05	0	0.0003	0.000199681	.	.	.	.	.	0.022	D	0.921	P	0.103	B	0.001	N	1	D	1.185	L	.	.	-1.83	N
1737	25363760	11	68406550	68406550	G	A	DeNovo	.	.	11q13.2	exonic	LRP5	4041	.	nonsynonymous SNV	LRP5:NM_001291902:exon9:c.G85A:p.G29R,LRP5:NM_002335:exon9:c.G1828A:p.G610R	Exudative vitreoretinopathy 4, Autosomal recessive, Autosomal dominant;Hyperostosis, endosteal, Autosomal dominant;Osteopetrosis, autosomal dominant 1, Autosomal dominant;Osteoporosis-pseudoglioma syndrome, Autosomal recessive;Osteosclerosis, Autosomal dominant;van Buchem disease, type 2, Autosomal dominant	.	rs80358313	.	.	.	.	.	.	.	.	.	Pathogenic	Exudative_vitreoretinopathy_4\x2c_autosomal_recessive	RCV000006674.3	MedGen	C4016839	0	D	1	D	0.993	D	0	U	1	A	3.73	H	-4.93	D	-7.06	D
1738	25363760	11	68433758	68433758	G	A	DeNovo	.	.	11q13.2	exonic	LRP5	4041	.	nonsynonymous SNV	LRP5:NM_001291902:exon18:c.G2177A:p.R726Q,LRP5:NM_002335:exon18:c.G3920A:p.R1307Q	Exudative vitreoretinopathy 4, Autosomal recessive, Autosomal dominant;Hyperostosis, endosteal, Autosomal dominant;Osteopetrosis, autosomal dominant 1, Autosomal dominant;Osteoporosis-pseudoglioma syndrome, Autosomal recessive;Osteosclerosis, Autosomal dominant;van Buchem disease, type 2, Autosomal dominant	.	rs760090713	3.38e-05	0	0	0	0	0	0	0.0002	.	.	.	.	.	.	0.116	T	0.709	P	0.311	B	0.035	U	0.687	D	0.525	N	-2.27	D	-0.15	N
1739	25363760	11	72015030	72015030	C	T	DeNovo	.	.	11q13.4	exonic	NUMA1	4926	.	nonsynonymous SNV	NUMA1:NM_006185:exon15:c.G2473A:p.A825T,NUMA1:NM_001286561:exon16:c.G2473A:p.A825T	Leukemia, acute promyelocytic, somatic	.	.	.	.	.	.	.	.	.	.	.	.	.	.	.	.	0.113	T	0.026	B	0.04	B	0.004	N	1	D	1.355	L	2.69	T	-0.78	N
1740	25363760	11	72016450	72016450	G	T	DeNovo	.	.	11q13.4	exonic	NUMA1	4926	.	nonsynonymous SNV	NUMA1:NM_006185:exon14:c.C1200A:p.N400K,NUMA1:NM_001286561:exon15:c.C1200A:p.N400K	Leukemia, acute promyelocytic, somatic	.	.	.	.	.	.	.	.	.	.	.	.	.	.	.	.	0.403	T	0.082	B	0.059	B	0.527	N	1	N	1.445	L	2.77	T	-1.08	N
1741	25363760	11	74098199	74098199	T	C	DeNovo	.	.	11q13.4	exonic	C2CD3	26005	.	nonsynonymous SNV	C2CD3:NM_001286577:exon16:c.A2789G:p.D930G,C2CD3:NM_015531:exon16:c.A2789G:p.D930G	.	.	.	.	.	.	.	.	.	.	.	.	.	.	.	.	.	0.008	D	1	D	0.998	D	0	D	1	D	2.61	M	0.88	T	-4.63	D
1744	25363760	11	77747067	77747067	A	G	DeNovo	.	.	11q14.1	exonic	RSF1	51773	.	nonsynonymous SNV	RSF1:NM_016578:exon3:c.T341C:p.M114T	.	.	.	.	.	.	.	.	.	.	.	.	.	.	.	.	.	0.103	T	0.999	D	0.991	D	0	D	1	D	0.84	L	1.38	T	-0.92	N
1745	25363760	11	83278776	83278776	T	C	DeNovo	.	.	11q14.1	exonic	CCDC90B	60492	.	nonsynonymous SNV	CCDC90B:NM_001286116:exon3:c.A247G:p.N83D,CCDC90B:NM_021825:exon3:c.A274G:p.N92D	.	.	.	.	.	.	.	.	.	.	.	.	.	.	.	.	.	0.344	T	0.634	P	0.272	B	0	D	1	D	1.575	L	0.89	T	-2.19	N
1746	25363760	11	83786722	83786722	G	C	DeNovo	.	.	11q14.1	exonic	DLG2	1740	.	nonsynonymous SNV	DLG2:NM_001142700:exon10:c.C1169G:p.T390R,DLG2:NM_001206769:exon12:c.C1595G:p.T532R,DLG2:NM_001300983:exon13:c.C1478G:p.T493R,DLG2:NM_001351276:exon13:c.C1535G:p.T512R,DLG2:NM_001364:exon13:c.C1478G:p.T493R,DLG2:NM_001351275:exon16:c.C1826G:p.T609R,DLG2:NM_001351274:exon17:c.C1829G:p.T610R,DLG2:NM_001142699:exon18:c.C1793G:p.T598R	.	.	.	.	.	.	.	.	.	.	.	.	.	.	.	.	.	0.129	T	0.978	D	0.864	P	0.001	D	1	D	1.395	L	1.65	T	-3.51	D
1747	25363760	11	92524937	92524937	A	G	DeNovo	.	.	11q14.3	exonic	FAT3	120114	.	nonsynonymous SNV	FAT3:NM_001008781:exon2:c.A3596G:p.N1199S	.	.	rs113812575	0.0014	0.0147	0.0002	0	0	0.0004	0	0	0.00519169	.	.	.	.	.	0.032	D	0.999	D	0.997	D	.	.	0.995	D	2.06	M	0.15	T	-2.64	D
1748	25363760	11	93679449	93679449	G	A	DeNovo	.	.	11q21	exonic	CEP295	85459	.	nonsynonymous SNV	CEP295:NM_033395:exon7:c.G662A:p.R221Q	.	.	rs377332164	4.59e-05	0.0005	0	0	0	0	0	0	.	.	.	.	.	.	0.011	D	0.994	D	0.808	P	0.002	N	1	D	1.935	M	2.8	T	-2.5	D
1749	25363760	11	94063713	94063713	C	G	DeNovo	.	.	11q21	exonic	HEPHL1	341208	.	nonsynonymous SNV	HEPHL1:NM_001098672:exon3:c.C621G:p.C207W	.	.	.	.	.	.	.	.	.	.	.	.	.	.	.	.	.	0	D	1	D	1	D	0	D	1	D	3.615	H	-5.92	D	-10.12	D
1750	25363760	11	94607476	94607476	A	T	DeNovo	.	.	11q21	exonic	PIWIL4	143689	.	nonsynonymous SNV	PIWIL4:NM_152431:exon14:c.A1676T:p.Y559F	.	.	.	.	.	.	.	.	.	.	.	.	.	.	.	.	.	0	D	1	D	0.998	D	0	D	1	D	3.755	H	0.92	T	-3.72	D
1753	25363760	11	108510669	108510669	C	A	DeNovo	.	.	11q22.3	exonic	EXPH5	23086	.	nonsynonymous SNV	EXPH5:NM_001144765:exon3:c.G4274T:p.R1425I,EXPH5:NM_001144764:exon4:c.G4370T:p.R1457I,EXPH5:NM_001144763:exon6:c.G4610T:p.R1537I,EXPH5:NM_015065:exon6:c.G4838T:p.R1613I,EXPH5:NM_001308019:exon7:c.G4817T:p.R1606I	Epidermolysis bullosa, nonspecific, autosomal recessive, Autosomal recessive	.	.	.	.	.	.	.	.	.	.	.	.	.	.	.	.	0.002	D	0.999	D	0.948	D	0	D	0.999	D	2.175	M	3.6	T	-4.35	D
1756	25363760	11	113399303	113399303	G	A	DeNovo	.	.	11q23.2	exonic	ANKK1	255239	.	nonsynonymous SNV	ANKK1:NM_178510:exon8:c.G1334A:p.R445H	Dopamine receptor D2, reduced brain density of (3)	.	rs201891002	6.56e-05	0	0.0002	0.0002	0	6.97e-05	0	0	0.000399361	.	.	.	.	.	0.007	D	1	D	0.99	D	0.002	N	0.686	N	1.415	L	-0.21	T	-2.8	D
1757	25363760	11	114571074	114571074	T	G	DeNovo	.	.	11q23.2	exonic	NXPE4	54827	.	nonsynonymous SNV	NXPE4:NM_001077639:exon6:c.A1499C:p.K500T,NXPE4:NM_017678:exon6:c.A647C:p.K216T	.	.	.	.	.	.	.	.	.	.	.	.	.	.	.	.	.	0.066	T	0.792	P	0.542	P	0	D	1	N	2.72	M	2.54	T	-3.33	D
1758	25363760	11	117238891	117238891	G	A	DeNovo	.	.	11q23.3	exonic	RNF214	257160	.	nonsynonymous SNV	RNF214:NM_001077239:exon3:c.G398A:p.R133Q,RNF214:NM_207343:exon3:c.G398A:p.R133Q	.	.	rs766539493	1.66e-05	0	0	0	0	1.5e-05	0	6.06e-05	.	.	.	.	.	.	0.251	T	0	B	0	B	0.504	N	1	D	0.69	N	1.16	T	0.68	N
1759	25363760	11	117281681	117281681	C	T	DeNovo	.	.	11q23.3	exonic	RNF214	257160	.	nonsynonymous SNV	RNF214:NM_001077239:exon10:c.C1318T:p.P440S,RNF214:NM_001278249:exon10:c.C853T:p.P285S,RNF214:NM_207343:exon10:c.C1318T:p.P440S	.	.	rs117682598	8.29e-06	0	0	0	0	1.5e-05	0	0	0.000199681	.	.	.	.	.	1	T	0.996	D	0.991	D	0	D	1	D	1.495	L	1.21	T	-2.45	N
1760	25363760	11	118474103	118474103	T	A	DeNovo	.	.	11q23.3	exonic	KMT2A	4297	.	nonsynonymous SNV	KMT2A:NM_001197104:exon3:c.T2944A:p.S982T,KMT2A:NM_005933:exon3:c.T2944A:p.S982T	Leukemia, myeloid/lymphoid or mixed-lineage, Autosomal dominant;Wiedemann-Steiner syndrome, Autosomal dominant	.	.	.	.	.	.	.	.	.	.	.	.	.	.	.	.	0.31	T	0.924	P	0.339	B	0.002	N	0.867	N	0.205	N	2.16	T	-0.6	N
1762	25363760	11	119089123	119089123	C	T	DeNovo	.	.	11q23.3	exonic	HMBS	3145	.	nonsynonymous SNV	HMBS:NM_000190:exon4:c.C202T:p.L68F,HMBS:NM_001024382:exon4:c.C151T:p.L51F,HMBS:NM_001258208:exon4:c.C202T:p.L68F,HMBS:NM_001258209:exon4:c.C151T:p.L51F	Porphyria, acute intermittent, Autosomal dominant;Porphyria, acute intermittent, nonerythroid variant, Autosomal dominant	.	.	.	.	.	.	.	.	.	.	.	.	.	.	.	.	0.001	D	1	D	1	D	0	D	1	D	3.235	M	-7.32	D	-3.7	D
1763	25363760	11	120225677	120225677	G	C	DeNovo	.	.	11q23.3	exonic	OAF	220323	.	nonsynonymous SNV	OAF:NM_178507:exon2:c.G248C:p.R83P	.	.	.	.	.	.	.	.	.	.	.	.	.	.	.	.	.	0.004	D	0.999	D	0.974	D	0	D	1	D	2.14	M	1.18	T	-4.6	D
1764	25363760	11	120819807	120819807	G	T	DeNovo	.	.	11q23.3	exonic	GRIK4	2900	.	nonsynonymous SNV	GRIK4:NM_001282470:exon5:c.G398T:p.R133I,GRIK4:NM_001282473:exon6:c.G398T:p.R133I,GRIK4:NM_014619:exon6:c.G398T:p.R133I	.	.	.	.	.	.	.	.	.	.	.	.	.	.	.	.	.	0.019	D	0.982	D	0.782	P	0	D	1	D	2.015	M	2	T	-3.5	D
1766	25363760	11	121127847	121127847	G	A	DeNovo	.	.	11q23.3	exonic	TECTA	7007	.	nonsynonymous SNV	TECTA:NM_005422:exon8:c.G1870A:p.A624T	Deafness, autosomal dominant 8/12, Autosomal dominant;Deafness, autosomal recessive 21, Autosomal recessive	.	.	.	.	.	.	.	.	.	.	.	.	.	.	.	.	0.502	T	0.001	B	0.007	B	0.023	N	0.996	N	-0.635	N	-2.66	D	-0.38	N
1767	25363760	11	125411840	125411840	G	A	DeNovo	.	.	11q24.2	exonic	PKNOX2	63876	.	nonsynonymous SNV	PKNOX2:NM_022062:exon10:c.G911A:p.R304H	.	.	rs758257491	8.28e-06	0.0001	0	0	0	0	0	0	.	.	.	.	.	.	0	D	1	D	0.999	D	0	D	1	D	1.75	L	-1.83	D	-4.27	D
1768	25363760	11	125895523	125895523	C	G	DeNovo	.	.	11q24.2	exonic	PUS3	83480	.	nonsynonymous SNV	PUS3:NM_001271985:exon2:c.G21C:p.K7N,PUS3:NM_031307:exon3:c.G645C:p.K215N	.	.	.	.	.	.	.	.	.	.	.	.	.	.	.	.	.	0.339	T	0.943	P	0.763	P	0	D	1	D	2.235	M	0.53	T	-2.1	N
1769	25363760	11	125961811	125961811	G	A	DeNovo	.	.	11q24.2	exonic	CDON	50937	.	nonsynonymous SNV	CDON:NM_001243597:exon19:c.C3544T:p.P1182S,CDON:NM_016952:exon19:c.C3544T:p.P1182S	Holoprosencephaly 11, Autosomal dominant, Isolated cases	.	.	.	.	.	.	.	.	.	.	.	.	.	.	.	.	0.145	T	0.079	B	0.03	B	0	D	1	N	2.125	M	0.43	T	-0.72	N
1770	25363760	11	125994290	125994290	C	T	DeNovo	.	.	11q24.2	exonic	CDON	50937	.	nonsynonymous SNV	CDON:NM_001243597:exon14:c.G2644A:p.V882I,CDON:NM_016952:exon14:c.G2644A:p.V882I	Holoprosencephaly 11, Autosomal dominant, Isolated cases	.	.	.	.	.	.	.	.	.	.	.	.	.	.	.	.	0.092	T	0.999	D	0.998	D	0	D	1	D	1.775	L	0.26	T	-0.68	N
1772	25363760	11	126463285	126463285	C	T	DeNovo	.	.	11q24.2	exonic	KIRREL3	84623	.	nonsynonymous SNV	KIRREL3:NM_001161707:exon6:c.G614A:p.R205Q,KIRREL3:NM_001301097:exon6:c.G614A:p.R205Q,KIRREL3:NM_032531:exon6:c.G614A:p.R205Q	Mental retardation, autosomal dominant 4	.	rs572991045	1.69e-05	0	0	0	0	3.04e-05	0	0	.	.	.	.	.	.	0.023	D	1	D	0.989	D	0	D	1	D	2.325	M	-0.97	T	-2.29	N
1773	25363760	11	128573081	128573081	G	A	DeNovo	.	.	11q24.3	exonic	ETS1	2113	.	nonsynonymous SNV	ETS1:NM_001143820:exon2:c.C50T:p.A17V	.	.	rs761175011	0.0001	0	0.0002	0	0	0.0002	0	0	.	.	.	.	.	.	0.182	T	0	B	0	B	0.011	N	1	N	.	.	2.79	T	-0.51	N
1774	25363760	11	128969887	128969887	G	A	DeNovo	.	.	11q24.3	exonic	ARHGAP32	9743	.	nonsynonymous SNV	ARHGAP32:NM_014715:exon13:c.C4237T:p.R1413W,ARHGAP32:NM_001142685:exon22:c.C5284T:p.R1762W	.	.	rs747342727	8.24e-06	0	0	0.0001	0	0	0	0	.	.	.	.	.	.	0	D	1	D	0.999	D	0	D	1	D	2.095	M	2.24	T	-2.84	D
1775	25363760	11	130200044	130200044	C	G	DeNovo	.	.	11q24.3	exonic	ST14	6768	.	nonsynonymous SNV	ST14:NM_021978:exon16:c.C1901G:p.A634G	Ichthyosis, congenital, autosomal recessive 11, Autosomal recessive	.	.	.	.	.	.	.	.	.	.	.	.	.	.	.	.	0.019	D	0.008	B	0.019	B	0.9	N	1	N	0.145	N	-3.13	D	-2.33	N
1776	25363760	12	198909	198909	A	C	DeNovo	.	.	12p13.33	exonic	SLC6A12	6539	.	nonsynonymous SNV	SLC6A12:NM_001206931:exon7:c.T734G:p.F245C,SLC6A12:NM_001122847:exon8:c.T734G:p.F245C,SLC6A12:NM_001122848:exon8:c.T734G:p.F245C,SLC6A12:NM_003044:exon9:c.T734G:p.F245C	.	.	.	.	.	.	.	.	.	.	.	.	.	.	.	.	.	0	D	1	D	1	D	0	D	1	D	4.695	H	-1.27	T	-7.57	D
1777	25363760	12	237289	237289	G	A	DeNovo	.	.	12p13.33	exonic	SLC6A13	6540	.	nonsynonymous SNV	SLC6A13:NM_001190997:exon4:c.C289T:p.R97W,SLC6A13:NM_016615:exon6:c.C565T:p.R189W	.	.	rs144675285	6.68e-05	0.0002	0	0	0	1.52e-05	0	0.0003	0.000399361	.	.	.	.	.	0	D	1	D	0.999	D	0	D	1	D	4.06	H	-1.13	T	-6.59	D
1778	25363760	12	2859014	2859014	G	A	DeNovo	.	.	12p13.33	exonic	FOXM1	2305	.	nonsynonymous SNV	FOXM1:NM_001243088:exon8:c.C1871T:p.P624L,FOXM1:NM_001243089:exon8:c.C1868T:p.P623L,FOXM1:NM_202003:exon8:c.C1871T:p.P624L,FOXM1:NM_021953:exon9:c.C1916T:p.P639L,FOXM1:NM_202002:exon10:c.C2030T:p.P677L	.	.	.	.	.	.	.	.	.	.	.	.	.	.	.	.	.	0	D	1	D	1	D	0	N	1	D	2.215	M	-5.05	D	-4.57	D
1781	25363760	12	7398498	7398498	T	C	DeNovo	.	.	12p13.31	exonic	CD163L1	283316	.	nonsynonymous SNV	CD163L1:NM_001297650:exon7:c.A1525G:p.T509A,CD163L1:NM_174941:exon7:c.A1495G:p.T499A	.	.	.	.	.	.	.	.	.	.	.	.	.	.	.	.	.	0.068	T	1	D	0.999	D	0.008	U	0.894	N	2.655	M	1.17	T	-3.95	D
1785	25363760	12	12330451	12330451	G	A	DeNovo	.	.	12p13.2	exonic	MANSC1	54682	.	nonsynonymous SNV	MANSC1:NM_018050:exon4:c.C872T:p.A291V	.	.	rs770162136	1.65e-05	0	0	0.0001	0	1.5e-05	0	0	.	.	.	.	.	.	1	T	0	B	0	B	.	.	1	N	-0.895	N	2.27	T	0.16	N
1787	25363760	12	21200533	21200533	C	G	DeNovo	.	.	12p12.1	exonic	SLCO1B1	10599	.	nonsynonymous SNV	SLCO1B1:NM_006446:exon9:c.C996G:p.I332M	Hyperbilirubinemia, Rotor type, digenic, Digenic recessive	.	.	.	.	.	.	.	.	.	.	.	.	.	.	.	.	0.007	D	0.233	B	0.314	B	0	D	0.578	D	2.39	M	0.21	T	-1.85	N
1788	25363760	12	21200541	21200541	A	T	DeNovo	.	.	12p12.1	exonic	SLCO1B1	10599	.	nonsynonymous SNV	SLCO1B1:NM_006446:exon9:c.A1004T:p.N335I	Hyperbilirubinemia, Rotor type, digenic, Digenic recessive	.	.	.	.	.	.	.	.	.	.	.	.	.	.	.	.	0	D	0.997	D	0.973	D	0	D	0.999	D	3.62	H	0.45	T	-8.71	D
1789	25363760	12	27027363	27027363	T	G	DeNovo	.	.	12p11.23	exonic	MED21	9412	.	nonsynonymous SNV	MED21:NM_001271811:exon3:c.T172G:p.C58G,MED21:NM_004264:exon3:c.T174G:p.F58L	.	.	.	.	.	.	.	.	.	.	.	.	.	.	.	.	.	0	D	0.77	P	0.3	B	0	D	1	D	2.015	M	.	.	-5.33	D
1791	25363760	12	41573246	41573246	G	A	DeNovo	.	.	12q12	exonic	PDZRN4	29951	.	nonsynonymous SNV	PDZRN4:NM_013377:exon8:c.G1693A:p.V565I,PDZRN4:NM_001164595:exon10:c.G2467A:p.V823I	.	.	.	.	.	.	.	.	.	.	.	.	.	.	.	.	.	0.276	T	0.053	B	0.038	B	0.252	N	1	N	0.69	N	0.91	T	-0.26	N
1792	25363760	12	43797053	43797053	G	A	DeNovo	.	.	12q12	exonic	TWF1	5756	.	nonsynonymous SNV	TWF1:NM_002822:exon8:c.C805T:p.R269W,TWF1:NM_001242397:exon9:c.C826T:p.R276W	.	.	rs770428704	1.65e-05	0	0.0002	0	0	0	0	0	.	.	.	.	.	.	0.005	D	1	D	1	D	0	D	1	D	3.135	M	0.92	T	-7.87	D
1795	25363760	12	48669159	48669159	G	A	DeNovo	.	.	12q13.11	exonic	KANSL2	54934	.	nonsynonymous SNV	KANSL2:NM_017822:exon6:c.C823T:p.H275Y	.	.	.	.	.	.	.	.	.	.	.	.	.	.	.	.	.	0.692	T	0.998	D	0.905	P	0	D	1	D	1.135	L	1.03	T	-1.05	N
1797	25363760	12	50675440	50675440	T	A	DeNovo	.	.	12q13.12	exonic	DIP2B	57609	.	nonsynonymous SNV	DIP2B:NM_173602:exon7:c.T908A:p.I303N	Mental retardation, FRA12A type, Autosomal dominant	.	.	.	.	.	.	.	.	.	.	.	.	.	.	.	.	0	D	0.999	D	0.949	D	0	D	1	D	1.61	L	1	T	-4.11	D
1798	25363760	12	52287630	52287630	C	T	DeNovo	.	.	12q13.13	exonic	KRT81	3887	.	nonsynonymous SNV	KRT81:NM_002281:exon6:c.G992A:p.R331K	Monilethrix, Autosomal dominant	.	.	.	.	.	.	.	.	.	.	.	.	.	.	.	.	0.03	D	0.678	P	0.458	P	0	U	1	D	3.095	M	-1.03	T	-2.68	D
1800	25363760	12	52432044	52432044	G	A	DeNovo	.	.	12q13.13	exonic	KRT75	9119	.	nonsynonymous SNV	KRT75:NM_004693:exon3:c.C736T:p.R246C	.	ID=COSM1362488;OCCURENCE=1(large_intestine)	rs779742513	8.24e-05	0	0.0003	0	0	7.5e-05	0	0.0001	.	.	.	.	.	.	0.013	D	0.947	P	0.597	P	0	D	1	D	3.715	H	-2.61	D	-7.01	D
1801	25363760	12	52548217	52548217	G	A	DeNovo	.	.	12q13.13	exonic	KRT71	112802	.	nonsynonymous SNV	KRT71:NM_033448:exon5:c.C913T:p.R305C	.	.	rs34468387	0.0027	0.0082	0.002	0	0.0009	0.003	0.0022	0.0004	0.00299521	.	.	.	.	.	0	D	1	D	0.967	D	0	D	1	N	3.135	M	-3.22	D	-6.24	D
1802	25363760	12	53061147	53061147	G	A	DeNovo	.	.	12q13.13	exonic	TNS2	23371	.	nonsynonymous SNV	TNS2:NM_015319:exon20:c.G3271A:p.G1091R,TNS2:NM_170754:exon20:c.G3241A:p.G1081R,TNS2:NM_198316:exon20:c.G2869A:p.G957R	.	.	rs752823501	3.42e-05	0	8.67e-05	0	0	4.59e-05	0	0	.	.	.	.	.	.	0.006	D	0.998	D	0.79	P	0.176	N	1	N	1.39	L	-3.4	D	-1.11	N
1803	25363760	12	53192785	53192785	G	A	DeNovo	.	.	12q13.13	exonic	ITGB7	3695	.	nonsynonymous SNV	ITGB7:NM_000889:exon13:c.C1852T:p.R618C	.	.	rs758795578	3.31e-05	0	0	0.0001	0	4.51e-05	0	0	.	.	.	.	.	.	0.083	T	0.938	P	0.417	B	0.27	N	1	N	1.63	L	-3.08	D	-3.17	D
1805	25363760	12	54572646	54572646	G	A	DeNovo	.	.	12q13.2	exonic	PDE1B	5153	.	nonsynonymous SNV	PDE1B:NM_001315535:exon4:c.G28A:p.G10S,PDE1B:NM_001165975:exon6:c.G580A:p.G194S,PDE1B:NM_001288769:exon6:c.G517A:p.G173S,PDE1B:NM_001315534:exon6:c.G229A:p.G77S,PDE1B:NM_000924:exon7:c.G640A:p.G214S,PDE1B:NM_001288768:exon7:c.G229A:p.G77S	.	.	.	.	.	.	.	.	.	.	.	.	.	.	.	.	.	0.002	D	0.994	D	0.979	D	0	D	1	D	2.345	M	-0.49	T	-5.96	D
1806	25363760	12	56128398	56128398	C	T	DeNovo	.	.	12q13.2	exonic	ESYT1	23344	.	nonsynonymous SNV	ESYT1:NM_001184796:exon1:c.C79T:p.P27S,ESYT1:NM_015292:exon1:c.C79T:p.P27S	.	.	.	.	.	.	.	.	.	.	.	.	.	.	.	.	.	0.054	T	0.005	B	0.003	B	0.226	N	0.997	N	1.245	L	0.51	T	-0.1	N
1808	25363760	12	56235240	56235240	C	T	DeNovo	.	.	12q13.3	exonic	SLC39A5	283375	.	nonsynonymous SNV	SLC39A5:NM_001135195:exon5:c.C718T:p.R240C,SLC39A5:NM_173596:exon7:c.C718T:p.R240C	Myopia 24, autosomal dominant, Autosomal dominant	ID=COSM3812572;OCCURENCE=1(breast)	rs745642336	1.78e-05	0	0	0	0	0	0	0.0002	.	.	.	.	.	.	0.045	D	0.975	D	0.663	P	0.107	N	0.512	N	2.095	M	0.69	T	-0.11	N
1809	25363760	12	56351150	56351150	G	A	DeNovo	.	.	12q13.3	exonic	STAT2	6773	.	nonsynonymous SNV	STAT2:NM_005419:exon10:c.C982T:p.P328S,STAT2:NM_198332:exon10:c.C970T:p.P324S	Immunodeficiency 44, Autosomal recessive	.	.	.	.	.	.	.	.	.	.	.	.	.	.	.	.	0.035	D	0.987	D	0.908	P	0.097	N	0.894	N	1.89	L	-3.06	D	-3.37	D
1810	25363760	12	56423805	56423805	G	A	DeNovo	.	.	12q13.3	exonic	TIMELESS	8914	.	nonsynonymous SNV	TIMELESS:NM_001330295:exon16:c.C1955T:p.P652L,TIMELESS:NM_003920:exon16:c.C1958T:p.P653L	.	.	.	.	.	.	.	.	.	.	.	.	.	.	.	.	.	0.086	T	0	B	0.001	B	0.023	N	1	D	1.1	L	3.27	T	-2.4	N
1811	25363760	12	57205467	57205467	G	A	DeNovo	.	.	12q13.3	exonic	LRP1	4035	.	nonsynonymous SNV	LRP1:NM_002332:exon74:c.G11452A:p.G3818S	.	.	rs146939487	5.86e-05	0	0.0005	0	0	1.53e-05	0	0	0.000399361	.	.	.	.	.	0.534	T	0.76	P	0.057	B	0	D	0.983	D	0.55	N	1.6	T	-0.45	N
1812	25363760	12	57576344	57576344	A	G	DeNovo	.	.	12q13.3	exonic	KIF5A	3798	.	nonsynonymous SNV	KIF5A:NM_004984:exon19:c.A2164G:p.N722D	Myoclonus, intractable, neonatal, Autosomal dominant;Spastic paraplegia 10, autosomal dominant, Autosomal dominant	.	.	.	.	.	.	.	.	.	.	.	.	.	.	.	.	0.634	T	0.002	B	0.002	B	0	D	1	D	0.515	N	-1.11	T	-0.02	N
1813	25363760	12	57731454	57731454	C	T	DeNovo	.	.	12q14.1	exonic	AGAP2	116986	.	nonsynonymous SNV	AGAP2:NM_001122772:exon10:c.G2057A:p.R686Q,AGAP2:NM_014770:exon10:c.G1049A:p.R350Q	.	.	.	.	.	.	.	.	.	.	.	.	.	.	.	.	.	0.034	D	1	D	1	D	0	D	1	D	1.135	L	-1.24	T	-3.6	D
1814	25363760	12	57763729	57763729	C	T	DeNovo	.	.	12q14.1	exonic	CYP27B1	1594	.	nonsynonymous SNV	CYP27B1:NM_000785:exon8:c.G1295A:p.R432H	Vitamin D-dependent rickets, type I, Autosomal recessive	ID=COSM1363434;OCCURENCE=1(large_intestine)	rs768857789	8.26e-06	0	8.64e-05	0	0	0	0	0	.	.	.	.	.	.	0.001	D	1	D	1	D	0	D	1	D	2.18	M	-2.64	D	-4.7	D
1815	25363760	12	63668338	63668338	G	A	DeNovo	.	.	12q14.2	exonic	DPY19L2	283417	.	nonsynonymous SNV	DPY19L2:NM_173812:exon1:c.C56T:p.S19F	Spermatogenic failure 9, Autosomal recessive	.	rs780092860	8.75e-06	0	0	0	0	1.6e-05	0	0	.	.	.	.	.	.	0.024	D	0.085	B	0.03	B	0.055	U	1	N	0.805	L	1.4	T	-0.97	N
1817	25363760	12	64496984	64496984	C	T	DeNovo	.	.	12q14.2	exonic	TBK1	29110	.	nonsynonymous SNV	TBK1:NM_013254:exon17:c.C1796T:p.T599M	Frontotemporal dementia and/or amyotrophic lateral sclerosis 4, Autosomal dominant	.	rs750562338	9.27e-05	0	0	0	0.0008	1.54e-05	0	0.0003	.	.	.	.	.	.	0.105	T	0.564	P	0.13	B	0	D	0.994	N	0	N	2.55	T	-1.24	N
1819	25363760	12	65245877	65245877	A	C	DeNovo	.	.	12q14.3	exonic	LEMD3	23592	.	nonsynonymous SNV	LEMD3:NM_001167614:exon12:c.A2507C:p.K836T,LEMD3:NM_014319:exon12:c.A2510C:p.K837T	Buschke-Ollendorff syndrome, Autosomal dominant;Melorheostosis with osteopoikilosis, Isolated cases;Osteopoikilosis, Autosomal dominant	.	.	.	.	.	.	.	.	.	.	.	.	.	.	.	.	0.001	D	1	D	0.998	D	0	D	1	D	2.63	M	0.15	T	-4.5	D
1821	25363760	12	70552810	70552810	C	T	DeNovo	.	.	12q15	exonic	PTPRB	5787	.	nonsynonymous SNV	PTPRB:NM_001206971:exon18:c.G4430A:p.C1477Y,PTPRB:NM_001206972:exon18:c.G4430A:p.C1477Y,PTPRB:NM_002837:exon19:c.G4700A:p.C1567Y,PTPRB:NM_001330204:exon20:c.G5090A:p.C1697Y,PTPRB:NM_001109754:exon21:c.G5354A:p.C1785Y	.	.	.	.	.	.	.	.	.	.	.	.	.	.	.	.	.	0.001	D	1	D	1	D	0	D	1	D	2.365	M	0.66	T	-9.78	D
1824	25363760	12	79296181	79296181	C	G	DeNovo	.	.	12q21.2	exonic	SYT1	6857	.	nonsynonymous SNV	SYT1:NM_001135806:exon6:c.C587G:p.T196R,SYT1:NM_001291901:exon6:c.C578G:p.T193R,SYT1:NM_005639:exon7:c.C587G:p.T196R,SYT1:NM_001135805:exon8:c.C587G:p.T196R	.	.	.	.	.	.	.	.	.	.	.	.	.	.	.	.	.	0	D	1	D	0.999	D	0	D	1	D	4.115	H	1.58	T	-5.71	D
1825	25363760	12	93410814	93410814	C	T	DeNovo	.	.	12q22	exonic	UBE2N	7334	.	nonsynonymous SNV	UBE2N:NM_003348:exon3:c.G338A:p.S113N	.	.	rs555116824	8.24e-06	0	0	0	0	1.5e-05	0	0	0.000199681	.	.	.	.	.	0.062	T	0.017	B	0.045	B	.	.	1	D	1.715	L	1.19	T	-2.51	D
1827	25363760	12	100315559	100315559	G	A	DeNovo	.	.	12q23.1	exonic	SCYL2	55681	.	nonsynonymous SNV	SCYL2:NM_001317784:exon9:c.G1097A:p.R366H,SCYL2:NM_001330253:exon9:c.G1097A:p.R366H,SCYL2:NM_001330254:exon9:c.G1097A:p.R366H,SCYL2:NM_017988:exon9:c.G1097A:p.R366H,SCYL2:NM_001330256:exon10:c.G578A:p.R193H	.	.	rs558327678	2.48e-05	9.7e-05	0	0	0	1.5e-05	0	6.07e-05	0.000199681	.	.	.	.	.	0.001	D	1	D	0.999	D	0	D	1	D	2.815	M	1.45	T	-4.83	D
1829	25363760	12	101190526	101190526	C	T	DeNovo	.	.	12q23.1	exonic	SLC5A8	160728	.	nonsynonymous SNV	SLC5A8:NM_145913:exon6:c.G775A:p.V259I	.	.	.	.	.	.	.	.	.	.	.	.	.	.	.	.	.	0.251	T	0.004	B	0.047	B	0	N	0.997	D	0.82	L	-1.99	D	-0.35	N
1830	25363760	12	101770407	101770407	T	C	DeNovo	.	.	12q23.2	exonic	GNPTAB	79158	.	nonsynonymous SNV	GNPTAB:NM_024312:exon9:c.A1112G:p.Q371R	Mucolipidosis II alpha/beta, Autosomal recessive;Mucolipidosis III alpha/beta, Autosomal recessive	.	.	.	.	.	.	.	.	.	.	.	.	.	.	.	.	0.01	D	0.563	P	0.557	P	0	D	1	D	-0.525	N	-3.52	D	-2.25	N
1831	25363760	12	102044178	102044178	A	G	DeNovo	.	.	12q23.2	exonic	WASHC3	51019	.	nonsynonymous SNV	WASHC3:NM_001301107:exon4:c.T251C:p.V84A,WASHC3:NM_016053:exon4:c.T251C:p.V84A	.	.	.	.	.	.	.	.	.	.	.	.	.	.	.	.	.	0.994	T	0.332	B	0.158	B	0.079	N	0.854	D	0.985	L	.	.	-0.39	N
1832	25363760	12	106732933	106732933	G	A	DeNovo	.	.	12q23.3	exonic	RFX4	5992	.	nonsynonymous SNV	RFX4:NM_032491:exon11:c.G1199A:p.R400Q,RFX4:NM_001206691:exon15:c.G1508A:p.R503Q,RFX4:NM_213594:exon15:c.G1481A:p.R494Q	.	.	rs201949313	0.0003	0	0.0005	0.0027	0	9e-05	0.0011	0.0001	.	.	.	.	.	.	0.368	T	0	B	0.001	B	0.126	N	0.993	N	0.69	N	1	T	0.06	N
1833	25363760	12	107543949	107543949	C	T	DeNovo	.	.	12q23.3	exonic	BTBD11	121551	.	nonsynonymous SNV	BTBD11:NM_001018072:exon3:c.C1300T:p.R434C,BTBD11:NM_001347943:exon3:c.C1300T:p.R434C,BTBD11:NM_001347944:exon3:c.C202T:p.R68C	.	.	.	.	.	.	.	.	.	.	.	.	.	.	.	.	.	0.005	D	1	D	0.997	D	0	D	1	D	2.275	M	0.57	T	-4.66	D
1834	25363760	12	107751837	107751837	A	G	DeNovo	.	.	12q23.3	exonic	PRDM4	11108	.	nonsynonymous SNV	PRDM4:NM_012406:exon5:c.T704C:p.L235P	.	.	.	.	.	.	.	.	.	.	.	.	.	.	.	.	.	0.001	D	0.99	D	0.797	P	0.002	N	1	D	0.805	L	2.83	T	-0.54	N
1835	25363760	12	108518951	108518951	G	A	DeNovo	.	.	12q23.3	exonic	FICD	11153	.	nonsynonymous SNV	FICD:NM_007076:exon3:c.G853A:p.V285I	.	.	rs143642162	4.95e-05	0.0002	0	0	0	6.01e-05	0	0	.	.	.	.	.	.	1	T	0.163	B	0.042	B	0	D	1	D	-1.815	N	.	.	0.65	N
1836	25363760	12	108788233	108788233	C	T	DeNovo	.	.	12q24.11	exonic	SSH1	54434	.	nonsynonymous SNV	SSH1:NM_018984:exon15:c.G2905A:p.V969I	.	.	rs12311351	0.0003	0.0009	0.0002	0.002	0	0.0001	0.0022	0.0002	0.000798722	.	.	.	.	.	0.003	D	0.999	D	0.991	D	0.239	N	0.614	N	2.095	M	2.56	T	-0.55	N
1838	25363760	12	109559124	109559124	C	T	DeNovo	.	.	12q24.11	exonic	MMAB	326625	.	nonsynonymous SNV	MMAB:NM_052845:exon8:c.G616A:p.D206N	Methylmalonic aciduria, vitamin B12-responsive, due to defect in synthesis of adenosylcobalamin, cblB complementation type, Autosomal recessive	.	rs749182356	2.48e-05	0	0	0	0	4.5e-05	0	0	.	.	.	.	.	.	0.107	T	0.917	P	0.404	B	0	D	1	D	0.64	N	-2.52	D	-3.72	D
1839	25363760	12	109586025	109586025	G	T	DeNovo	.	.	12q24.11	exonic	MVK	4598	.	nonsynonymous SNV	MVK:NM_001301182:exon5:c.G375T:p.W125C,MVK:NM_000431:exon6:c.G531T:p.W177C,MVK:NM_001114185:exon6:c.G531T:p.W177C	Hyper-IgD syndrome, Autosomal recessive;Mevalonic aciduria, Autosomal recessive;Porokeratosis 3, multiple types, Autosomal dominant	.	.	.	.	.	.	.	.	.	.	.	.	.	.	.	.	0.005	D	1	D	0.998	D	0	D	1	D	2.19	M	-1.96	D	-5.15	D
1840	25363760	12	109769181	109769181	C	T	DeNovo	.	.	12q24.11	exonic	FAM222A	84915	.	nonsynonymous SNV	FAM222A:NM_032829:exon3:c.C1252T:p.P418S	.	.	.	.	.	.	.	.	.	.	.	.	.	.	.	.	.	0.008	D	0.562	P	0.275	B	0	D	1	D	2.015	M	1.54	T	-3.49	D
1841	25363760	12	109959913	109959913	G	T	DeNovo	.	.	12q24.11	exonic	GIT2	9815	.	nonsynonymous SNV	GIT2:NM_001135214:exon12:c.C1033A:p.L345M,GIT2:NM_001330153:exon12:c.C1030A:p.L344M,GIT2:NM_001330154:exon12:c.C1033A:p.L345M,GIT2:NM_014776:exon12:c.C1033A:p.L345M,GIT2:NM_057169:exon12:c.C1033A:p.L345M,GIT2:NM_057170:exon12:c.C1033A:p.L345M,GIT2:NM_139201:exon12:c.C1033A:p.L345M,GIT2:NM_001135213:exon13:c.C1039A:p.L347M	.	.	.	.	.	.	.	.	.	.	.	.	.	.	.	.	.	0	D	1	D	1	D	0	D	1	D	2.34	M	-3.23	D	-1.77	N
1845	25363760	12	110455867	110455867	T	C	DeNovo	.	.	12q24.11	exonic	GPN3	51184	.	nonsynonymous SNV	GPN3:NM_001164372:exon5:c.A631G:p.I211V,GPN3:NM_001164373:exon5:c.A544G:p.I182V,GPN3:NM_016301:exon5:c.A514G:p.I172V	.	.	.	.	.	.	.	.	.	.	.	.	.	.	.	.	.	0.965	T	0.001	B	0.012	B	0	N	1	D	-0.295	N	2.31	T	0.24	N
1847	25363760	12	111749226	111749226	G	T	DeNovo	.	.	12q24.12	exonic	ACAD10	80724	.	nonsynonymous SNV	ACAD10:NM_025247:exon18:c.G2698T:p.V900F,ACAD10:NM_001136538:exon19:c.G2791T:p.V931F	.	.	.	.	.	.	.	.	.	.	.	.	.	.	.	.	.	0.005	D	0.869	P	0.55	P	0.54	N	1	N	1.995	M	-5.32	D	-1.69	N
1848	25363760	12	112162499	112162499	C	T	DeNovo	.	.	12q24.13	exonic	HECTD4	283450	.	nonsynonymous SNV	HECTD4:NM_001109662:exon76:c.G12743A:p.R4248H	.	.	.	.	.	.	.	.	.	.	.	.	.	.	.	.	.	.	.	0.999	D	0.994	D	0	D	1	D	1.76	L	.	.	.	.
1852	25363760	12	113077481	113077481	G	A	DeNovo	.	.	12q24.13	exonic	DTX1	1840	.	nonsynonymous SNV	DTX1:NM_004416:exon2:c.G317A:p.G106D	.	.	.	.	.	.	.	.	.	.	.	.	.	.	.	.	.	0.002	D	1	D	0.999	D	0	U	1	D	2.815	M	0.85	T	-6.09	D
1854	25363760	12	113107153	113107153	C	G	DeNovo	.	.	12q24.13	exonic	RASAL1	8437	.	nonsynonymous SNV	RASAL1:NM_001193521:exon15:c.G1601C:p.C534S,RASAL1:NM_001301202:exon15:c.G1601C:p.C534S,RASAL1:NM_001193520:exon16:c.G1604C:p.C535S,RASAL1:NM_004658:exon16:c.G1601C:p.C534S	.	.	.	.	.	.	.	.	.	.	.	.	.	.	.	.	.	0.94	T	0	B	0	B	0	N	0.792	D	-2.28	N	2.42	T	2.37	N
1856	25363760	12	122200616	122200616	A	G	DeNovo	.	.	12q24.31	exonic	LRRC43	254050	.	nonsynonymous SNV	LRRC43:NM_001098519:exon9:c.A1576G:p.K526E,LRRC43:NM_152759:exon9:c.A1021G:p.K341E	.	.	rs199718757	8.64e-05	0	0	0	0	0.0002	0	0	0.00978435	.	.	.	.	.	0.809	T	0.932	P	0.444	B	.	.	1	N	1.175	L	0.31	T	-1.85	N
1857	25363760	12	122200617	122200617	A	G	DeNovo	.	.	12q24.31	exonic	LRRC43	254050	.	nonsynonymous SNV	LRRC43:NM_001098519:exon9:c.A1577G:p.K526R,LRRC43:NM_152759:exon9:c.A1022G:p.K341R	.	.	rs200955000	8.64e-05	0	0	0	0	0.0002	0	0	0.00978435	.	.	.	.	.	0.423	T	0.965	D	0.706	P	.	.	1	N	1.525	L	0.33	T	-1.18	N
1858	25363760	12	122762190	122762190	G	A	DeNovo	.	.	12q24.31	exonic	DENR	8562	.	nonsynonymous SNV	DENR:NM_003677:exon3:c.G110A:p.C37Y	.	.	.	.	.	.	.	.	.	.	.	.	.	.	.	.	.	0.001	D	0.999	D	0.98	D	.	.	1	D	3.69	H	.	.	-10.48	D
1859	25363760	12	122986293	122986293	G	A	DeNovo	.	.	12q24.31	exonic	PITPNM2	57605	.	nonsynonymous SNV	PITPNM2:NM_001300801:exon25:c.C3766T:p.R1256W,PITPNM2:NM_020845:exon25:c.C3784T:p.R1262W	.	.	rs760816212	2.48e-05	0	0	0	0	0	0	0.0001	.	.	.	.	.	.	0.001	D	1	D	0.997	D	0	D	1	D	2.485	M	1	T	-5.32	D
1861	25363760	12	123313662	123313662	T	C	DeNovo	.	.	12q24.31	exonic	SBNO1	55206	.	nonsynonymous SNV	SBNO1:NM_001167856:exon24:c.A3178G:p.M1060V,SBNO1:NM_018183:exon24:c.A3175G:p.M1059V	.	.	rs61760910	0.0109	0.0007	0.0062	0.0237	0.0011	0.0044	0.0152	0.0436	0.0159744	.	.	.	.	.	0.239	T	0.001	B	0.002	B	0	D	0.856	D	-0.44	N	1.65	T	-0.66	N
1862	25363760	12	123706790	123706790	C	T	DeNovo	.	.	12q24.31	exonic	TCTN2	79867	.	nonsynonymous SNV	TCTN2:NM_001143850:exon16:c.C1831T:p.P611S,TCTN2:NM_024809:exon16:c.C1834T:p.P612S	Joubert syndrome 24, Autosomal recessive	.	.	.	.	.	.	.	.	.	.	.	.	.	.	.	.	0.025	D	1	D	0.959	D	0	D	1	D	2.38	M	-1.65	D	-4.51	D
1863	25363760	12	124980588	124980588	T	C	DeNovo	.	.	12q24.31	exonic	DHX37	57647	.	nonsynonymous SNV	DHX37:NM_032656:exon4:c.A640G:p.M214V	.	.	rs746698210	0.0002	0.0002	8.89e-05	0	0.0008	0.0003	0	6.15e-05	.	.	.	.	.	.	0.964	T	0	B	0.001	B	0.008	N	1	N	0	N	4.23	T	-0.68	N
1867	25363760	12	131916420	131916420	C	T	DeNovo	.	.	12q24.33	exonic	ULK1	8408	.	nonsynonymous SNV	ULK1:NM_003565:exon20:c.C1901T:p.P634L	.	.	rs148994071	0.0003	0.0002	0.0003	0.0002	0	0.0003	0	0.0004	0.000798722	.	.	.	.	.	0.003	D	0.629	P	0.089	B	0	D	1	D	2.36	M	0.54	T	-4.22	D
1870	25363760	13	25249276	25249276	C	A	DeNovo	.	.	13q12.13	exonic	MTMR6	9107	.	nonsynonymous SNV	MTMR6:NM_004685:exon14:c.G1822T:p.A608S	.	.	.	.	.	.	.	.	.	.	.	.	.	.	.	.	.	0.147	T	0.006	B	0.004	B	0.035	N	1	D	0.695	N	-3.72	D	0.25	N
1871	25363760	13	26214527	26214527	C	T	DeNovo	.	.	13q12.13	exonic	RNF6	6049	.	nonsynonymous SNV	RNF6:NM_005977:exon5:c.G1355A:p.G452D,RNF6:NM_183043:exon5:c.G1355A:p.G452D,RNF6:NM_183044:exon5:c.G1355A:p.G452D	Esophageal carcinoma, somatic	.	.	.	.	.	.	.	.	.	.	.	.	.	.	.	.	0.09	T	1	D	0.999	D	0	D	1	D	1.355	L	2.71	T	-4.43	D
1873	25363760	13	32124308	32124308	T	A	DeNovo	.	.	13q13.1	exonic	FRY	10129	.	nonsynonymous SNV	FRY:NM_023037:exon5:c.T487A:p.L163I	.	.	.	.	.	.	.	.	.	.	.	.	.	.	.	.	.	0.171	T	0.573	P	0.303	B	0	D	0.998	D	1.91	M	1.61	T	-1.06	N
1875	25363760	13	32341127	32341127	G	A	DeNovo	.	.	13q13.1	exonic	BRCA2	675	.	nonsynonymous SNV	BRCA2:NM_000059:exon11:c.G6772A:p.E2258K	Fanconi anemia, complementation group D1, Autosomal recessive;Wilms tumor, Autosomal dominant, Somatic mutation	ID=COSM2071476,COSM2071475;OCCURENCE=1(urinary_tract),1(pancreas)	rs730881549	8.27e-06	0	0	0	0	1.5e-05	0	0	.	Uncertain significance	not_specified	RCV000160120.2	MedGen	CN169374	0.706	T	0	B	0	B	0.308	N	1	N	-1.39	N	-0.93	T	0.14	N
1876	25363760	13	32355169	32355169	G	A	DeNovo	.	.	13q13.1	exonic	BRCA2	675	.	nonsynonymous SNV	BRCA2:NM_000059:exon14:c.G7316A:p.G2439E	Fanconi anemia, complementation group D1, Autosomal recessive;Wilms tumor, Autosomal dominant, Somatic mutation	.	.	.	.	.	.	.	.	.	.	.	.	.	.	.	.	1	T	0	B	0	B	0.081	N	1	N	-1.25	N	-0.87	T	-0.27	N
1877	25363760	13	32394815	32394815	G	A	DeNovo	.	.	13q13.1	exonic	BRCA2	675	.	nonsynonymous SNV	BRCA2:NM_000059:exon25:c.G9383A:p.R3128Q	Fanconi anemia, complementation group D1, Autosomal recessive;Wilms tumor, Autosomal dominant, Somatic mutation	.	rs397507427	8.24e-06	0	0	0.0001	0	0	0	0	.	Uncertain significance|Uncertain significance	Breast-ovarian_cancer\x2c_familial_2|Hereditary_cancer-predisposing_syndrome	RCV000031819.4|RCV000130023.2	MedGen:OMIM|MedGen:SNOMED_CT	C2675520:612555|C0027672:699346009	0.339	T	0.542	P	0.034	B	0.012	N	0.987	N	1.32	L	-1.82	D	-0.81	N
1878	25363760	13	35606510	35606510	G	A	DeNovo	.	.	13q13.3	exonic	NBEA	26960	.	nonsynonymous SNV	NBEA:NM_001204197:exon8:c.G760A:p.V254M,NBEA:NM_015678:exon48:c.G7381A:p.V2461M	.	.	.	.	.	.	.	.	.	.	.	.	.	.	.	.	.	0.132	T	0.019	B	0.037	B	0.088	N	1	N	1.59	L	-0.29	T	-1.29	N
1879	25363760	13	37692275	37692275	C	T	DeNovo	.	.	13q13.3	exonic	TRPC4	7223	.	nonsynonymous SNV	TRPC4:NM_001135958:exon3:c.G439A:p.G147S,TRPC4:NM_001135955:exon4:c.G958A:p.G320S,TRPC4:NM_001135956:exon4:c.G958A:p.G320S,TRPC4:NM_001135957:exon4:c.G958A:p.G320S,TRPC4:NM_003306:exon4:c.G958A:p.G320S,TRPC4:NM_016179:exon4:c.G958A:p.G320S	.	.	.	.	.	.	.	.	.	.	.	.	.	.	.	.	.	0.062	T	1	D	0.999	D	0	D	1	D	2.095	M	-1.15	T	-4.68	D
1880	25363760	13	38690309	38690309	C	T	DeNovo	.	.	13q13.3	exonic	FREM2	341640	.	nonsynonymous SNV	FREM2:NM_207361:exon1:c.C2965T:p.P989S	Fraser syndrome, Autosomal recessive	.	.	.	.	.	.	.	.	.	.	.	.	.	.	.	.	0.002	D	1	D	0.978	D	0	D	1	D	3.405	M	1.79	T	-6.48	D
1881	25363760	13	41719663	41719663	A	G	DeNovo	.	.	13q14.11	exonic	VWA8	23078	.	nonsynonymous SNV	VWA8:NM_001009814:exon26:c.T3044C:p.I1015T,VWA8:NM_015058:exon26:c.T3044C:p.I1015T	.	.	.	.	.	.	.	.	.	.	.	.	.	.	.	.	.	0.857	T	0.001	B	0.002	B	0	N	0.997	D	0.115	N	3.04	T	0.12	N
1882	25363760	13	48083389	48083389	T	C	DeNovo	.	.	13q14.2	exonic	MED4	29079	.	nonsynonymous SNV	MED4:NM_001270629:exon4:c.A265G:p.I89V,MED4:NM_014166:exon4:c.A403G:p.I135V	.	.	rs41287447	1.65e-05	0	0	0	0	3e-05	0	0	0.000199681	.	.	.	.	.	0.032	D	0.856	P	0.881	P	0	D	1	D	1.64	L	.	.	-0.65	N
1884	25363760	13	52029546	52029546	A	G	DeNovo	.	.	13q14.3	exonic	UTP14C	9724	.	nonsynonymous SNV	UTP14C:NM_021645:exon2:c.A742G:p.S248G	.	.	.	.	.	.	.	.	.	.	.	.	.	.	.	.	.	0.004	D	0.909	P	0.737	P	0	D	1	D	3.315	M	0.03	T	-3.56	D
1885	25363760	13	52687828	52687828	A	C	DeNovo	.	.	13q14.3	exonic	SUGT1	10910	.	nonsynonymous SNV	SUGT1:NM_006704:exon13:c.A995C:p.K332T,SUGT1:NM_001130912:exon14:c.A1091C:p.K364T,SUGT1:NM_001320831:exon14:c.A827C:p.K276T	.	.	.	.	.	.	.	.	.	.	.	.	.	.	.	.	.	0.003	D	0.603	P	0.641	P	0	D	1	D	1.84	L	1.46	T	-4.28	D
1886	25363760	13	57666468	57666468	A	G	DeNovo	.	.	13q21.1	exonic	PCDH17	27253	.	nonsynonymous SNV	PCDH17:NM_001040429:exon2:c.A2566G:p.T856A	.	.	.	.	.	.	.	.	.	.	.	.	.	.	.	.	.	0.048	D	0.115	B	0.045	B	0	D	1	D	1.4	L	0.62	T	-2.16	N
1887	25363760	13	72772757	72772757	T	C	DeNovo	.	.	13q21.33	exonic	DIS3	22894	.	nonsynonymous SNV	DIS3:NM_001322348:exon8:c.A953G:p.H318R,DIS3:NM_001128226:exon9:c.A1232G:p.H411R,DIS3:NM_014953:exon9:c.A1322G:p.H441R,DIS3:NM_001322349:exon10:c.A836G:p.H279R	.	.	.	.	.	.	.	.	.	.	.	.	.	.	.	.	.	0.009	D	0.999	D	0.979	D	0	D	1	D	2.81	M	1.01	T	-6.96	D
1889	25363760	13	77126433	77126433	A	G	DeNovo	.	.	13q22.3	exonic	MYCBP2	23077	.	nonsynonymous SNV	MYCBP2:NM_015057:exon53:c.T7769C:p.M2590T	.	.	.	.	.	.	.	.	.	.	.	.	.	.	.	.	.	0.834	T	0.001	B	0.002	B	0.01	N	0.721	N	0	N	1.67	T	-1.17	N
1891	25363760	13	91907948	91907948	G	A	DeNovo	.	.	13q31.3	exonic	GPC5	2262	.	nonsynonymous SNV	GPC5:NM_004466:exon6:c.G1292A:p.R431H	.	.	rs767223885	8.87e-06	0	0	0.0001	0	0	0	0	.	.	.	.	.	.	0.221	T	0.126	B	0.059	B	0.001	N	1	D	0.535	N	0.74	T	-1.34	N
1892	25363760	13	95884672	95884672	C	T	DeNovo	.	.	13q32.1	exonic	UGGT2	55757	.	nonsynonymous SNV	UGGT2:NM_020121:exon27:c.G3047A:p.R1016H	.	ID=COSM73193;OCCURENCE=1(ovary)	rs778022471	1.68e-05	0	0	0	0	1.52e-05	0.0011	0	.	.	.	.	.	.	0.001	D	1	D	0.997	D	0	D	1	D	3.535	H	0.93	T	-4.71	D
1893	25363760	13	102636293	102636293	G	T	DeNovo	.	.	13q33.1	exonic	TPP2	7174	.	nonsynonymous SNV	TPP2:NM_001330588:exon13:c.G1579T:p.V527F,TPP2:NM_003291:exon13:c.G1579T:p.V527F	.	.	.	.	.	.	.	.	.	.	.	.	.	.	.	.	.	0.039	D	0.001	B	0.003	B	0	D	1	D	2.38	M	.	.	-1.97	N
1894	25363760	13	102791358	102791358	T	C	DeNovo	.	.	13q33.1	exonic	KDELC1	79070	.	nonsynonymous SNV	KDELC1:NM_024089:exon5:c.A745G:p.N249D,KDELC1:NM_001318732:exon6:c.A88G:p.N30D	.	.	.	.	.	.	.	.	.	.	.	.	.	.	.	.	.	0.638	T	0	B	0.002	B	0.008	N	0.974	N	0.95	L	1.96	T	-0.44	N
1895	25363760	13	112875787	112875787	A	G	DeNovo	.	.	13q34	exonic	ATP11A	23250	.	nonsynonymous SNV	ATP11A:NM_015205:exon28:c.A3173G:p.N1058S,ATP11A:NM_032189:exon28:c.A3173G:p.N1058S	.	.	rs200145702	4.14e-05	0	0	0	0	7.53e-05	0	0	.	.	.	.	.	.	0.726	T	0	B	0.001	B	0	N	0.996	D	0.295	N	1.59	T	-0.69	N
1897	25363760	13	113453347	113453347	T	C	DeNovo	.	.	13q34	exonic	ADPRHL1	113622	.	nonsynonymous SNV	ADPRHL1:NM_138430:exon1:c.A91G:p.M31V	.	.	rs766088033	8.24e-06	0	0	0	0	1.5e-05	0	0	.	.	.	.	.	.	0.277	T	0	B	0	B	0.874	N	1	N	-0.345	N	1.6	T	-0.32	N
1898	25363760	14	20457123	20457123	C	G	DeNovo	.	.	14q11.2	exonic	APEX1	328	.	nonsynonymous SNV	APEX1:NM_001244249:exon5:c.C572G:p.A191G,APEX1:NM_001641:exon5:c.C572G:p.A191G,APEX1:NM_080648:exon5:c.C572G:p.A191G,APEX1:NM_080649:exon5:c.C572G:p.A191G	.	.	rs748971777	4.12e-05	0	0	0	0	6e-05	0	6.06e-05	.	.	.	.	.	.	0.17	T	0.45	B	0.388	B	0	D	1	D	2.185	M	-1.53	D	-1.14	N
1899	25363760	14	21402493	21402493	C	T	DeNovo	.	.	14q11.2	exonic	CHD8	57680	.	nonsynonymous SNV	CHD8:NM_001170629:exon18:c.G3725A:p.R1242Q,CHD8:NM_020920:exon19:c.G2888A:p.R963Q	.	ID=COSM215581;OCCURENCE=1(central_nervous_system)	.	.	.	.	.	.	.	.	.	.	.	.	.	.	.	0	D	1	D	1	D	0	D	1	D	4.615	H	-5.48	D	-3.87	D
1900	25363760	14	21408541	21408541	A	G	DeNovo	.	.	14q11.2	exonic	CHD8	57680	.	nonsynonymous SNV	CHD8:NM_001170629:exon12:c.T2501C:p.L834P,CHD8:NM_020920:exon13:c.T1664C:p.L555P	.	.	.	.	.	.	.	.	.	.	.	.	.	.	.	.	.	0	D	1	D	0.998	D	0	D	1	D	4.615	H	-4.57	D	-6.49	D
1901	25363760	14	22771467	22771467	T	C	DeNovo	.	.	14q11.2	exonic	OXA1L	5018	.	nonsynonymous SNV	OXA1L:NM_005015:exon10:c.T1397C:p.L466P	.	.	rs746653674	8.24e-06	0	0	0	0	0	0	6.06e-05	.	.	.	.	.	.	0.024	D	1	D	0.99	D	0	D	1	D	2.38	M	1.26	T	-2.59	D
1903	25363760	14	24255400	24255400	G	A	DeNovo	.	.	14q12	exonic	TGM1	7051	.	nonsynonymous SNV	TGM1:NM_000359:exon11:c.C1609T:p.R537W	Ichthyosis, congenital, autosomal recessive 1, Autosomal recessive	.	.	.	.	.	.	.	.	.	.	.	.	.	.	.	.	0.004	D	0.999	D	0.878	P	0.001	D	0.999	D	3.135	M	-0.78	T	-6.54	D
1905	25363760	14	24416524	24416524	G	A	DeNovo	.	.	14q12	exonic	NYNRIN	57523	.	nonsynonymous SNV	NYNRIN:NM_025081:exon9:c.G4775A:p.R1592Q	.	.	rs545743634	8.41e-06	0	0	0	0	1.52e-05	0	0	.	.	.	.	.	.	0.095	T	0.513	P	0.03	B	0.569	N	1	N	0.55	N	2.85	T	-0.64	N
1906	25363760	14	28768418	28768418	C	T	DeNovo	.	.	14q12	exonic	FOXG1	2290	.	nonsynonymous SNV	FOXG1:NM_005249:exon1:c.C1139T:p.T380M	Rett syndrome, congenital variant, Isolated cases	ID=COSM3386509;OCCURENCE=1(pancreas)	.	.	.	.	.	.	.	.	.	.	.	.	.	.	.	0.001	D	1	D	0.94	D	0	U	1	D	0.695	N	-3.31	D	-2.09	N
1908	25363760	14	28768520	28768520	C	A	DeNovo	.	.	14q12	exonic	FOXG1	2290	.	nonsynonymous SNV	FOXG1:NM_005249:exon1:c.C1241A:p.T414N	Rett syndrome, congenital variant, Isolated cases	.	.	.	.	.	.	.	.	.	.	.	.	.	.	.	.	0.061	T	0.99	D	0.815	P	0	U	1	D	0.205	N	-3.31	D	-1.12	N
1909	25363760	14	29632876	29632876	T	C	DeNovo	.	.	14q12	exonic	PRKD1	5587	.	nonsynonymous SNV	PRKD1:NM_002742:exon9:c.A1385G:p.Y462C,PRKD1:NM_001330069:exon10:c.A1409G:p.Y470C,PRKD1:NM_001348390:exon10:c.A1121G:p.Y374C	Congenital heart defects and ectodermal dysplasia, Autosomal dominant	.	.	.	.	.	.	.	.	.	.	.	.	.	.	.	.	0.037	D	0.607	P	0.564	P	0	D	1	D	2.455	M	-0.96	T	-6.86	D
1910	25363760	14	30956168	30956168	C	G	DeNovo	.	.	14q12	exonic	STRN3	29966	.	nonsynonymous SNV	STRN3:NM_001083893:exon2:c.G357C:p.K119N,STRN3:NM_014574:exon2:c.G357C:p.K119N	.	.	.	.	.	.	.	.	.	.	.	.	.	.	.	.	.	0	D	1	D	0.997	D	0	D	1	D	3.12	M	-2.04	D	-4.53	D
1911	25363760	14	32091652	32091652	A	C	DeNovo	.	.	14q12	exonic	ARHGAP5	394	.	nonsynonymous SNV	ARHGAP5:NM_001030055:exon2:c.A983C:p.Q328P,ARHGAP5:NM_001173:exon2:c.A983C:p.Q328P	.	.	.	.	.	.	.	.	.	.	.	.	.	.	.	.	.	0.04	D	0.992	D	0.92	D	0	D	1	D	1.59	L	2.93	T	-2.64	D
1913	25363760	14	35535796	35535796	G	T	DeNovo	.	.	14q13.2	exonic	INSM2	84684	.	nonsynonymous SNV	INSM2:NM_032594:exon1:c.G1544T:p.G515V	.	ID=COSM955508;OCCURENCE=1(eye),1(pancreas),3(endometrium)	rs201878584	0.0019	0.0051	0.0009	0.0007	0.0005	0.0024	0.0012	0.0001	.	.	.	.	.	.	0.006	D	0.01	B	0.006	B	0.088	N	0.999	N	0.55	N	5.68	T	-1.54	N
1914	25363760	14	35664715	35664715	T	G	DeNovo	.	.	14q13.2	exonic	RALGAPA1	253959	.	nonsynonymous SNV	RALGAPA1:NM_001330075:exon26:c.A5114C:p.N1705T,RALGAPA1:NM_001346243:exon26:c.A3737C:p.N1246T,RALGAPA1:NM_001346246:exon26:c.A3737C:p.N1246T,RALGAPA1:NM_001346248:exon26:c.A5114C:p.N1705T,RALGAPA1:NM_014990:exon26:c.A3737C:p.N1246T,RALGAPA1:NM_194301:exon26:c.A3737C:p.N1246T,RALGAPA1:NM_001283043:exon27:c.A3776C:p.N1259T,RALGAPA1:NM_001283044:exon27:c.A3878C:p.N1293T,RALGAPA1:NM_001346245:exon27:…	.	.	.	.	.	.	.	.	.	.	.	.	.	.	.	.	.	0.014	D	1	D	0.996	D	0	D	1	D	1.795	L	-0.23	T	-4.85	D
1915	25363760	14	39045189	39045189	C	T	DeNovo	.	.	14q21.1	exonic	SEC23A	10484	.	nonsynonymous SNV	SEC23A:NM_006364:exon16:c.G1873A:p.A625T	Craniolenticulosutural dysplasia, Autosomal recessive	.	.	.	.	.	.	.	.	.	.	.	.	.	.	.	.	0.037	D	0.438	B	0.209	B	0	D	1	D	1.465	L	-3.21	D	-1.2	N
1916	25363760	14	39136453	39136453	C	T	DeNovo	.	.	14q21.1	exonic	GEMIN2	8487	.	nonsynonymous SNV	GEMIN2:NM_001009182:exon9:c.C772T:p.R258C,GEMIN2:NM_003616:exon10:c.C817T:p.R273C	.	.	rs142465191	4.15e-05	9.78e-05	0.0002	0	0	3.02e-05	0	0	0.000199681	.	.	.	.	.	0.226	T	0.015	B	0.004	B	0.001	N	1	D	1.355	L	.	.	-1.24	N
1917	25363760	14	39308530	39308530	A	G	DeNovo	.	.	14q21.1	exonic	MIA2	4253	.	nonsynonymous SNV	MIA2:NM_001247988:exon13:c.A1049G:p.Q350R,MIA2:NM_001247989:exon13:c.A1151G:p.Q384R,MIA2:NM_001247990:exon13:c.A911G:p.Q304R,MIA2:NM_005930:exon13:c.A1136G:p.Q379R,MIA2:NM_203354:exon13:c.A1100G:p.Q367R,MIA2:NM_203355:exon13:c.A1136G:p.Q379R,MIA2:NM_203356:exon13:c.A1049G:p.Q350R,MIA2:NM_001329214:exon18:c.A2960G:p.Q987R	.	.	rs369742552	0.0001	0	0	0	0	0.0001	0	0.0004	.	.	.	.	.	.	0.254	T	0.343	B	0.211	B	.	.	0.998	D	2.125	M	2.29	T	-2.08	N
1918	25363760	14	41887383	41887383	G	A	DeNovo	.	.	14q21.1	exonic	LRFN5	145581	.	nonsynonymous SNV	LRFN5:NM_001346173:exon2:c.G758A:p.R253H,LRFN5:NM_001346175:exon2:c.G758A:p.R253H,LRFN5:NM_001330106:exon3:c.G758A:p.R253H,LRFN5:NM_152447:exon3:c.G758A:p.R253H	.	ID=COSM249115;OCCURENCE=1(pancreas),1(lung)	.	.	.	.	.	.	.	.	.	.	.	.	.	.	.	0.001	D	1	D	0.998	D	0	D	1	D	2.515	M	0.62	T	-4.83	D
1920	25363760	14	46842014	46842014	C	T	DeNovo	.	.	14q21.3	exonic	MDGA2	161357	.	nonsynonymous SNV	MDGA2:NM_001113498:exon17:c.G2788A:p.V930I,MDGA2:NM_182830:exon17:c.G2101A:p.V701I	.	ID=COSM3386552,COSM3386553,COSM3386554;OCCURENCE=2(pancreas)	rs199615743	0.0003	0	0.0003	0.0001	0	0.0003	0.0011	0.0004	0.000199681	.	.	.	.	.	0.218	T	0.727	P	0.104	B	0.062	U	0.988	N	0	N	0.42	T	-0.19	N
1921	25363760	14	50446102	50446102	T	C	DeNovo	.	.	14q22.1	exonic	MAP4K5	11183	.	nonsynonymous SNV	MAP4K5:NM_006575:exon17:c.A1162G:p.I388V,MAP4K5:NM_198794:exon17:c.A1162G:p.I388V	.	.	rs374538267	1.82e-05	0	0	0	0	3.27e-05	0	0	.	.	.	.	.	.	0.815	T	0	B	0	B	0.127	N	1	N	-0.83	N	3.04	T	0.34	N
1922	25363760	14	50944202	50944202	A	C	DeNovo	.	.	14q22.1	exonic	PYGL	5836	.	nonsynonymous SNV	PYGL:NM_001163940:exon1:c.T202G:p.W68G,PYGL:NM_002863:exon1:c.T202G:p.W68G	Glycogen storage disease VI, Autosomal recessive	.	.	.	.	.	.	.	.	.	.	.	.	.	.	.	.	0	D	1	D	1	D	0	D	1	D	3.58	H	-4.06	D	-10.52	D
1924	25363760	14	52011008	52011008	C	T	DeNovo	.	.	14q22.1	exonic	NID2	22795	.	nonsynonymous SNV	NID2:NM_007361:exon18:c.G3590A:p.R1197H	.	.	rs144691300	0.0003	0.0016	0.0007	0	0	8.99e-05	0	0	0.000599042	.	.	.	.	.	0.119	T	0.036	B	0.011	B	0	N	1	N	0.545	N	1.57	T	-1.83	N
1925	25363760	14	52488394	52488394	A	C	DeNovo	.	.	14q22.1	exonic	TXNDC16	57544	.	nonsynonymous SNV	TXNDC16:NM_001160047:exon12:c.T1062G:p.D354E,TXNDC16:NM_020784:exon12:c.T1077G:p.D359E	.	.	.	.	.	.	.	.	.	.	.	.	.	.	.	.	.	0.255	T	0.062	B	0.025	B	0.355	N	0.931	N	1.155	L	2.26	T	-0.38	N
1926	25363760	14	55010436	55010436	A	G	DeNovo	.	.	14q22.3	exonic	WDHD1	11169	.	nonsynonymous SNV	WDHD1:NM_007086:exon4:c.T214C:p.S72P	.	.	.	.	.	.	.	.	.	.	.	.	.	.	.	.	.	0.067	T	0.997	D	0.925	D	0	D	1	D	2.19	M	4.91	T	-2.4	N
1927	25363760	14	57209658	57209658	T	C	DeNovo	.	.	14q22.3	exonic	EXOC5	10640	.	nonsynonymous SNV	EXOC5:NM_006544:exon17:c.A1847G:p.E616G	.	.	.	.	.	.	.	.	.	.	.	.	.	.	.	.	.	0.005	D	0.77	P	0.5	P	0	D	1	D	1.895	L	0.68	T	-4.36	D
1928	25363760	14	58647085	58647085	A	T	DeNovo	.	.	14q23.1	exonic	DACT1	51339	.	nonsynonymous SNV	DACT1:NM_001079520:exon4:c.A2351T:p.K784M,DACT1:NM_016651:exon4:c.A2462T:p.K821M	.	.	.	.	.	.	.	.	.	.	.	.	.	.	.	.	.	0	D	1	D	0.999	D	0	D	1	D	2.63	M	-0.43	T	-4.83	D
1930	25363760	14	64786723	64786723	T	C	DeNovo	.	.	14q23.3	exonic	SPTB	6710	.	nonsynonymous SNV	SPTB:NM_000347:exon15:c.A3242G:p.Q1081R,SPTB:NM_001024858:exon15:c.A3242G:p.Q1081R	Anemia, neonatal hemolytic, fatal and near-fatal (3);Elliptocytosis-3 (3);Spherocytosis, type 2, Autosomal dominant	.	.	.	.	.	.	.	.	.	.	.	.	.	.	.	.	0.003	D	1	D	0.997	D	0	D	1	D	2.61	M	1.33	T	-3.46	D
1931	25363760	14	67775908	67775908	C	T	DeNovo	.	.	14q24.1	exonic	ZFYVE26	23503	.	nonsynonymous SNV	ZFYVE26:NM_015346:exon26:c.G5173A:p.A1725T	Spastic paraplegia 15, autosomal recessive, Autosomal recessive	.	.	.	.	.	.	.	.	.	.	.	.	.	.	.	.	0	D	1	D	0.999	D	0	D	1	D	2.215	M	1.39	T	-3.34	D
1933	25363760	14	73276889	73276889	G	A	DeNovo	.	.	14q24.2	exonic	NUMB	8650	.	nonsynonymous SNV	NUMB:NM_001005745:exon11:c.C1468T:p.H490Y,NUMB:NM_001005744:exon12:c.C1501T:p.H501Y,NUMB:NM_001320114:exon12:c.C1501T:p.H501Y,NUMB:NM_003744:exon12:c.C1612T:p.H538Y,NUMB:NM_001005743:exon13:c.C1645T:p.H549Y	.	.	.	.	.	.	.	.	.	.	.	.	.	.	.	.	.	0.248	T	0.133	B	0.138	B	0.037	N	1	N	0	N	1.53	T	-1	N
1935	25363760	14	74799495	74799495	C	T	DeNovo	.	.	14q24.3	exonic	YLPM1	56252	.	nonsynonymous SNV	YLPM1:NM_019589:exon5:c.C4198T:p.R1400W	.	.	rs200748724	0.0001	0	0	0	0.0005	0.0002	0.0011	0	.	.	.	.	.	.	.	.	1	D	0.999	D	0	D	1	D	1.61	L	.	.	-3.52	D
1936	25363760	14	79692244	79692244	G	A	DeNovo	.	.	14q31.1	exonic	NRXN3	9369	.	nonsynonymous SNV	NRXN3:NM_001105250:exon4:c.G673A:p.E225K,NRXN3:NM_001330195:exon18:c.G3688A:p.E1230K	.	.	.	.	.	.	.	.	.	.	.	.	.	.	.	.	.	0.005	D	0.922	P	0.549	P	.	.	1	D	.	.	1.14	T	-2.32	N
1940	25363760	14	88688308	88688308	T	C	DeNovo	.	.	14q31.3	exonic	EML5	161436	.	nonsynonymous SNV	EML5:NM_183387:exon18:c.A2705G:p.H902R	.	.	.	.	.	.	.	.	.	.	.	.	.	.	.	.	.	0	D	1	D	1	D	0	D	1	D	3.295	M	2.42	T	-7.65	D
1941	25363760	14	91937069	91937069	G	C	DeNovo	.	.	14q32.12	exonic	FBLN5	10516	.	nonsynonymous SNV	FBLN5:NM_006329:exon4:c.C257G:p.T86S	Cutis laxa, autosomal dominant 2;Cutis laxa, autosomal recessive, type IA, Autosomal recessive;Macular degeneration, age-related, 3, Autosomal dominant;Neuropathy, hereditary, with or without age-related macular degeneration, Autosomal dominant	.	.	.	.	.	.	.	.	.	.	.	.	.	.	.	.	0.752	T	0.009	B	0.009	B	0.301	N	1	N	0	N	-1.48	T	0.11	N
1942	25363760	14	92134115	92134115	A	G	DeNovo	.	.	14q32.12	exonic	CPSF2	53981	.	nonsynonymous SNV	CPSF2:NM_001322270:exon4:c.A254G:p.Y85C,CPSF2:NM_001322272:exon4:c.A254G:p.Y85C,CPSF2:NM_017437:exon4:c.A254G:p.Y85C	.	.	.	.	.	.	.	.	.	.	.	.	.	.	.	.	.	0	D	1	D	1	D	0	D	1	D	3.59	H	-1.41	T	-8.16	D
1943	25363760	14	92651761	92651761	A	G	DeNovo	.	.	14q32.12	exonic	RIN3	79890	.	nonsynonymous SNV	RIN3:NM_001319987:exon5:c.A487G:p.I163V,RIN3:NM_024832:exon6:c.A712G:p.I238V	.	.	rs371006027	8.24e-06	9.61e-05	0	0	0	0	0	0	.	.	.	.	.	.	0.086	T	0.112	B	0.168	B	0.02	N	1	N	1.21	L	1.95	T	-0.56	N
1944	25363760	14	93186667	93186667	C	T	DeNovo	.	.	14q32.12	exonic	TMEM251	26175	.	nonsynonymous SNV	TMEM251:NM_001098621:exon2:c.C506T:p.T169M,TMEM251:NM_015676:exon2:c.C392T:p.T131M	.	.	rs374164576	.	.	.	.	.	.	.	.	.	.	.	.	.	.	0	D	0.484	P	0.124	B	0	D	1	D	0.55	N	.	.	-4	D
1946	25363760	14	95105102	95105102	C	T	DeNovo	.	.	14q32.13	exonic	DICER1	23405	.	nonsynonymous SNV	DICER1:NM_001195573:exon19:c.G3238A:p.V1080M,DICER1:NM_001271282:exon20:c.G3238A:p.V1080M,DICER1:NM_001291628:exon20:c.G3238A:p.V1080M,DICER1:NM_177438:exon20:c.G3238A:p.V1080M,DICER1:NM_030621:exon22:c.G3238A:p.V1080M	Goiter, multinodular 1, with or without Sertoli-Leydig cell tumors, Autosomal dominant;Pleuropulmonary blastoma, Autosomal dominant;Rhabdomyosarcoma, embryonal, 2	ID=COSM3786392;OCCURENCE=1(pancreas)	.	.	.	.	.	.	.	.	.	.	.	.	.	.	.	0.011	D	1	D	0.902	P	0	D	1	D	1.59	L	0.4	T	-0.73	N
1948	25363760	14	101986692	101986692	G	T	DeNovo	.	.	14q32.31	exonic	DYNC1H1	1778	.	nonsynonymous SNV	DYNC1H1:NM_001376:exon8:c.G2467T:p.V823L	Charcot-Marie-Tooth disease, axonal, type 20, Autosomal dominant;Mental retardation, autosomal dominant 13, Autosomal dominant;Spinal muscular atrophy, lower extremity-predominant 1, AD, Autosomal dominant	.	.	.	.	.	.	.	.	.	.	.	.	.	.	.	.	0.267	T	0.367	B	0.166	B	0	N	1	D	2.215	M	0.54	T	-1.29	N
1949	25363760	14	102011954	102011954	C	T	DeNovo	.	.	14q32.31	exonic	DYNC1H1	1778	.	nonsynonymous SNV	DYNC1H1:NM_001376:exon33:c.C6698T:p.A2233V	Charcot-Marie-Tooth disease, axonal, type 20, Autosomal dominant;Mental retardation, autosomal dominant 13, Autosomal dominant;Spinal muscular atrophy, lower extremity-predominant 1, AD, Autosomal dominant	.	.	.	.	.	.	.	.	.	.	.	.	.	.	.	.	0.057	T	0.999	D	0.961	D	0	D	1	D	0.995	L	0.77	T	-3.84	D
1950	25363760	14	102016869	102016869	A	G	DeNovo	.	.	14q32.31	exonic	DYNC1H1	1778	.	nonsynonymous SNV	DYNC1H1:NM_001376:exon38:c.A7718G:p.D2573G	Charcot-Marie-Tooth disease, axonal, type 20, Autosomal dominant;Mental retardation, autosomal dominant 13, Autosomal dominant;Spinal muscular atrophy, lower extremity-predominant 1, AD, Autosomal dominant	.	.	.	.	.	.	.	.	.	.	.	.	.	.	.	.	0	D	1	D	0.998	D	0	D	1	D	4.155	H	0.8	T	-6.86	D
1951	25363760	14	102044386	102044386	A	T	DeNovo	.	.	14q32.31	exonic	DYNC1H1	1778	.	nonsynonymous SNV	DYNC1H1:NM_001376:exon71:c.A12797T:p.N4266I	Charcot-Marie-Tooth disease, axonal, type 20, Autosomal dominant;Mental retardation, autosomal dominant 13, Autosomal dominant;Spinal muscular atrophy, lower extremity-predominant 1, AD, Autosomal dominant	.	.	.	.	.	.	.	.	.	.	.	.	.	.	.	.	0.047	D	0.001	B	0.006	B	0	D	1	D	2.14	M	3.04	T	-4.03	D
1952	25363760	14	102341839	102341839	A	C	DeNovo	.	.	14q32.31	exonic	ZNF839	55778	.	nonsynonymous SNV	ZNF839:NM_001267827:exon8:c.A2096C:p.Y699S,ZNF839:NM_001267828:exon8:c.A2096C:p.Y699S,ZNF839:NM_018335:exon8:c.A2444C:p.Y815S	.	.	.	.	.	.	.	.	.	.	.	.	.	.	.	.	.	0.646	T	0.003	B	0.003	B	0.187	N	1	N	0	N	2.33	T	-0.76	N
1953	25363760	14	102938157	102938157	C	T	DeNovo	.	.	14q32.32	exonic	CDC42BPB	9578	.	nonsynonymous SNV	CDC42BPB:NM_006035:exon36:c.G4951A:p.V1651M	.	.	rs201627729	8.28e-06	0	0	0	0	1.5e-05	0	0	0.000199681	.	.	.	.	.	0.108	T	0.98	D	0.508	P	0.666	N	1	N	1.1	L	-0.08	T	0.37	N
1956	25363760	14	103738975	103738975	C	T	DeNovo	.	.	14q32.33	exonic	PPP1R13B	23368	.	nonsynonymous SNV	PPP1R13B:NM_015316:exon13:c.G2641A:p.G881R	.	.	rs373141354	3.32e-05	0	0	0	0	6e-05	0	0	.	.	.	.	.	.	0.021	D	0.997	D	0.806	P	0	D	1	D	1.7	L	0.62	T	-3.56	D
1957	25363760	14	104746373	104746373	G	C	DeNovo	.	.	14q32.33	exonic	ADSSL1	122622	.	nonsynonymous SNV	ADSSL1:NM_001320424:exon12:c.G694C:p.V232L,ADSSL1:NM_152328:exon12:c.G1309C:p.V437L,ADSSL1:NM_199165:exon12:c.G1438C:p.V480L	Myopathy, distal, 5, Autosomal recessive	.	.	.	.	.	.	.	.	.	.	.	.	.	.	.	.	1	T	0.003	B	0.014	B	0.027	N	1	D	-0.345	N	1.07	T	0.76	N
1958	25363760	14	104932343	104932343	G	T	DeNovo	.	.	14q32.33	exonic	PLD4	122618	.	nonsynonymous SNV	PLD4:NM_001308174:exon10:c.G1330T:p.A444S,PLD4:NM_138790:exon10:c.G1309T:p.A437S	.	.	.	.	.	.	.	.	.	.	.	.	.	.	.	.	.	0.182	T	0.09	B	0.138	B	0.248	N	1	N	1.415	L	1.87	T	-1.56	N
1959	25363760	14	104943876	104943876	C	T	DeNovo	.	.	14q32.33	exonic	AHNAK2	113146	.	nonsynonymous SNV	AHNAK2:NM_001350929:exon7:c.G11275A:p.D3759N,AHNAK2:NM_138420:exon7:c.G11575A:p.D3859N	.	.	.	1.66e-05	0	0	0	0	3e-05	0	0	.	.	.	.	.	.	0.1	T	0.989	D	0.727	P	.	.	1	D	2.795	M	4.99	T	-1.66	N
1960	25363760	14	104945268	104945268	C	G	DeNovo	.	.	14q32.33	exonic	AHNAK2	113146	.	nonsynonymous SNV	AHNAK2:NM_001350929:exon7:c.G9883C:p.E3295Q,AHNAK2:NM_138420:exon7:c.G10183C:p.E3395Q	.	.	rs745755514	1.66e-05	0.0001	0	0	0	0	0.0011	0	.	.	.	.	.	.	0.946	T	0.001	B	0.001	B	.	.	1	N	-1.7	N	5.78	T	0.53	N
1966	25363760	15	33867743	33867743	A	C	DeNovo	.	.	15q14	exonic	AVEN	57099	.	nonsynonymous SNV	AVEN:NM_020371:exon5:c.T725G:p.F242C	.	.	.	.	.	.	.	.	.	.	.	.	.	.	.	.	.	0.198	T	0.164	B	0.163	B	0.229	N	1	N	0	N	0.97	T	0.91	N
1967	25363760	15	34355042	34355042	C	G	DeNovo	.	.	15q14	exonic	NUTM1	256646	.	nonsynonymous SNV	NUTM1:NM_001284293:exon6:c.C1354G:p.Q452E,NUTM1:NM_001284292:exon7:c.C1384G:p.Q462E,NUTM1:NM_175741:exon7:c.C1300G:p.Q434E	.	.	.	.	.	.	.	.	.	.	.	.	.	.	.	.	.	0.009	D	0.78	P	0.415	B	0.412	N	1	N	1.995	M	2.78	T	-1.56	N
1968	25363760	15	34359712	34359712	G	A	DeNovo	.	.	15q14	exonic	LPCAT4	254531	.	nonsynonymous SNV	LPCAT4:NM_153613:exon13:c.C1276T:p.R426C	.	.	rs774698476	8.94e-06	0	0	0.0001	0	0	0	0	.	.	.	.	.	.	0.063	T	0.926	P	0.226	B	0	D	0.999	D	0	N	-1.45	T	-1.46	N
1969	25363760	15	34938787	34938787	G	A	DeNovo	.	.	15q14	exonic	AQR	9716	.	nonsynonymous SNV	AQR:NM_014691:exon9:c.C668T:p.S223L	.	.	.	.	.	.	.	.	.	.	.	.	.	.	.	.	.	0.644	T	0.136	B	0.05	B	0.012	N	0.996	D	0.63	N	-3.19	D	-1.69	N
1970	25363760	15	35450720	35450720	T	C	DeNovo	.	.	15q14	exonic	DPH6	89978	.	nonsynonymous SNV	DPH6:NM_080650:exon5:c.A470G:p.N157S	.	.	.	.	.	.	.	.	.	.	.	.	.	.	.	.	.	0.285	T	0.014	B	0.026	B	0.004	N	0.581	D	0.93	L	1.57	T	-0.84	N
1971	25363760	15	38474227	38474227	T	C	DeNovo	.	.	15q14	exonic	FAM98B	283742	.	nonsynonymous SNV	FAM98B:NM_173611:exon6:c.T658C:p.C220R	.	.	.	.	.	.	.	.	.	.	.	.	.	.	.	.	.	0.01	D	1	D	1	D	0	D	1	D	2.275	M	0.89	T	-3.88	D
1972	25363760	15	40623899	40623899	C	T	DeNovo	.	.	15q15.1	exonic	KNL1	57082	.	nonsynonymous SNV	KNL1:NM_144508:exon10:c.C3635T:p.A1212V,KNL1:NM_170589:exon11:c.C3713T:p.A1238V	Microcephaly 4, primary, autosomal recessive, Autosomal recessive	.	.	.	.	.	.	.	.	.	.	.	.	.	.	.	.	0.029	D	0.228	B	0.033	B	0.016	N	1	N	0.895	L	2.51	T	-0.31	N
1973	25363760	15	40752073	40752073	A	T	DeNovo	.	.	15q15.1	exonic	RMDN3	55177	.	nonsynonymous SNV	RMDN3:NM_001304802:exon3:c.T293A:p.L98Q,RMDN3:NM_001323894:exon3:c.T293A:p.L98Q,RMDN3:NM_001323896:exon3:c.T293A:p.L98Q,RMDN3:NM_001323897:exon3:c.T293A:p.L98Q,RMDN3:NM_018145:exon3:c.T293A:p.L98Q	.	.	.	.	.	.	.	.	.	.	.	.	.	.	.	.	.	0.003	D	0.989	D	0.882	P	0.015	N	0.639	D	2.095	M	0.7	T	-3.27	D
1974	25363760	15	41453016	41453016	A	C	DeNovo	.	.	15q15.1	exonic	RTF1	23168	.	nonsynonymous SNV	RTF1:NM_015138:exon3:c.A425C:p.D142A	.	.	.	.	.	.	.	.	.	.	.	.	.	.	.	.	.	0.06	T	0.043	B	0.025	B	0	D	1	D	1.59	L	.	.	-3.01	D
1975	25363760	15	41504602	41504602	C	T	DeNovo	.	.	15q15.1	exonic	LTK	4058	.	nonsynonymous SNV	LTK:NM_001135685:exon16:c.G1769A:p.G590D,LTK:NM_206961:exon17:c.G1976A:p.G659D,LTK:NM_002344:exon18:c.G2159A:p.G720D	.	.	rs375669533	0.0001	9.81e-05	0	0.0014	0	0	0	6.11e-05	0.000399361	.	.	.	.	.	0	D	1	D	1	D	0.005	U	1	D	2.995	M	-0.65	T	-6.72	D
1976	25363760	15	41561571	41561571	G	A	DeNovo	.	.	15q15.1	exonic	TYRO3	7301	.	nonsynonymous SNV	TYRO3:NM_001330264:exon3:c.G206A:p.R69Q,TYRO3:NM_006293:exon3:c.G341A:p.R114Q	.	.	.	.	.	.	.	.	.	.	.	.	.	.	.	.	.	0.657	T	0.023	B	0.001	B	0.22	N	0.901	N	0.815	L	-0.2	T	0.49	N
1977	25363760	15	41876149	41876149	G	C	DeNovo	.	.	15q15.1	exonic	SPTBN5	51332	.	nonsynonymous SNV	SPTBN5:NM_016642:exon21:c.C4087G:p.L1363V	.	.	.	.	.	.	.	.	.	.	.	.	.	.	.	.	.	0.353	T	0.669	P	0.192	B	0.55	N	1	N	1.87	L	0.8	T	-1.38	N
1978	25363760	15	42424986	42424986	G	A	DeNovo	.	.	15q15.1	exonic	ZNF106	64397	.	nonsynonymous SNV	ZNF106:NM_001284306:exon12:c.C2524T:p.R842W,ZNF106:NM_022473:exon13:c.C4969T:p.R1657W,ZNF106:NM_001284307:exon14:c.C2653T:p.R885W	.	.	rs745440803	8.24e-06	0	0	0	0	1.5e-05	0	0	.	.	.	.	.	.	0.166	T	1	D	1	D	0	D	1	D	0.975	L	1.27	T	-4.8	D
1979	25363760	15	43413319	43413319	C	T	DeNovo	.	.	15q15.3	exonic	TP53BP1	7158	.	nonsynonymous SNV	TP53BP1:NM_001141979:exon24:c.G5099A:p.G1700E,TP53BP1:NM_001141980:exon24:c.G5105A:p.G1702E,TP53BP1:NM_005657:exon24:c.G5090A:p.G1697E	.	.	rs773242818	8.81e-06	0	0	0	0	0	0	6.5e-05	.	.	.	.	.	.	0.034	D	0.985	D	0.859	P	0.001	D	0.996	D	1.735	L	3.74	T	-1.72	N
1980	25363760	15	45155903	45155903	C	G	DeNovo	.	.	15q21.1	exonic	DUOX1	53905	.	nonsynonymous SNV	DUOX1:NM_175940:exon28:c.C3676G:p.H1226D,DUOX1:NM_017434:exon29:c.C3676G:p.H1226D	.	.	.	.	.	.	.	.	.	.	.	.	.	.	.	.	.	0.104	T	0.958	D	0.875	P	0	D	1	D	3.755	H	-2.85	D	-3.88	D
[truncated: 5,338 more rows]
[truncated: 24 more columns]

## Sheet: DbLOF
Supplementary Table 2B: List of ASD LOF mutation genes
[truncated: 1,088 more rows]
[truncated: 24 more columns]

## Sheet: Pathway enrichment
Supplementary Table 3: Pathway enrichment of ASD LOF genes
pathwayid	pathwayname	Pvalue	FDR
GO:0010977	NEGATIVE REGULATION OF NEURON PROJECTION DEVELOPMENT	0.000502351	0.01176
GO:0021885	FOREBRAIN CELL MIGRATION	0.00197657	0.0323499
[truncated: 416 more rows]

## Sheet: ACC-early_childhood_adulthood
Supplementary Table 5A: Enrichment of cluster genes with brain critical exons across different developmental stages
[truncated: 18 more rows]

[truncated: 8 more sheets: ACC-prenatal_adulthood, MTG-early_childhood_adulthood, MTG-prenatal_adulthood, VISP-early_childhood_adulthood, VISP-prenatal_adulthood, ACC-Pli, MTG-Pli, VISP-Pli]
