# Supplementary material for: Single-cell transcriptome identifies molecular subtype of autism spectrum disorder impacted by de novo loss-of-function variants regulating glial cells
Source: Hum Genomics. 2021 Nov 21;15:68. doi: 10.1186/s40246-021-00368-7 (PMC8607722; doi:10.1186/s40246-021-00368-7)
Supplement: Supplementary file 3 — Additional file 3. Supplementary Tables - 4, 10, 13, 14, 17, 18, 19 [file 40246_2021_368_MOESM3_ESM.xlsx]

## Sheet: DE-ACC
Supplementary Table 4A: List of differentially expressed genes overlapped in 4 tests across clusters
Cluster0	Cluster1	Cluster2	Cluster3	Cluster4	Cluster5	Cluster6	Cluster7	Cluster8	Cluster9	Cluster10	Cluster11	Cluster12	Cluster13	Cluster14	Cluster15	Cluster16
DGKB	DGKB	TIAL1	DGKB	DGKB	SLC44A1	PLEKHA1	GNG12	PHF20L1	PHF20L1	PHF20L1	PRKY	PHF20L1	DGKB	SLC44A1	NDUFB11	ITPR1
PLEKHA1	LRMP	DGKB	PHF20L1	PPARGC1A	LAMA3	KLHL2	SLC44A1	LCP2	DGKB	DGKB	PLEKHA1	DGKB	USP22	ATXN7L2	SNRPD1	WLS
KRT17P1	WLS	SLC2A13	SLC44A1	LRMP	THSD7B	ITPR1	THSD7B	NDUFB11	PLXNB3	PLXNB3	AFF3	MAGI2	MAGI2	LRMP	MRPL3	KLHL2
ITPR1	NAPEPLD	YWHAH	TRIM67	KLHL2	LRMP	WLS	LRMP	SLC44A1	MAGI2	MAGI2	KLHL2	ITPR1	ITPR1	ITPR1	OST4	ATP1B2
KLHL2	YWHAH	ELMOD1	LRMP	WLS	KIF5C	TUBA4A	MYO6	LRMP	ITPR1	ITPR1	ATP1B2	YWHAH	SLC2A13	SLC2A13	SLC2A13	LY6H
WLS	ATP1B2	GDAP1	MAGI2	ITPR1	USP22	RIMS2	ITPR1	USP22	SLC2A13	SLC2A13	NAPEPLD	TAF9	ADI1	CYP26B1	EDF1	RPH3A
ATP1B2	RIMS2	TAF9	MYO6	SUCLA2	PLEKHA1	GDAP1	SLC2A13	MAGI2	YWHAH	ARHGDIG	RIMS2	ST6GALNAC5	YWHAH	SPAG16	SUCLA2	DLG2
YWHAH	ELMOD1	ST6GALNAC5	PRKX	CISD1	MAGI2	ST6GALNAC5	SLCO5A1	MYO6	ARHGDIG	ELMOD1	ELMOD1	KCNJ3	ELMOD1	ASXL3	BROX	BMP2
GDAP1	ST6GALNAC5	KIAA1033	KLHL2	NCAN	MYO6	CMYA5	KLHL2	ITPR1	ELMOD1	GDAP1	KCNT2	SLIT3	GDAP1	KCNT2	LAMP2	KIT
BCAT1	GRM2	GPHN	WLS	RIMS2	ITPR1	OLFML2B	ATP1B2	CRABP1	GDAP1	TAF9	LOC105379106	CLIP1	TUBG2	RPH3A	ARHGDIG	TLE2
DLG2	CTGF	KCNJ3	VAV2	BCAT1	SLC2A13	LY6H	RIMS2	SLC2A13	BZW2	TUBG2	ACTN1	SRCIN1	ST6GALNAC5	ACTN1	ATP1B2	GRIK2
ACTN1	KIT	CLIP1	NAPEPLD	ASXL3	WLS	FAM219B	H3F3B	WLS	TAF9	ST6GALNAC5	TLE2	LOC101927759	WDFY1	TLE2	CISD1	GRIA4
TLE2	LOC101929293	ZMYND11	SYT1	CMYA5	KLHL2	CTGF	BCAT1	KLHL2	ST6GALNAC5	OGDHL	ENPP4	ZMYND11	OGDHL	CTGF	H3F3B	TLN2
KIT	DGKG	SLC2A3	NCAN	KCNT2	ATP1B2	ACTN1	ZC3H13	ATP1B2	GPHN	SGSM3	GRIA4	LINC00342	SGSM3	GRIK2	TAF9	PLXNA4
KIAA1211	SYT16	PDIA6	ST6GALNAC5	AKAP1	NAPEPLD	TLE2	CMYA5	SYT1	KCNJ3	GPHN	DGKG	VWA5B2	KIAA1211	GRIA4	GDAP1	SYNJ2
TAC3	PLCH1	LINC00342	CMYA5	SAT1	RIMS2	ENPP4	LY6H	CCDC88A	SLIT3	KCNJ3	TBR1	NEGR1	CSF2RA	2021-09-04	CNPY2	NDNF
SLIT3	LOC101927745	THSD7A	KCNT2	ACTN1	H3F3B	KIT	KCNT2	SUCLA2	SRCIN1	ADGRB2	FILIP1L	RNF187	GPHN	PLCH1	ZC3H13	ST3GAL6
2021-09-04	LIPA	ATP6V1G1	RPH3A	TLE2	BCAT1	BARD1	RPH3A	RIMS2	EIF3A	SLIT3	ASXL2	SCG5	KCNJ3	PLXNA4	UBB	SCG5
PLCH1	THSD7A	ANAPC4	ACTN1	ARHGAP12	ASXL3	UBE2QL1	SAT1	H3F3B	SLC2A3	CLIP1	NPTXR	ARID5B	ADGRB2	ID2	ZNF302	PDE1A
SYNJ2	NEGR1	PRPF8	TLE2	SDHA	ST6GALNAC5	DGKG	KIT	ELMOD1	TAPT1	LOC101927759	SYNJ2	ANKRD30B	SLIT3	CCDC186	CAMK1	COL16A1
THSD7A	MTUS1	NEGR1	CTGF	CTGF	ZC3H13	TBR1	KIAA1211	ASXL3	LINC00342	EIF3A	SEMA4A	SESN1	SRCIN1	FEZF2	LY6H	ZC2HC1A
KIAA1456	SMYD2	TSPAN7	KIT	KIT	LY6H	TLN2	TLE2	BCAT1	ATP6V1G1	SLC2A3	FEZF2	SCAI	CLIP1	THSD7A	SAT1	CACNA1B
MTUS1	VWA5A	SCG5	GRIK2	CLTC	KCNT2	PLCH1	GRIK2	CMYA5	VWA5B2	LINC00342	THSD7A	CACNA1B	LOC101927759	TRDMT1	ENPP4	ST8SIA1
VWA5A	PDE1A	NDRG3	MAGED1	LOC101929293	RPH3A	NPTXR	MAGED1	LY6H	LOC105369345	THSD7A	PRICKLE1	ATP2B1	ZNF415	CLK1	ARHGAP12	PDE4D
PDE1A	SCAI	SIVA1	GRIA4	GRIA4	SAT1	PLXNA4	GRIA4	RPH3A	NEGR1	ATP6V1G1	DPP6	MORN4	SLC2A3	ST3GAL6	SOCS7	DNER
ATP2B1	ZC2HC1A	ANKRD30B	TAC3	KCNJ3	CTGF	PRKAA1	KCNJ3	ACTN1	RNF187	VWA5B2	NEGR1	PCDHG@	PDIA6	KIAA1456	CLTC	SPARCL1
DGKA	ICA1	SLC35A5	SLIT3	2021-09-04	TLE2	LOC101927745	DGKG	KIT	SCG5	C14orf37	KIAA1456	ADAMTS19	LINC00342	TSPAN7	MAGED1	FAIM2
DNER	TMSB10	RPS17P9	PLCH1	NPTXR	KIT	SLC2A3	UBE2QL1	TLE2	ARID5B	PRPF8	ULK3	MAP7	THSD7A	COL16A1	SDCBP	ZBTB16
KCNH3	SLC5A3	SCAI	PLXNA4	SLC25A3	KIAA1211	ID2	PLCH1	KIAA1211	NDRG3	NEGR1	FBLN5	GRIN2B	VWA5B2	USP12	CCT8	APP
SPARCL1	DNER	CACNA1B	SYNJ2	PLXNA4	GRIK2	MIS18BP1	EFNB2	HEG1	ANKRD30B	ANAPC4	RAPGEF4	DCLK1	C14orf37	ADAM12	TRIM23	SFRP1
ITM2C	GRB14	SLC5A3	LOC101927745	SYNJ2	MAGED1	SEMA4A	NPTXR	GRIK2	TSPAN7	TSPAN7	ANKRD30B	NUAK1	KIAA1324L	ST8SIA1	CUEDC2	PTCHD4
PTCHD4	PHLPP2	ST8SIA1	ID2	LOC101927745	KCNJ3	ROS1	SYNJ2	MAGED1	SESN1	SCG5	PDE1A	COX7A2	NEGR1	COBL	SYT16	DCLK1
LMO3	PPP1R21	GNPDA2	LIPA	ID2	TAC3	THSD7A	LOC101927745	SDCBP	SCAI	NME4	SCAI	SLU7	TRDMT1	DGKA	2021-09-04	LMO3
HACE1	ITM2C	FADS1	MIS18BP1	MIS18BP1	ADGRB2	GABRG3	THSD7A	GRIA4	CACNA1B	MED12L	ZC2HC1A	KATNAL1	STXBP6	PDE4D	SLC25A3	SV2B
SV2B	ROBO1	AP2M1	LINC00342	UQCRC1	TLN2	GSKIP	GNAS	KCNJ3	ATP2B1	NDRG3	ATP2B1	TSPYL1	TSPAN7	DNER	EID1	RUNX1T1
IFT57	DCLK1	FAIM2	THSD7A	SEMA4A	PLCH1	SASH1	ATP6V1G1	TLN2	ZNF667	ANKRD30B	KCNH3	RASA2	SCG5	PARP2	PRKAA1	C8orf4
RUNX1T1	LMO3	TAF7	GNAS	PFKM	NPTXR	C14orf37	SASH1	PLCH1	PCDHG@	SCAI	SPARCL1	SCOC	ARID5B	CHRD	SLC2A3	RXFP1
RAB3B	NUAK1	CHRD	FGF13	CCDC186	PLXNA4	NEGR1	DPP6	LOC105369471	RPS23	CACNA1B	ZFPM2	SPEN	ANKRD30B	KITLG	ID2	SOHLH1
TRIM22	HACE1	ZDHHC17	KIAA1456	HIGD1A	LOC101927745	KIAA1456	NDNF	PLXNA4	ADAMTS19	ATP2B1	KITLG	SH2D5	MED12L	ITM2C	RSL24D1	CANX
CA10	PIK3C3	OXA1L	SCG5	CLEC4GP1	SYNJ2	ULK3	NEGR1	EID1	FAIM2	SLC5A3	LOC102723392	NAPB	SLC35A5	SLC4A4	UQCRC1	CFAP46
NAB1	SV2B	LGALS8	TSPAN7	GNAS	ID2	VWA5A	ST3GAL6	SYNJ2	CHRD	ST8SIA1	PTCHD4	NR2F1-AS1	SCAI	DOK6	PFKM	IL6ST
C8orf4	RAB3B	DCLK1	ULK3	MTUS1	MIS18BP1	PDE1A	MTUS1	LOC101927745	MAP7	CPNE2	SLITRK5	TAOK3	CACNA1B	ELMO1	LINC00342	RGS4
OPTN	SLC30A3	CCT2	ANKRD30B	ARID5B	FOXN3	BICD1	SCG5	SLC25A3	DOK6	ZNF667	ZNF704	DTNB	ATP2B1	ZNF704	HIGD1A	MEIS2
GABRA2	TPM3	C12orf73	COL16A1	ANKRD30B	THSD7A	TMSB10	TSPAN7	ID2	TNS3	GNPDA2	SLC24A4	CCDC148	SLC5A3	SLC24A4	PFDN5	SYTL2
RASA2	C8orf4	SCOC	TMSB10	MED12L	GNAS	ATP2B1	PDE1A	MAATS1	ID3	TIMM23	DCLK1	REEP5	MORN4	DCLK1	HERPUD1	REEP5
RXFP1	GABRA2	ISCA1	ATP2B1	PDE1A	ATP6V1G1	SLC5A3	COL16A1	EYA4	GRIN2B	PCDHG@	EFNB3	LOC101927080	ST8SIA1	SV2B	COX6B1	NFIB
S100B	RXFP1	NAPB	SLC5A3	COL16A1	SASH1	ST8SIA1	CACNA1B	LDLRAD4	PGK1	TRAK2	JPH1	SESN3	ZNF667	C14orf132	GABRG3	SELM
RBMS3	ANLN	RRAGA	COBL	ICA1	DPP6	DGKA	TMSB10	MIS18BP1	LGALS8	ADAMTS19	SV2B	NDUFS5	PCDHG@	TRIM22	LAPTM4A	ENC1
IL6ST	S100B	NR2F1-AS1	PDE4D	TMSB10	ABHD14A	DNER	ST8SIA1	NOV	ROBO1	AP2M1	C14orf132	ENC1	TRAK2	ASAP2	CLK1	PCP4L1
RGS4	CANX	ZBTB7A	SPARCL1	PCGF5	MTUS1	ZFPM2	DNER	HIGD1A	DCLK1	LRBA	TRIM22	MTRR	ADAMTS19	RAB3B	TSPAN7	STX1A
ATP2B4	ANXA5	NUPL2	GAPDHP66	SLC5A3	TSPAN7	DACH1	KCNH3	GRPR	NUAK1	HMGXB3	ASAP2	STX1A	FAIM2	GRIA3	SCG5	B4GAT1
SYTL2	NR2F1-AS1	TRNT1	KITLG	ST8SIA1	SCG5	CREB5	SPARCL1	GNAS	COX7A2	CHRD	NAB1	TOMM5	ZBTB16	C3orf14	NDRG3	GABRB1
CSRNP2	IL1RAPL2	REEP5	CACNA2D2	COBL	KIAA1456	GRIN2B	FAIM2	ATP6V1G1	ARHGEF1	MAP7	GRIA3	AASS	CHRD	GABRA2	TMA7	RASGRF2
NFIB	RBMS3	GLCE	ITM2C	SLC4A7	ULK3	SLC24A4	KMT2C	SASH1	RGS17	ZDHHC17	RXFP1	KCNIP4	MAP7	COL5A3	RAPGEF4	SLIT1
SESN3	IL6ST	SESN3	SLC4A4	SLC9A9	MED12L	DCLK1	ZBTB16	LAPTM4A	SLU7	DOK6	RASA2	CSPP1	PAGR1	SOHLH1	ICA1	R3HDM1
NRIP3	RGS4	GOLGA8B	NEK3	SPARCL1	PDE1A	LMO3	APP	FGF13	PFDN1	SEPP1	PLS3	ZNF420	PPP1R13B	FMNL2	PCGF5	HLA-A
ENC1	SYTL2	LRRC49	ELMO1	ADAMTS19	GUCY1A3	SV2B	KITLG	DPP6	CCT2	PPP1R13B	NR2F1	GRAMD1B	GRIN2B	NR2F1	DNER	NMT2
PCP4L1	COL22A1	AASS	ANKRD29	GRB14	COL16A1	C12orf42	CREB5	KIAA1324L	MRVI1	GRIN2B	RGS4	FBXO16	ROBO1	KCTD1	SPARCL1	IGSF21
STX1A	SEMA3C	MMS19	ROBO1	NCAM1	NDRG3	ASAP2	ELMO1	C14orf37	TSPYL1	PGK1	MEIS2	ABCA5	DCLK1	CASC15	AP2M1	JAM2
GRM1	EGFEM1P	BACH1	ZNF704	PPP1R21	ICA1	SBF2	ANKRD29	ST3GAL6	RASA2	SLC24A4	ATP2B4	TPI1	EML5	NR2F1-AS1	FAIM2	CDH12
AASS	BAALC	TMEM106C	SLC24A4	ORMDL1	TMSB10	NAB1	ROBO1	MTUS1	SCOC	DCLK1	HS3ST2	RPL7	NCAPH2	PRMT2	PSMA7	NTRK2
SRSF5	NRIP3	CSPP1	LMO3	CHRD	CPNE2	CA10	DCLK1	SCG5	ISCA1	EML5	SYTL2	C6orf1	RGS17	MEIS2	APP	SIDT1
LINC00507	ENC1	MRS2	SV2B	CACNA2D2	PDE4D	GRIA3	NUAK1	ARID5B	SH2D5	SLU7	EGFEM1P	TTLL7	CCT2	PDE9A	KRT10	KCNC2
KCNIP4	PCP4L1	ZNF638	RUNX1T1	PTCHD4	DNER	2021-09-11	ADARB2-AS1	MED12L	NAPB	CCT2	CSRNP2	IDS	LYVE1	CAMK1G	ORMDL1	LSAMP
SLIT1	STX1A	SRCAP	RAB3B	PGK1	KCNH3	C8orf4	GLRA2	PDE1A	TAOK3	TSPYL1	NFIB	KCNC2	KATNAL1	SYTL2	TAF7	SARAF
GRAMD3	AASS	TPI1	TRIM22	ELMO1	SPARCL1	COL5A3	SYNM	COL16A1	DTNB	RASA2	SLC4A3	ANKRD18A	TSPYL1	EGFEM1P	ITM2C	NCAM2
RBM26	HTR2A	ABCA5	TSPAN2	SLC24A4	ADAMTS6	RXFP1	PEG10	FAM169A	CCDC148	SH2D5	LOC105373329	FAHD2B	SCOC	RPAP3	ETNK1	ARL4C
R3HDM1	BACH1	PPP4R1	CA10	LMO3	FAIM2	SOHLH1	SV2B	ATP2B1	EGFEM1P	NAPB	ENC1	DNAJC6	SH2D5	LOC105373329	IAH1	DPYD
HLA-A	LINC00507	RPL7	NAB1	KRT222	KMT2C	GPR158	IFT57	THEM4	REEP5	NR2F1-AS1	C16orf52	ABRACL	NAPB	FSD1	ZDHHC17	ANO3
KIAA1217	KCNIP4	DNAJB14	GRIA3	WNT16	ZBTB16	TBC1D26	MYT1L	ST8SIA1	GLCE	BRINP1	CDKL2	MTURN	KCTD1	ENPP7P10	TNRC6C	DMD
RPS6KA6	R3HDM1	C6orf1	NUB1	PDGFRB	APP	NR2F1-AS1	LMO3	SLC5A3	STK39	TAOK3	MMP17	BNIP3	NR2F1-AS1	GRM1	PGK1	HAPLN1
JMJD1C	KIAA1217	MAGEH1	KLF5	PSMD12	KITLG	MEIS2	RUNX1T1	CXorf23	NDUFS5	TRAF5	GOLGA8B	MAPK1	NCAM1	B4GAT1	NDUFA1	SRP14
CDH12	HLA-A	SRP54	COL5A3	SV2B	SFRP1	ATP2B4	C14orf132	DNER	ENC1	CCDC148	STX1A	TRPM2	TAOK3	USP6NL	TUBB	RELN
VIP	OTOGL	SRSF8	RXFP1	PEG10	FAM13C	SEMA3C	ZNF337	KCNH3	MMP17	PITPNA	GRM1	GUCY1B3	DTNB	KLF7	ALKBH6	KCNIP4-IT1
LUZP2	FRMD3	FUBP1	FMNL2	UQCRC2	CREB5	EGFEM1P	TRIM22	SLC9A9	GOLGA8B	EGFEM1P	LOC101927389	RPL21	ZZZ3	AASS	UQCRC2	ARPP21
RFX3	VIP	ME3	SMG1	C14orf132	GRIN2B	GLCE	CA10	SPARCL1	STX1A	REEP5	HTR2A	RPL28	CCDC148	INPP5F	CCT2	MPPED1
STXBP5L	FZD3	KCNC2	S100B	RAB3B	ELMO1	NFIB	GRIA3	GRB14	AASS	LOC101927080	SLIT1	SCD5	EGFEM1P	KCNIP4	TMEM167A	PLD5
NCAM2	RFX3	ANKRD18A	NR2F1-AS1	TRIM22	ANKRD29	LOC105373329	2021-09-11	FAIM2	KCNIP4	PLEKHA6	GABRA3	LRRC4C	REEP5	RMDN2	C3orf14	PCDH10
ARL4C	STXBP5L	NCAM2	MRPL41	CCT2	ROBO1	CAMKV	GABRA2	APP	TMEM106C	SESN3	KIAA1217	SNORD115@	SELM	GABRA3	LINC01481	FREM1
DPYD	ARL4C	DNAJC6	RBMS3	CA10	ZNF704	C16orf52	COL5A3	PPP1R21	TCF7L2	ENC1	KLHL3	ARHGEF12	STK39	FBXO16	OCIAD1	MICAL2
CDC40	ANO3	MAPK1	FAR2P2	SRRM1	GLRA2	CDKL2	RXFP1	KITLG	KIAA1217	GOLGA8B	CDK17	ADGRB3	PLEKHA6	CDH12	NECAP1	TMEM178A
ROCK2	ARPP19	LRRC28	TRAF5	C8orf4	LMO3	ENPP7P10	PLS3	CHRD	SLC9A3R1	MMP17	FZD3	MPPED1	LST1	KLHL3	ACAP3	MMD
ANO3	LRRIQ1	GUCY1B3	TAOK3	OPTN	HACE1	GRM1	ACAP3	SFRP1	HSBP1	STX1A	STXBP5L	NREP	ENC1	NTRK2	ATP6V1E1	CAMK2A
ARPP19	ERC1	RPS3AP29	KCNT1	GABRA2	PEG10	SRSF5	OCIAD1	ITM2C	FBXO16	LRRC49	KCNC2	CFAP36	GOLGA8B	IRS2	NENF	LOC100132813
LRRIQ1	LGI2	VPS13C	MEIS2	COL5A3	SV2B	BACH1	SOHLH1	SLC4A4	TP53BP2	TOMM5	ANKRD18A	CCSER1	MMP17	SIDT1	SCOC	ATP11C
LGI2	HAPLN1	BRSK2	ATP2B4	UQCRB	TRIM22	LINC00507	FMNL2	PTCHD4	JMJD1C	AASS	ARL4C	PTPRR	STX1A	IDS	DANCR	CDH10
TNPO1	PGM2L1	ADH5	SLC9A7	RXFP1	GRIA3	KIAA1217	NR2F1	CREB5	LSS	AMZ2P1	ROCK2	PAFAH1B1	LRRC49	ARHGAP5	ISCA1	MLIP
HAPLN1	SRSF7	FAM8A1	SYTL2	ACAP3	OPTN	CDH12	SMG1	FEZ1	ABCA5	KCNIP4	ANO3	DNTTIP2	TOMM5	LUZP2	DUSP12	GRIN2A
LRRC28	LRRC28	VAPB	SEMA3C	FMNL2	OCIAD1	FRMD3	CANX	PGK1	TPI1	TMEM106C	IMPA1	MICAL2	MMS19	KCNC2	RIC3	CDH9
MAPK1	RELN	SCRN3	EGFEM1P	S100B	COL5A3	FZD3	CFAP46	COL4A3	PPP4R1	CSPP1	ARPP19	SH3GL2	KCNIP4	PREPL	OSTC	ARL6IP5
PHLDB1	KCNIP4-IT1	UBR1	NFIB	ZNF841	RXFP1	EPHA7	MAP4K5	ROBO1	STK3	ZNF420	WSCD2	ZBTB20	TMEM106C	HMGN3	RRAGA	OXR1
ZNF441	RAB27B	SCD5	LOC101927080	TCTEX1D1	PLS3	STXBP5L	IL1RAPL2	DCLK1	RPL7	MAP6D1	TNPO1	CAMK2A	CSPP1	DPYD	FOXJ3	CXADR
RELN	ST6GAL2	LRRC4C	FLT3	TAOK3	RORA	LSAMP	RBMS3	LMO3	NHSL1	GRAMD1B	SEMA3E	DDX51	KIAA1217	ARPP19	CANX	NTRK3
SEMA3E	ETS2	SNORD115@	NRIP3	RBMS3	SOHLH1	NCAM2	NHS	NUAK1	DNAJB14	KIAA1217	ST8SIA4	DLX1	HSBP1	MDH1	TCEAL8	LRP12
KCNIP4-IT1	ARPP21	ARPP21	ENC1	NHS	FMNL2	DPYD	IL6ST	SYNM	C6orf1	FBXO16	SRPK1	RUSC1	FBXO16	ERC1	LINC00882	AKAP13
SRPK1	ADGRB3	APPL1	PCP4L1	HIP1R	NR2F1	IMPA1	RGS4	TEX15	TTLL7	JMJD1C	LOC105377087	MYL6B	ABCA5	CCDC80	IL6ST	LAPTM4B
HNRNPLL	NREP	NREP	PLXDC2	RGS4	CANX	ABRACL	MEIS2	SV2B	MAGEH1	ABCA5	MAP3K2	NETO2	RPL7	PGM2L1	NAE1	HSP90AA1
KIAA1549L	SSX2IP	POU2F2	PIEZO2	MEIS2	CFAP46	MTURN	ULK2	IFT57	IDS	RPL7	MCC	STAT4	TTLL7	TRPM2	VDAC3	ADD3
NPTX2	GNAL	ZNF430	PPP2CB	NCEH1	ALMS1	DMD	VDAC3	RUNX1T1	ARHGAP5	DNAJB14	ZNF883	SH3YL1	MAGEH1	PEA15	EIF5	ATP6V0C
MSI2	GPR22	ZNF10	PYGO1	VDAC3	TRAF5	HAPLN1	SYTL2	RAB3B	ARHGEF26	TTLL7	ST6GAL2	ICE1	IDS	POU6F2	TRMT112	CHGB
HSD3BP4	CCSER1	PTPRR	STX1A	ATP2B4	NHS	PGM2L1	SEMA3C	ATP13A3	UG0898H09	IDS	ARPP21	WDR47	ME3	ZEB2	TMEM14B	BRINP3
ENTPD3	MICAL2	PAFAH1B1	GRM1	HMGB2	PLS1	POU6F2	REEP5	TRIM22	KCNC2	ARHGAP5	EFNA5	CCP110	KCNC2	SEMA3E	REEP5	CPNE8
TMEM233	NDFIP2	C6orf62	B4GAT1	SEMA3C	HIP1R	SEMA3E	NFIB	CCT2	ANKRD18A	ME3	GNAL	SNRPD2	ANKRD18A	PIWIL1	PLEKHA6	PIP5K1B
SSX2IP	SH3GL2	ARNT2	RASGRF2	EGFEM1P	RGS4	RELN	SFSWAP	CA10	NCAM2	KCNC2	FAM95C	RPL35A	NCAM2	ATP2C2	BAALC	FXYD6
GPR22	ZBTB20	CDO1	ZMAT1	SELM	MEIS2	LOC105377087	LOC105373329	NAB1	DNAJC6	RASAL2	CCSER1	CACNA2D3	LOC100507006	KCNIP4-IT1	NDUFS5	ARHGAP20
PTPRR	PPFIBP1	CDK5RAP1	GABRB1	NFIB	VDAC3	KIAA1549L	ERP29	ATP8A2	RASAL2	ABRACL	SPRY2	CMAS	FAHD2B	ADH5	NRIP3	DLGAP1-AS4
FGFR1	PDP1	HEXB	AASS	GLCE	ATP2B4	ARPP21	NRIP3	SMARCC1	ABRACL	KCNA6	PCDH10	CCSAP	DNAJC6	LRRC4C	MMP17	ABI1
MICAL2	WASF1	SH3GL2	HTR2A	FLT3	SLC9A7	ADGRB3	TYRO3	VRK1	MTURN	B4GALNT1	MICAL2	MGAT4A	RASAL2	IFNG-AS1	SLC25A40	DDR2
NDFIP2	CDH10	ZBTB20	SRSF5	PLEKHA6	SYTL2	NREP	ENC1	2021-09-11	KCNA6	MAPK1	PDS5B	CHM	KCNA6	MAN1C1	CNRIP1	PGRMC1
TTC37	DLX1	TMEM106B	INPP5F	CAMKV	REEP5	GNAL	PCP4L1	C8orf4	B4GALNT1	TRPM2	MC4R	PRKCG	CELSR2	NELL1	B4GAT1	TMEM132B
MMD	STARD4	CHORDC1	LINC00507	ENC1	NFIB	ZNF286A	PLXDC2	OPTN	CAMKMT	SSB	NDFIP2	UBN2	BNIP3	ARPP21	GABRB1	CHL1
SH3GL2	NPAS2	TMEM245	SLIT1	REEP5	SELM	TBPL1	STX1A	OCIAD1	MAPK1	GUCY1B3	EPHA5	RPS18	B4GALNT1	ENTPD3	TOMM5	FNBP1L
TMEM178A	CDH9	STARD4	GRAMD3	PLXDC2	LOC105373329	PTPRR	ENPP7P10	COL5A3	TRPM2	LRRC28	TMEM178A	CHL1	LRRC28	NREP	CACYBP	MAN1A1
ZBTB20	IGF1	NETO2	GABRA3	MMP17	PLEKHA6	FGFR1	ZCCHC12	RXFP1	LRRC28	POU6F2	MMD	PRO1804	LPAR6	SSX2IP	SRSF5	LOC101929544
CAMK2A	PREX2	ARL6IP5	R3HDM1	LOC101929680	ERP29	SEMA6D	B4GAT1	GABRA2	GUCY1B3	RPL21	LOC100131557	FNBP1L	ANKZF1	GNAL	INPP5F	DOCK10
PPFIBP1	BTG1	HIPK1	KIAA1217	STX1A	SFSWAP	SEMA3D	RASGRF2	SCOC	RPL21	AVL9	SH3GL2	ATP6V1B2	GUCY1B3	NDRG1	ISCU	CLCN3
PTCHD1	RAVER2	TEFM	JMJD1C	GRM1	PLXDC2	EPHA5	ZMAT1	RORA	FAM8A1	UBR1	PPFIBP1	CACNA1I	POU6F2	FGFR1	MRS2	AK5
PDP1	N4BP2	SH3YL1	ABCA5	ENPP7P10	STX1A	NDFIP2	AASS	LRRFIP2	GPR180	TXNRD1	PTCHD1	STX3	CRELD2	R3HDM2	ZNF638	C2orf72
WASF1	KCNH7	BTG1	NTRK2	LRRC49	PARD3	TTC37	INPP5F	RRAGA	LRRC4C	SCD5	WASF1	GABRD	RPL21	SEMA6D	ARPC3	AARD
AKAP7	LOC101928307	WDR47	OTOGL	RASGRF2	ZCCHC12	SH3GL2	LINC00507	COL4A2	SNORD115@	LRRC4C	PTPN4	KIAA0319	HMOX2	ARNT2	HLA-A	SLC35F1
TANC2	CMAHP	CXADR	RAP1GDS1	HAPLN4	B4GAT1	TMEM178A	SLIT1	CANX	ETS2	SNORD115@	CSRP2	TRANK1	BRSK2	LOC100421670	HSBP1	PSAP
CDH10	ND3	ARSEP1	CDK17	SETD7	GABRB1	PAK3	KCNIP4	GPR158	ARPP21	ETS2	TANC2	PCMT1	FAM8A1	MC4R	ARL6	ENPP7P4
MLIP	LOC105371352	ACAP2	SIDT1	ZMAT1	ZMAT1	STXBP6	GRAMD3	ANXA5	APPL1	ARPP21	DLX1	HCN1	GPR180	CACNA1G	NR2C1	PSD3
DLX1	NIT2	KLHL12	LUZP2	AASS	PTPRN	CDH2	TCF7L2	CFAP46	MPPED1	ARHGEF12	CACNA1E	GNAO1	UBR1	TMEM178A	TPI1	LPPR4
CACNA1E	ADD3	KIAA0196	MAP7D1	HTR2A	HTR2A	PDP1	R3HDM1	DYNC1I1	ADGRB3	ADGRB3	LOC101927885	SSTR2	FBXL5	ARNTL2	EEF1B2	FSTL5
LOC101927885	ANKRD32	COQ9	RFX3	BACH1	INPP5F	TRIM2	HLA-A	RBMS3	NREP	MPPED1	CAV1	PLAT	SCD5	GRIP1	NTRK2	PAPSS2
STARD4	LHFP	RFC4	STXBP5L	INPP5F	LINC00507	TANC2	JMJD1C	IL6ST	POU2F2	LOC642776	CSMD1	TMEM130	LRRC4C	B3GAT1	MRPL19	SERPINI1
CSMD1	SON	CACNA2D3	RSPO2	LINC00507	GPATCH8	CDH10	OTOGL	HIP1R	CFAP36	NREP	CDH9	SMIM17	SNORD115@	NRXN3	RPL7	CRH
CDH9	CARM1P1	NDUFB8	KCNC2	GRAMD3	GRAMD3	PKDCC	TMBIM6	TAOK3	CCSER1	POU2F2	ANKRD36	SNAP91	ARPP21	CAMK2A	PURG	NTN4
IGF1	SPHKAP	ZNF83	LSAMP	ISCU	ZGRF1	MLIP	TTLL7	RGS4	PTPRR	CFAP36	IGF1	BCAN	ARHGEF12	CDH2	TMBIM6	PTPRM
PREX2	PIP5K1B	MTMR4	SARAF	KCNAB1	RBM26	KCNK2	VIP	MEIS2	PAFAH1B1	CCSER1	LRRTM2	SERPINI1	ADGRB3	PDP1	C6orf1	IQCA1
MGLL	DLGAP1-AS4	SRI	ARL4C	GABRA3	R3HDM1	DLX1	LOC105369212	VDAC3	LCNL1	PTPRR	KCNH7	ATP5I	MPPED1	TLL1	MAGEH1	CORT
SMAD3	COBLL1	SLC35A1	ROCK2	TCF7L2	ARF4	CACNA1E	ARHGAP5	ATP2B4	ASNSD1	PCSK6	NFASC	PTGDS	LOC642776	DLX1	DNAJB14	SST
ND3	SULF1	PRDX6	DPYD	SYT13	HLA-A	FRMD5	STXBP5L	SEC14L1	MICAL2	DNTTIP2	SEL1L3	GCA	NREP	CACNA1E	RAP1GDS1	GABRA1
LAPTM4B	HTRA1	CMAS	CDC40	R3HDM1	HSBP1	CSMD1	LSAMP	SLC9A7	SH3GL2	ARNT2	ATP5E	GABRA1	RRAGD	STARD4	SULT4A1	SYNGR3
ADCYAP1R1	MT2A	IDI1	HMGN3	KIAA1217	CDH12	GPD2	SARAF	SYTL2	HEXB	MICAL2	XKR8	STXBP5-AS1	LOC105376388	EIF1B	RAN	STXBP5-AS1
MALAT1	LOC101929544	MGAT4A	ANO3	GAS2	OTOGL	CDH9	ANKRD18A	EGFEM1P	GSTO1	CDO1	ZNF391	KIAA1804	PPP1R9A	SYCP2	DYNLRB1	ATP6AP1
OR14I1	KIAA0319	EPHX4	TMEM246	NR2C1	TMBIM6	KCTD15	ARL4C	SEMA3C	ZBTB20	HEXB	PAM	ADAM23	CCSER1	LHFPL2	LSAMP	DLGAP2
ANKRD32	ZNF449	MON2	ARPP19	ZDHHC13	TTLL7	LRRTM2	NCAM2	NFIB	CAMK2A	ZNF334	ALDH3A2	PFKFB3	ZNF10	PRKD1	SARAF	VIPR1
PDE1C	ARHGAP32	TMEM132B	LRRIQ1	NTRK2	VIP	EIF4A2	DPYD	ERP29	TMEM106B	ZBTB20	EPB41L3	NDUFB3	PTPRR	STAT4	PREPL	SPCS1
GRHL1	DOCK10	EXOG	KCNA6	OTOGL	CDK17	PREX2	CDC40	CAMKV	TRIM2	CAMK2A	GNPTAB	PFKP	ARNT2	LRRTM2	ARL4C	PFKFB3
LY86-AS1	DCN	CLASP2	ERC1	SIDT1	ARHGAP5	OXR1	PRPF38B	LOC105373329	SAP18	TRIM2	CPNE8	NPHP1	MICAL2	IGF1	HMGN3	SEC14L5
LYPD8	PAWR	ZBTB43	HAPLN1	CDK17	EMID1	PIK3C2G	ANO3	NRIP3	CHORDC1	REV3L	PIP5K1B	DBI	CDO1	BTG1	MDH1	RTN1
SON	PPEF1	SGCB	DOCK11	MAGEH1	RAB2A	SEL1L3	RASAL2	ENC1	TMEM258	PDE6B	CAP2	RPL23	SH3GL2	KATNBL1	HADHB	ITM2B
SPHKAP	PLXNB1	CHL1	MAP4K4	SULT4A1	STXBP5L	LRP12	ARPP19	SFSWAP	DLX1	DDX51	TRHDE	SLC39A10	HLA-DRA	NR4A3	SRP14	NXPH1
COX2	PRUNE2	IFFO1	TMSB4X	MAP7D1	ACHE	LAPTM4B	LRRIQ1	PCP4L1	AHNAK	TMEM245	SULF1	DGKZ	CAMK2A	NCK2	SRSF7	EPHA4
PTHLH	PSAP	MTOR	GUCY1B3	OSTN	SARAF	PAM	ABRACL	PLXDC2	CSMD1	DLX1	HTRA1	ZNF483	TMEM106B	NBEA	SDHD	DGKZ
PIP5K1B	PSD3	MRPS14	POU6F2	RSPO2	ANKRD18A	CACNA2D3	LGI2	CHRDL1	RUSC1	STARD4	EMB	LRRC8B	TRIM2	NTRK3	BNIP3	LRRC8B
DLGAP1-AS4	ADGRV1	FNBP1L	ST8SIA4	KCNC2	PREPL	ADD3	DMD	DACH2	NETO2	ZNF484	FNBP1L	OPRM1	UBA7	SPON1	MAPK1	CSMD3
CAMK2N1	MNAT1	RMDN1	SEMA3E	NCAM2	ARL4C	ANKRD32	TNPO1	PPP2CB	ARL6IP5	CSMD1	BMPER	SYNJ1	REV3L	SEL1L3	SSB	PLXNA1
HTRA1	HOMER1	ATP6V1B2	KCNIP4-IT1	ARL4C	LSAMP	MRAP2	HAPLN1	STX1A	STAT4	RUSC1	DOCK10	PXDN	DDX51	ADCY2	TMSB4X	ZMAT4
ATP6V1H	IQCA1	GGA2	CBR1	DPYD	DPYD	TSHZ2	SRP14	GRM1	PREX2	LUZP1	CDH6	GABRA5	DLG3	FKBP3	RPL18	NYAP2
FNBP1L	SST	LOC105375981	RBM25	HMGN3	CDC40	CARM1P1	PGM2L1	ENPP7P10	LRRTM2	NETO2	SSTR2	GRM3	DLX1	C5orf49	USP33	LOC105376404
CNTN6	STXBP5-AS1	JAZF1	YWHAG	FAHD2B	ANO3	THUMPD2	MAP4K4	ZCCHC12	INTU	MYL6B	PCNX	LIMA1	STARD4	AKAP13	TM9SF2	DAPK1
ARHGAP32	DPY19L2P1	ARHGAP32	ADGRG6	ANO3	TMEM246	SPHKAP	TM9SF2	ATRAID	ICE1	LRRTM2	AK5	GABRG2	CSMD1	ADCYAP1R1	BRSK2	SPINT2
ZNF706	DLGAP2	SRSF2	PLOD2	DYNC1LI1	RASAL2	BRINP3	VPS13C	B4GAT1	WDR47	ICE1	SLC35F3	RYR3	RUSC1	LOC105377540	MYL6	ATRNL1
DOCK10	LOC105372079	SNRK	KIAA1549L	CDC40	ARPP19	CAP2	RELN	PDGFRA	CXADR	WDR47	SCARA3	ATP6V1F	ZHX1	CACNA2D3	DCTN3	CACNA2D1
DCN	SCN3A	ENO1	LRRC4C	ARPP19	LRRIQ1	TRHDE	SEMA3E	HAPLN4	CCP110	RAVER2	SLC35F1	STK32A	NETO2	KIAA1671	SCRN3	SCN1A
PAWR	ATL1	G2E3	ST6GAL2	MDH1	ABRACL	SULF1	KCNIP4-IT1	RASGRF2	SPON1	CCP110	ENPP7P4	CALM1	APBB2	ALDH3A2	CDC42	ACTN2
PLXNB1	SLC39A10	ZNF706	P2RY12	LRRIQ1	LGI2	GARS	TSPAN5	TOMM5	KIAA1755	ACAP2	UHMK1	ANKRD26P3	STAT4	PKD2L1	LYSMD2	LRRC16A
AK5	DPY19L1	GSPT1	SNORD115@	TMEM246	DMD	UST	RBM25	HTR2A	RPL35A	SMAD3	NTN4	GULP1	LRRTM2	SLC35A1	STX7	NTNG1
SLC35F3	NXPH1	DOCK10	PDIA2	LGI2	NCOA7	HTRA1	KLHL13	LINC00507	CACNA2D3	KIAA1755	FAM65A	UQCR11	LOC150776	GRHL1	IDH1	NECAB1
GOLGA8A	EPHA4	HCN1	ARPP21	DMD	SSB	TMEM14A	KIAA1549L	SLIT1	NDUFB8	RFWD2	MLLT4	GIGYF2	INTU	IKBKAP	SNORD115@	CTNNAL1
PSAP	PWARSN	KRAS	ARHGAP21	TNPO1	TMEM127	TENM3	ST6GAL2	KCNIP4	SLC35A1	CACNA2D3	PTGDS	CD200	SH3YL1	PHACTR3	PDIA2	VSTM2A
TNFRSF25	ARX	SMIM17	MPPED1	DIXDC1	HNRNPA1	FNBP1L	ETS2	GRAMD3	PRDX6	NDUFB8	ZNF529	ATP8A1	WDR47	CMAS	SF3B1	NIN
PSD3	NYAP2	BCAN	ADGRB3	PGM2L1	PEA15	LOC101929544	ENTPD3	HDDC2	CMAS	PDCD11	DPY19L2P1	DYNLT3	RAVER2	SOX4	ENTPD3	BCAP29
MNAT1	GABRB3	NPRL2	SERTM1	SRSF7	TM9SF2	PEG3	CTSF	KCNAB1	ALDH1L1	SRI	ADAM23	MIR137HG	CCP110	LHFP	BPTF	PTK2
HOMER1	GABRA5	PRKDC	GNAL	MRPS22	POU6F2	BMPER	SSX2IP	SYT13	CCSAP	SLC35A1	VIPR1	SLC13A3	CXADR	FAM89A	SNRPG	CPLX3
SHANK2	ABLIM1	LPPR4	RASGRF2-AS1	DOCK11	ZEB2	LOC100132891	PLD5	R3HDM1	SMTN	USP15	SYT6	RPS21	CHCHD2	TSHZ2	POU2F2	CALD1
FSTL5	ACTR2	LOC105377566	FGFR1	MAP4K4	ST8SIA4	ENPP7P1	GNAL	HLA-A	EPHX4	CMAS	SCN3A	NIPAL2	RPL35A	SPHKAP	TBPL1	GRIN3A
CRH	GABRG2	VPS45	C6orf62	SLC25A29	SEMA3E	CSMD2	ZNF286A	KIAA1217	CHM	MCCC2	PRKAA2	ATP1B1	CACNA2D3	CORO6	LYPLAL1	C1orf115
NTN4	NTNG1	LAMTOR5	ARNT2	GUCY1B3	KCNIP4-IT1	CDH6	MGST3	IGSF21	PRKCG	SUN2	TMEFF2	SCG2	NDUFB8	COX2	COPS5	CD200
PTPRM	PRSS52P	TMEM59	EPHA5	LOC105375382	RBM25	DCN	PTPRR	HSBP1	LOC105374800	BRINP3	DPY19L1	MAN2A1	SLC35A1	CPNE8	MGST3	CLSTN1
PTGDS	NECAB1	SERPINI1	NDFIP2	ZNF441	MSRA	PAWR	PCDH10	JAM2	CLASP2	EPHX4	NXPH1	SETD5	CMAS	CAP2	OAT	KLHL5
SST	RBM48	2021-09-15	CACNA1G	ST8SIA4	KAT2A	PLXNB1	OAT	JMJD1C	RPS18	CHM	EPHA4	LINGO2	IDI1	GALNT13	RNASEK	ADRBK2
DPY19L2P1	GULP1	CRH	SH3GL2	SEMA3E	CDC42	GOLGA7B	FGFR1	CDH12	ANKRD50	LOC101927027	ADAM11	HMGCLL1	MRPS10	DLGAP1-AS4	TIA1	NCALD
DLGAP2	CDK14	FAM65A	PRKG2	RELN	PTPRE	AK5	SEMA6D	NTRK2	SULF1	PRKCG	SOSTDC1	GOLGA4	BRINP3	TRHDE	HINT1	ATP1B1
GPATCH2	NAP1L1	BRD4	STXBP6	KCNIP4-IT1	ST6GAL2	RNF150	ARNT2	OTOGL	CHL1	TMEM132B	ABCC9	SEPW1	DMPK	BMP2K	OTUB1	SCG2
ADAM23	CRTAC1	GCA	NRXN3	MYL6	ETS2	BCAN	MICAL2	TMBIM6	CREBRF	RPS18	PLXNA1	LRRN1	EPHX4	AACS	GSTO1	RYR2
HMP19	VPS13A	RICTOR	B3GAT1	RBM25	NELL1	RNF144A	MC4R	SIDT1	PRO1804	ANKRD50	FOXP2	NPDC1	CHM	TMEM132B	SLC35B1	SPOCK1
RAPGEF2	DYNLT3	GABRA1	GRIP1	MSRA	ARPP21	SLC35F1	NDFIP2	TTLL7	FNBP1L	SULF1	CRYBG3	SEC24A	PRKCG	SFMBT2	CAMK2A	CPNE9
ZNF184	PROX1	SCCPDH	PDP1	ESRRG	ENTPD3	ENPP7P4	SH3GL2	CPEB2	ATP6V1B2	CHL1	OPRM1	FAM104A	TMEM132B	CDH7	NRXN3	CSGALNACT1
SEC14L5	MAF	STXBP5-AS1	MAGI3	CDC42	ARHGAP21	PSD3	MMD	ARHGAP5	CACNA1I	LGALS3BP	PXDN	CNTNAP2	ZBTB43	HTRA1	TMEM106B	TRHDE-AS1
COL12A1	GLUL	UBA3	AKAP7	PLOD2	CTSF	ADGRV1	TMEM178A	LUZP2	STX3	PRO1804	GRM3	IFT172	CLASP2	TMEM14A	TRIM2	SATB1
RPS6KA5	CAMK2D	HLTF	REV3L	PTPRE	NREP	LPPR4	LRRC39	STXBP5L	POU3F2	FNBP1L	HS3ST4	MLXIPL	SGCB	TENM3	POLR1C	ATP6V0B
ITM2B	KLHL5	NDUFB3	CHML	NPTX2	PLD5	FSTL5	GRIP1	KCNC2	TIMP3	CACNA1I	MEIS3	RNF34	CHL1	SULF2	COA3	FAM227A
ATL1	TM6SF1	METTL3	CDH10	LRRC4C	GNAL	CRH	NRXN3	LSAMP	TRANK1	GGA2	ACTN2	RSRC1	PRO1804	CNTN6	MAP1LC3B	TOX3
SLC39A10	TVP23CP2	PPP2CA	MLIP	CLEC16A	GGH	NTN4	CAMK2A	SARAF	MRO	STX3	TUSC3	CELF4	CACNA1I	GRM8	SAP18	KIAA0930
NXPH1	RNR1	SEL1L	DLX1	METTL22	PCDH10	LOC105369436	PTCHD1	ANKRD18A	PCMT1	GABRD	RAPGEF6	TMEM59L	STX3	KIAA0319	ACTR10	CXCL14
EPHA4	NIPAL2	NXPH1	MAT2A	NELL1	R3HDM2	SST	LOC100132813	PREPL	G2E3	KIAA0319	NTNG1	SCRG1	GABRD	ENPP7P1	CHORDC1	SLC17A7
CSMD3	PEX5L	DGKZ	TSPYL4	ARPP21	ARNT2	RICTOR	TMEM106B	ARL4C	ZNF706	TRANK1	RYR3	PPIP5K1	KIAA0319	SORBS1	RPL10	EGFR
ZMAT4	KCNH5	LRRC8B	GRIN2A	LBH	MICAL2	STXBP5-AS1	WASF1	NCAM2	DOCK10	ARHGAP32	NECAB1	LOC100996635	ARHGAP32	LOC101928948	MPC1	CNTNAP2
ARX	MAN2A1	HOOK2	LOC101927885	ENTPD3	NDFIP2	PQLC3	ATP11C	DPYD	HCN1	SLC25A26	CTNNAL1	FAM126B	TRANK1	DOCK10	MAT2A	RBP4
NYAP2	LOC105369302	TPP1	CSMD1	ARHGAP21	TTN	DPY19L2P1	MAP1LC3B	HMGN3	SSTR2	DOCK10	STARD13	RASAL1	ZNF706	CDH6	QDPR	CPE
GABRB3	LINGO2	PARK7	CDH9	BPTF	SH3GL2	VIPR1	REV3L	DNAJC6	KRAS	TBC1D31	VSTM2A	AP3M2	HCN1	SMIM17	MINOS1	MLXIPL
LOC105376404	SLC20A1	ZNF330	NPAS2	ARHGEF12	TMEM178A	LRCH1	PCSK1N	ANO3	TMEM130	HCN1	RGS9	NAA38	GNAO1	PLXNB1	TCEB2	ROBO2
BHLHE41	CPNE9	C9orf72	ANKRD36	HUNK	LRRC39	GNG4	MLIP	CDC40	SMIM17	SSTR2	TLE4	ACP1	SSTR2	GOLGA7B	EIF1B	ARHGAP26
ATRNL1	PCSK1	PXK	NETO2	GNAL	ZBTB20	ENPP7P8	DLX1	ROCK2	EPHX2	SPATA13	CD63	TCEAL7	ESYT3	GFOD1	ANKRD36	ODF2L
CACNA2D1	TRHDE-AS1	CYP3A51P	IGF1	NDRG1	NRXN3	COL12A1	GRIN2A	ARPP19	PLXNB1	KRAS	TMEM2	PLXNA2	VKORC1L1	AK5	MYL6B	SCRG1
MEIS3	HS6ST3	SYNJ1	ARL6IP5	RASGRF2-AS1	B3GAT1	SLC4A8	PDE3A	MDH1	RPL6	TMEM130	GULP1	MOK	TMEM130	RNF144A	ARL6IP5	COL5A2
TCF4	NRSN1	GABRA5	KIAA1024	GPR22	PTCHD1	ATL1	LOC101927885	LRRIQ1	KIAA1161	NPC1	GALNT18	BTBD9	SMIM17	ENPP7P4	NETO2	SLC24A2
PRSS52P	LOC101927406	MED10	LRRTM2	MGST3	PPFIBP1	TMEFF2	CSMD1	ABRACL	FAM189A2	SMIM17	PTK2	TBC1D1	POLR3B	PSD3	EIF4A2	HACD3
NECAB1	FAM104A	PNMA5	BTG1	GGH	TMEM106B	DPY19L1	LUZP1	LINC00643	BCAN	PLXNB1	PAICSP4	CCDC136	SNAP91	MNAT1	IGF1	RAPGEF5
CTNNAL1	PHLDB2	SCN1A	RAVER2	PTPRR	CCDC14	NXPH1	NETO2	DMD	SNAP91	SUMO2	ANKRD62	AHNAK2	RNF144A	PAPSS2	POMP	LIN7A
RBM48	CAPS2	GABRG2	OXR1	OAT	WASF1	CSMD3	IGF1	HAPLN1	PRUNE2	SNAP91	VPS13A	C4orf3	IFT88	AGL	EWSR1	TPD52L1
TIAM1	DIP2A	CBX3	GPBP1	C6orf62	STXBP6	ATF7IP2	HIPK1	SRP14	SCARA3	BCAN	DKK3	CACNG8	PRUNE2	MLLT4	MIEN1	USP11
VSTM2A	NFE2L2	PIGF	KCNH7	ARNT2	MAP1LC3B	FOXP2	ARL6IP5	CA13	RNF144A	GOLGA8A	KCNA1	PPP3CB	BCAN	LOC105373659	KATNBL1	SRM
GULP1	SYNPR	RYR3	NTRK3	PRKG1	REV3L	GABRB3	EIF4A2	LRRC28	GOLGA8A	ADGRV1	MAF	SLC9A6	LPPR4	PVRL3	PCNP	PTPRZ1
NIN	SLC17A7	PAPSS1	SPTAN1	EPHA5	TANC2	LOC105376404	BTG1	TMSB4X	SMO	LPPR4	PDE8B	CORO2B	POU2F1	TBK1	MOAP1	DIRAS2
PTK2	CXCL14	AUP1	MKLN1	NDFIP2	PCSK1N	LAMA4	INTU	GUCY1B3	FLJ46906	VPS45	KSR2	COX4I1	LAMTOR5	DPY19L2P1	CXADR	AP1S2
SH3BGRL2	BTBD11	GULP1	MGLL	TTN	MLIP	PXDN	N4BP2	TM9SF2	CSNK2B	SERPINI1	ANKRD20A5P	LOC105369862	TMEM59	HLTF	ACAP2	LINC00599
PAICSP4	TASP1	EFHC1	ADCY2	TMEM178A	DLX1	GABRA5	RASGRF1	LOC105375382	ADGRV1	CRH	NIPAL2	NDUFA5	SERPINI1	CDCP1	TUBGCP6	PCDH20
VPS13A	COL5A2	BCAP29	NFASC	MMD	PDE3A	ABLIM1	NAV1	ZEB2	TRIL	FAM65A	PEX5L	GLS2	RCSD1	COL12A1	PSMD4	NEFL
GRIN3A	RAPGEF5	CRTAC1	SMAD3	RASSF8	LOC101927885	HS3ST4	LOC101928307	FRY	LPPR4	BRD4	NCALD	ARMC2	FAM65A	ENPP7P8	BTBD1	TSPAN13
KCNA1	LIN7A	TUFM	CABP1	STXBP6	EIF1B	SCN1A	MGLL	SEMA3E	TTPA	MYRF	KCNH5	KALRN	QTRT1	RTN1	ATP6V1C1	MTSS1
MAF	OLFM1	PRIM1	BLM	GRIP1	PKIB	ACTN2	ADCY2	ST8SIA4	2021-09-15	PTGDS	SLC44A5	LPIN2	GABRA1	SLC4A8	CHCHD2	TSPAN3
PROX1	TPD52L1	PAICSP4	LOC105371352	CAMK2A	PPM1E	MEIS3	SMAD3	KCNIP4-IT1	TMEM59	GABRA1	DOCK9	LINC-PINT	STXBP5-AS1	LOC105369360	FKBP3	PLXNA2
MIR137HG	LOC102724736	CD200	KNOP1	PPFIBP1	ANKRD36	TCF4	AKAP13	RAB27B	SERPINI1	STXBP5-AS1	SCG2	GIT2	KIAA1804	DPY19L1	CABP1	RAP2A
GLUL	ZDHHC21	DYNLT3	PAM	PTCHD1	NETO2	NTNG1	LAPTM4B	TSPAN5	CRH	KIAA1804	AMY2B	EDIL3	ADAM23	ADAM11	NDUFB9	SV2C
KSR2	DZIP3	ATP8A1	ADCYAP1R1	PDP1	IGF1	RYR3	HSP90AA1	SRPK1	PTGDS	GPATCH2	RYR2	MIR124-2HG	PFKP	ABCC9	EMC4	CELF2
KLHL5	AP1S2	ATP1A1	SAMD5	MAGI3	ERVK13-1	CTNNAL1	ADCYAP1R1	ACADVL	CUL1	ADAM23	MIR100HG	SPTBN4	NPHP1	LRRC8B	TCP1	PLD3
TVP23CP2	WDR17	LOC100507131	CACNA2D3	WASF1	ARL6IP5	NECAB1	FOXRED2	IGSF11	GCA	HLTF	CSGALNACT1	ATP6V1A	FAM184A	CSMD3	COMMD3	ELAVL4
RNR1	NMRK1	CLSTN1	ATP6V0C	LINGO1	LUZP1	CHCHD7	CACNA2D3	RBM25	RICTOR	LRCH1	ITGB8	MGAT4C	ZNF483	HOOK2	AKAP13	MMP16
PALLD	NEFL	PELP1	PDE1C	CDH2	BTG1	PCDH11Y	ATP6V0C	ADGRG6	GABRA1	GNG4	TRHDE-AS1	ASNS	NDUFB10	ZMAT4	ND5	MICU1
KCNAB3	CST3	CLOCK	GRHL1	VAMP1	EIF4A2	CALM1	ANKRD32	PLOD2	STXBP5-AS1	RPL23	PFN2	C8orf34	LRRC8B	NYAP2	HSP90AA1	HSP90B1
PEX5L	MTSS1	RPS21	ANKRD20A11P	MAP1LC3B	N4BP2	STARD13	ZNF827	PTPRE	KIAA1804	SLC39A10	MAP2K1	MEF2C	HOOK2	PRKAR2A	NIT2	LOC101929617
PODXL2	APOE	KLHL5	LHFP	CDH10	CXADR	LRAT	NRSN2	NPTX2	ADAM23	FAM184A	NRSN1	HRH2	CTDSPL	CORO1C	PAM	ZBBX
CCDC50	RAB3IP	RNF6	FAM89A	MLIP	LOC101928307	VSTM2A	CHGB	ST6GAL2	PFKFB3	NXPH1	LOC101927406	CBLN2	PARK7	FOXP2	NDUFB8	CORO2B
ALDOC	RND3	DDX47	TSHZ2	MPC1	SMAD3	TLE4	GNAI1	LRRC4C	PFKP	DGKZ	PCDHB@	NEUROD6	EAPP	OPRM1	MRPL51	COL6A1
CPNE9	CELF2	NIPAL2	TSPYL2	FLRT3	CDIPT	SNN	LHFP	ETS2	DBI	ZNF483	CTNNA2	CASP8AP2	FMR1	PXDN	ATP6V0C	CHN1
ITGB8	AMIGO2	ATP1B1	CARM1P1	CACNA1E	CABP1	CD63	SPRED1	FTO	PPP2CA	PSME2	FAM134B	FAM19A2	MRPS35	GRM3	SRI	CALY
HLA-B	ELAVL4	ATAD1	KPNA1	MAT2A	CADM2	2021-03-01	LINC01158	PDIA2	SLC39A10	HOOK2	FAM104A	KIF1A	ZBTB8OS	RCAN2	SLC35A1	GRINA
CERCAM	PON2	SCG2	PTHLH	FRMD5	LOC105371352	TMEM2	CARM1P1	ARPP21	FAM184A	LINC00844	DIP2A	LGI4	TMEM106A	SLITRK2	ENO2	PNOC
MAP2K1	ZNF608	MAN2A1	CRIM1	LOC101927885	AKAP13	GULP1	SDK2	ENTPD3	NXPH1	CTDSPL	SLC26A4	EXOC5	OPRM1	ABLIM1	NDUFA6	PCSK2
MYSM1	RNR2	SETD5	PIP5K1B	GRIN2A	LAPTM4B	NAP1L1	BRINP3	ANO1	LRRC8B	OPRM1	KIAA0930	SNX22	PXK	HS3ST4	MICU3	SOX2-OT
FAM104A	ZBBX	TMED5	FXYD6	FAR2	ADCYAP1R1	CPLX3	FXYD6	MPPED1	NOTCH1	PXK	CXCL14	GALNT16	SYNJ1	MEIS3	CHGB	ELL2
PHLDB2	HSPB3	LINGO2	DLGAP1-AS4	RUSC1	HSP90AA1	PAICSP4	ARHGAP20	SERTM1	LINC00844	TPPP3	SLC17A7	MIR7-3HG	ERI3	RAPGEF6	TMED2	UGP2
DIP2A	DYNC2LI1	ABHD13	TRHDE	PKIB	PAM	ANKRD62	DLGAP1-AS4	ADGRB3	ZNF330	SYNJ1	BTBD11	MTCL1	PXDN	NTNG1	TGOLN2	CHGA
CXCL14	CHN1	CTSA	CCDC109B	PPM1E	PRAF2	DKK3	VMA21	ARHGAP21	C9orf72	PXDN	STXBP1	MAP6	GABRA5	NPSR1-AS1	IKBKAP	RABAC1
SLC17A7	NDUFA5	SFXN1	PRKCG	CDH9	NIT2	PROX1	AACS	NREP	PPP1R1B	GABRA5	CNTNAP2	ENPP7P7	GRM3	RYR3	IFNGR1	SYT11
BTBD11	LOC105369862	SLC25A5	PGRMC1	NPAS2	MALAT1	BBS7	DDR2	CTSF	OPRM1	ABLIM1	UNC80	KIAA0020	SLITRK2	NECAB1	TRAPPC4	MGAT4C
SYNPR	NCKAP5	BTRC	SULF1	KCTD15	RPS20	MAF	EPS8	SSX2IP	PXK	MDM1	STK38	HPRT1	ABLIM1	MLLT3	IDI1	RHBDD2
UNC80	LINCR-0003	HSP90B2P	ANKRD50	LUZP1	VOPP1	MIR137HG	TNFAIP8L3	GNAL	SYNJ1	SCN1A	CPE	C11orf87	AUH	RANBP17	MRAP2	RTN3
MAP4K3	DGKD	SEC31B	CDH7	LOC105374529	ATP6V0C	GLUL	SFMBT2	FAM95C	PXDN	C1orf21	MNS1	HOOK1	SCN1A	SEZ6	COX2	PTPRT
SCRG1	PCP4	HS6ST3	CHL1	IGF1	ANKRD32	PDE8B	PGRMC1	GPR22	GABRA5	ABCA10	MAP4K3	LINC00657	C1orf21	STARD13	MTCH1	EPB41L2
FAM126B	KALRN	FAM73A	TENM3	ARL6IP5	SMOC1	CAMK2D	ANKRD50	SPRY2	RPLP1	GABRG2	LOC440896	FAM102B	ABCA10	VSTM2A	ATP5G1	CBLN2
OLFM1	PNOC	GOLGA4	FNBP1L	KIAA1024	ZNF827	KLHL5	SULF1	PTPRR	CECR2	RYR3	TMEM59L	TXLNG	TCF4	TLE4	SHFM1	ICA1L
NAGPA	PITPNC1	SEPW1	LOC101929544	ANKRD36	CHGB	ADRBK2	FGF12	FGFR1	ABLIM1	SHROOM1	FASTKD2	RAB40B	GABRG2	PNPT1	PCBP1	LOC105375634
PTPRZ1	SOX2-OT	LOC105377943	PEG3	INTU	CHRM1	NIPAL2	CHL1	FREM1	SCN1A	LMTK2	COL5A2	CNR1	RYR3	GULP1	FXYD6	KAL1
DZIP3	GLRA3	FAM104A	DOCK10	RAVER2	GNAI1	KCNH5	FNBP1L	SEMA6D	ABCA10	SEZ6	NRIP1	ZFHX4	MLLT3	FNBP4	CAP2	MPP6
CIRBP	CLK4	CAPS2	CLCN3	METAP2	IQGAP2	MAN2A1	LOC101929544	ARNT2	GABRG2	ANKRD26P3	SLC24A2	RBFOX3	PAPSS1	GALNT18	UFM1	ATP1A3
AP1S2	KCNIP2	P4HTM	DCN	OXR1	LINC01158	ANKRD33B	PEG3	MICAL2	RYR3	TMEM2	CES4A	DYNLL1	CALM1	PLEKHH2	PPA1	CHST1
WDR17	MIR124-2HG	CNTNAP2	SSTR2	SNX32	TSPYL2	TYW5	ARHGAP32	CDO1	ATP6V1F	SHC3	SLC6A15	LOC102724252	LMTK2	GDNF-AS1	CNBP	ECE2
INPP4A	KIAA1549	ACADSB	PAWR	MGLL	CARM1P1	RAP1GAP2	SORBS1	PDS5B	PAPSS1	GULP1	LOC100419755	CBLN4	SEZ6	ND1	ABI1	NEUROD6
CST3	NDN	MRPL39	TMEM130	SMAD3	SPHKAP	RPS3AP34	WWP1	NDFIP2	CALM1	EFHC1	SLC25A27	DSCAM	CLEC7A	GRIN3A	PGRMC1	FAM19A2
MTSS1	CRHBP	EIF3H	AK5	GAS7	PTHLH	TEX2	ENPP7P1	TTN	LMTK2	HARS	SIRPA	PLEC	AP4S1	CD200	CLASP2	SLC38A1
APOE	STMN1	RNF34	RNF150	CABP1	BRINP3	LUC7L3	PPT1	EPHA5	SEZ6	AP2A2	DIRAS2	KIF21A	FAM69A	MAF	TNKS2	TMX4
BTBD9	SENP7	CACNA1D	RNF144A	PRPSAP1	CRIM1	SPOCK1	DOCK10	TMEM178A	ANKRD26P3	BCAP29	INPP4A	DNAJC19	TMEM2	BBS7	HTRA1	LGI4
RAB3IP	ADCYAP1	SNX13	LOC101928421	LOC105371352	FXYD6	LINGO2	CLCN3	SH3GL2	ABCA1	PDZRN4	TOX	IPCEF1	SHC3	CAMK2D	CHL1	EFHD2
RND3	LINC01105	CELF4	PRUNE2	AKAP13	GALNT13	LOC105375757	DCN	PTTG1	FAM69A	CRTAC1	EFR3B	RNF20	GULP1	KLHL5	TOMM6	CNTNAP4
CELF2	MEF2C	GABPB1-AS1	GOLGA8A	LAPTM4B	DLGAP1-AS4	SERPINB6	SSTR2	MMD	SHC3	PAICSP4	CNTNAP3	SYT7	HARS	ANKRD20A5P	TMEM14A	GAD2
PON2	CA2	FASTKD2	BCAN	PAM	AACS	CD55	PAWR	RASSF8	YAP1	C1orf115	SEMA5A	FAM213A	BCAP29	LOC101928463	GSTP1	PRKAG2
MMP16	LPPR1	FBXO21	ENPP7P4	CACNA2D3	SVEP1	ITGB8	AK5	GRIP1	GULP1	DYNLT3	FILIP1	SLC7A14	PDZRN4	BASP1	ATP6V1B2	MYO16
SCN9A	LHX6	RIC1	PSD3	SAMD5	UBN2	SCN8A	RNF144A	CAMK2A	HARS	CD200	CCND2	B3GALT2	CRTAC1	DOCK9	DDIT3	HS3ST5
RNR2	ATP1A3	PPIP5K1	ADGRV1	ADCYAP1R1	PGRMC1	TRHDE-AS1	PSAP	STXBP6	BCAP29	ATP1A1	HPCAL1	MBNL2	TMED8	SEC14L2	LZTS3	MARCKS
LOC101929617	TRABD2A	HACD3	HOMER1	NDUFB8	SFMBT2	KTN1	ENPP7P4	PER3	PDZRN4	KCNA1	ARFGEF3	RAB6B	PTK2	SCG2	ENPP7P1	GAP43
ZBBX	NEUROD6	FAM126B	SHANK2	HSP90AA1	SULF1	RTTN	PSD3	PTCHD1	CRTAC1	LRP2	TMEM178B	COX17	PAICSP4	AMY2B	SRSF2	FAT1
TIMP2	FAM19A2	SPCS3	FSTL5	VEGFB	HTRA1	HS6ST3	LPPR4	PPFIBP1	PAICSP4	MIR137HG	LOC105373206	RAPGEFL1	C1orf115	RYR2	PPT1	CNTN5
2021-09-06	SNX10	PMM1	CRH	MTMR4	LGALS3BP	NRSN1	MNAT1	TMEM106B	C1orf115	CLSTN1	CELF2	SPATA6	CD200	LOC105373657	PCMT1	RCN2
CHN1	AGBL4	AP3M2	NTN4	ENO2	CHL1	LRRN1	FSTL5	WASF1	CD200	KLHL5	MAP3K8	LRRK2	ATP8A1	RPS3AP34	ENO1	MKNK1
LOC105369862	GAD2	CYP2R1	PTPRM	NDUFA6	TMEM14A	PHLDB2	HOMER1	ATP11C	DYNLT3	RPS21	UNC13B	NEDD4L	DYNLT3	SPOCK1	ZNF706	PRKCB
NCKAP5	MAPK10	MED6	MLLT4	IQGAP2	CD163L1	DIP2A	AMPD2	COA3	ATP1A1	RNF6	MMP16	NEFM	KCNA1	TRPS1	CLCN3	PART1
CALY	RSRP1	ACP1	IQCA1	TSHZ2	LOC101929544	ZFHX3	TMEM59	MAP1LC3B	ATP8A1	NIPAL2	ZNF608	CPNE6	MIR137HG	MYBPHL	CCNC	SLC22A17
DGKD	GAP43	TCEAL7	CORT	MRAP2	PEG3	SLC26A4	CRH	REV3L	LOC100507131	ATP1B1	TIMP2	STAU2	CLSTN1	ABLIM3	HCN1	NPTX1
KALRN	DLC1	IQSEC1	PTGDS	CARM1P1	GABRD	MYO1B	NTN4	TANC2	KCNA1	SCG2	SYNPO2	TPPP	SLC13A3	ITGB8	KLHDC3	PPIB
PNOC	TNNT2	LOC100533757	SST	CORO6	ARHGAP32	SYNPR	HNRNPU-AS1	CDH10	MIR137HG	MAN2A1	CHN1	NTM	CCSER2	TRHDE-AS1	SGTB	CNTN3
LPIN2	RNASET2	FCHO2	DST	ATP5G1	SNRK	SLC17A7	PIP4K2A	PCSK1N	CLSTN1	ATAD1	LINCR-0003	SNCA	NCALD	SATB1	KRAS	NXPH2
LINC-PINT	TCF12	MRPS6	GABRA1	CRIM1	SORBS1	CXCL14	BBX	TPD52L2	ARF1	SBNO1	CEP162	GTF3A	SEC14L2	RTTN	HMGCS1	UTRN
PITPNC1	BTNL9	RAP2A	SYNGR3	ARHGAP20	ANKRD12	BTBD11	PTPRM	MLIP	CLOCK	ZNF550	KALRN	L1CAM	ATP1B1	NRSN1	PSPC1P1	LOC105375415
ZNF365	TMX3	ARL8B	OBSL1	DLGAP1-AS4	PPT1	MFAP3L	DST	FLRT3	CPT1A	LINGO2	CDS2	RPL37	SCG2	PHLDB2	NCBP2-AS2	ERBB4
RAPH1	SNTG1	PRICKLE2	DPY19L2P1	PPA1	ENPP7P1	CNTNAP2	GABRA1	CABIN1	RPS21	CTSA	PAK7	CNGB1	LYNX1	CAPS2	MRPL50	CNR1
PSRC1	HSPH1	PCMTD2	ADAM23	TMEM230	ZXDC	MLXIPL	STXBP5-AS1	TSPYL4	KLHL5	HMGCLL1	PSRC1	COX3	LINGO2	DIP2A	SUMO2	RIMBP2
C8orf46	PRKCB	PIK3CB	VIPR1	PPAPDC1B	DOCK10	MRPL39	SYNGR3	GRIN2A	CCSER2	LOC105375757	ESYT2	SERINC3	HMGCLL1	NFE2L2	SLC35F1	KIAA1211L
SOX2-OT	C11orf87	RND3	HMP19	PVALB	TRIM24	ROBO2	ATP6AP1	STARD4	RNF6	SATB1	CLK4	ATP5J	ABCA6	MYO1B	CSNK2B	APLP2
ANKMY2	PART1	LOC105373492	SEC14L5	SULF1	CLCN3	ARHGAP26	DPY19L2P1	LOC101927885	NIPAL2	HS6ST3	CLCN4	FRAS1	SFXN1	SYNPR	PSAP	SLIT2
CLK4	FLRT2	ACSL6	GNG4	ANKRD50	PAWR	LMBRD2	DLGAP2	CSMD1	VAV3	GOLGA4	KCNA3	UQCRQ	LILRB4	CPE	ENPP7P4	CBLN4
UGP2	SLC24A3	AHNAK2	COL12A1	FGF12	EPHX2	PTPN13	VIPR1	CDH9	NCALD	TTC5	LOC646241	PCDH15	BTRC	SLC35B4	MRFAP1	SLC6A1
RASSF4	PLP1	RNR2	RPS6KA5	CDH7	SMIM17	NRIP1	HMP19	KCTD15	DUSP3	ERMN	VSTM2A-OT1	PDCD6	SATB1	KCNN3	LOC105377566	GABRB2
EDIL3	CNTN3	CACNG8	DBI	TMEM14A	TMEM130	SLC24A2	FASTKD1	HIPK1	PPARA	LRRN1	ZNF519	MPHOSPH8	TMEM145	ROBO2	2021-09-15	FTH1
MIR124-2HG	MEG3	USP28	ITM2B	TENM3	RBM33	LOC100996635	CTTNBP2	IGF1	FKBP10	GPR176	PGAP1	DGCR5	HS6ST3	NGLY1	LAMTOR5	CRIP2
NDN	NXPH2	PPP6C	TMEFF2	FNBP1L	ZNF292	DGKI	PFKFB3	ARL6IP5	ATP1B1	NPDC1	CSRNP3	TMEM155	FAM73A	ZRANB2	TMEM59	COL25A1
CRHBP	CDR1	CASC4	SLC39A10	MAN1A1	SRP72	SPCS3	SYT6	STAT4	SCG2	NT5DC3	EFR3A	MEGF11	SEPW1	COLGALT2	SERPINI1	SCAMP1
SENP7	CD81	COX4I1	NXPH1	DKK1	GOLGA8A	OLFM1	SPCS1	EIF4A2	ATAD1	FAM104A	JAM3	XYLT1	MYSM1	SLC24A2	VPS45	ADARB2
LINC01105	THRB	SEPT7P2	DPY19L1	LOC101929544	TMTC4	CES4A	LPPR5	RAVER2	PSMC6	PHLDB2	EPB41L2	SLC1A3	LRRN1	FARP1	FSTL5	SGK1
FGFR2	ERBB4	NT5C2	EPHA4	PEG3	DTD1	SLC25A27	SEC14L5	OXR1	MAN2A1	CAPS2	GNAQ	PPP2R2C	NPDC1	CIT	PTPRM	GABBR2
HRH2	STMN2	NFIX	KIF26B	GABRD	SLC35F1	SIPA1L2	GNG4	NBEA	FGD6	CAMSAP2	LOC105375634	MDN1	POMGNT1	TRB	GCA	IPCEF1
CBLN2	ZFHX4	PWAR5	CSMD3	LOC105375981	TOP2B	ZDHHC21	RTN1	RASGRF1	ARL2BP	PTMA	NOS1AP	LDHA	FAM104A	GSTA4	HAGH	SYT7
RDX	DNAJC1	RAB6A	LOC102723415	DDIT3	PSAP	DIRAS2	COL12A1	MOAP1	LINGO2	SAT2	SNTB2	INPP4B	PHLDB2	PDE3B	MXRA7	NELL2
CA2	TF	GLS2	ARX	ENPP7P1	ENPP7P4	PTPRZ1	CENPC	LOC101928307	ACBD7	MYO1B	LMO7	AKAP5	CAPS2	DIRAS2	RICTOR	KIAA1109
LOC105375634	ARHGEF3	AHSA2	NYAP2	PPT1	PSD3	GSAP	ITM2B	MGLL	ABHD13	CNTNAP2	CD47	SERPINE2	P4HTM	PTPRZ1	GABRA1	SEZ6L2
LPPR1	SLC6A1	MYEF2	CRYBG3	ZNF706	ADGRV1	AP1S2	TMEFF2	ADCY2	ABCA6	MLXIPL	MPP6	BSN	CAMSAP2	GSAP	HNRNPH3	MIR4697HG
SNTB2	KCNQ5	SOX2-OT	TMEM205	CLIP4	MNAT1	WDR17	LOC100420794	SMAD3	ACSBG1	CACNA1D	ECE2	ZNF106	MYO1B	LOC105369894	SCCPDH	ADGRB1
P2RX7	FTH1	ESYT2	GABRB3	HCN1	HOMER1	PCDH20	LOC105379396	CADM2	SATB1	KDM1A	NEUROD6	KCNV1	TERF2	TOX	ATP6AP1	SPCS2
ATP6	COL25A1	ANKMY2	LOC105376404	PAWR	TMEM59	RASA1	XRCC5	LOC105371352	HS6ST3	CELF4	FAM19A2	PSMB5	CNTNAP2	EPB41	UBA3	MBNL2
LHX6	ADARB2	ASAH1	GABRA5	SPATA13	AMPD2	HPCAL1	ASCL1	AKAP13	FAM73A	TMEM59L	LINC01122	RGS7BP	ACADSB	PPFIA4	SEC61B	HSPA5
OGT	TACC1	EDIL3	GRM3	EPHX2	PKP2	FILIP1	CSMD3	LAPTM4B	SEPW1	FASTKD2	ADCY1	ZNF385D	MRPL39	MFI2	DPY19L2P1	SLC10A4
CD47	MFSD4	MIR124-2HG	RCAN2	AK5	CRH	PLXNA2	PLXNA1	HSP90AA1	NT5DC3	PPIP5K1	NRP1	PPP1R12B	RNF34	KCTD6	HIST1H4C	MEF2A
ATP1A3	IPCEF1	VMP1	DAPK1	PRUNE2	HNRNPU-AS1	CD164	ZMAT4	CACNA2D3	FAM104A	LOC100996635	EFHD2	CNKSR2	CACNA1D	SUSD4	TBK1	SRRM2
ATP8	NELL2	DDX3X	SPINT2	KCNS3	NPR3	RAP2A	NYAP2	FOXRED2	PHLDB2	RHOU	RASGRP1	MAST3	CELF4	CST3	ORC4	SEC61G
ECE2	CD24	KLHDC1	ABLIM1	TNFRSF25	IQGAP1	PRICKLE2	CRYBG3	ADCYAP1R1	CAMSAP2	FAM126B	PRKAG2	SMIM12	TMEM59L	RFPL2	HLTF	SCG3
NEUROD6	RIMS3	FBXL3	MSMO1	ENPP7P4	IQCA1	LOC105371672	OPRM1	ADD3	RANBP3L	CROCCP3	GAD2	COL21A1	TFEC	TRIB2	SPCS1	ZBTB18
TESC	LINC01140	ATP6V1A	CACNA2D1	PSD3	OPRK1	C9orf3	LOC105376404	ATP6V0C	DIP2A	TOMM70A	GALNT16	RASL10A	SCRG1	LCORL	CTSL	NEFM
RASGRP1	HIPK2	FAM120A	HS3ST4	ADGRV1	DST	GRAMD1C	GRM3	ANKRD32	MYO1B	SIPA1L2	LOC105370326	CCPG1	FBXO21	FAM65B	NCKAP1	SYP
CAMK1D	MBNL2	UBXN2B	SCN1A	POSTN	GABRA1	AKTIP	GABARAPL2	TGOLN2	CNTNAP2	AP3M2	S100PBP	ATG4B	PPIP5K1	TBC1D1	NDUFB3	KHDRBS3
PRKAG2	HSPA5	SPIN1	ACTN2	POU2F1	SYNGR3	RND3	PID1	NRSN2	MLXIPL	MED6	DLC1	FOCAD	COLGALT2	EML6	GBA2	SEMA6A
GAD2	RORB	CHURC1	MEIS3	FSTL5	PVRL3	CELF2	RCAN2	GNAI1	CACNA1D	PCDH20	PAQR3	RBFOX1	PDGFB	ELAVL4	METTL3	CDH13
CNTNAP4	MKL2	LRRN3	TCF4	SERPINI1	ATP6AP1	TBC1D1	SPINT2	LHFP	SNX13	CSRP1	SCN3B	ANAPC13	HACD3	NEK11	RTN1	RGS12
UGGT2	KCNIP1	YIPF3	NTNG1	NTN4	OBSL1	RASL11B	SLITRK2	CHST9	CELF4	ENPP2	SOS1	SSU72	LOC100996635	PLD3	DBI	TXNDC16
MAPK10	NEDD4L	ASNS	RYR3	IPW	DPY19L2P1	UNC13B	ATRNL1	TSHZ2	TMEM59L	PLXNA2	KCNMA1	LOC100506674	LOC100506990	SCN9A	ITM2B	GRIK3
RSRP1	NEFM	NIPA1	NECAB1	AGL	DLGAP2	MMP16	LOC728730	MRAP2	FASTKD2	MRPS6	DOPEY2	PDE4B	FAM126B	ZNF608	PPP2CA	PDIA3
GAP43	KHDRBS3	CSRNP3	STMN3	PTPRM	VIPR1	ZNF608	CACNA2D1	TSPYL2	PPIP5K1	PRICKLE2	PKD1	UQCR10	PMM1	RNR2	TMEFF2	NIPAL3
DLC1	PCDH11X	MTMR7	TIAM1	IQGAP1	HMP19	UBASH3B	ACTN2	HMGN1	LOC100996635	TRIB2	CREG2	ELAVL2	RASAL1	ENPP7P2	TCEAL1	KHDRBS2
GSN	NPAS3	HRH2	RANBP17	IQCA1	LPPR5	RNR2	TCF4	SPHKAP	PLIN5	MOK	PRKCB	PI4KA	CDK7	MICU1	ATL1	GRIP2
RNASET2	LOC105374971	PIKFYVE	SCARA5	HGF	FASTKD1	COL6A1	TUSC3	CARM1P1	FAM126B	RLF	C11orf87	SCN2B	TOMM70A	LOC101929617	SEL1L	TMCO1
SCN3B	RGS12	TMEM144	STARD13	CORT	PFKFB3	TIMP2	GABRG2	BRINP3	SPCS3	BTBD9	AP1G2	BEX4	AP3M2	USP28	TM2D1	NR3C1
FAT1	LINC00632	ZNF207	VSTM2A	GABRA1	DHRS7	HSPB3	NTNG1	CRIM1	RASAL1	RND3	SORBS2	DLG1	TOX	COL6A1	LOC391359	VGF
MAP6	NTM	FAM185A	SLC9A2	STXBP5-AS1	HAP1	SYNPO2	CTNNAL1	PIP5K1B	TOMM70A	TBC1D1	ABCB1	CALCRL	ACP1	HSPB3	DGKZ	MIAT
KCNMA1	SNCA	LOC100131564	OPHN1	DHCR24	SPCS1	CHN1	SRSF11	FXYD6	GRIN2C	GNL1	PART1	FAT3	PCDH20	SLC36A1	XRCC5	ARL6IP1
RAMP1	ARL15	PRPF4B	PLEKHH2	UBA3	SEC14L5	LINCR-0003	VSTM2A	CAP2	MORF4L1	CCDC136	NPTX1	EPS15	TCEAL7	SYNPO2	YIPF4	HSP90AB1
TMX3	ADGRF5	EMC7	NIN	DPY19L2P1	RTN1	PCP4	TLE4	DLGAP1-AS4	SIPA1L2	ACSL6	LOC105371593	CCDC30	IQSEC1	SEPT7P2	NGDN	UNC5D
ART3	ABI2	SLC38A1	PTK2	VIPR1	ANKRD11	KALRN	CD63	ARHGAP20	AP3M2	AHNAK2	SLC24A3	CCDC64	HPCAL1	CHN1	HADHA	TESPA1
HSPH1	SLC25A36	P4HA1	NRBP2	CTSL	ITM2B	SGIP1	CLIP3	MGAT4A	CIRBP	CACNG8	MEG3	PDXP	PLXNA2	LINCR-0003	LRRC8B	TRIM9
CREG2	MLLT11	LGI4	PAICSP4	DHRS7	OSBPL1A	PNOC	LINC00461	TRHDE	ACP1	MICU1	UTRN	MYCBP2	TRIB2	NRP2	ATP5L	ZDHHC23
PRKCB	GRIK3	EXOC5	GRIN3A	SEC14L5	MAP1B	AGK	OPHN1	VMA21	PCDH20	PPP3CB	BAIAP2	CHD8	PRICKLE2	PCP4	HOOK2	CFAP221
C11orf87	LINC01202	EPT1	VPS13A	PFKP	LOC100420794	PAK7	GULP1	PRKCG	TCEAL7	USP28	STXBP5	PRRC2C	ARL8B	BTN3A1	KCNQ1OT1	SKIL
NETO1	KHDRBS2	CCDC90B	LOC105378725	ENPP7P8	NXPH1	SOX2-OT	TMEM50B	ABI1	CSRP1	SLC9A6	ERBB4	SRGAP3	MOK	KCNMB2	PARK7	FRAS1
AP1G2	DCAF6	ERGIC3	PROX1	FXYD7	DPY19L1	GLRA3	EFHC1	CCDC109B	RAP2A	USP45	LOC105374199	ARAP2	PCMTD2	PAK7	BNIP3L	PCDH17
SORBS2	EPHA3	COMMD2	MAF	SCN3A	TMED10	MAOB	PLEKHH2	TMEM132B	ARL8B	LOC105369862	SORCS1	NAA25	PIK3CB	PITPNC1	C9orf72	B4GALT6
PART1	LOC440040	MOB1B	PDE8B	SLC4A8	PWARSN	CHGA	NIN	TNFAIP8L3	PDK4	NDUFA5	MBOAT2	RPL27A	GNL1	MAP1LC3A	PRDX3	LMO4
NPTX1	GDA	POLR3E	CLSTN1	RPS6KA5	DGKZ	OSBPL10	PDZRN4	PGRMC1	RLF	PWAR5	CNTNAP5	LOC100420851	CCDC136	ELL2	RPAIN	MACF1
MTMR12	GRIP2	CKAP5	KLHL5	TMEFF2	ZNF483	KCNIP2	PTGFR	SFMBT2	PCMTD2	GLS2	SLC6A1	ATP1A2	ACSL6	CLK4	CORO1C	RGMB
CRYAB	NEAT1	DPM1	TM6SF1	GPLD1	PLXNA1	MIR124-2HG	PTK2	CAMK2N1	PIK3CB	ARMC2	PBX1	PRKAR2B	AHNAK2	KCNIP2	CEP290	PTPRO
SLC24A3	PDZD2	C14orf1	PALLD	SLC39A10	CORO1C	KCNA3	SFXN5	CDH7	CCDC136	KALRN	SLC8A1	RBFOX2	PSMB7	TSTD1	TMEM205	VWA3A
MEG3	CNGB1	GUF1	NIPAL2	NXPH1	CRYBG3	TMEM158	PAICSP4	MAN1A1	ACSL6	LPIN2	LOC105371148	CPEB1	CACNG8	MLLT4-AS1	PIAS1	NR2F2
BDNF	TRIM9	MTX2	KCNAB3	DPY19L1	CEP290	REC8	VPS13A	FNBP1L	AHNAK2	LINC-PINT	FAM49A	AJAP1	MICU1	VSTM2A-OT1	MMADHC	ADRA1A
NXPH2	CADPS2	FCGR2A	PEX5L	EPHA4	LOC105376404	LOC646241	C1orf115	LOC101929544	C4orf3	GIT2	FTH1	USP32P1	PPP3CB	GALNT10	GABARAPL2	XYLT1
RAB40B	CFAP221	SNHG1	SEC14L2	KIF26B	GRM3	STMN1	CD200	SUGP2	CACNG8	MYEF2	LOC105377289	CNNM1	SLC9A6	MGAT4C	RCAN2	TMBIM4
UTRN	ZDHHC23	THUMPD3-AS1	ATP1B1	LRRC8B	GABRA5	GABRA4	ATP1A1	GABRD	MICU1	PITPNC1	MDGA2	ERC2	PPP6C	HRH2	MED10	TTYH1
BAIAP2	SOX2	TCF12	MAN2A1	ADARB1	GABARAPL2	AKAP6	DKK3	IL12A	SLC9A6	SOX2-OT	USP9Y	ST8SIA3	CORO2B	CBLN2	ABHD12	INPP4B
KCTD16	NKAIN2	ENPP7P7	PPP1R12A	ZMAT4	SPINT2	SEZ6L	PROX1	DDIT3	CASC4	ESYT2	ADARB2	SKAP2	CASC4	ICA1L	CYCS	SSBP2
ERBB4	LMO4	KIAA0020	MYO10	HOOK2	GLUD1	SOBP	KCNA1	ARHGAP32	POC5	EDIL3	IPCEF1	CLNS1A	SEPT7P2	LOC105375634	LOC728730	SERPINE2
STXBP5	FAM19A1	PCYOX1	TOX2	ARX	ABHD12	MGAT4C	DAAM1	LZTS3	LOC105369862	MIR124-2HG	SYT7	DDR1	LOC105369862	GREM2	JTB	DGKE
CNR1	SNAP25	MKNK1	SLC20A1	NYAP2	LOC728730	TSHZ3	CLSTN1	ENPP7P1	NDUFA5	SPTBN4	NELL2	RPL13	NDUFA5	CDHR1	MSMO1	LAMP5
SERP1	RAPGEF3	HPRT1	ELFN1	RPP25	CACNA2D1	LINC01105	ANKRD20A5P	WWP1	PWAR5	BMS1	LRP8	IL1RAP	NT5C2	P2RX7	THAP5	NPNT
CXXC4	NR2F2	NDUFA9	CPNE9	C9orf72	CAST	EMP2	KLHL5	SORBS1	GLS2	ZNF273	VPS41	UNC13C	NFIX	SNTB2	AUH	PDE2A
CACNB2	CALM2	ADGRL3	PCSK1	EPRS	ACTN2	EFR3A	TM6SF1	PPT1	KALRN	ATP6V1A	SLC7A14	KIAA0368	PWAR5	WDR66	TUSC3	KCNV1
ZFHX4	SYN2	SLC35G2	CSGALNACT1	PFKL	TCF4	FGFR2	TVP23CP2	TRANK1	TCEAL4	ARHGAP1	B3GALT2	MFN1	IDH3G	LMO7	GABRG2	PTER
TRA	PAK1	SNAPIN	ITGB8	OPRM1	TUSC3	CAPN2	PRDM2	DOCK10	CHMP5	LRRN3	TLK2P1	LOC202181	GLS2	SLC38A1	SLC25A12	SEC62
MOXD1	SLC1A3	CGGBP1	MIR100HG	CRYBG3	RAPGEF6	HRH2	NIPAL2	CLIP4	PITPNC1	MGAT4C	GUCY1A2	MAP3K1	KALRN	LGI4	ANKRD20A20P	NEBL
KIAA1211L	CYP4X1	WDR61	TRHDE-AS1	GABRB3	GABRG2	KIAA2022	ATP1B1	DCN	LINC-PINT	ASNS	CCK	PKM	WBP5	EFHD2	ATP6V1F	COL19A1
ARHGEF3	CFLAR	LINC00657	AQP4	LOC105376404	PRSS52P	BMPR2	SCG2	SOX1	GIT2	C8orf34	MBNL2	YPEL3	MZT2B	PRKCE	CHCHD7	ZNF385D
LINC00936	SERPINE2	KMT2D	SATB1	PXDN	CTNNAL1	CBLN2	MAN2A1	PAWR	GRB10	CSRNP3	ZNF385B	BCAS1	CHMP5	CAMK1D	CEPT1	SEC11C
THEMIS	SOX6	CCDC132	SPECC1	GABRA5	SRSF11	LOC105375634	PODXL2	ST3GAL5	ZNF365	MEF2C	ATP2B2	KIAA1407	PITPNC1	MYHAS	PAPSS1	CNKSR2
SLC6A1	SPP1	TECR	HS6ST3	GRM3	RANBP17	ASPHD2	PPP1R12A	SPATA13	ESYT2	JAM3	KIAA0513	DLX6-AS1	MYEF2	SLC5A8	ANKRD20A7P	NECAB2
KCNQ5	KCNV1	DMWD	NRSN1	RCAN2	SEZ6	NOS1AP	SLITRK4	MPDZ	ANKMY2	HRH2	OPCML	NPAT	GRB10	GAD2	PNPT1	KCNK1
FTH1	GPX3	SELK	MYSM1	SLITRK2	VSTM2A	LMO7	ATP9A	GOLGA7B	ASAH1	TMEM144	CNTN1	FAM81A	ZNF365	MYO16	VSTM2A	MAST3
CRIP2	CAMKK2	ATP5B	NOS1	SPINT2	TLE4	GMFB	KIAA1841	AK5	EDIL3	CBLN2	DPP10	OLFM3	SOX2-OT	MAPK10	CD63	COL21A1
COL25A1	SPOCK2	CNR1	FAM104A	ABLIM1	CD63	LHX6	RXRG	RNF150	MIR124-2HG	HSPD1	NEDD4L	CHN2	ESYT2	MAP3K13	CLIP3	NDST3
ADARB2	WDR60	ERBB4	PHLDB2	CYCS	SLC9A2	CD47	RYR2	AARD	MYO15B	CYP2J2	KHDRBS3	ATP13A4	EDIL3	C2CD5	AUP1	CDK6
RIT2	RHOBTB1	FAM217B	ZFHX3	AUH	SPATS2	MPP6	WNT5A	SLC35F1	GLIS3	ICA1L	ZYX	RPS27	MIR124-2HG	LOC105370326	TMEM50B	B3GALTL
MFSD4	CLU	ZNF770	CALCOCO2	MSMO1	DHX9	LINC01122	ALDOC	DTD1	ZNF273	JADE1	GPR155	NCR3LG1	SPTBN4	DLC1	EFHC1	FBXW7
NELL2	PTER	NTAN1	SYNPR	CACNA2D1	LINC00461	ADCY1	SPOCK1	UBXN4	ATP6V1A	FRMD4B	SPARC	GLIPR1	BMS1	CUX1	COX5B	CCDC85A
MGEA5	GPRC5B	SNX2	SLC17A7	SCN1A	TMEM50B	EFHD2	TRPS1	PSAP	ASNS	DOCK1	SLC8A1-AS1	CPNE4	DFNB59	ENPP7P7	UQCR11	GRIK1
SEZ6L2	ZNF385D	TERF2IP	CXCL14	ATRNL1	PLEKHH2	RASGRP1	SLCO3A1	ENPP7P4	C8orf34	NEUROD6	SLC18B1	NKX2-2	ATP6V1A	CNTN5	BCAP29	CPNE5
GUCY1A2	BTBD10	RNF103	ANKRD36C	MEIS3	NIN	PRKCE	PTPDC1	PSD3	NIPA1	FAM19A2	RGS12	NMT1	UBXN2B	THY1	PSMA3	PRNP
CCK	CNKSR2	GPM6A	MBP	ACTN2	TAF1D	PRKAG2	TMEM200C	ADGRV1	CSRNP3	SLC38A1	ASIC2	CSPG5	CYP46A1	PKD1	ND1	PHYHIPL
MBNL2	FHL1	HSPA14	KIAA0930	LRRC16A	PDZRN4	COMMD2	SCN7A	MNAT1	CAPN2	KIF1A	LINC00632	TTC1	SOBP	SNTG1	ATP5G2	ZNF536
GRIA2	KCNK1	MLH1	ANKRD55	TCF4	CRTAC1	GAD2	ARHGAP36	2021-09-15	MEF2C	LGI4	LOC401478	DNAJC9	ZFP82	CREG2	SKP1	DLG1
MKL2	COL21A1	CREG1	RBP4	LOC728730	KCTD12	MYO16	DNAJC2	FSTL5	MTMR7	BEND6	NTM	AFF3	LRRN3	C11orf87	CD200	PTK2B
KIAA1468	NPY1R	RGS5	CNTNAP2	NTNG1	PTGFR	MAPK10	L3MBTL4	HOMER1	HRH2	KCND2	THEMIS2	ASXL3	MGAT4C	BRINP2	ATP8A1	BDP1
KCNIP1	NDRG2	SACM1L	PHACTR2	PRSS52P	PTK2	MIR7-3HG	TRHDE-AS1	TMEM59	JAM3	WDR92	SNCA	ZCCHC24	ASNS	NETO1	ATP5F1	LDB2
SCG3	CCPG1	FAM49A	BAZ2B	SLC25A12	SFXN5	LOC105370326	HLA-B	PKP2	CBLN2	MOB1B	TTC21B	DLG2	C8orf34	EPHB6	DKK3	FGF14
PCDH11X	NRCAM	FEZ1	MNS1	RYR3	NRBP2	DLC1	HS6ST2	CRH	PPIA	GALNT16	GRIK3	SAT1	NIPA1	LINC01279	DYNLT3	FOXP1
NPAS3	MAL2	TADA1	KCNN3	NECAB1	VPS13A	PIK3R4	SATB1	IPW	CYP2J2	CKAP5	HLF	CALM3	ALG9	NPTX1	ATP1A1	FAT3
KCTD4	NDST3	CCAR1	PLXNC1	ATP6V1F	C1orf115	ERICH3	RTTN	PTPRM	ICA1L	MIR7-3HG	SORL1	RPS19	CSRNP3	FLRT2	BBS7	RAP1GAP
GPR137C	WIF1	COL25A1	ATP2A2	TIAM1	SKP1	SCN3B	TMEM145	MYRFL	DOCK1	GUF1	RAB15	SYT16	CAPN2	RALGPS2	DSTN	RAB3C
CDH13	LOC105373009	SCAMP1	SYTL5	STARD13	CD200	FAT1	SPECC1	IQCA1	LHX6	HELZ	LOC100507560	PRR14L	MEF2C	HTR2C	CLSTN1	LRP1B
LINC00632	PTN	STARD3NL	ROBO2	VSTM2A	ATP1A1	MAP6	LOC105379068	PTGDS	NEUROD6	MAP6	BIRC3	CDKN2D	MTMR7	CNTN3	RPS21	BCL11B
NTM	FBXW7	FNDC3A	GABRG1	TLE4	DKK3	ENPP7P7	MYSM1	MXRA7	FAM19A2	ENPP7P7	GDA	FGFR1OP	CBLN2	NXPH2	ABHD6	NMBR
SNCA	LOC100506674	GRID2	NDRG4	OPHN1	PROX1	KCNMA1	CTNNA2	GABRA1	KCND2	KIAA0020	NR3C1	CD9	PPIA	MEG3	OTUD6B-AS1	KIDINS220
ABI2	CCDC175	SYT7	OSBPL9P4	TMEM50B	KCNA1	CNTN5	ATP6V0B	STXBP5-AS1	LGI4	BTNL9	MIAT	CLEC4GP1	ICA1L	ATP5B	SMDT1	ARAP2
MLLT11	SYT4	KLHL28	TMEM59L	EFHC1	CLSTN1	OCA2	SORL1	ATP6AP1	BEND6	CLIC4	PDZD2	PNMA1	VPS37A	KCTD16	SNRPA1	ALK
HLF	GRIK1	INPP1	PTPN13	NARS	ANKRD20A5P	DOPEY2	FAM104A	GPATCH2	EPT1	TMX3	AFAP1	COX6B1	EMC7	ERBB4	SLC38A2	RTN4
RAB15	VEZT	ZMYM6	CAPN3	PDZRN4	SSR4	BTNL9	PHLDB2	DLGAP2	ACOT11	AATK	SUN1	C9orf78	NEUROD6	CNR1	ATP1B1	NFIA
GRIP2	PTPRD	NPEPPS	COL5A2	CRTAC1	CHD7	RAMP1	KIAA0930	VIPR1	DPM1	MKNK1	UNC5D	ATP6V0A1	FAM19A2	CXXC4	SCG2	B2M
SPEF2	GRM7	TMEM161B	SLC24A2	PLEKHB1	RGS2	THY1	CXCL14	HMP19	MIR7-3HG	TAGLN3	USP31	ZNF528-AS1	SLC38A1	CACNB2	AMY2B	RALYL
LOC440040	LOC101927281	LOC101928524	CYTH3	CALD1	TM6SF1	NIPSNAP3A	SYNPR	PFKFB3	MTCL1	ARHGEF4	TRIM9	TNK2	KIF1A	RIMBP2	POLR2L	COL24A1
NEAT1	LOC105374973	ANKFY1	LOC100996635	NRBP2	CCSER2	SNTG1	SLC17A7	SPCS1	MTX2	C11orf87	SLC26A4-AS1	DCUN1D4	LGI4	TRA	BTF3	TNIK
MYOM2	UCHL1	SLC7A14	OLFM1	VPS13A	RPL15	HSPH1	BTBD11	SEC14L5	FAT1	HOOK1	ZDHHC23	TMSB10	BEND6	SORCS1	ALDOC	PIK3R1
NR3C1	LINCR-0002	FTL	RASAL1	DYNLT3	PRDM2	PRKCB	EGFR	GNG4	MAP6	HPRT1	CADPS2	KCNH3	KCND2	CNTNAP5	VDAC2	PTPRK
PDZD2	PI4KA	SPCS2	FARP1	ATP5F1	NCALD	BRINP2	MBP	RTN1	THUMPD3-AS1	ADGRL3	TRPM3	ITM2C	EPT1	SLIT2	KRTCAP2	SATB2
WASF3	TBRG1	B3GALT2	TRB	ATP1A1	PEX5L	SORBS2	CNTNAP2	COL12A1	ENPP7P7	BRINP2	SGSM1	SETBP1	TBCE	RASSF7	POLR2E	CTSB
COX3	DNAH6	PHF3	CES4A	PROX1	SEC14L2	NPTX1	PHACTR2	NPHP1	KIAA0020	DDX25	SOX2	LMO3	IFI16	LRRTM3	SLC25A5	COL11A1
PIP4K2C	ZNF536	MBNL2	USP11	MIR137HG	ATP1B1	LOC105371593	DLL3	ITM2B	BTNL9	SLC35G2	PCDH17	KRT222	GALNT16	TMEM232	UBE2N	SPOCK3
LRRTM4	LOC101927871	LMBR1	TPD52L1	RUNX2	SCG2	MCTP2	MNS1	TMEM132D	PCYOX1	LINC00657	B4GALT6	DAAM1	CKAP5	LOC101927605	PFN2	SERINC1
TESPA1	DLG1	MEF2A	MT3	KLHL5	PODXL2	RALGPS2	BAZ2B	PPP2CA	NDUFAF4	DENR	FAM19A1	HACE1	MTCL1	SLC6A1	ATP5O	SLC32A1
ND2	LOC105372768	DFNA5	ZDHHC21	ADRBK2	MAN2A1	SLC24A3	ATP2A2	PFKP	TAGLN3	CRYAB	PTPRO	PEG10	C14orf1	GALNT12	HLA-B	NDUFA4
PHTF2	CALCRL	CCT5	DIRAS2	TM6SF1	SLITRK4	PTPRB	SYTL5	MAP1B	C11orf87	RALGPS2	SNAP25	JPH1	MAP6	EVL	NNT	DLX6-AS1
TRIM9	LDB2	SRRM2	LOC105377567	ME1	PPP1R12A	APOD	ROBO2	SLC39A10	ARHGEF4	FAM102B	VWA3A	MYT1L	SERPINB9	KCNQ5	NRSN1	FAM13A
ZDHHC23	DGKH	HERC2P9	AP1S2	PALLD	RBM6	MEG3	ARHGAP26	NXPH1	HOOK1	TXLNG	SRGAP1	ATP8A2	ENPP7P7	TMEM257	LIN7C	ATP6AP2
NBN	FOXP1	KCNIP1	FBN2	KCNAB3	KIAA1841	NXPH2	GABRG1	XRCC5	HPRT1	ATP5B	CDH11	SRRM1	TMX3	COL9A1	GOLGA4	TRPC3
SOX2	FAT3	DPP10	KBTBD11	NIPAL2	RXRG	UTRN	ZRANB2	LRRC8B	LINC00657	CNR1	FAM107A	VRK1	PCYOX1	CAMK4	SEPW1	PCDH9
PCDH15	MOBP	AK3	QPCT	RANBP6	RYR2	NPFFR2	SCRG1	MYO9B	CCDC132	SERP1	MEGF11	GABRA2	TJP1	LOC729732	TMEM50A	2021-03-06
LMO4	PLK2	NEDD4L	PCDH20	PEX5L	LUC7L3	BAIAP2	PTPN13	CSMD3	FAM102B	NDUFB1	SRRM4	OCIAD1	MKNK1	ADARB2	CFL1	APLP1
SIPA1L1	LOC105375961	ABHD10	BEX1	OTUD6B-AS1	ALDOC	KCTD16	SLC24A2	ZMAT4	RALGPS2	SNX2	LAMB1	PKIA	TAGLN3	SGK1	CTNNA2	HSPA8
ADGRL2	ADTRP	DDX17	NEFL	RAB31	TRPS1	STXBP5	HACD3	ARX	TXLNG	GPM6A	CYP4X1	PLS3	ARHGEF4	MAST4	ATP6V0B	NRGN
FAM19A1	TUBA1B	SEMA6A	SEMA5A	BASP1	VDAC2	ERBB4	LOC100996635	NYAP2	ATP5B	UGT8	NUTM2B-AS1	LHFPL3	ADGRL3	GRID2	ESD	SLC1A1
SNAP25	ARHGAP29	GPR155	SUSD4	SLC44A5	USP13	CNR1	RAPGEF5	PARK7	RAB40B	TF	ADAM10	S100B	HOOK1	COL7A1	SNHG6	PEAK1
RAPGEF3	LOC100128906	SLC18B1	HPCAL1	NDUFS1	KRTCAP2	FAM198B	LIN7A	CORO1C	CNR1	SREBF1	HECTD2	LINC00882	C11orf87	SHISA9	HMGN4	DLX5
NR2F2	NWD2	USP10	FILIP1	ATP1B1	PCSK1	LOC105374199	RASAL1	CRYBG3	CAT	PRKAG2-AS1	SOX6	LOC101929249	HPRT1	C21orf59	TMEM9B	CHST15
TMEM155	YWHAZ	MADD	ARSDP1	ATAD1	ITGB8	SOCS2	OLFM1	LOC105376404	NDUFB1	CBLN4	PDE2A	CHAD	CRIPT	IMPA1P	NDUFA8	GAD1
ADRA1A	ANKRD36B	TARDBP	IQSEC1	PPP1R12A	L3MBTL4	GPM6A	USP11	NAA20	CCDC85B	DSCAM	IL7	CFAP46	DDX25	TLK2P1	ATPIF1	IL1RAPL1
2021-09-07	STRBP	DNAJB6	TRIB2	MYO10	TRHDE-AS1	SORCS1	SRM	PXDN	ZFHX4	RASSF2	GRM4	RPS4X	WDR61	TSC22D1	RMRP	NAP1L3
SYN2	SCPEP1	DCTN4	LCORL	RYR2	AQP4	MBOAT2	TRB	GABARAPL2	SNX2	FAM49A	SEMA3A	NHS	LINC00657	CCK	UQCRH	PPFIA2
LAMB1	TMEM47	TMEM35	CD164	MRRF	SATB1	CNTNAP5	SIPA1L2	DAPK1	TERF2IP	PLEC	TLK1	KCNT1	SLC35G2	LINC01507	SYNPR	CDC5L
SLC1A3	QKI	TUBE1	GPRASP1	TEX2	EREG	DYNLL1	CDK5R1	RCAN2	DPM2	LSM3	SEC16A	RGS4	INPP5D	ZNF385B	ANKRD36C	VSNL1
TPD52	NFIA	AKR1B1	GRAMD1C	ALDOC	TMEM145	LINC00936	SIRPA	PID1	IFNGR2	ABR	AGTPBP1	ULK2	ATP5B	SORCS3	BANF1	CRYM
CAMTA1	GGCT	PDIA3	RAB3IP	GREB1	GOLGA4	SLIT2	DIRAS2	SPINT2	RBFOX3	MDGA2	RGS6	CAMK1G	CNR1	LOC105374950	NDUFB4	LIMCH1
IGL	UBE2E3	BDH1	RND3	LINGO2	MYSM1	LRRTM3	AP1S2	GRM3	TF	FEZ1	PTER	DYNC1H1	ERBB4	NIPSNAP3B	YPEL5	CCNH
SOX6	ITPR2	C5orf42	TBC1D1	VDAC2	N4BP2L2	CBLN4	APMAP	CYCS	SREBF1	KIF21A	PWAR1	CSRNP2	FAM217B	PKP4	CPE	TYRO3
ND4	PLCE1	PAPOLA	CELF2	PKD2	CTNNA2	SLC6A1	INPP4A	LOC728730	PRKAG2-AS1	COL25A1	LOC100507577	NRIP3	GPM6A	PNN	MRPL57	CADM1
SPP1	LOC105377390	COX3	TBL1XR1	CPNE9	ATP6V0B	SLC8A1	TOX	SCN1A	DYNLL1	SCAMP1	NECAB2	MAML2	GPALPP1	KCNIP1	COX6A1
PDE2A	SCHIP1	SERINC3	CCDC136	PCSK1	LINC01561	LOC105371148	LINC00599	CACNA2D1	CBLN4	MAST4	KCNK1	RASGRF2	TF	HIVEP2	HEXA
KCNV1	B2M	RN7SL1	UNC13B	ITGB8	TMEM9B	MDGA2	LINC00472	GLT8D2	ANKRD9	IPCEF1	MAST3	ZCCHC17	DYNLL1	ARHGEF10L	AASDHPPT
TLK1	RPS6KA2	C10orf12	MMP16	SLC25A5	PHLDB2	ADARB2	NEFL	MEIS3	DSCAM	GRID2	ANKS1B	PTPRN	CBLN4	NPAS3	RNF34
CAMKK2	ANO4	SIKE1	SCN9A	CSGALNACT1	SLC26A4	ATP2C1	TSPAN13	LRRC16A	FAM49A	DHDDS	NPY1R	CNST	PBX1	MYRIP	TRMT11
SPOCK2	GLS	CDK5RAP3	ACSL6	ATP5O	KIAA0930	SNRNP25	NR2F2-AS1	TCF4	MDGA2	SYT7	RASL10A	SLIT1	KIF21A	GPR137C	NGLY1
PTER	RALYL	FRAS1	ZNF608	NNT	SYNPR	MDFIC	MTSS1	RAPGEF6	DNAJC19	STEAP2	TMEM196	GRAMD3	FEZ1	ETV5	SNX13
GPRC5B	SLC38A11	GTF2A2	UBASH3B	HLA-B	CXCL14	IPCEF1	TSPAN3	NTNG1	COL25A1	SLCO1A2	NRCAM	GPC1	DNAJC19	WSB1	LMBRD2
ZNF385D	PRKCA	EIF3J-AS1	RSPO3	ZNF528	SLC17A7	NELL2	FAM65B	GABRG2	SCAMP1	FAM213A	ZNF780B	NMT2	MDGA2	LRRC2	SLC24A2
BTBD10	KLHL32	G3BP1	TMEM91	AQP4	BTBD11	LRP8	LOC644285	RYR3	LFNG	B3GALT2	CNTN4	SIDT1	SCAMP1	TPT1	HACD3
CNKSR2	COL24A1	PAPD7	TMCC3	SATB1	ANKRD36C	CPD	CELF2	ATP5F1	PPM1H	SRP9	SYT17	FRMD3	MAST4	CD36	RPL30
FHL1	PIK3R1	PSMA2	ZBBX	TBC1D4	CALCOCO2	VPS41	TBC1D1	CTNNAL1	IPCEF1	PHF3	CDK6	RPL37A	POLR3G	NAALAD2	TRAPPC13
KCNK1	HOPX	HMBOX1	TIMP2	PTPRS	BANF1	LOC105378765	PLD3	STARD13	GRID2	RAB6B	B3GALTL	AP3B2	PPM1H	HLF	OAZ1
MAST3	VCAN	MPHOSPH8	2021-09-06	CTNNA2	CNTNAP2	OSBPL3	EML6	HCG18	SYT7	LMBR1	FBXW7	ARF3	STARD3NL	SORL1	NKIRAS1
SYN3	PTPRK	STX10	SYNPO2	CLVS2	RBP4	B3GALT2	KHDRBS2	DOK5	WWC1	RAPGEFL1	CCDC85A	EPHA7	AGAP1	RAB15	GSTA4
COL21A1	SATB2	TMEM155	CHN1	GPR176	UNC80	GUCY1A2	CDC42BPA	VSTM2A	WFS1	MEF2A	GRIK1	DYNLRB1	STEAP2	FER1L6-AS2	TMEM251
NPY1R	DDR1	ADRA1A	NCKAP5	NDUFA8	PHACTR2	CCK	UNC13B	TLE4	MIRLET7BHG	DFNA5	NLGN4Y	ROCK2	RNF20	EPS8L2	COA5
NDRG2	COL11A1	ND4L	CALY	CAPS2	CPE	AP3S1	MMP16	ANKRD26P3	SLC7A14	PNN	HSPA12A	MDH1	SYT7	SMAP1	PSMG2
CCPG1	UNC13C	ATG2B	NFIX	MYO1B	SLC35B4	HCRTR2	ZNF608	2021-03-01	B3GALT2	LRRK2	LOC105376591	LRRIQ1	HMGXB4	FAM171A1	ZDHHC21
NRCAM	TAC1	CSDE1	LINCR-0003	SLC26A4	ATP2A2	SMAD2	AFF1	MACROD2	TMPRSS5	KCNIP1	PTPRD	ERC1	INPP1	LOC101928792	DIRAS2
GUK1	DUSP6	SELT	UPP1	ZFHX3	CEP112	GRIA2	CNIH1	CDK14	MBNL2	SCG3	LMF1	NCOA7	FYB	RNPC3	RPS27L
MAL2	LOC101929974	AZI2	PCP4	KIAA0930	AASDHPPT	MKL2	ENPP7P2	TMEM50B	RAB6B	DPP10	GRM7	TMSB4X	FAM213A	LRRTM4	STRAP
CDK6	MARCKSL1	PPP1CB	KALRN	UQCRH	ROBO2	PKP4	HSP90B1	CADM2-AS1	MEF2A	NEDD4L	TENM1	MAP3K4	HSPE1	TESPA1	MED6
RBFOX1	SPOCK3	C5orf15	ITGA1	BTBD11	SCRG1	SRRM2	ZBBX	PLEKHH2	CCT5	NEFM	SPATS2L	ZEB2	SLC7A14	ND2	AP1S2
WIF1	DLGAP1	MDN1	PNOC	SLC17A7	COL5A2	BEX2	TIMP2	NIN	SRRM2	SEMA6A	BCL6	SLBP	B3GALT2	TMEM191A	APMAP
HHATL	CDH8	LDHA	KCNMB2	ANKS1A	KIAA1045	DPP10	COL6A1	GALNT18	SPATA6	GPR155	ZNF536	YWHAG	SPCS2	CDK5RAP3	SNHG3
PTN	CCDC68	PCNXL2	CDS2	SYNPR	NRIP1	HIVEP2	2021-09-06	TMEM161B-AS1	LRRK2	SPARC	DLG1	C16orf13	KDM5B	CADPS2	ACP1
FBXW7	GOLT1B	SERPINE2	PNMAL1	CXCL14	SLC24A2	KHDRBS3	CFAP97	PDZRN4	NEDD4L	CPNE6	SEC24D	STX7	MBNL2	FRAS1	BEX1
INTS10	DLX6-AS1	HECTD2	GIT2	CNTNAP2	HACD3	SEMA6A	CCDC152	CRTAC1	NEFM	STAU2	LDB2	KIAA1549L	RAB6B	SOX2	JKAMP
GRIK1	BRK1	ND4	PITPNC1	MANBA	LOC100996635	PCDH11X	SLC35F4	PDSS1	DDX17	SLC18B1	ANKRD44	SERTM1	SMAD2	PCDH17	TSPAN13
PLCXD3	FAM81A	SPOCK2	PSRC1	MEPE	DGKI	SPARC	CHN1	BCAP29	GPR155	MADD	LOC101927151	EFNA5	MEF2A	ADGRL2	RASA1
HSPA12A	OLFM3	NCBP2	MAP1LC3A	BAZ2B	RAPGEF5	NPAS3	CALY	PTK2	STAU2	JARID2	ALCAM	SSX2IP	RAPGEFL1	ITM2A	TCEAL7
CLMN	FAM13A	RGS7BP	AKT3	MNS1	LIN7A	SLC8A1-AS1	UPP1	CPLX3	SLC18B1	SNCA	RAP1GAP	SNCB	RABGAP1	FAM19A1	CST3
PDE4B	ATP6V1G2	ZNF385D	SLITRK3	CPE	ZNF800	CDH13	PNOC	PAICSP4	SSTR1	DCX	RAB3C	FGFR1	LRRK2	FABP6	NAA38
TENM1	CDH18	LOC100421173	CLK4	C18orf42	CEP295	ASAP1	LPIN2	SFXN5	TPPP	L1CAM	ADTRP	PCDH10	SCG3	PTPRO	TIMM17A
RHOBTB3	GAD1	PHKB	ASTN2	KCNN3	CEP63	NUDT10	PCSK2	GRIN3A	NTM	TMEM35	LRP1B	PDS5B	DPP10	BZRAP1	TXN
CAMKK1	LOC105374235	RNPS1	NDN	PLXNC1	OLFM1	RNF112	CDS2	C1orf115	SNCA	AKR1B1	BCL11B	HINT1	AK3	SNAP25	MTSS1
NSG1	CPNE4	FHL1	KCNA3	SACS	RASAL1	LINC00632	PNMAL1	SKP1	CACHD1	RFX7	COPG2IT1	TMEM178A	NEDD4L	LPCAT4	TSPAN3
GOLIM4	FAR1	CCPG1	SYT11	ROBO2	USP11	LRRC2	PITPNC1	VPS13A	URB1	C5orf42	ARHGAP29	PAK3	NEFM	FAM107A	CD164
UCHL1	VSNL1	HIAT1	CCDC171	TRMT11	CIT	ADRA2A	ZNF365	CD200	GTF3A	PDZD2	KCNMB4	HTATIP2	MIB1	TMEM155	MYL12B
PI4KA	CRYM	RBFOX1	CRHBP	CCDC112	NAGPA	GOPC	SOX2-OT	ATP1A1	DCX	CNGB1	SRGAP3	PDP1	ZNF131	CDH11	ARL8B
LOC101927871	PHACTR1	RARS	VSTM2A-OT1	NDRG4	MT3	KIAA1377	C8orf46	DKK3	CCT7	COX3	CDHR3	LOC100132813	HECTD1	LAMB1	MAPK8
ZNF536	TARBP1	FOCAD	AHR	COL5A2	PTH2R	DDAH1	PSRC1	PROX1	L1CAM	ALDH1L2	BCL11A	COA3	GPR155	CYP4X1	KIAA1191
MCTP1	LOC102724834	B3GALTL	AKAP6	SLC24A2	TRB	ABI2	GSTM3	MAF	TMEM35	RHPN1	CPSF6	MAP1LC3B	SPARC	UBA6	AKTIP
LZTFL1		SFPQ	SEZ6L	ETFDH	FARP1	NAALAD2	ADRA1B	KCNA1	TUBE1	ZCCHC11	KCNJ6	TECPR2	PTPRF	CFLAR	POLR2F
LOC105372768		WIF1	LINC01105	PPIP5K2	ANKH	GRIK3	UGP2	COL4A4	PDIA3	RNF19A	ANKRD36B	TRAP1	CPNE6	LDHA	LGI1
PTK2B		VHL	RTN3	LOC100996635	BIRC6	VWA2	RABAC1	MIR137HG	LOC101927335	CADPS2	PPP4R4	QDPR	MSH3	LRRC1	XRCC6
LDB2		DPH7	PTPRT	TBC1D30	ASIC4	MLLT11	UBE2E2	PDE8B	RPL37	FRAS1	SH2D1B	GRIN2A	POU6F1	GDPD2	ELAVL4
FOXP1		RAB11A	TMEM144	RASAL1	GSAP	ARGLU1	KIAA1549	ATP8A1	COL4A3BP	B4GALT6	CALB1	MINOS1	SSTR1	DNAH7	LOC105373492
SLN		POGLUT1	CBLN2	OLFM1	ZNF804A	EPHA3	CYFIP2	CLSTN1	PDZD2	EHBP1	RAB26	TRAF6	TPPP	ND4	H2AFZ
ALCAM		PPM1K	NGRN	TPD52L1	AP1S2	LOC440040	KCNA3	CAMK2D	CNGB1	PCDH15	PLEKHA5	EIF1B	NTM	GRM4	SS18L2
ANKRD44		RPLP0	CA2	GSTA4	APMAP	GDA	SYT11	ADRBK2	SERINC3	ARNTL	LOC105376592	RANBP9	SNCA	PSMA6	TBL1XR1
PLK2		GRM7	GLG1	CES4A	MAN1A2	NEAT1	INHBA-AS1	TVP23CP2	ALDH1L2	GNG3	TENM2	ANKRD36	GTF3A	MYLIP	PPM1A
LOC100506497		TMEM260	LOC105375634	PEX3	INPP4A	GRIP2	NDN	TM6SF1	ZCCHC11	RAPGEF3	LOC105377390	ERVK13-1	DCX	RGS6	C4orf3
RAP1GAP		UQCR10	MME	AP3M2	WDR17	SNX3	VSTM2A-OT1	ARG2	FRAS1	MPHOSPH8	RPS6KA2	PIN1	L1CAM	DCC	PSMB7
LRP1B		DDX27	P2RX7	DIRAS2	TOX	MIAT	ATP6V1A	RNF6	B4GALT6	KIF21B	RALYL	EIF4A2	TMEM35	PTER	CNIH1
COPG2IT1		LINC00674	SNTB2	GSAP	CALR	SMC6	SEZ6L	OTUD6B-AS1	ADA	DGCR5	COL24A1	RPL41	TUBE1	COL19A1	FDPS
LOC100128906		ELAVL2	CDK5RAP2	ZNF804A	QPCT	C12orf76	LRRN3	VAV3	PCDH15	TMEM155	ILDR2	RASGRF1	RGS10	ZNF385D	KCNA2
ARHGAP29		TRAPPC11	LMO7	PTPRZ1	NEFL	LINC01436	C8orf34	RPL15	TRIM47	ADRA1A	TC2N	KCNH7	C5orf42	RGS7	CACNG8
PPP1R1A		SLC41A3	CHKA	WDR17	SEMA5A	CNGB1	RHBDD2	NCALD	GNG3	XYLT1	PTPRK	ADCY2	PDZD2	PHKB	ENPP7P2
DDRGK1		PI4KA	LHX6	MAN1A2	CCND2	GATM	RTN3	PEX5L	PDCD6	TTYH1	KIAA1147	GAS7	CNGB1	AHI1	TIMM8B
CCDC144A		TBRG1	KAL1	LINC00599	NR2F2-AS1	UNC5D	LINC01105	DOCK9	RAPGEF3	INPP4B	TNFRSF21	PACSIN1	MAPK6	COL21A1	UFC1
PRRC2C		SCN2B	RYR1	QPCT	MTSS1	TESPA1	PTPRT	KCNH5	MPHOSPH8	PCNXL2	GFPT2	ATP6V1C1	SERINC3	NPY1R	TIMP2
ARAP2		BEX4	AAK1	CNTNAP3	TSPAN3	SLC26A4-AS1	JAM3	ATP1B1	TMEM155	AKAP5	CADPS	EPB41L3	CSF1R	WDR19	CASC4
NAA25		LZTFL1	NEUROD6	PCDH20	MRPS6	TRPM3	EPB41L2	PODXL2	CSDE1	SERPINE2	SORT1	IRF9	ALDH1L2	CNTN4	COX4I1
FGFR1OP2		HMGB1	KCND2	TIMM17A	FAM65B	FRAS1	CBLN2	MAN2A1	XYLT1	HECTD2	KIAA0368	SMOC1	GTF2A1	SYT17	SCAMP3
NWD2		FAM118A	LGI4	TCEAL7	LOC644285	NRXN1	GLG1	KIAA1841	SLC1A3	BSN	NGEF	IL17RB	RHPN1	STXBP4	NDUFA5
PRKAR2B		UBA1	KCNC1	HPCAL1	KBTBD6	GLRB	SLC39A6	RYR2	TTYH1	TRIO	SPOCK3	PTP4A2	RNF123	CPNE5	ACAT2
SLC1A2		EPS15	ADCY8	CST3	GRAMD1C	SOX2	RGS16	TOX2	LDHA	ZNF106	FAM171B	RPS27A	PRKCZ	PTPRD	CALY
YWHAZ		TMEM254	RASGRP1	MTSS1	RND3	PCDH17	SP8	LOC105373657	PCNXL2	CAMKK2	LOC100288974	TSPYL2	ATP5J	FER1L4	DPYSL2
ANKRD36B		NEK1	NPY	PLXNA2	CELF2	NKAIN2	NOS1AP	ALDOC	AKAP5	SPOCK2	CAMK2G	KPNA1	CADPS2	SPATS2L	CRYZL1
PPP4R4		PTDSS1	PRKAG2	TRIB2	PLD3	ERLEC1P1	P2RX7	SPOCK1	SERPINE2	LOC100506114	PPP3CA	SHFM1	FRAS1	MAP3K5	RAB6A
SCPEP1		PPHLN1	GAD2	GPRASP1	UNC13B	ZNF138	ATP6	VDAC2	HECTD2	RGS7BP	SEMA5B	CAP2	ABCB6	RHOBTB3	WBP5
QKI		GSK3B	CNTNAP4	GRAMD1C	CCNB1IP1	ADGRL2	SNTB2	LRRTM1	BSN	ZNF385D	DLX6-AS1	PPP2R5C	NOP56	BCL6	CHMP5
USP32P1		CROCCP2	MYO16	RAB3IP	MMP16	FAM19A1	PCNT	ITSN2	IL17RC	POLB	OLFM3	TRHDE	B4GALT6	NSG1	PNMAL1
PLCE1		SLC22A15	UGGT2	RND3	ZNF608	FABP6	SYT10	PKD2	KCNV1	CNKSR2	PCDH9	TMEM230	SP110	GOLIM4	SOX2-OT
LOC105377390		LOC100128906	RSRP1	FAM78B	UBASH3B	FIGN	LMO7	CPNE9	CAMKK2	FHL1	CDH18	CAMK2N1	ZNF532	ROBO3	LOC100505715
SCHIP1		FARSB	PTPRN2	LGI1	CNIH1	FUT9	CHKA	PCSK1	TM2D2	COL21A1	CHST15	SFMBT2	GNG3	VWC2L	GSTM3
C5orf30		PRRC2C	LOC105370326	CELF2	ENPP7P2	SNAP25	LHX6	ITGB8	RGS7BP	RPL7L1	PCDH7	DCTN1	HSDL1	ZNF536	SAFB2
B2M		PSMA5	FNDC9	CDS1	HSP90B1	SLC12A2	ATP1A3	CSGALNACT1	ZNF385D	NDRG2	CLSTN2	HTRA1	DGCR5	MCTP1	ESYT2
C1orf61		LOC101926917	GSN	H2AFZ	ZBBX	TOMM20	CD47	SLC25A5	CNKSR2	CCPG1	GAD1	LOC101929544	NDUFC2	DLG1	ASAH1
ST8SIA3		DNM1L	RNASET2	CCNB1IP1	LOC101929617	VWA3A	ATP8	TRHDE-AS1	LOC100134868	ZNF780B	GARNL3	RIMS1	CDH11	CHRM3	NHP2L1
GLS		NAA25	KIAA0020	CCDC136	SLC9A6	CDH11	ECE2	PRSS12	RNPS1	FOCAD	VSNL1	SORBS1	TMEM155	LOC101927871	CLK4
RALYL		LOC100420851	CFAP44	ACSL6	TIMP2	CDH24	NEUROD6	SATB1	FHL1	RBFOX1	CRYM	FSIP1	ADRA1A	PTK2B	UGP2
DTWD1		LRP11	BTNL9	UNC13B	COL6A1	CALM2	OSBPL8	HS6ST3	MAST3	RARS	PHACTR1	SGTB	AADAT	SEC24D	EDIL3
COL24A1		ZNF791	TMX3	AHNAK2	CFAP97	LOC102724196	RANGAP1	N4BP2L1	COL21A1	B3GALTL	TMEM261P1	ATP2B3	XYLT1	DOCK4	RABAC1
PIK3R1		TBC1D23	DIRAS3	UBASH3B	ZC3H11A	ATG2B	ADCY1	NRSN1	ADORA2B	SPATA6L	SNORD116@	ZNF292	AZI2	CALCRL	BEX5
HOPX		ATP1B3	PRKCB	KCNA2	CCDC152	GUCY1A3	LGI4	SRD5A3	ANKS1B	LOC100506674	ZNF546	GFOD1	SLC1A3	CEP164	MAPRE2
VCAN		TMEM175	NETO1	ENPP7P2	CHN1	PAK1	NRP1	NOS1	RPL7L1	RAB11A	PCDH8	ENPP7P4	PPP2R2C	FABP7	DDX3X
PTPRK		PJA2	EPHB6	CACNG8	LOC105369862	COX5A	KCND2	ATP6V0B	ACTR6	CCDC85A	GPX4	MRFAP1	TTYH1	LDB2	NDN
SATB2		FBXO11	LINC00657	TIMP2	CALY	LAMB1	TMX4	GPR176	NDRG2	PPM1K	VSTM2B	RPL36	TTC21A	FAT3	KCNA3
DDR1		USP32P1	PART1	HSPB3	LINCR-0003	SLC1A3	EFHD2	TMEM9B	CCPG1	E2F3	LOC147004	ZBTB38	INPP4B	ALCAM	SYT11
COL11A1		LOC101928451	SLC22A17	2021-09-06	RASD2	INPP4B	SLC38A1	PLEKHO1	FOCAD	MTF2		IQCA1	LDHA	PLK2	DNAJA1
COG6		ANKRA2	NPTX1	CHN1	PPAPDC1A	TUBB2A	RASGRP1	PHLDB2	RBFOX1	GRM7		HAGH	AKAP5	RPS3AP14	ATP6V1A
TRIM36		ERC2	CA11	UPP1	CEP162	LAMP5	CAMK1D	TOX3	WIF1	UQCR10		DHCR24	SERPINE2	RAB3C	STMN1
TMEM67		ATP6V0E2	SLC24A3	NFIX	AHSA2	SCML1	CNTNAP4	SLC26A4	CDK6	NINJ2		DPY19L2P1	VWA8	DSEL	MORF4L2
TAC1		MTX3	LINC01322	LINCR-0003	FAT4	SOX6	GAD2	SH3BGRL	ANAPC13	ELAVL2		VIPR1	BSN	BCL11B	GOLGB1
NGEF		ST8SIA3	IFT80	CALY	PCSK2	PDE2A	KMO	KIAA0930	RNF213	ZDHHC9		ZNF184	KCNV1	TUBA1B	SPIN1
ADAMTS3		EIF2B3	PLP1	DGKD	KCNMB2	SEMA3A	ERGIC3	CXCL14	LOC100506674	SLC41A3		SEC14L5	PSMB5	KATNAL2	SQLE
SPOCK3		TTC13	MAFB	MARK1	ZDHHC11	AGTPBP1	FAM46A	SLC17A7	RAB11A	PI4KA		RTN1	SPOCK2	QRFPR	UBA2
MARCKSL1		KLHL32	NXPH2	PCP4	CDS2	TRPC1	MAPK10	EGFR	CCDC85A	TBRG1		ENPP7P8	RGS7BP	ARHGAP29	HNRNPA2B1
PCDH19		FAM193A	VAT1L	CEP162	PNMAL1	PTER	GAP43	LOC100505501	GRM7	SCN2B		SLC4A8	ZNF385D	CES3	NDUFC1
DLGAP1		KIAA1147	UTRN	KALRN	LINC-PINT	COL19A1	PTPRN2	SAMD12	C16orf72	BEX4		MAP1B	YME1L1	GNG2	RHBDD2
ANKRD10		TNFRSF21	GRIK1-AS2	PNOC	PITPNC1	CACNG3	LOC100996724	ZFHX3	ELAVL2	LZTFL1		LOC400706	SEC11C	BCL11A	RTN3
PPP3CA		DEGS1	BAIAP2	PCSK2	ZNF365	MAGI1	IGFBP3	SYNPR	NBPF19	SEC24D		EPHA4	CNKSR2	PLAGL1	PGAP1
GRIA1		VPS8	BTAF1	KCNMB2	SOX2-OT	RGS7	WRB	ANKRD55	HSF2	LEO1		ACTL6B	FHL1	DNAH14	EFR3A
DLX6-AS1		COG6	PCLO	DECR1	ELL2	DIAPH2	MAP6	STXBP1	PI4KA	DGKH		ZMAT4	COL21A1	MGAT5B	MTMR7
KLF12		ABCA2	GPM6A	HERC3	GSTM3	NECAB2	CNTN5	ANKDD1A	RPSA	FAT3		ATP5L	ANKS1B	CHRM2	EPB41L2
CALB2		SORT1	TF	EIF2B5	NHP2L1	FHL1	KCNMA1	CNTNAP2	TBRG1	CCDC30		NYAP2	CCPG1	STAMBPL1	CD46
PCDH9		HKR1	ARHGEF3	UBR5	ADRA1B	MYOF	ENPP7P7	CPE	SCN2B	CCDC64		NDUFA3	DOCK8	SORCS2	PPIA
DNAJC10		MFN1	SORCS1	ALDH5A1	CLK4	NPY1R	BTNL9	HOMER2	BEX4	PTDSS1		ATRNL1	FOCAD	KCNJ6	NGRN
NLK		CRBN	MBOAT2	ZNF365	KCNIP2	NDRG2	THY1	MLXIPL	DLG1	PDXP		KIAA0825	RBFOX1	ANKRD36B	ERGIC2
CDH18		CYC1	LINC00936	PSRC1	EDIL3	TMEM196	PDK3	FKBP2	LZTFL1	PPHLN1		ACTR2	SPATA6L	STRBP	LINC01278
GAD1		CAPZA2	EXOC4	MAOB	RABAC1	NRCAM	RCN2	CEP112	SEC24D	LRP1B		TUSC3	B3GALTL	SCPEP1	TBCB
ARL4A		NUMB	TMEM232	CLK4	CYFIP2	MAL2	TJP1	COL4A1	HMGB1	MYCBP2		LRRC16A	ANAPC13	AJAP1	RALGPS1
PARM1		UFSP2	PROM1	UGP2	NDN	FOCAD	MKNK1	ATP2A2	LEO1	GSK3B		NTNG1	RNF213	PPP4R4	LOC100131564
HMGCR		DLX6-AS1	PAG1	KCNIP2	SYT11	WIF1	PRKCB	PLXNC1	DGKH	LOC100128906		CHCHD7	LOC100506674	RTN4	ATP6
SYNE1		OLFM3	DSCAM	MIR124-2HG	INHBA-AS1	SLC15A5	C11orf87	ARHGAP26	CPQ	LRRC7		KLRC2	ZNF510	QKI	GMFB
PPFIA2		L3HYPDH	SLC8A1	NDN	CCDC171	ANKRD18B	SORBS2	CACNA1D	NOTCH2	FARSB		NARS	CCDC85A	CAPRIN2	FDFT1
ADGRG1		C1GALT1	SLC47A1	KCNA3	ATP6V1A	CCDC85A	EPHB6	GABRG1	BRAF	LOC101926917		GRIN3A	PPM1K	RAB26	MPP6
FAR1		ATP13A4	FTH1	CCDC171	STMN1	GRIK1	PART1	ODF2L	CCDC64	SRGAP3		FAM161A	GRM7	ITGA8	ATP1A3
VSNL1		PPA2	NDFIP1	CRHBP	GOLGB1	PLCXD3	SLC22A17	COL5A2	NEK1	LOC100420851		ANKRD20A5P	ELAVL2	PUS7L	EMC7
NNAT		GLIPR1	ERO1LB	VSTM2A-OT1	SOBP	MED23	NPTX1	SLC24A2	LCAT	RNF130		RGS2	LDHB	B2M	ATP8
TARBP1		NLK	CRIP2	ATP6V1A	SEZ6L	PTPRD	CA11	HACD3	PDXP	PRKAR2B		KIAA1279	HSF2	ATP6V0E2	C12orf57
RYR1		MAPK11	COL25A1	PDHA1	LRRN3	LMF1	TGFB2	RAPGEF5	PPHLN1	STK24		PEX5L	SLC41A3	MPP7	ATP6V0D1
TYRO3		NRXN2	PCDHA@	GABRA4	MGAT4C	TENM1	PLP1	TPD52L1	TRIP6	STAMBPL1		VPS13D	PI4KA	COL24A1	LGI4
LOC102724834		IL1RAPL1	SCAMP1	SEZ6L	WNK1	DPP4	TECR	RASAL1	HECW2	RBFOX2		ATP6V1D	HABP4	PIK3R1	SLC38A1
		FAM134A	CAMK4	IGL	C8orf34	ARSJ	PTPRB	USP11	KATNAL2	STRBP		DOCK3	SCN2B	HOPX	CCDC90B
		NSMAF	SGK1	LRRN3	RHBDD2	LGMN	PPIB	SRM	GAREML	AJAP1		PCSK1	HLA-DPA1	PTPRK	COX7C
		KNOP1P4	ADARB2	MGAT4C	RTN3	SLC2A12	SELK	TRB	GFAP	ATP1B3		FBXO41	BEX4	COL11A1	UNC50
		FAM174A	TACC1	ASNS	HDAC1	UCHL1	APOD	GSTA4	LRRC7	PJA2		SCN8A	DLG1	PTGER3	GAD2
		NKTR	GABBR2	C8orf34	LINC01105	PCSK5	ITGAV	MFF	FARSB	GGCT		PFN2	CEP164	EPCAM	CNTNAP4
		FKBP1B	IPCEF1	EFR3A	CSRNP3	TNIP3	UTRN	ANKH	USP1	FBXO11		HLA-B	LEO1	CRHR2	KLHL42
		THYN1	GRID2	ECM1	PTPRT	VWC2L	BAIAP2	MORF4L1	PELI1	USP32P1		ATP5O	DGKH	TRIM36	MAPK10
		NMT1	SYT7	MEF2C	PLXDC1	TBRG1	LOC105375415	SIRPA	LOC101926917	ITPR2		SDC3	FAT3	COX1	FIS1
		ZFAND5	NELL2	PTPRT	EPB41L2	GNB4	CNR1	PTPRZ1	DNM1L	RNF145		SOX10	CCDC30	IGFBP5	EPDR1
		ROCK1	COL7A1	HRH2	C16orf45	KRT17	ERBB4	AP1S2	SHISA7	CNNM1		MAP2K1	CCDC64	NGEF	RSRP1
		IFIT5	LRP8	EPB41L2	NGRN	ZNF536	NAV3	WDR17	S1PR1	ERC2		TBC1D4	NEK1	SPOCK3	CCDC144B
		CCNL1	SEZ6L2	CBLN2	GLG1	MCTP1	GTF3C6	INPP4A	RAC1	ST8SIA3		FAM134B	SNX4	BTBD3	DPM1
		POT1	SHISA9	HSPD1	SLC39A6	LOC101927871	TERF2IP	TOX	ATP1A2	SKAP2		FAM227A	PDXP	CDH8	MTX2
		POLI	VPS41	LOC105375634	CHRNA2	FBXL2	PCLO	CALR	LRP11	DDR1		SLC17A7	LRP1B	PPP3CA	SF3B6
		GMPR2	B3GALT2	JAK1	LPPR1	SEC24D	GPM6A	LINC00599	PRKAR2B	COG6		DOCK7	GSK3B	SEMA5B	FCGR2A
		CISD1	TLK2P1	NOS1AP	HRH3	DOCK4	KIAA1211L	NEFL	ZNF791	ABCA2		TASP1	HECW2	CPLX2	ING4
		NAPEPLD	GUCY1A2	P2RX7	WBSCR17	FABP7	TF	SEMA5A	TBC1D23	SORT1		MNS1	SLC22A15	KIAA1598	WRB
		ZNF302	CCK	SNTB2	RGS16	DGKH	HSPA13	ADAM22	RBFOX2	UNC13C		COX6A1	LOC100128906	CPNE7	SESTD1
		KCNT2	TSC22D1	WDFY2	SP8	ALCAM	APLP2	KCTD6	NLGN1	LOC202181		GABRG1	LRRC7	DLX6-AS1	GAPDH
		SAT1	MBNL2	CDK5RAP2	P2RX7	PLK2	CEP152	HPCAL1	MYO5C	2021-03-02		NDRG4	FARSB	OLFM3	THUMPD3-AS1
		ARHGAP12	SORCS3	LMO7	NOS1AP	PPM1L	SORCS1	CST3	STRBP	SLC48A1		PPP2R2B	LOC101926917	CHN2	FAM200B
		CCBL2	CALN1	LHX6	PCNT	RAP1GAP	SOX5	MTSS1	AJAP1	PKM		JAKMIP3	P2RY13	SH3GL3	ENPP7P7
		CREBZF	GRIA2	ATP1A3	CDHR1	RAB3C	LINC00936	TSPAN3	ATP1B3	ZEB1		NRIP1	SRGAP3	LOC105377718	NDUFA2
		SDCBP	MKL2	AAK1	SNTB2	ADTRP	SLIT2	MRPS6	PJA2	CAPZA2		DGKI	DNM1L	CYTB	KIAA0020
		GRIA4	KIAA1468	CHST1	LMO7	LRP1B	LRRTM3	PNISR	USP32P1	LOC105374338		RAPGEF5	KIDINS220	GSE1	CFAP44
		TRIM23	KCNIP1	NEUROD6	CHKA	LRFN5	SLC6A1	RAP2A	ITPR2	KIAA1467		OAZ1	SHISA7	TCERG1	RPL27
		SYT16	ZBTB18	FAM19A2	LHX6	TUBA1B	TM2D3	ARL8B	RNF145	BCAS1		OLFM1	NAA25	GLIPR1	BMS1P6
		EI24	DPP10	SLC38A1	ATP1A3	LOC100128906	NINL	FAM65B	CNNM1	CPEB3		CIT	ARAP2	CDH18	NIPSNAP3A
		ID2	ABAT	KCND2	ECE2	KCNMB4	GABRB2	GPRASP1	ERC2	CPNE7		ASIC4	LRP11	PCDH7	LOC100420547
		SMCHD1	NEDD4L	LGI4	NEUROD6	SLITRK1	NDFIP1	KBTBD6	ST8SIA3	DLX6-AS1		PTPRZ1	PRKAR2B	ETV1	RCN2
		HERPUD1	NEFM	SLC8A2	TMX4	PELI1	ACSL3	GRAMD1C	ATP6V0E2	FAM81A		DIRAS2	RBFOX2	GAD1	PCYOX1
		CCDC144CP	RGCC	KCNC1	SLC38A1	SRGAP3	CRIP2	RAB3IP	MGST1	OLFM3		LYRM2	NLGN1	IL1RAPL1	NDUFAF4
		SASH1	MYO5B	NRP1	ADCY1	BCL11A	COL9A1	CYP3A5	SKAP2	GSE1		KBTBD11	MYO5C	SLC25A4	HPRT1
		LINC00260	EPB41L1	ADCY8	LGI4	OMG	COL25A1	SV2C	TNFRSF21	RPS27		TSPAN13	CPEB1	ATP13A2	NDUFA9
		CLK1	SEMA6A	EFHD2	KIF1A	ATP1A2	SCAMP1	LGI1	DDR1	NCR3LG1		ARSDP1	AJAP1	PARM1	TAGLN3
		METTL9	DKK2	ADCY1	TEK	NR4A2	CAMK4	CELF2	DEGS1	GLIPR1		CST3	TAL1	CSTF3	SPTLC1
		NBPF8	PCDH11X	MPV17	RASGRP1	STAMBPL1	ADARB2	PLD3	UNC13C	MAPK11		HIVEP3	PJA2	ITFG1	CGGBP1
		SMYD2	MYH10	BEND6	CAMK1D	XKR4	SGK1	UNC13B	MFN1	CPNE4		TDRP	USP32P1	BCO2	WDR61
		DCP2	NPAS3	PRDM1	PRKAG2	KCNJ6	TACC1	MMP16	SNRPC	NKX2-2		GABARAPL1	ITPR2	CRYM	SLC23A2
		COL16A1	CDH13	GAD2	AGBL4	ANKRD36B	SKA2	SCN9A	CRBN	FKBP1B		RASGEF1A	MRC1	LIMCH1	SLC22A17
		DCUN1D4	SLC18B1	CNTNAP4	KMO	TMEM47	CUTA	UNC13A	MT1E	THYN1		CDS1	CNNM1	KIFAP3	CA11
		ZC2HC1A	RGS12	RASGRP1	CNTNAP4	STAG3L2	GABBR2	UBASH3B	CAPZA2	ROCK1		H2AFZ	ERC2	PCDH8	CCDC132
		PCGF5	LINC00632	MYO16	MYO16	QKI	IPCEF1	CNIH1	LOC105374338	LOC105379106		PLLP	ST8SIA3	LOC105373224	AGAP2
		SLC9A9	SNCA	PRKCE	KLHL42	CALB1	SYT7	ENPP7P2	KIAA1467	LOC105372129		DYNC2LI1	ATP6V0E2	VSTM2B	ATP5G3
		ORMDL1	MID1	MARCKS	MAPK10	NFIA	NLGN4X	HSP90B1	CPNE7	UBE2Q2P1		CHN1	LINC01268	CADM1	COX8A
		ITM2C	KIZ	GAP43	DDX10	LOC401134	NELL2	ZBBX	DLX6-AS1	ERBB2IP		NCKAP5	KLHL32	UBE2Q2P1	TECR
		OGFRL1	NAALAD2	DENND1B	RSRP1	RAB26	SEZ6L2	LOC101929617	FAM81A	CREBBP		DPYSL2	CLNS1A		PPIB
		HACE1	GRIK3	SLC4A10	CCDC144B	ITPR2	SHISA9	HSPB3	OLFM3	AFF3		PCP4	COG6		PPID
		MYT1L	TMEM35	TMEM132C	GAP43	DCBLD1	CHRNA7	2021-09-06	CHN2	CX3CL1		RBM19	UNC13C		SELK
		UQCRC2	ARGLU1	SCN3B	LOC105370326	ERC2	OSBPL3	SYNPO2	PTGES3	NCAN		MAP1LC3A	KIAA0368		CD81
		HNRNPDL	HLF	GAPDH	PTPRN2	GLS	SLC7A14	CHN1	ATP13A4	ASXL3		LOC100505715	MFN1		KDM5D
		SPSB3	NGFRAP1	MAP6	MAPK4	RALYL	GUCY1A2	CALY	WDR54	RPL31		CHGA	2021-03-02		GRIN1
		SRRM1	SORL1	ENPP7P7	ERICH3	MGST1	CCK	LINCR-0003	GSE1	PDE4A		KANK1	CRBN		ATP5B
		GRIA3	KHDRBS2	CFAP44	WRB	KLHL32	HIPK2	DGKD	LY6E	ZCCHC24		KCNA3	PKM		ATXN10
		LINC01481	DCAF6	CDC42EP3	GAPDH	LNPEP	MBNL2	NRP2	MTMR10	LY6H		MORF4L2	LOC105374338		ERBB4
		OCIAD1	NIPAL3	SEMA4D	ENPP7P7	C14orf142	DAB2	RFC1	ADHFE1	KCNT2		GABRA4	KIAA1407		STMN2
		GABRA2	GRIP2	BTNL9	KIAA0020	COL24A1	SORCS3	CEP162	NCR3LG1	SAT1		ANKRD17	CPNE7		COX7B
		PLS3	EPHA3	TMX3	CDC42EP3	TNIK	HSPA5	PCP4	GLIPR1	ARHGAP12		ZNF540	DLX6-AS1		CNR1
		DUSP12	BIRC3	LOC101927359	RAMP1	HOPX	BTBD8	KALRN	NLK	RRP15		EFR3A	FAM81A		SERP1
		KIF2A	VGF	CREG2	BTNL9	KIAA1147	SLC10A4	LPIN2	RPL13A	TLE2		EPB41L2	OLFM3		CXXC4
		CANX	PDZD2	FADS3	FRMPD4	PTPRK	ZNF385B	ANKRD24	IL1RAPL1	SDHA		LPPR1	C9orf66		CASD1
		LINC00882	WASF3	PRKCB	RCN2	SATB2	NPAS1	CDS2	TPST1	RPS19		NOS1AP	WDR54		ZNF770
		CFAP46	CNGB1	PRDX2	SNTG1	GFPT2	MKL2	PAK7	ARL4A	GRIA4		PCNT	NCR3LG1		FAM162A
		SLC38A6	AFAP1	DEK	PCYOX1	TUBA1A	LRPAP1	PNMAL1	FGFR3	SDCBP		RSF1	NDUFS8		VIMP
		NAE1	GATM	PART1	DIRAS3	CADPS	MEF2A	LINC-PINT	CPNE4	DGKG		ATP1A3	MAPK11		XIST
		PSMD5-AS1	RNF157	NPTX1	TJP1	GPR12	SRRM2	CA8	EFEMP1	SYT16		AAK1	NRXN2		TMEM14C
		RGS4	TESPA1	CA11	PRKCB	IGFBP5	LRRK2	ZNF365	FAM174A	PRR14L		KCNB1	IL1RAPL1		HYDIN
		ULK2	CADPS2	FLRT2	BRINP2	NGEF	NR2E1	SOX2-OT	STON2	CDKN2D		TMX4	ENAH		SRSF1
		VDAC3	ZDHHC23	IFT80	NETO1	PCOLCE2	KCNIP1	PSRC1	NKX2-2	ID2		ATP6V0D1	ST6GAL1		SNX2
		ZBED6	NRXN1	PLP1	SORBS2	PCDH19	SCG3	ELL2	SELENBP1	SMCHD1		EFHD2	CPNE4		RNF103
		CSRNP2	LMO4	ATP5G3	EPHB6	FAM171B	ZBTB18	GLRA3	MT1M	FGFR1OP		PRKCE	MYO1F		PDCD6IP
		SFSWAP	GNG3	AGAP2	STARD9	DLGAP1	DPP10	C8orf46	FKBP1B	CCDC186		MZT1	LOC105379106		NDUFA12
		ADSS	CYP26A1	PTPRB	SLC22A17	FHL2	ABAT	AKT3	CSPG5	CD9		SNX10	CSPG5		GPM6A
		NRIP3	ADGRL2	CNTN3	PART1	GOLT1B	NEFM	NHP2L1	AFF3	CLEC4GP1		TMEM181	DNAJC9		VPS29
		PCP4L1	MACF1	NPPC	NPTX1	CSAD	CNTN1	RAPH1	CISD1	CDC42EP1		DDX10	AFF3		ARPC1A
		PTBP2	FAM19A1	APOD	CA11	DLX6-AS1	KHDRBS3	CLK4	NCAN	ATP6V0A1		GAP43	CISD1		MEST
		ZMAT1	RGMB	ATP5B	LINC00657	BRK1	MYH10	ASAH1	ASXL3	METTL9		SLC4A10	NAPEPLD		APLP2
		GRAMD3	FUT9	RAB40B	SLC24A3	OLFM3	NPAS3	KCNIP2	LY6H	MKKS		OTUD3	SPAG16		ACTB
		RBM26	SLC12A2	THRB	LINC01322	ACVR2A	PIK3R3	MIR124-2HG	KCNT2	SMYD2		CFAP44	NCAN		CCDC53
		ARPC3	TOMM20	BAIAP2	ABI3BP	PCDH9	GPR137C	CYFIP2	DLG2	VWA5A		NIPSNAP3A	ASXL3		DYNLL1
		NMT2	VWA3A	BTAF1	PLP1	GSE1	CDH13	NDN	SAT1	SGSM2		FRMPD4	LY6H		MRPL33
		ARL6	FAM107A	ERBB4	HTR2C	DNAJC10	ETV5	PDGFD	TLE2	ZC2HC1A		BAMBI	KCNT2		CREG1
		RPS6KA6	TMEM155	CNR1	ATRX	GLIPR1	RGS12	VSTM2A-OT1	RRP15	TMSB10		ARHGEF9	DLG2		LINC00936
		ZDHHC13	FAM84A	RNF144B	TECR	CDH18	ASIC2	ATP6V1A	CALM3	CXorf23		ATRX	SAT1		PQBP1
		DDB1	2021-09-07	CACNB2	PTPRB	COCH	TXNDC16	MORF4L2	RPS19	SNRNP27		LOC105376423	AKAP1		NAP1L2
		PURG	SRRM4	RIMBP2	PPIB	ETV1	KIAA1377	GABRA4	GRIA4	SMARCC2		ATF2	TLE2		NME1
		IRS2	PAK1	SRSF1	SELK	GAD1	DCX	SEZ6L	CDC14A	KCNH3		CNTN3	MRPS11		PRKACB
		CPEB2	LAMB1	NDUFA12	APOD	PARP8	DDAH1	MGAT4C	TRIM23	APC		PACS2	IFIT1		TM2D3
		ARF3	SLC1A3	GPM6A	ATP5B	GARNL3	ABI2	SOX13	UBE2QL1	ITM2C		MEG3	CALM3		SLC6A1
		EXOSC7	TTYH1	KIAA1211L	UTRN	OXCT1	GRIK3	RHBDD2	SYT16	OGFRL1		STMN2	GRIA4		SLAIN1
		EPHA7	ZFYVE21	DNM1	BAIAP2	SYNE1	PDIA3	RTN3	EI24	SLITRK5		KPNB1	UBE2QL1		DYNLT1
		DYNLRB1	INPP4B	SORCS1	LOC105375415	CSTF3	NIPAL3	PGAP1	CDKN2D	LOC101927459		SARS	TRIM23		GABRB2
		TCF20	TUBB2A	MBOAT2	ERBB4	NNAT	CTSD	PTPRT	ID2	SETBP1		LMLN	DGKG		FTH1
		SNRNP200	GPM6B	CNTNAP5	CNR1	KIFAP3	DCAF6	JAM3	FGFR1OP	LMO3		LOC100128364	SYT16		UBL5
		YARS	SV2A	DYNLL1	NAV3	NDP	RAB15	MTMR7	CCDC186	KRT222		SLIT2	CDKN2D		UBC
		PSMD6	CAMTA1	SLIT2	STXBP5	PCDH8	GRIP2	EPB41L2	CNN3	DAAM1		NOVA1	SMCHD1		ACSL3
		DMD	DNM3	RGS5	KCTD16	GRM5	LOC440040	VLDLR	PNMA1	HACE1		HPCAL4	FGFR1OP		RANBP1
		USP24	SERPINE2	CBLN4	CASD1	TARBP1	GDA	CBLN2	HERPUD1	ARHGEF17		FTH1	KIF1B		FEZ1
		SRGAP2	LAMP5	NOVA1	GPM6B	PTPRA	TMCO1	PLXDC1	GSKIP	TCEB1		COL9A1	PNMA1		USP9Y
		SRSF7	SOX6	NAP1L2	SMARCA2	LOC105373224	EPB41L4B	NGRN	SASH1	MYT1L		HECTD4	CCDC144CP		DNAJC19
		ZNF260	DNAH7	SACM1L	TERF2IP	TYRO3	CHRNA6	C16orf45	DPF3	JPH1		SNRNP25	GSKIP		ENY2
		TMSB4X	CHD4	SLC6A1	PCLO	CADM1	NR3C1	ICA1L	TMEM184B	UQCRC2		OLIG1	SASH1		SCAMP1
		MUT	KCNV1	DSCAM	GPM6A	LOC105372129	MIAT	CA2	ATP6V0A1	TAB3		PDCD7	TMEM184B		ENPP5
		RELN	CAMKK2	TM2D3	KIAA1211L	GABBR1	SMC6	CASK	GJB6	SBF2		TMEM70	ATP6V0A1		PWP1
		CLN5	SPOCK2	SLC8A1	TF		ARL6IP1	KIRREL	PRPF39	GRIA3		CAMK2B	COL16A1		TFG
		TRAK1	DLGAP1-AS5	SLC47A1	KCNF1		CNGB1	FBXL7	DCP2	ATP8A2		SOGA3	DCUN1D4		CUTA
		CBR1	WDR60	GABRB2	APLP2		RNPC3	P2RX7	COL16A1	VRK1		COX14	FAM169A		STARD3NL
		YWHAG	PNMA2	ZNF577	HSPA13		HSP90AB1	CDK5RAP2	FAM169A	GABRA2		NIPSNAP3B	ZSCAN23		SYT7
		LPGAT1	PTER	FTH1	CEP152		ALDH1L2	LMO7	TMSB10	PKIA		ZNF204P	PCGF5		EIF1
		STX7	COL19A1	MAP9	EXOC4		LOC101927269	SVOP	PPM1G	ANLN		MTUS2	KCNH3		DNAJB9
		ERMARD	MAGI1	TMEM257	CBLN4		GCC2	LHX6	SNRNP27	S100B		VEGFA	SLC9A9		PDCD7
		ZNF883	DIAPH2	ACSL3	SLC6A1		TESPA1	KAL1	KCNH3	CFAP46		BLCAP	SUCLG1		TCF25
		KIAA1549L	ZNF385D	CRIP2	TM2D3		TRIM9	ATP1A3	PSMA7	LOC101929249		LRRFIP1	PSMA7		ELAVL3
		ARHGAP21	OCIAD2	CAMK4	ATM		SLC26A4-AS1	ECE2	APC	SLC38A6		MYH10	ITM2C		ARV1
		SERTM1	CNKSR2	ADARB2	SLC8A1		ZDHHC23	NEUROD6	OGFRL1	NAE1		CWC22	OGFRL1		ANKRD20A4
		MT1G	NECAB2	MFSD4	GABRB2		SKIL	SLC38A1	SLITRK5	KCNT1		TPT1	SLITRK5		ACYP1
		FREM1	AHI1	IPCEF1	NDFIP1		NRXN1	ATP6V0D1	KMT2E	RGS4		MLLT11	NUDC		SEZ6L2
		EPHA5	KCNK1	GRID2	FTH1		CHRNB3	LGI4	C11orf31	ATP2B4		HLF	CCNY		FAM49B
		HINT1	MAST3	LOC105373721	ACSL3		PCDH15	NRP1	SETBP1	CAMK1G		SORL1	CMC2		GABARAP
		LOC105369208	COL21A1	SYT7	ERO1LB		RPS13	KCNC1	KRT222	DYNC1H1		MAP1A	KRT222		LSM3
		YTHDF3	NPY1R	DNAJC21	ASIC1		LMO4	PRKCE	TCEB1	CSRNP2		GRIP2	C3		HSPE1
		HTATIP2	PENK	NELL2	SCN2A		ARL5A	CNTNAP4	HACE1	RPAP3		LOC440040	DAAM1		LSM10
		POLR1C	VSTM2L	LRP8	SCAMP1		CDH4	GAD2	JPH1	LOC105373329		TTC19	HACE1		FTL
		LMAN1	NRCAM	ARV1	MAST4		GCNT2	PRKAG2	PEG10	NRIP3		SERINC5	LMO3		SPCS2
		EDRF1	MAL2	ACYP1	CCAR1		ARNTL	MYO16	MYT1L	PIEZO2		VGF	MYT1L		SRP9
		RBPJ	GUK1	SHISA9	ADARB2		MACF1	UGGT2	HNRNPDL	PCP4L1		DNAJB2	ARHGEF17		B3GALT2
		MAT2A	SYT17	OSBPL3	PPM1H		ADGRL2	KLHL42	ETNPPL	CNDP1		SNX3	PEG10		TSC22D1
		MINOS1	RBFOX1	CCDC91	SKA2		SIPA1L1	MARCKS	GRIA3	RIOK1		SLC30A9	FAM184B		UCKL1
		GRIN2A	ISOC1	B3GALT2	CUTA		IGK	EPDR1	ATP8A2	ZCCHC17		FARSA	JPH1		AP3S1
		CDC23	HHATL	TSC22D1	TTC14		MN1	GAP43	VRK1	PTPRN		USP31	KIAA0586		COX14
		GPD2	ANKRD18B	CCK	GABBR2		RGMB	PTPRN2	NBPF26	CNST		GCC2	SHPRH		PSMA1
		RANBP9	FBXW7	MBNL2	IPCEF1		HMBOX1	C14orf1	LOC105379362	SLIT1		TESPA1	LOC284581		SC5D
		LCOR	LOC100506674	DAB2	SYT7		PTPRO	DLC1	OCIAD1	HDDC2		TRIM9	GRIA3		NCOR2
		ANKRD36	RNF213	SORCS3	IGSF3		SNAP25	IMPAD1	PKIA	GABRA3		BIN1	ATP8A2		NDUFS6
		DPP8	INTS10	DRP2	SEZ6L2		SLC12A2	FAM210B	S100B	GPC1		SGSM1	GABRA2		HSPA5
		DDX3Y	SCD	GRIA2	VPS41		VWA3A	LINC01314	TCEAL8	NMT2		FBXL16	OCIAD1		NIPSNAP3B
		EIF4A2	CCDC85A	MKL2	CTNND2		MPHOSPH8	WRB	LINC00882	ARL6		TOMM20	PKIA		SRRM3
		EWSR1	GRIK1	TRPC4	TSC22D1		NR2F2	FAT1	NPL	RPS6KA6		VWA3A	PLS3		PPM1B
		IER3IP1	PTPRD	LOC105374278	CCK		FAM107A	GAPDH	NAE1	RPL19P9		RPS12	FAM76B		CCS
		PCNP	PPM1K	FNDC5	HIPK2		ADRA1A	MAP6	KCNT1	PIP5K1C		LOC728034	LINC00882		RAPGEFL1
		MFAP1P1	LMF1	FEZ2	GUCY1A2		TMEM155	TCF12	RGS4	PURG		GUCY1A3	CFAP46		CAND1
		STX16	TENM1	RAB24	MBNL2		PLCB4	KCNMA1	ULK2	SIDT1		CYP4X1	DLG5		SRRM2
		YTHDC2	SPATS2L	DPP10	ZNF385B		MEGF11	TCEAL2	VDAC3	RPL37A		ZFYVE21	NHS		MPC2
		MKLN1	TMTC1	ABAT	HSPA5		ND4L	CFAP44	MEIS2	AP3B2		ABHD2	NAE1		OPCML
		PHC3	ELAVL2	ZBTB18	SORCS3		XYLT1	BTNL9	CSRNP2	TGS1		CCDC25	KCNT1		BEX2
		ADCY2	LGMN	NEDD4L	DRP2		ANKRD11	LOC100420547	LOC105373329	EPHA7		TPD52	RGS4		SEC61G
		SUDS3P1	NSG1	RGCC	SLC10A4		SELT	RCN2	FGF2	SLC45A3		MTMR6	MEIS2		CNTN1
		NDUFAF7	PRNP	KHDRBS3	CALN1		LAMB1	SNTG1	NRIP3	SHROOM4		FABP3	VDAC3		RAB24
		PSMD4	VWC2L	MYO5B	GRIA2		HDAC9	TJP1	PCP4L1	CD2AP		RGL1	ATP2B4		DPP10
		ACSL4	CAMK2N2	LRRFIP1	MKL2		PAK1	CREG2	CHRDL1	SNRNP200		SV2A	DYNC1H1		ABAT
		CERS5	DNAH6	EPB41L1	SRRM3		TMBIM4	C11orf87	MAML2	C12orf65		CSPG4	PLCB2		LRRFIP1
		PRPSAP1	LOC101927871	VWC2	LRPAP1		TTYH1	ADGRL3	SLC13A5	ROCK2		MRFAP1L1	CSRNP2		GPAT2
		ND5	DLG1	SEMA6A	DFNA5		INPP4B	BRINP2	NAT8L	WSCD2		TRPM7	LOC105373329		CCT6A
		ADCYAP1R1	LOC105372768	SPARC	FAM63B		MTMR6	PRDX2	RASGRF2	MDH1		THBS4	ADSS		IFT43
		PRAF2	VSTM2B	PTPRF	RAB18		SSBP2	SORBS2	ZMAT1	LRRIQ1		SEC16A	NRIP3		LINC01420
		MALAT1	SEC24D	KCTD4	SRRM2		GPM6B	EPHB6	ZCCHC17	ERC1		WDR60	ULK1		PFDN2
		BACE1	DOCK4	RGS12	MEF2A		SV2A	LINC00657	PTPRN	USP24		RHOBTB1	PLXDC2		WSB1
		LOC100421561	BDP1	SSTR1	OPCML		EBPL	KIAA1107	CLDN10	SRGAP2		PNMA2	C1QB		LINC00632
		NRSN2	FABP7	SNCA	KCNJ2		IGL	PART1	CNST	MAP3K4		TRPC1	ZCCHC17		SNCA
		IKBKAP	LDB2	RAB3GAP2	LRRK2		SOX6	NPTX1	SLIT1	ZNF441		BTBD10	RASGRF2		TPT1
		TMED2	FOXP1	DCX	NR2E1		DNAH7	SLC22A17	GRAMD3	ZEB2		SYBU	PTPRN		GTF3A
		FAM218A	ANKRD44	TMEM35	CCDC146		OVOS2	PLP1	GABRA3	TRAK1		LRP4	CACYBP		CCT7
		PRCP	FAT3	ARGLU1	CNTN1		ND4	AGAP2	ARPC3	CBR1		NPY1R	ADAP2		NAALAD2
		SETP11	SLC12A5	TUBE1	SCG3		SEMA3A	TECR	ARL6	YWHAG		GUK1	SLIT1		MLLT11
		ATP5G1	PLK2	HLF	DPP10		KCNV1	PPIB	RPS6KA6	PAQR8		GPR37L1	GABRA3		TUBE1
		HLA-C	ALCAM	HSPA4L	ABAT		TLK1	CNTN3	MAP3K7	ZNF883		GOT1	GPC1		AKR1B1
		PIP5K1B	SCAMP5	NIPAL3	RGCC		CAMKK2	SELK	RPL19P9	KIAA1549L		CELF5	IFT22		PDIA3
		CAP2	DYNC1I2	MAP1A	NEFM		NAAA	NXPH2	SIDT1	MAN1C1		TULP4	C10orf54		ERP44
		RCBTB1	RAP1GAP	DCAF6	KCNIP1		SPOCK2	DUSP4	DUSP26	NELL1		C14orf2	NMT2		NGFRAP1
		TRHDE	RAB3C	GRIP2	KHDRBS3		WDR60	NPPC	FRMD3	SERTM1		PRNP	ARL6		ERLEC1
		PPA1	SLC15A2	SPEF2	VWC2		CLU	APOD	AP3B2	EFNA5		GAS5	RPS6KA6		SUMO1
		TMEM230	BAIAP3	GDA	PCDH11X		PNMA2	VAT1L	ARF3	SSX2IP		CDC27	MAP3K7		KCNQ2
		PPAPDC1B	CCNI	RNF180	MYH10		PDE7B	ATP5B	EMID1	SNCB		LOC101927871	RPL19P9		LOC440040
		CDC123	NMU	C2orf80	NPAS3		PTER	BAIAP2	HES1	PCDH10		FOXP1	PURG		SNX3
		PGRMC1	CCDC144A	MAPKAPK5-AS1	AGFG1		SEC62	KCTD16	EPHA7	FGFR1		RPLP2	SIDT1		SLC30A9
		SFMBT2	PELI1	PDZD2	GPR137C		PAPD4	ERBB4	ROCK2	R3HDM2		TUBA1B	DUSP26		MIAT
		HTRA1	GNG2	WASF3	CDH13		COL19A1	STMN2	ZDHHC11B	MAL		CCDC66	RPL37A		C5orf42
		ABCA7	P2RY13	ARHGEF28	RGS12		ZNF385D	CASD1	DYNC1LI1	PDS5B		ORC3	AP3B2		SMAP1
		RIF1	ARAP2	CNGB1	DNAJB6		SYBU	ZNF770	WSCD2	EPHA5		MAPK9	FRMD3		WASF3
		XPR1	EPN2	FAM171A1	LRRC2		CNKSR2	TM7SF2	MDH1	LOC105369208		CCDC144A	EPHA7		C12orf76
		SLC37A3	BCL11A	AFAP1	TXNDC16		NECAB2	CACNB2	ERC1	TMEM178A		KAT2B	DYNLRB1		MAPKAPK5-AS1
		RIMS1	ATP1A2	HSP90AB1	SNCA		SLC7A2	RIMBP2	DMD	MMD		CCDC34	FBN1		RAD51C
		ENPP7P1	FGFR1OP2	ATP5C1	NTM		MAST3	TERF2IP	NCOA7	PAK3		BCL11A	ROCK2		ARL6IP1
		SCYL2	SHISA6	GATM	KIAA1377		COL21A1	DNAJC1	SRGAP2	PLEKHB1		NWD2	ZDHHC11B		CNGB1
		HMGCS1	XKR4	ALDH1L2	KIZ		KCNK1	HRH1	SRSF7	PDP1		MOCS2	LPCAT2		ACYP2
		MRPL50	MYO5C	UNC5D	DCX		CISD2	KIAA1211L	TMSB4X	MAGI3		EHMT2	YARS		VBP1
		ZNF292	SCPEP1	ARMCX3	GRIK3		SMARCA1	TF	ZEB2	PTPN4		SLC1A2	DYNC1LI1		HSP90AB1
		EIF2B1	TMEM255A	TESPA1	TMEM35		RASL10A	APLP2	RELN	LINGO1		PDE1B	WSCD2		COX3
		ENPP7P4	TMEM47	SIKE1	ARGLU1		MAL2	CEP152	TRAK1	LOC100132813		PPP4R4	MDH1		LINC00493
		BIRC2	CTBP2	SLC26A4-AS1	AKR1B1		NDST3	CNTNAP5	PURA	MAP1LC3B		CHD5	LRRIQ1		SOD1
		CEP41	NAP1L5	ZDHHC23	PDIA3		CDK6	LINC00936	YWHAG	RHOG		CCDC181	ERC1		RHPN1
		NTN4	CALB1	CPLX1	HLF		RBFOX1	SLIT2	PAQR8	QDPR		NAP1L5	DMD		ARMCX3
		INSIG2	MIR99AHG	CADPS2	NGFRAP1		WIF1	CBLN4	LPGAT1	CABIN1		CALB1	GTF2H3		ND2
		HNRNPA3	NFIA	NRXN1	SORL1		FAM135B	CHCHD6	KIAA1549L	GRIN2A		NUP133	USP24		COX6C
		HAGH	LOC401134	ATP5J	PROS1		SYT17	RCN1	MAN1C1	MINOS1		KIAA1324	SRGAP2		ATP5J
		DST	GGCT	PAIP2	DCAF6		HHATL	SLC6A1	NELL1	EFHD1		TENM2	NCOA7		TMEM237
		ATP6AP1	USP32P1	GLRB	CTSD		ANKRD18B	TM2D3	RBMX	TRAF6		PUS7L	TMSB4X		GTF2A2
		HSD17B4	ITPR2	B4GALT6	LOC440040		FBXW7	KCNQ5	SERTM1	EIF1B		VAMP2	MAP3K4		GLRB
		DPY19L2P1	TENM2	NKAIN2	SPEF2		LOC100506674	SLC8A1	MT1G	PRMT8		B2M	ZNF441		PAIP2
		HMP19	LOC105377390	LMO4	SLC22A3		RNF213	GABRB2	SSX2IP	RANBP9		BAZ2A	YWHAG		NDUFA13
		DHRS7	HERPUD2	ERLEC1P1	VGF		CCDC85A	FTH1	SNCB	ANKRD36		CELF6	LPGAT1		B4GALT6
		RTN1	RNF152	ADGRL2	C5orf42		GRIK1	PLEC	FAM95C	ERVK13-1		RANBP2	ZNF883		ARL5A
		ENPP7P8	C5orf30	GDPD5	PDZD2		PLCXD3	ACSL3	PCDH10	MED13L		RALYL	KIAA1549L		NDUFA7
		ITM2B	ERC2	FAM19A1	ARL6IP1		PTPRD	CRIP2	PDS5B	DPP8		RPL24	P2RY12		TMEM30A
		TCEAL1	ATXN7L3B	IGK	LOC101928792		LMF1	KIF21A	EPHA5	EIF4A2		COL24A1	ARHGAP21		PSMA2
		ADIPOR1	PRKCA	PTPRO	AFAP1		PCDH18	COL9A1	HINT1	NBAS		HIVEP1	SERTM1		GNG3
		ANKRD28	MGST1	LYPD6	CNGB1		MAD2L2	COL25A1	TMEM178A	JMY		SATB2	SSX2IP		FUT9
		MAP1B	GLS	KLHDC2	HSP90AB1		SPATS2L	SCAMP1	MMD	N4BP2		EIF1AX	SNCB		SNAP25
		LOC400706	COL24A1	SLC12A2	RNPC3		MAP3K5	CAMK4	PAK3	KCNH7		UBE2T	FAM95C		PDCD6
		LOC105372721	AUTS2	RPS12	GATM		GAB1	MAST4	PLEKHB1	YTHDC2		CADPS	IARS2		KLHDC2
		NGDN	PIK3R1	VWA3A	TESPA1		NSG1	ADARB2	ARNTL2	MGLL		TRIM36	PCDH10		SLC3A2
		FBXW2	HOPX	LPCAT4	TRIM9		ELAVL2	SGK1	CHID1	ADCY2		TANC1	FGFR1		NDUFC2
		ATP5L	PTPRK	KIF21B	SLC26A4-AS1		LDHB	PPM1H	PPFIBP1	NDUFAF7		AKAP8L	PDS5B		CALM2
		ZMAT4	SATB2	FAM107A	ZDHHC23		FAM155A-IT1	FHOD3	PDP1	SEL1L3		GRIA1	THRA		UCHL5
		BNIP3L	COL11A1	TMEM55A	CADPS2		PRNP	POLR3G	LOC100132813	PI16		SCRN1	EPHA5		TMEM55A
		PRDX3	RNF13	CKMT1B	NBN		TBRG1	SKA2	PTPN4	SLC5A11		OLIG2	HINT1		2021-09-07
		TMEM205	CADPS	XYLT1	NRXN1		SCN2B	MFSD4	LINGO1	SEMA3B		CACNA1C	LOC105369208		LOC728034
		LOC100420549	TRIM36	GUCY1A3	PAIP2		PHYHIPL	GABBR2	COA3	PACSIN1		CDH18	TMEM178A		ANKRD11
		EIF3E	TANC1	SRRM4	B4GALT6		DNAH6	AGAP1	MAP1LC3B	ATP6V1C1		REEP1	PAK3		SELT
		ETFA	SORT1	COX5A	NKAIN2		ZNF536	IPCEF1	QDPR	RNF220		NSD1	LOC100507599		COX5A
		BHLHE41	ATCAY	SDHB	LMO4		LOC101927871	GRID2	TSPYL4	CABP1		PPFIA2	PPFIBP1		ZFR2
		LOC105379232	TAC1	PAK1	GCNT2		DLG1	SYT7	GRIN2A	ADCYAP1R1		CHD2	PDP1		AZI2
		NUDT5	ARMCX4	TTC39B	MACF1		PTK2B	NELL2	MINOS1	MALAT1		ITFG1	LOC100132813		SDHB
		GLMN	IGFBP5	SLC1A3	ARHGAP28		SEC24D	PKNOX1	PRMT8	GNPTAB		FANCM	PTPN4		CYP4X1
		TUSC3	NGEF	GHITM	SIPA1L1		BDP1	PDCD7	ITGA7	ZNF827		FAM229B	COA3		TMBIM4
		RAPGEF6	SPOCK3	TTYH1	IRS1		LDB2	PSMA4	EIF1B	IKBKAP		FAR1	MAP1LC3B		C5orf15
		NTNG1	PCDH19	ZFYVE21	RDH11		DGKH	KIAA1109	ANKRD36	FMN2		PHACTR1	CFAP70		ST13
		CHCHD7	BTBD3	CFLAR	FIGN		FGF14	CD24	DDX3Y	RPS27A		SNORD116@	TRAP1		RABL6
		RPS6KC1	PPP3R2	MTMR6	SNAP25		FAT3	SEZ6L2	PIN1	TSHZ2		KIF3C	MAT2A		FAU
		MOSPD2	ANKRD10	LDHA	LYPD6		FOXP1	FAM213A	EIF4A2	TSPYL2		KIFAP3	QDPR		LDHA
		GLCCI1	CDH8	CAMTA1	VWA3A		MOBP	MIR4697HG	NBAS	RUFY3		PCDH8	TSPYL4		TUBB2A
		IKZF5	GPI	SV2A	MPHOSPH8		LOC105373642	SERP2	IER3IP1	RPL7A		PLEKHA1	GRIN2A		MTMR6
		AKAP11	YPEL3	SERPINE2	NR2F2		SLC12A5	SLC7A14	PCNP	PIP5K1B		KIF5C	PRMT8		SSBP2
		ZFHX2	GRIA1	DNM3	TP53I11		CCDC30	B3GALT2	RPL41	CAP2		THBS2	EIF1B		TXNL1
		NARS	SEMA5B	DGKE	ADRA1A		SCAMP5	SRP9	N4BP2	TRHDE		SUCLA2	TRAF6		INPP4B
		KCTD12	KDM5A	SCML1	TMEM155		DYNC1I2	TLK2P1	RASGRF1	AACS		RYBP	ITGA7		CCNDBP1
		ND1	AKAP12	GPM6B	FAM84A		RAP1GAP	TSC22D1	KCNH7	CDH19		RTF1	ANKRD36		DNM3
		NRBP2	KLF12	SOX6	XYLT1		RAB3C	CCK	YTHDC2	SFMBT2		ATP10B	JMY		PPP2R1A
		GRIN3A	CALB2	AKAP5	LOC728034		SLC15A2	GUCY1A2	ACSL4	HTRA1		RPH3A	PCNP		VPS36
		AASDH	OLFM3	LAMP5	SYN2		LRP1B	MBNL2	SEMA3B	CFAP69		ACTN1	RASGRF1		IGL
		ANKRD20A5P	LOC105376186	DLD	SELT		EEF1A1	BTBD8	GAS7	LOC101929544		2021-09-04	KCNH7		RAB1A
		RGS2	FAM13A	DPYSL3	LAMB1		GPATCH2	HSPA5	PACSIN1	SYNGR2		EFNB2	SEL1L3		ACAT1
		NDUFS1	PCDH9	DNAH7	PEMT		COPG2IT1	NCOR2	ATP6V1C1	SLC37A3		NPTXR	ADCY2		ND4
		KIAA1279	LIFR	ASS1	CBLN1		LOC100128906	SLC10A4	CERS5	SYNGR1		SYNJ2	TUBGCP6		RTCB
		PEX5L	GSE1	CHD3	HDAC9		PRRC2C	MKL2	CABP1	SORBS1		LAS1L	GAS7		DCTN2
		SLC38A2	NRGN	PDE2A	RPN1		CCDC144A	DFNA5	EPB41L3	RIMS1		HIGD1A	PACSIN1		MRFAP1L1
		MEAF6	SLC1A1	SEMA3A	TMBIM4		KCNMB4	MEF2A	MYBPC1	ENPP7P1		GABRG3	CERS5		CHD3
		LOC105373657	PEAK1	KCNV1	FABP5		GNG2	CAND1	BACE1	LOC642852		ABCD2	ATP6V1C1		WDR12
		ATP6V1D	GLIPR1	TLK1	TTYH1		KCNQ3	SRRM2	GNPTAB	LOC102724312		TTC3	CABP1		PSMA6
		PUM2	GAD1	SLC29A1	PAK1		KIDINS220	BEX2	IL17RB	XKR6		GOT2	ADCYAP1R1		CCT4
		PSMD1	ETV1	RGS6	PCNXL2		ARAP2	SEC61G	PTP4A2	CSMD2		BICD1	ALDH3A2		PSMB5
		DOCK3	ARL4A	PTER	LDHA		BCL11A	LRRK2	NRSN2	KLHDC3		LRP1	HINT3		PSMB1
		MIR100HG	GARNL3	FGF9	GPR149		ATP1A2	CXXC5	PRDM16	SGTB		DNER	GNPTAB		PDCD10
		C4orf50	NAP1L3	CACNG3	CAMTA1		PLAGL1	KCNIP1	RPS27A	ZC3H15		PTCHD4	ZNF827		SPOCK2
		ITGB8	NCOA2	MAGI1	SV2A		LOC105373643	MTUS2	TSHZ2	FSIP1		EFNB3	SRGAP2B		WDR60
		UBE2N	SYNE1	DIAPH2	SERPINE2		ASPH	ZBTB18	TSPYL2	ATP2B3		PIK3C3	IKBKAP		MRPS18C
		TRHDE-AS1	ANK1	ZNF385D	PPP2R1A		C3orf58	DPP10	KPNA1	PAWR		RAB3B	FAM218A		CLU
		EVI2A	PPFIA2	CNKSR2	DNM3		REPS1	ABAT	ATP5G1	PSPC1P1		HERC1	FMN2		SRSF3
		SLC41A2	CPNE4	NECAB2	EBPL		TEAD1	NEFM	PIP5K1B	ZNF292		2021-09-11	LHFP		RNH1
		CEP70	ITFG1	AHI1	LAMP5		MYO5C	SCG3	PPFIA1	HHIP		C3orf14	TSHZ2		PAPD4
		LEMD3	FAR1	INPP5J	SOX6		SHISA6	KHDRBS3	SH3BP2	PPP1R14A		PMP2	TSPYL2		RGS7BP
		ESD	CRYM	MAST3	DNAH7		PPP4R4	CNTN1	CAP2	RNF150		SOHLH1	RUFY3		ZNF385D
		FAM188A	CACNA1A	COL21A1	IGL		STRBP	BLCAP	PPP2R5C	ENPP7P4		MRPL41	KPNA1		RGS7
		SLC17A7	PHACTR1	KCNK1	MATR3		RTN4	VWC2	GALNT13	VPS9D1		ZNF841	CAP2		CLDND1
		PDZD9	TMEM261P1	NPY1R	DPYSL3		TMEM47	MYH10	TRHDE	ECHDC2		HIP1R	GALNT13		SEC11C
		DOCK7	LIMCH1	RASL10A	ASS1		NAP1L5	GPAT2	PPA1	NTN4		NCEH1	TRHDE		SLC35B3
		TASP1	FAM110B	CCPG1	SEMA3A		CALB1	GPR155	AACS	INSIG2		CAMKV	AACS		C10orf32
		ANKDD1A	PCDH8	NDUFB5	KCNV1		INA	NPAS3	CDC123	IQCA1		GRM1	CDC123		CACNB4
		NDUFB4	CRB1	NRCAM	TLK1		NFIA	PTPRF	CAMK2N1	HIP1		PDGFRA	EPM2AIP1		LMBRD1
		YPEL5	TYRO3	MAL2	CAMKK2		CAPRIN2	PIK3R3	PGRMC1	ZNF781		GABRB1	PGRMC1		SRSF11P1
		BOD1L1	LOC105379106	NDST3	SPOCK2		RERG	CPNE6	LINC00499	DPY19L2P1		ANKRD19P	CAMK2N1		SNRPE
		MAP4K3	LOC102724834	HHATL	WDR60		USP32P1	KCTD4	TMEM160	HIST1H4C		R3HDM1	TNFRSF1B		CISD2
		BAZ2B		TTBK2	RHOBTB1		ITPR2	IFT43	DCTN1	VIPR1		CDH12	SFMBT2		ACTR6
		ATP2A2		WIF1	CLU		TMEM147	CDH13	MT2A	HMP19		SULT4A1	DCTN1		BBS2
		GABRG1		CDCA7	AGTPBP1		CD59	ASAP1	HTRA1	RPS6KL1		RAN	HTRA1		TMEM242
		BMS1P5		FBXW7	PNMA2		LOC105377390	ETV5	HMG20B	RAPGEF2		MAP7D1	CFAP69		KMT2A
		YIPF6		RNF213	SEC62		ENTPD3-AS1	WSB1	LOC101929544	RTN1		OLA1	SLC37A3		UGCG
		MFF		GOT1	HTATSF1		B2M	JARID2	LOC101928007	ENPP7P8		MTR	SYNGR1		APEX1
		PEX3		SCD	ZNF385D		ERC2	SNCA	SLC37A3	TCEAL1		PREPL	SORBS1		ANKRD18B
		PSMG2		CCDC85A	AMIGO1		ATP6V0E2	PPP1R2	RIMS1	MAP1B		ARL4C	ANKRD12		SCFD1
		TIPRL		PLCXD3	NR3C2		ANO4	MYO1B	SORBS1	LOC400706		CDC40	RIMS1		SSU72
		RNF175		CPNE5	MAST3		ADAM33	DDAH1	SYNGR1	EPHA4		TRIM37	ENPP7P1		FBXW7
		ANKH		PTPRD	COL21A1		PRKCA	ABI2	ENPP7P1	EFCAB7		ANO3	LOC642852		GOT1
		COA5		PPM1K	HMGB3		RALYL	GRIK3	XKR6	UCHL3		ARPP19	WWP1		RAB11A
		PTCD3		RBM18	CACNB4		COL24A1	TMEM35	CSMD2	ACTL6B		DIXDC1	XKR6		FAM127A
		DZIP1		LMF1	LMBRD1		PIK3R1	ARGLU1	KLHDC3	ZMAT4		PHLDB1	SCYL2		ABHD16A
		PTPRZ1		GRM7	CISD2		HOPX	PDIA3	SGTB	NYAP2		RABEP1	CSMD2		COPS4
		UBE2W		TENM1	NPTN		LOC105379067	NGFRAP1	ATP2B3	UBE3A		SRPK1	KLHDC3		DPY30
		KBTBD11		RHOBTB3	WNK3		PTPRK	CTSD	ACP6	SLC35D2		ANKRD26	SGTB		CELF5
		QPCT		MAP3K5	NRCAM		SATB2	KHDRBS2	PSPC1P1	REEP2		RBM25	FSIP1		MRPL42
		TSPAN13		PDE4B	WDR19		COL11A1	NIPAL3	MRPL50	TMEM205		CDC42	ATP2B3		AMN1
		RASA1		TMTC1	GUK1		CTSB	RAB15	GFOD1	TTC9B		ANK3	GFOD1		C14orf2
		ARSDP1		ELAVL2	CNTN4		EIF1AX	GRIP2	RNF150	ATRNL1		PDIA2	PCNX		LMF1
		HIVEP3		LGMN	DTNA		DYNC2H1	SPEF2	RGL3	BRD1		FTO	SRP72		BLOC1S2
		TDRP		NSG1	HHATL		TRIM36	EPHA3	MRFAP1	GLMN		ENTPD3	PPP1R7		UQCR10
		PDCD2		GOLIM4	WIF1		UNC13C	GDA	ECHDC2	KIAA0825		MGST3	RNF150		ELAVL2
		TSPAN3		LDHB	UGCG		GPR12	TMCO1	RPL36	ACTR2		PALM2	ENPP7P4		NSG1
		MED21		NSF	RNF213		ATCAY	NR3C1	NTN4	TUSC3		GRB2	PSD3		LGMN
		KIAA1191		NDUFS2	FBXW7		TAC1	C2orf80	LOC105373659	CBWD5		GRIP1	PPIL3		LINC00674
		ATP10D		HSF2	CPNE5		KIAA0368	MIAT	ACTR3	B4GALNT4		PTCHD1	ZNF429		SH3BGRL3
		RAB3IP		DNAH6	YJEFN3		SPOCK3	COL18A1	IQCA1	LRRC16A		WASF1	SAMSN1		UCHL1
		TANK		LOC101927871	MRPL42		SERINC1	SMC6	HAGH	NTNG1		WNT10B	THOC2		LDHB
		XRCC6		ZNF536	LINC01102		DLGAP1	WASF3	DST	CHCHD7		MLIP	WDR20		KPNA6
		CDS1		CHRM3	LMF1		EXOC6	PDZD2	ATP6AP1	RPS6KC1		CACNA1E	NTN4		NSF
		SS18L2		VSTM2B	PCDH18		NUMB	ARHGEF28	DPY19L2P1	RFPL1S		NRG3	IQCA1		NDUFS2
		ENPP7P2		PTK2B	GRM7		CPLX2	ARL6IP1	VIPR1	DOC2A		SYT5	DST		PRNP
		KCNK6		SEC24D	SPATS2L		KDM5A	CNGB1	HMP19	HCG18		MOAP1	DHCR24		GAS5
		TIMP2		OPN5	MAP3K5		DLX6-AS1	RNPC3	ELOVL2	SPATS2		SPTAN1	HSD17B4		UBE2V2
		DYNC1LI2		GSTK1	NMNAT2		NDUFA4	VBP1	RAPGEF2	MACROD2		NFASC	DPY19L2P1		TUBB4A
		DYNC2LI1		SNCG	TENM1		CALB2	HSP90AB1	ZNF184	GLCCI1		ATP5E	HMP19		MAGED2
		ACAT2		BDP1	GAB1		DAB1	SERINC3	SEC14L5	ZBTB41		RNF11	RPS6KL1		BEX4
		LRPPRC		IDH3A	NSG1		OLFM3	GATM	RTN1	AKAP11		SQSTM1	MRPS25		ZNF536
		DPYSL2		TBC1D9	PRNP		HGFAC	UNC5D	SLC4A8	GALNT18		CDC42BPB	PWWP2A		PRDX1
		PCP4		DOCK4	VWC2L		ATP6AP2	RHPN1	TCEAL1	NARS		LRP12	SEC14L5		AP5M1
		TRAF3IP2-AS1		FABP7	SCN2B		PCDH9	LRRTM4	ITM2B	KCTD12		BLM	RTN1		NPM1
		HERC3		DGKH	DNAH6		2021-03-06	TESPA1	MAP1B	ND1		RPS20	ENPP7P8		POLR2I
		KCNMB2		FAT3	BEX4		SSR3	TRIM9	EPHA4	CEP85L		ATP6V0C	SLC4A8		HMGB1
		LOC100505715		FOXP1	ZNF536		EGFL6	ZDHHC23	UCHL3	GRIN3A		ENO2	ANKRD28		BDP1
		CLK4		MOBP	CCNG2		NRGN	CADPS2	EFCAB7	ANKRD20A5P		MYEOV2	MAP1B		GSTK1
		FRYL		NDUFV2	LOC101927871		HSPA8	SKIL	ACTL6B	CAMK2D		SPHKAP	LOC400706		CD99L2
		KCNA3		PLK2	DLG1		NCR3LG1	GTF2A2	CDC42EP4	CHD7		CORO6	EPHA4		FGF14
		HGSNAT		SCAMP5	CHRM3		SLC1A1	PAIP2	ZMAT4	RGS2		DLGAP1-AS4	UCHL3		SERF2
		MORF4L2		RAP1GAP	VSTM2B		PEAK1	PCDH17	ATP5L	TM6SF1		SULF2	ACTL6B		EPS15
		RABGGTB		SSFA2	PTK2B		NLK	B4GALT6	NYAP2	ARG2		MAN1A1	FBXW2		NDUFV2
		GABRA4		ADTRP	SEC24D		CDH18	NKAIN2	BNIP3L	CGREF1		PEG3	ATP5L		RAB3C
		COPA		LRP1B	DOCK4		DLX5	LMO4	PRDX3	CWC25		ZFP90	ZMAT4		GSK3B
		C3orf17		CCNI	BDP1		COCH	ERLEC1P1	TTC9B	FBXL17		MIR4500HG	NYAP2		EEF1A1
		SEZ6L		TUBA1B	CD99L2		PCDH7	FAM19A1	MT1X	ALDOC		LARGE	UBE3A		DPY19L2
		PROSER1		LOC100128906	FABP7		GAD1	IGK	ALS2	PSMD1		AK5	PRDX3		TUBA1B
		HNRNPA2B1		LRRC7	LDB2		ETV1	RGMB	ATRNL1	PCSK1		SLC35F3	REEP2		POLR2B
		ZNF540		LANCL1	DGKH		ARL4A	PTPRO	GLMN	FBXO41		TNFRSF25	TMEM205		ALDOA
		PGAP1		CCDC144A	FGF14		REEP1	BZRAP1	KIAA0825	CSGALNACT1		FSTL5	BHLHE41		LOC100128906
		ZNF281		DDRGK1	FOXP1		NAP1L3	LYPD6	LRRC16A	SCN8A		SHANK2	TTC9B		IRF2BP2
		EFR3A		TIMM21	MOBP		PARM1	SNAP25	ACTR2	PFN2		WAC-AS1	HDHD2		NACA
		PTPRT		PELI1	SLC12A5		PPFIA2	SLC12A2	TUSC3	TMEM125		TBK1	ALS2		TTC8
		TMED4		KCNQ3	LOC105373642		OSBPL6	VWA3A	B4GALNT4	PREX1		DLGAP2	ATRNL1		LANCL1
		EPB41L2		SRGAP3	CCDC30		CPNE4	MPHOSPH8	RAPGEF6	ATP5O		CENPC	GLMN		CCDC144A
		EDEM3		ARAP2	SCAMP5		FLRT1	STX2	CHCHD7	TRHDE-AS1		FXYD7	KIAA0825		PRRC2C
		TRIM13		EPN2	HPSE		VSNL1	CDH11	RFPL1S	EVI2A		CCDC57	TUSC3		TIMM21
		LINC01278		FGFR1OP2	DYNC1I2		CRYM	ADRA1A	F3	SOX10		TMEFF2	B4GALNT4		PSMA5
		SLC39A6		DKFZP586I1420	RAP1GAP		CACNA1A	TMEM155	COL27A1	SUPT3H		OSBPL1A	NTNG1		PSMC2
		PCNT		DNAH14	SLC15A2		ERO1L	GDF11	PYGM	MAP2K1		ADAM11	RPS6KC1		FAM127B
		EIF3I		FANCL	DSEL		PCDH8	KAZN	MXD4	SLC41A2		CDK5	DPYSL4		RAC1
		RSF1		PRKAR2B	LRRC6		GRM5	2021-09-07	AKAP11	TBC1D4		EPRS	C22orf39		OMG
		HDX		NDUFS4	CCNI		GPX4	XYLT1	ACSS3	RFTN2		PIAS1	HCG18		G3BP2
		CD47		SLC1A2	EEF1A1		CCNH	SYN2	NARS	FAM227A		GABRB3	IFT20		ZNF667-AS1
		AAK1		GPR83	ALDOA		B3GALNT1	PAK1	LOC729654	FAM188A		MMADHC	ZFHX2		MOCS2
		ATP1A3		MYO5C	LOC100128906		VSTM2B	SELT	KCTD12	SLC17A7		GABARAPL2	GALNT18		ASPH
		TMX4		YWHAZ	TMEM9		LOC102724834	HDAC9	NRBP2	DOCK7		DAPK1	NAMPT		NDUFS4
		ATP6V0D1		ANKRD36B	GPATCH2			SLC1A3	GRIN3A	TASP1		SPINT2	ARHGAP4		SLC1A2
		CNOT8		XKR4	LANCL1			GHITM	ATP5F1	ANKDD1A		LOC728730	NRBP2		NEDD8
		SNX10		SCPEP1	FMN1			LAMB1	SYNDIG1	KAT6B		HID1	CEP85L		COPS3
		SUPT20H		KIAA0226	PRRC2C			TMBIM4	ADGRA3	BOD1L1		NECAB1	GRIN3A		CHD5
		TMEM181		TMEM47	KCNMB4			AARS	ANKRD20A5P	CPE		CTNNAL1	FAM161A		RTN4
		MYO16		CTBP2	KIDINS220			TTYH1	CAMK2D	MAP4K3		RBM48	ATP5F1		MYDGF
		ALG5		NAP1L5	ARAP2			PEBP1	TM6SF1	LPCAT1		POLR3A	ANKRD20A5P		GRSF1
		ZNF711		NEFH	BCL11A			TPD52	RGS2	MNS1		STARD13	CAMK2D		NAP1L5
		PLEKHH1		MIR99AHG	OLFM2			MTMR6	ABHD6	ATP2A2		USP48	RGS2		QKI
		CFAP44		NFIA	ATP1A2			PCNXL2	ENTPD4	GABRG1		TAF1D	ABHD6		MIR99AHG
		BMS1P6		LOC401134	DLX6			LDHA	KIAA1279	ZNF331		SYT14	KIAA1279		LOC101928451
		NIPSNAP3A		INA	FGFR1OP2			SSBP2	PEX5L	NDRG4		SH3BGRL2	CGREF1		TMEM147
		FRMPD4		GGCT	G3BP2			GPM6B	SLC38A2	NOP58		ROGDI	PEX5L		TBC1D19
		FLRT2		USP32P1	NWD2			SV2A	ATP9A	KIAA1045		DKK3	MEAF6		CD59
		ATP5G3		PLCE1	LOC105373643			DNM3	LOC105373657	DGKI		DSTN	ATP9A		B2M
		MYNN		PUS7L	ASPH			PPP2R1A	ATP6V1D	CMTM5		BBS7	NFE2L1		BAZ2A
		FAM92A1		LOC105377390	RBFOX2			LAMP5	ALDOC	OLFM1		KSR2	ATP6V1D		MTX3
		PPID		ANKRD6	SHISA6			RAB1A	TRPS1	CIT		ADRBK2	ALDOC		C1orf61
		PPIB		ENTPD3-AS1	ANKRD36B			IGL	PUM2	AHCTF1		CCDC28A	USP13		RPL4
		ATF2		VAMP2	SCPEP1			DNAH7	DOCK3	PEX3		KIAA1841	PSMD1		SKAP2
		CNTN3		CNNM1	RTN4			SLC7A3	MIR100HG	DZIP1		RYR2	A2M		EIF2B3
		STRN		ANO4	CHD5			MATR3	PCSK1	RNF175		APCDD1	DOCK3		COPE
		NXPH2		RALYL	MYDGF			PDE2A	MTSS1L	DIRAS2		ITSN2	MIR100HG		CWC15
		KPNB1		MGST1	ATP1B3			SEMA3A	CSGALNACT1	PRRT2		COL20A1	PCSK1		TMEM33
		TFB1M		COL24A1	TMEM47			KCNV1	UBE2N	UBE2W		RTTN	FBXO41		CTSB
		VPS4B		ILDR2	NAP1L5			MYLIP	SCN8A	CACNB3		PTPN11	ITGB8		DEGS1
		CASD1		PIK3R1	CALB1			CAMKK2	TRHDE-AS1	PTPRZ1		CLVS2	SCN8A		EIF1AX
		VIMP		HOPX	CAPRIN2			SPOCK2	PREX1	QPCT		GGNBP2	PFN2		RNF13
		CACNB2		KIAA1147	RAB26			WDR60	ATP5O	FAM69B		SLC26A4	TRHDE-AS1		TUBA1A
		HYDIN		PTPRK	LOC401134			CLU	NBPF14	TSPAN13		MAST1	HLA-B		COG6
		RCBTB2		HIVEP1	GGCT			MAOA	MAP2K1	RASA1		UQCRH	ATP5O		EIF4G2
		PDCD6IP		SATB2	RERG			RGS6	SLC41A2	ARSDP1		SYNPR	SUPT3H		ACADM
		ARPC1A		COL11A1	TMEM147			PNMA2	LOC101928961	GALNT6		FAM206A	LOC101928961		COX1
		BAZ1B		CADPS	PLCE1			PTER	TBC1D4	CCND2		RBP4	SRD5A3		SERINC1
		GSS		TRIM36	ITPR2			SEC62	SLC39A12	HIVEP3		KCNN3	CDKN2AIPNL		SPOCK3
		ARHGEF3		PNKD	LOC105377390			FGF9	SRD5A3	TDRP		SACS	MTCH2		PRDX5
		ZDHHC6		UNC13C	CD59			COL19A1	FAM134B	TSPAN3		CEP112	FAM134B		CRBN
		CNTNAP5		TAC1	HMGN2			CACNG3	SLC17A7	AK6		USP9X	CYTH4		PKM
		SLIT2		ARMCX4	ENTPD3-AS1			ZNF385D	MFAP3L	RASGEF1A		ODF2L	FAM227A		RPS14
		NOVA1		IGFBP5	BSG			RGS7	SSR1	CSTF2		ROBO2	FAM188A		SGCE
		MFSD8		NGEF	ERC2			CNKSR2	DOCK7	ATP10D		LIN7A	SLC17A7		CAPZA2
		AAAS		SPOCK3	ATP6V0E2			NECAB2	ANKDD1A	CDS1		CEP295	MFAP3L		YPEL3
		SLC6A1		CRBN	RPS6KA2			KCNK1	ITGB4	UNC13B		WDR7	ANKDD1A		SRSF6
		SLC8A1		PKM	ANO4			MAST3	TASP1	CERS2		SLC6A15	YPEL5		GOLT1B
		SLAIN1		ASPM	GLS			COL21A1	YPEL5	TSC1		CDK5R1	KAT6B		NDUFA4
		UPF3A		PCDH19	RALYL			PHF14	BAZ2B	PLLP		MAP2	CPE		SUB1
		FTH1		FAM171B	ADAM33			NPY1R	CPE	KCNA2		NEK10	MAP4K3		BRK1
		RNF149		PANX1	PRKCA			MYB	COX6A1	ENPP7P2		INPP4A	CIRH1A		PDHB
		KIAA1586		EXOC6	MGST1			SRSF11P1	MAP4K3	COL6A1		SNHG3	ATP2A2		GLO1
		COL9A1		CYC1	COL24A1			NPTN	MNS1	DYNC2LI1		LINC00599	INADL		ATP6AP2
		TRNM		CDH8	LOC102724124			RASL10A	ATP2A2	CHN1		EFR3B	GABRG1		PTGES3
		ATP2C1		HAUS7	LOC105379067			LOC102724782	GABRG1	NCKAP5		NEFL	NDRG4		ATF6B
		COMMD10		NUMB	PTPRK			UNC5C	NOP58	SPATA20		SEMA5A	PPP2R2B		2021-03-06
		DNAJB9		PPP3CA	HIVEP1			NRCAM	LOC728392	DDX42		AZIN1	JAKMIP3		CYTB
		PDCD7		SEMA5B	SATB2			TMEM242	BMS1P5	PCP4		GPRASP1	PTPN13		SNHG21
		TMEM70		CPLX2	EIF1AX			NDST3	KIAA1045	C19orf60		NEU4	KIAA1045		LY6E
		ELAVL3		NDUFA4	GPC6			SYT17	DGKI	KCNMB2		LGI1	DGKI		TMX2
		ARV1		DLX6-AS1	LYPD6B			CDK6	RAPGEF5	USP8		CELF2	RAPGEF5		HSPA8
		SUPT7L		KLF12	CADPS			CDCA7	OAZ1	MAP1LC3A		TNR	OLFM1		RNFT1
		FAM49B		CEMIP	SORT1			DTNA	OLFM1	LOC100505715		PON2	CIT		ATP5A1
		HERC2P2		CSAD	KIAA0368			FOCAD	CIT	AKT3		MMP16	APC2		ATP6V1G2
		TSC22D1		HMGB1	ATCAY			MDH2	APC2	CHGA		ZNF721	DEF6		MRPS21
		CAPN7		KDM5A	IGFBP5			ANKRD18B	PEX3	FRYL		ZBBX	MFF		GALNT11
		NIPSNAP3B		CALB2	MARCKSL1			PTN	ANKH	KIAA1549		LOC101929617	DZIP1		EXTL2
		APPBP2		OLFM3	SERINC1			FBXW7	TIPRL	KCNA3		HSPB3	TIPRL		MAPK11
		LSM8		CHN2	SPOCK3			KLF6	RNF175	MORF4L2		CALY	DIRAS2		BCAP31
		CNTN1		USP44	CXCL12			RNF213	PTPRZ1	GABRA4		UPP1	PRRT2		NRXN2
		RAB24		SH3GL3	PCDH19			GOT1	DIRAS2	SEZ6L		LINCR-0003	LOC102724802		IL1RAPL1
		MAPK1IP1L		PCDH9	SALL1			ANAPC13	LOC102724802	FIGNL1		PSIP1	CACNB3		GAD1
		AGPAT5		APLP1	NGEF			PMEPA1	UBE2W	TMEM63A		ANKRD24	PTPRZ1		SLC25A4
		LRRFIP1		TMX2	BTBD3			INTS10	PFKFB2	LRRC37B		PNMAL1	KBTBD11		FAM134A
		MYH10		HSPA8	FAM171B			GRIK1	QPCT	PADI2		PHKG2	FAM69B		HDAC3
		CCT6A		NRGN	DLGAP1			PLCXD3	NDUFA10	ZNF540		UGP2	NDUFA10		OXCT1
		NPAS3		EOGT	FAM133A			ITGB5	TSPAN13	GOLGA6L9		KCNIP2	TSPAN13		ACTG1
		C1GALT1C1		ATP5A1	SLC32A1			RAD21	ARSDP1	PGAP1		BEX5	ARSDP1		NCOA2
		IFT43		PEAK1	ANKRD10			GRM7	CST3	EFR3A		LONRF2	MS4A7		RBX1
		SEC24C		GLIPR1	CAMK2G			PDE4B	CCND2	WDR46		CYFIP2	TDRP		NAP1L3
		GOPC		EXTL2	YPEL3			TACR1	PBXIP1	EPB41L2		TXNIP	FAM32A		CSTF3
		TPT1		CHST15	KIAA1467			UQCR10	HIVEP3	LHPP		SENP7	TSPAN3		NSMAF
		KIAA1377		CDH18	PCBD1			GAB1	TSPAN3	LINC01278		RPL26	AK6		FAR1
		RAB3GAP2		MAPK11	PPP3CA			NSG1	LCORL	NOS1AP		GNAQ	RASGEF1A		NKTR
		ABI2		GAD1	CSAD			LGMN	GABARAPL1	PCNT		NGRN	MED21		VSNL1
		NAALAD2		IL1RAPL1	CPLX2			GOLIM4	RASGEF1A	RSF1		LOC105375634	RAB3IP		CACNA1A
		MLLT11		SLC25A4	KIAA1407			LDHB	MED21	LAMTOR3		WBSCR17	XRCC6		LEPROTL1
		ARGLU1		ARL4A	DLX6-AS1			NSF	RAB3IP	ATP1A3		CDK5RAP2	VTI1B		SFT2D1
		HLF		NCOA2	REEP3			PRNP	XRCC6	AAK1		SVOP	ASRGL1		PRKAR1A
		MLF2		YEATS2	KDM5A			VWC2L	H2AFZ	CHST1		GMFB	PHIP		VAPA
		MAP1A		SYNE1	HBS1L			SCN2B	SS18L2	KCNB1		CYB561	H2AFZ		GDI2
		SUMO1		ANK1	CALB2			IFI6	UNC13B	TMX4		SLC8A2	UNC13B		RHOA
		LOC440040		CPNE4	FAM13A			PHYHIPL	ENPP7P2	LOC730076		LINC01122	SIAE		THYN1
		GRIP2		PPFIA2	ATP6AP2			BEX4	HSP90B1	EFHD2		ADCY1	KCNA2		PNRC1
		TTC19		OSBPL6	SHISA8			ZNF536	CTTNBP2NL	PRKCE		CNTNAP4	ENPP7P2		FAM3C
		SLC30A9		ADGRG1	PCDH9			MCTP1	TIMP2	MZT1		GAD2	COL6A1		GPX4
		MPP1		CRYM	2021-03-06			DLG1	CHN1	SNX10		MAPK10	TIMP2		CCNH
		FARSA		ACTC1	APLP1			LOC105372768	NCKAP5	SUPT20H		RSRP1	2021-09-08		B3GALNT1
		ZNF451		PHACTR1	SSR3			LOC101927871	PCP4	MARCKS		CCDC144B	DYNC2LI1		PMS1
		SUN1		SNORD116@	KCTD13			CHRM3	MAP1LC3A	ASPA		ERICH3	CHN1
		TESPA1		STS	HSPA8			LZTFL1	RNF219-AS1	LPIN1		SCN3B	ACAT2
		UBL3		NNAT	NRGN			PTK2B	STMN4	DDX10		KCNMA1	CYBB
		TRIM9		FKBP1B	NCR3LG1			SEC24D	CLK4	TCEAL5		RAMP1	PSMC5
		PHTF2		FAM3C	DNAJC10			DOCK4	CHGA	GAP43		IFI44	DPYSL2
		TRAPPC8		SYTL2	ATP5A1			OPN5	KANK1	FLOT1		HSPH1	PCP4
		AP3M1		TARBP1	PEAK1			BDP1	KIAA1549	DENND1B		CREG2	MAP1LC3A
		TMEM30A		LOC105373224	CDH18			CD99L2	KCNA3	CADM3		NETO1	LOC100505715
		MACF1		TYRO3	DLX5			FABP7	CABLES1	SLC4A10		AP1G2	STMN4
		ZNF138		LOC105379106	COCH			LDB2	MROH7	ZNF711		PART1	CLK4
		NHLRC2		LOC102724834	CHST15			FGF14	MORF4L2	PLEKHH1		NPTX1	CHGA
		TM9SF3			GAD1			FAT3	GABRA4	OTUD3		APOD	CD4
		FIGN			ETV1			FOXP1	TNC	CFAP44		BAIAP2	MAPRE2
		KLHDC2			SLC25A4			LARP1B	SEZ6L	GON4L		NAV3	KIAA1549
		SLC3A2			USP53			PLK2	PADI2	NIPSNAP3A		STXBP5	KCNA3
		TOMM20			ST6GAL1			RAP1GAP	ZNF540	SPATA7		OSTM1	LOC105377918
		VWA3A			REEP1			RAB3C	PGAP1	FRMPD4		SMARCA2	MORF4L2
		GALC			NAP1L3			LRP1B	EFR3A	RHEB		SLK	GABRA4
		ORC5			PARM1			BAIAP3	PTPRT	ARHGEF9		RUFY2	SEZ6L
		USP32			ATP13A2			DSEL	TMED4	FAM107B		NDUFA12	ZNF540
		LOC728034			PPFIA2			BCL11B	SLC39A6	ATRX		MRPL33	PGAP1
		TRO			CPNE4			ALDOA	LPPR1	FLRT2		WNK2	EFR3A
		GHITM			ITFG1			LOC100128906	NOS1AP	LOC105376423		USMG5	WDR46
		GUCY1A3			CRYM			TMEM9	PCNT	FAM92A1		TMEM232	PSMD14
		RPN1			CACNA1A			KCNMB4	HDX	PTPRB		TM2D3	PTPRT
		CYP4X1			PHACTR1			LOC101926917	KAL1	ATF2		GABRB2	TMED4
		TMBIM4			LNP1			KIDINS220	ATP1A3	CNTN3		UBL5	SLC39A6
		UBA6			PRKAR1A			ARAP2	AAK1	PPID		MFSD4	NOS1AP
		ZFYVE21			LIMCH1			ALK	CD47	MEG3		PGBD5	PCNT
		MTMR6			HTR5A			OMG	LAMTOR3	ING3		MAX	LAMTOR3
		CCNDBP1			NNAT			ATP1A2	KCNB1	STMN2		RPL38	CD47
		SSBP2			PCDH8			DNAH14	TMX4	UNC79		FSD1L	ATP1A3
		SV2A			FAM3C			G3BP2	ATP6V0D1	CACNB2		KIAA1109	AAK1
		DNM3			GRM5			MPPED2	LOC730076	HYDIN		SEZ6L2	KCNB1
		RB1			CCDC184			CEP83	EFHD2	ARHGAP44		TLK2P1	TMX4
		DGKE			LOC100505797			ASPH	PRKCE	LMLN		KIF3B	ATP6V0D1
		LAMP5			GPX4			C3orf58	MZT1	LOC100128364		ATP2B2	LOC730076
		MRFAP1L1			CCNH			RBFOX2	SNX10	GSS		RB1CC1	PRKCE
		SEC24B			LOC105373224			ASTN1	TMEM181	ARHGEF3		RGCC	SNX10
		WDR12			B3GALNT1			MYO5C	MYO16	ZDHHC6		GPAT2	MYO16
		CCT4			TYRO3			TMEM255A	KLHL42	CNTNAP5		SEMA4F	KLHL42
		SEC16A			CADM1			AJAP1	ARL1	SOX5		DZANK1	ARL1
		WDR60			ROCK1			RTN4	LOC105378433	SLIT2		RAB3GAP1	LPIN1
		BIVM			GABBR1			CTBP2	DDX10	HPCAL4		STOX2	SEC23A
		SRSF3			LOC102724834			NAP1L5	TCEAL5	PIK3C2A		NGFRAP1	GAP43
		PNMA2						CALB1	GAP43	EVL		RPL34	DENND1B
		TRPC1						MIR99AHG	SLC4A10	SLAIN1		EPB41L4B	SLC4A10
		PAPD4						ARHGAP18	FXYD1	SLC8A1		GDA	C1QA
		ANXA7						LOC401134	OTUD3	PCDHA@		POLR2K	OTUD3
		RGS7						PLEKHA5	RPL27	PCYOX1L		MIAT	CFAP44
		BTBD10						ITGA8	NIPSNAP3A	COL9A1		C12orf76	SPATA7
		IMMT						ITPR2	FRMPD4	ATP2C1		FAM171A1	FRMPD4
		CLDND1						LOC105377390	PRDX2	ZNF354A		ATP5C1	ARHGEF9
		SREK1						CD59	ATRX	OLIG1		TRRAP	FLRT2
		FOPNL						VAMP2	LOC105376423	LOC105373721		FRMD4A	MTMR12
		LOC101929280						B2M	ATP5G3	PIGZ		GATM	LOC105376423
		NPY1R						ENTPD3-AS1	RNF7	CAMK2B		UNC5D	MILR1
		LOC105373673						ERC2	PTPRB	HERC2P2		C1QL1	FAM92A1
		NRCAM						ATP6V0E2	CNTN3	SERP2		ZDHHC23	ATF2
		TMEM242						CHID1	MEG3	SOGA3		SLIRP	CNTN3
		NEK9						PRKCA	NXPH2	OSBPL3		LMO4	MEG3
		CNTN4						MGST1	DCXR	TCEAL6		SIPA1L1	LILRB1
		ZNF12						RALYL	STMN2	TSC22D1		COPRS	ITGAX
		TTBK2						SGCZ	UNC79	GUCY1A2		LOC105379054	STMN2
		APEX1						LOC102724124	CASD1	ZMAT3		2021-09-07	UNC79
		RPP30						TNIK	SARS	DAB2		SYN2	ADCY7
		NUDT21						COL24A1	ARPC1A	SORCS3		SRRM4	CASD1
		GOT1						VCAN	LOC100128364	NIPSNAP3B		PAK1	MCF2L2
		RAB4A						PIK3R1	ARHGEF3	DRP2		MICU2	LYRM1
		COPS4						HOPX	ACTB	SSBP4		ANKRD11	CACNB2
		CELF5						KIAA1147	CNTNAP5	TACC2		LAMB1	HYDIN
		PTPRD						PTPRK	SLIT2	LOC105374278		SLC6A17	SARS
		AMN1						SATB2	HPCAL4	ZNF204P		MAP3K9	ARHGAP44
		NUDT16L1						COL11A1	PIK3C2A	CNTN1		YWHAB	DIP2C
		DIMT1						CTSB	EVL	RAB24		ARPC2	LOC100128364
		ABCD3						KIAA0753	SLC8A1	MTUS2		MATR3	LMLN
		RAD21						EIF4G2	SLAIN1	VEGFA		SOX6	GSS
		ND6						UNC13C	RNF149	BLCAP		DNAH7	ARHGEF3
		RPS29						GPR12	PCDHA@	LRRFIP1		DDX55	LY86
		TMEM170B						C1QTNF7	RGS20	MYH10		MRPS18C	CNTNAP5
		SH3BGRL3						SERINC1	SLC14A1	TTYH2		AGTPBP1	SOX5
		NDUFS2						PKM	ENY2	CCT6A		REV1	SLIT2
		PRNP						BTBD3	PCYOX1L	TNRC6A		ZMAT2	NOVA1
		MAGED2						EXOC6	COL9A1	ASAP1		B4GALT5	HPCAL4
		PHYHIPL						SLC32A1	ARFGEF2	CWC22		AHI1	SLC6A1
		CDC27						CDH8	LOC105373721	ARL15		PTPN20	SLCO2B1
		ZNF536						PPP3CA	STK33	TPT1		NPTN	SLAIN1
		SLC30A7						NDUFA4	MANBAL	KIAA1377		CISD2	UPF3A
		FBXO33						REEP3	ITGA6	MTA3		SRSF11P1	FTH1
		HIBCH						DLX6-AS1	PDCD7	ABI2		WDR19	PALD1
		PRDX1						KDM5A	DNAJB9	NAALAD2		NDST3	PCDHA@
		CD99L2						PDHB	TMEM70	MLLT11		KMT2A	COL9A1
		TCAIM						CALB2	ARV1	GRIK3		ANKRD18B	ARFGEF2
		TCOF1						OLFM3	CAMK2B	SNPH		FBXW7	LOC105373721
		SLC15A2						FAM13A	FAM49B	HLF		TSGA10	PIGZ
		DPY19L2						LOC105376186	SOGA3	SORL1		FAXC	DNAJB9
		MAPK9						ATP6AP2	OSBPL3	SUMO1		NMNAT2	PDCD7
		CCDC144A						SH3GL3	TCEAL6	MAP1A		CAMKK1	ELAVL3
		KAT2B						TRPC3	TSC22D1	KCNQ2		TMTC1	SUPT7L
		PSMC2						PCDH9	GUCY1A2	LOC440040		NSG1	CAMK2B
		C1orf52						LOC646214	DAB2	ZNF493		UCHL1	SOGA3
		BCL11A						2021-03-06	SORCS3	TTC19		UBE2V2	TCEAL6
		CPSF6						C1QL2	NIPSNAP3B	SERINC5		DNAH6	TSC22D1
		LOC105378818						HSPA8	LYRM7	GRIP2		PTK2B	GUCY1A2
		ZNF641						NRGN	DRP2	DNAJB2		KCNAB2	CAPN7
		SCPEP1						EGFL6	CALN1	ARID4A		FBXL2	SORCS3
		CHD5						CACNA1C	EPOR	SNX3		LDB2	DRP2
		INSIG1						SLC1A1	PPP1R3C	SPRED2		DYNC1I2	CALN1
		STAG3L2						PEAK1	TACC2	RPL14		SH3PXD2A	ATXN2
		NAP1L5						NLK	EFEMP2	FARSA		BAIAP3	TACC2
		CALB1						CDH18	PKP4	RALGAPA2		PNMA3	FAM63B
		DDOST						CHST15	LOC105374278	RNASE1		ALDOA	PKP4
		MIR99AHG						DLX5	ZNF204P	SUN1		FMN1	LOC105374278
		PPP2R3A						PGAM1	CNTN1	ASCC3		DDRGK1	ZNF204P
		NUP133						PCDH7	MTUS2	VWA1		KCNMB4	CNTN1
		TBC1D19						GAD1	VEGFA	GCC2		KCNQ3	RAB24
		PUS7L						IL1RAPL1	BLCAP	LRRTM4		ITGB1BP1	MTUS2
		LCLAT1						SLC25A4	LRRFIP1	TESPA1		PLAGL1	CALCOCO1
		VAMP2						USP53	MYH10	TRIM9		ATMIN	MYH10
		SCHIP1						PARP8	TTYH2	PHTF2		NEDD8	NPAS3
		BAZ2A						NAP1L3	NPAS3	PGP		KCNJ6	IFT43
		MTERF3						OXCT1	CCT6A	NBN		YWHAZ	TNRC6A
		B2M						ACTG1	ARL15	TRPM3		TMEM47	ASAP1
		RPS6KA2						RBX1	KIAA1377	NRXN1		QKI	KIAA1377
		ILF2						PARM1	NAALAD2	SGSM1		INA	RAB3GAP2
		ATXN7L3B						PPFIA2	MLLT11	IQCB1		CAPRIN2	ZNF814
		RALYL						CPNE4	GRIK3	ABCC5		LOC401134	MTA3
		PTPRK						FAM174A	HLF	RAD18		PLEKHA5	ABI2
		UBE2T						ADGRG1	MAP1A	ERLEC1P1		NME5	NAALAD2
		TRIM36						OSBPL6	SUMO1	ZNF138		C1orf61	MLLT11
		EIF4G2						CDC5L	KCNQ2	FAM19A1		GLS	GRIK3
		RNF170						VSNL1	LOC440040	RGMB		PIK3R1	SNPH
		RIMKLB						CRYM	GRIP2	PTPRO		VCAN	HLF
		TAC1						LEPROTL1	S100A16	BZRAP1		HOPX	SORL1
		LOC100132352						PHACTR1	SNX3	IQCE		ARRB1	MAP1A
		SERINC1						LIMCH1	SLC30A9	TMEM108		TMEM67	MLF2
		SLC16A7						ERICH1	PNPLA7	TOMM20		COX1	KCNQ2
		TBC1D15						FAM110B	VGF	VWA3A		BAG4	LOC440040
		DALRD3						LOC105373224	RPL14	SLC3A2		NGEF	SUMO1
		PTBP3						RYR1	MPP1	FAM107A		MGA	GRIP2
		SCRN1						TYRO3	GNB2L1	SHC4		DLGAP1	SLC30A9
		ALG13						LOC102724834	USP31	KIAA1524		CDH8	SNX3
		FBXO3							SDC4	LOC728034		IFT46	DNAJB2
		ACVR2A							GCC2	GUCY1A3		GPI	VGF
		HP1BP3							LRRTM4	CYP4X1		GOLT1B	ZNF451
		LIFR							TESPA1	ABHD2		CPLX2	SUN1
		CYTB							PHTF2	FABP3		SUB1	MLH3
		NSRP1P1							TRIM9	SSH1		NDUFA4	USP31
		TMX2							BIN1	SV2A		HBS1L	LRRTM4
		PAPOLG							SKIL	DGKE		MYT1	RNF157
		SPIN3							BMPR1B	TENM4		ATF6B	TESPA1
		SLC1A1							SOX2	LAMP5		VPS35	UBL3
		CDH18							SGSM1	VCL		RAB11FIP4	TRIM9
		TBCC							ABCC5	DPYSL3		HSPA8	PGP
		HDAC3							ERLEC1P1	WDR12		DNAJC10	NRXN1
		REEP1							MACF1	WDR60		USP53	SGSM1
		OXCT1							TM9SF3	PNMA2		NAP1L3	RAD18
		NCOA2							RGMB	DIAPH2		OSBPL6	ERLEC1P1
		CSTF3							FBXL16	RGS7		CRYM	TM9SF3
		CHD2							PTPRO	BTBD10		DDX24	FAM19A1
		ITFG1							SLC3A2	CLDND1		LIMCH1	FIGN
		FAR1							TOMM20	SYBU		LOC105373224	FBXL16
		FAM214A							RPS12	NT5C3B		AMPH	BZRAP1
		LEPROTL1							FAM107A	MAG		KLHL2	TMEM108
		RAB28							SRGAP1	NPY1R		SYT1	TOMM20
		KIF3C							KAZN	TMEM196		TUBA4A	VWA3A
		KIFAP3							FAM155A	NRCAM		RIMS2	RPS12
		ZNF546							KIAA1524	CNTN4		NKAIN4	SLC3A2
		PNRC1							TPCN1	GOT1		ZC3H13	ATIC
		FAM3C							GHITM	CELF5		CAMK1	FAM107A
		PCDH8							FOXO1	C14orf2		GRIK2	KAZN
		MSI2							CYP4X1	CLMN		TLN2	ALOX5
		ZNF708							LOC100996664	RPS29		PLCH1	FAM155A
		SLC44A1							TPD52	GAB1		PLXNA4	LOC728034
		PHYHIP							FAU	TMEM170B		LOC101927745	TRO
		PLEKHA1							MTMR6	MICAL1		MAATS1	GHITM
		SUCLA2							SV2A	GAS5		MIS18BP1	CYP4X1
		WLS							DGKE	GNB4		SEMA4A	ZNF471
		LAMP2							SUMO3	DAP3		PFDN5	CD84
		BCAT1							GNB1	ZNF195		GNAS	MTMR6
		RPS6KA3							IGFBP7	ZNF536		ABHD14A	FABP3
		HERC4							RHOBTB1	MCTP1		KIAA1456	SV2A
		CAPZA1							BIVM	ABCC8		TMA7	DNM3
		RTF1							PNMA2	FBXO33		PDE1A	DGKE
		CMYA5							ANXA7	LOC101927871		PDE4D	DCUN1D5
		ENPP4							RGS7	FOXP1		PHLPP2	UBAP1L
		KIT							BTBD10	LOC101927151		KITLG	DPYSL3
		CLTC							SYBU	WHSC1		CREB5	CCT4
		MAGED1							CLDND1	SCAMP5		SYNM	FAM98B
		RECK							MAT2B	ELOVL1		NDUFA1	WDR60
		CUEDC2							LRP4	PPM1L		SV2B	BIVM
		2021-09-04							NPY1R	SLC15A2		ALKBH6	PNMA2
		SLC25A3							TMEM196	TUBA1B		PHTF1	TRPC1
		EID1							RABGAP1L	DPY19L2		TPM3	ANXA7
		SYNJ2							GUK1	CCDC66		NAB1	RGS7
		PFKM							TMEM242	ORC3		OPTN	BTBD10
		HIGD1A							CNTN4	CCDC144A		ATP6V1E1	CLDND1
		LOC105376687							PAQR6	GNG2		PTPN2	SREK1
		LAPTM4A							GPR37L1	URGCP		UQCRB	NT5C3B
		FGF13							GOT1	BCL11A		RXFP1	CRTC3
		TTC3							DPY30	CCDC34		GPR158	SYN3
		ST3GAL6							CELF5	RPS6		COL9A3	FNDC4
		MTUS1							GJA1	DNAH14		DYNC1I1	NPY1R
		ULK3							PTPRD	NWD2		SEMA3C	SHC2
		PIGC							AMN1	MOCS2		PPP2CB	TMEM196
		TMUB2							TULP4	EHMT2		CDKL2	FBXO9
		2021-09-02							C14orf2	BEST1		CNRIP1	NRCAM
		PSAT1							RAD21	ZNF641		B4GAT1	GUK1
		MTND4P12							RPS29	PPP4R4		AMZ2	CNTN4
		ICA1							MICAL1	SCPEP1		HTR2A	TTBK2
		OSER1							ROBO3	CHD5		GPATCH8	C1orf122
		DNER							PRNP	CCDC181		ISCU	NUDT21
		KANSL3							GAS5	TAX1BP1		SYT13	GOT1
		KMT2C							DAP3	RPS8		KCNJ9	GAL3ST4
		IAH1							CEP57	GRSF1		KLHL3	CELF5
		ETNK1							ZNF195	NAP1L5		ANK2	PTPRD
		PTCHD4							CDC27	CALB1		FYTTD1	AMN1
		ELMO1							LOC101927871	TBC1D19		IQSEC3	C14orf2
		MBNL1							MCTP1	TENM2		LUZP2	LMF1
		MKRN2							ABCC8	PUS7L		STXBP5L	PTPRC
		PSMD12							ZNF536	SLC9B2		DPYD	PRNP
		WDR41							CEP170	ADCY6		RINT1	ARHGAP15
		PIK3C3							NPM1	VAMP2		JAKMIP1	PHYHIPL
		HERC1							FOXP1	B2M		PGM2L1	CEP57
		C3orf14							LOC101927151	BAZ2A		NLGN3	LOC101927871
		RGL2							SCAMP5	RANBP2		RUNDC3A	MCTP1
		NECAP1							SLC15A2	SVIP		NT5E	ABCC8
		TSEN15							TUBA1B	RALYL		ZFYVE27	ZNF536
		WDR36							DPY19L2	FAXDC2		ACADVL	TIMM13
		SOHLH1							CCDC66	RPL24		MSRA	TYROBP
		RPL21P118							EEF1A1	PRKCA		SUPT16H	CD99L2
		FOXJ3							PRRX1	COL24A1		RNMT	FOXP1
		ZNF841							MAPK9	HIVEP1		PGBD1	LOC101927151
		ALMS1							CCDC144A	SATB2		CKB	WHSC1
		NCEH1							KAT2B	UBE2T		GNAL	TCAIM
		KDELR2							GNG2	CADPS		GPR22	SCAMP5
		EIF5							CCDC34	DYNC2H1		TTC37	PPM1L
		SLC9A7							BDH2	TRIM36		NDFIP2	DPY19L2
		FOXRED1							SPAG9	RIMKLB		NRXN3	ORC3
		COMMD7							BCL11A	MCAM		CHML	MAPK9
		ABCE1							DNAH14	MARCKSL1		LOC101927885	CCDC144A
		ENPP7P10							CPSF6	LOC100421637		FAR2	PSMC2
		GABRB1							NWD2	SLC16A7		PPM1E	CCDC34
		INPP5F							MOCS2	BEND5		CDH9	BCL11A
		ARF4							LOC100533711	AKAP8L		IGF1	SPAG9
		PLA2G4C							SLC1A2	TP53BP1		TRAF3IP1	AOAH
		MRPL19							PDE1B	PTBP3		OXR1	CPSF6
		RAP1GDS1							SCPEP1	PDXK		NBEA	DNAH14
		TMBIM6							CHD5	GRIA1		NUCB2	NWD2
		ZNF776							CCDC181	SEMA5B		SNX32	LOC105378818
		SULT4A1							TAX1BP1	PMP22		NAV1	MOCS2
		RAB2A							RPS8	FBXO3		ANKRD32	EXOSC10
		RAN							GRSF1	AKAP12		CHGB	SLC1A2
		OLA1							NAP1L5	OLIG2		GNAI1	CHD5
		RFX3							CALB1	HSF4		SOX4	CCDC181
		FBXO7							MIR99AHG	BRE		UBE2B	ZFP37
		LSAMP							KIAA1324	ACVR2A		MRAP2	NAP1L5
		SARAF							FAM98A	EFNA1		ITSN1	CALB1
		PREPL							PUS7L	LDB3		FXYD6	PPP2R3A
		ARL4C							VAMP2	CYTB		VMA21	NUP133
		PRPF38B							C19orf18	TCERG1		ATR	KIAA1324
		ARPP19							PPP2R1B	CACNA1C		PDS5A	SLC9B2
		TNKS							RANBP2	SPIN3		COL9A2	SELPLG
		TNPO1							RALYL	SLC1A1		TMEM14A	TENM2
		SDHD							RPL24	CDH18		TENM3	ADCY6
		PHLDB1							COL24A1	GALNT11		NUCKS1	VAMP2
		USP33							PTPRK	REEP1		SUGP2	SCHIP1
		TM9SF2							HPSE2	OXCT1		ZNF449	B2M
		RBM25							ELN	CARNS1		UNC5A	BAZ2A
		ANKRD26							SATB2	CSTF3		GOLGA7B	WAC
		WDR35							EIF1AX	PPFIA2		AGGF1	RPS6KA2
		KAT2A							UBE2T	ITFG1		UHMK1	PPP2R1B
		BCS1L							CADPS	FANCM		HOMER1	NDUFB6
		CDC42							PIEZO1	RAD50		SYNGR3	RALYL
		PLOD2							TRIM36	PHACTR1		PRKAA2	SVIP
		IDH1							EIF4G2	SNORD116@		GPLD1	COL24A1
		ANK3							RIMKLB	KIF3C		ATL1	PTPRK
		SF3B1							MSANTD4	KIFAP3		LOC100420794	HIVEP1
		ACLY							TAC1	PCDH8		DPY19L1	SATB2
		ENTPD3							SERINC1	GRM5		PWARSN	CADPS
		COPS5							SLC16A7	MSI2		ASCL1	DYNC2H1
		LYPLAL1							BEND5	OPALIN		CEP290	RIMKLB
		SPRY2							BTBD3	MIPOL1		LOC105376404	MSANTD4
		OAT							GALK2	SLC44A1		RCAN2	IGFBP5
		SEMA6D							LINC00467	DENND5B		SYN1	MARCKSL1
		GGPS1							PTBP3	PPARGC1A		C19orf66	NAIP
		OTUB1							GRIA1	LRMP		RPS24	SERINC1
		CFAP20							SLC25A48	THBS2		CYCS	SLC16A7
		SLC35B1							PMP22	WLS		PRSS52P	BTBD3
		ZNF644							FKBP14	LAMP2		STMN3	TP53BP1
		SIK3							ADD2	ATP1B2		PDLIM5	GRIA1
		GRIP1							FERMT2	RPS6KA3		PLEKHH2	AKAP12
		ZNF69							FLJ16779	RTF1		NIN	ADD2
		PTCHD1							ACVR2A	LOC105372217		NAP1L1	FERMT2
		STXBP6							LIFR	ATP10B		COX5B	ACVR2A
		WASF1							TCERG1	CMYA5		USP14	IRF8
		ACTR10							NACC2	RPH3A		PRDM2	LIFR
		PAAF1							PAPOLG	LRIF1		RAB31	GPR34
		GPCPD1							CACNA1C	ACTN1		RANBP6	TCERG1
		STXBP3							SPIN3	CTGF		SMDT1	CACNA1C
		MOAP1							SLC1A1	DIS3		BASP1	SLC1A1
		C12orf4							CDH18	MAGED1		YPEL2	GALNT11
		LOC101928307							BCAP31	2021-09-04		CCDC50	CDH18
		NHLRC3							REEP1	CTNNA3		MYO10	REEP1
		RNF11							OXCT1	EFNB2		RAP1GAP2	OXCT1
		NMD3							CSTF3	NPTXR		PHLDA1	CSTF3
		CDC42BPB							PPFIA2	SLC25A3		SLCO3A1	PPFIA2
		ND3							ITFG1	SYNJ2		CPNE9	ITFG1
		ZNF133							FAR1	POLR3F		NNT	FAR1
		COMMD3							LEPROTL1	PFKM		ZDBF2	FAM214A
		PAM							FSTL1	DCAF5		NRSN1	PHB
		MRPL51							SNORD116@	HIGD1A		ATP6V0B	SNORD116@
		PAN3							KIF3C	GABRG3		ATPIF1	KIFAP3
		ANAPC7							KIFAP3	FGF13		KIAA0930	FAM3C
		ENO2							FAM3C	ABCD2		STXBP1	PCDH8
		MICU3							PCDH8	TTC3		PHACTR2	GRM5
		TGOLN2							GRM5	MTUS1		PLXNC1	DENND5B
		ARF5							CLTA	ULK3		ARHGAP26	SLC44A1
		IFNGR1							GSTM5	CNTN2		KCNH1	PLEKHA1
		TRAPPC4							MSI2	PSAT1		KNDC1	KIF5C
		SPRED1							SLC44A1	TPTE2P1		COL5A2	PPARGC1A
		RIC8B							PHYHIP	ICA1		SLC24A2	MYO6
		CNBP							PLEKHA1	BICD1		ZMYM3	RYBP
		TRIQK							KIF5C	LRP1		PPIP5K2	ATP1B2
		PDE8A							LRMP	SPARCL1		CEP63	RTF1
		ZNHIT3							OAF	PLEKHG3		NAGPA	CMYA5
		PEG3							MYO6	PTCHD4		USP11	RPH3A
		AP1G1							SUCLA2	NEK3		CES4A	ACTN1
		DDIT3							LOC105376917	NPIPA1		DZIP3	ENPP4
		NF1							ATP1B2	PLXNB2		MAN1A2	MAGED1
		DCN							LAMP2	PRRG1		RBBP6	2021-09-04
		VTA1							BCAT1	EFNB3		PPFIA4	EFNB2
		ST3GAL5							RPS6KA3	C7orf60		BEX1	ARHGAP22
		ACO2							RTF1	PSMD12		TXN	NPTXR
		TOP2B							BMP7	PDGFRB		MTSS1	SYNJ2
		SOCS5							CMYA5	IFT57		RPGRIP1L	LAS1L
		HAT1							RPH3A	C14orf132		KIAA1551	PFKM
		CRLS1							ACTN1	RAB3B		FAM65B	FAM177A1
		FSTL5							ENPP4	CA10		FDX1L	HIGD1A
		WAC-AS1							CTGF	DIAPH1		MICAL3	GABRG3
		HNRNPU-AS1							KIT	TMEM235		FBXO34	PRICKLE1
		WDSUB1							MAGED1	2021-09-11		EML6	ABCD2
		PTPRM							NPTXR	C3orf14		PLD3	TTC3
		RALGAPB							SLC25A3	WDR36		CDC42BPA	ST3GAL6
		KLHL7							SYNJ2	NENF		UNC13A	TPTE2P1
		HNRNPH3							ENTPD2	ABCA8		SYNPO2	BICD1
		UFL1							GABRG3	FMNL2		PCSK2	RPL23AP32
		TBK1							AIFM3	SOHLH1		CDS2	DNER
		ORC4							PRICKLE1	NCEH1		PAK7	KIAA0232
		LPPR5							FGF13	SLC9A7		MAOB	SPARCL1
		CTSL							TTC3	DCLK2		HDLBP	CNOT7
		NCKAP1							ST3GAL6	CAMKV		NHP2L1	FAM13C
		SLC39A9							PIGC	BAALC		CCDC171	NPIPA1
		TMEFF2							CNTN2	PUS7		VSTM2A-OT1	EFNB3
		SBDSP1							PSAT1	LOC646652		SPRY4	MKRN2
		TM2D1							TPTE2P1	CTAGE5		STMN1	PIK3C3
		TMED10							ICA1	COMMD7		GOLGB1	IFT57
		ZFAND2B							LRP1	FA2H		AKAP6	RAB3B
		LOC391359							DNER	ENPP7P10		ATP5H	CA10
		YIPF4							SPARCL1	GRM1		C2orf74	HERC1
		HADHA							ETNK1	GABRB1		ZNF519	LINC00996
		CUL4B							PTCHD4	INPP5F		RHBDD2	2021-09-11
		CSMD3							ELMO1	SLC7A1		RTN3	C3orf14
		CDK5							EFNB3	ANKRD19P		LMO7	NECAP1
		KCNQ1OT1							DAAM2	KCNH8		MPP6	ACAP3
		ACACA							PDGFRB	R3HDM1		RANGAP1	NENF
		RWDD2A							PIK3C3	ACOT7		NRP1	SOHLH1
		EPRS							RAB3B	CDH12		KCNC1	HIP1R
		RUNDC3B							CA10	OTOGL		TEK	TMEM56
		CORO1C							NSMF	RAN		RASGRP1	NCEH1
		PIAS1							HERC1	RFX3		IMP3	SLC9A7
		GABRB3							C3orf14	MTR		CAMK1D	DCLK2
		MMADHC							AGT	LSAMP		COX7C	CAMKV
		GABARAPL2							2021-09-11	SARAF		AGBL4	BAALC
		COPB2							NECAP1	PREPL		RNASET2	TYRO3
		SPINT2							RGL2	ARL4C		TCEAL2	DACH2
		SMARCA4							ACAP3	SERGEF		CNTN5	GRM1
		GLUD1							NENF	TRIM37		SEMA4D	GABRB1
		MFAP3							PMP2	ANO3		PDK3	ABCA3
		LOC728730							SOHLH1	ARPP19		PKD1	INPP5F
		MSMO1							FMNL2	LINC00643		PRKCB	DNAJC3-AS1
		CACNA2D1							PAMR1	PSEN1		EPHB6	ANKRD19P
		NCBP1							HIP1R	MAP4K4		GPNMB	ADAM28
		PIGT							NCEH1	PHLDB1		KIAA1107	RGS11
		RBM48							DCLK2	USP33		CA11	R3HDM1
		NECAB1							CAMKV	FRY		CD81	ACOT7
		CEPT1							MT1F	SEMA3E		ITGAV	PLA2G4C
		ATL2							ABCE1	SRPK1		GRIN1	CTTN
		CLIP3							DACH2	ANKRD26		NPM2	CDH12
		LINC00461							PARD3	CDC42		C1orf216	OTOGL
		TMEM50B							GRM1	PLOD2		RPA2	SULT4A1
		CUL2							ZCCHC12	IDH1		RIMBP2	RAB2A
		ZNF22							TATDN3	RPL5		PCLO	OLA1
		ATP5G2							LOC105370333	PDIA2		VPS29	RFX3
		SKP1							INPP5F	ENTPD3		DNM1	MTR
		DKK3							ANKRD19P	EFS		KIAA1211L	MAP4
		DSTN							PRODH	ENOSF1		NAP1L2	LSAMP
		BBS7							R3HDM1	LITAF		KCNQ5	SARAF
		STK38L							ARF4	GGH		GRIPAP1	PREPL
		PDE8B							ACOT7	LINC01252		CLUAP1	ARL4C
		MAF							IGSF21	LOC100421670		SCN2A	SERGEF
		ADRBK2							CDH12	TTN		ENPP5	ANO3
		STARD7							OTOGL	SMARCD3		LOC102723521	TRIM37
		THAP9-AS1							SULT4A1	GRIP1		GABBR2	ARPP19
		NCSTN							RAB2A	PTCHD1		HSPA9	LINC00643
		TSN							LSAMP	ACTR10		NELL2	DIXDC1
		SLC44A5							SARAF	WNT10B		RIMS3	TNKS
		DOCK9							PREPL	MLIP		CCK	TTC7B
		AMY2B							ARL4C	CACNA1E		ZNF385B	PHLDB1
		SLITRK4							SLC7A11	NRG3		SRRM3	PEA15
		RYR2							PLEKHG1	SYT5		KIAA0513	USP33
		ZNF609							ANO3	C4orf48		MKL2	FRY
		LINC01355							TRIM37	NPAS2		BEX2	TSPAN5
		HCFC2							SERGEF	GPCPD1		FRRS1L	SRPK1
		LUC7L3							ARPP19	MOAP1		HIVEP2	ANKRD26
		CCDC150P1							LINC00643	C12orf4		SYP	HNRNPLL
		SLC20A1							TNPO1	SPTAN1		NME7	CDC42
		ITSN2							TNKS	LOC101928307		EPB41L1	PLOD2
		TRNF							SLC25A29	KIAA2026		WSCD1	ANK3
		MRPL32							PHLDB1	ADAMTS14		PFDN2	PDIA2
		TSPAN31							USP33	PAM		LINC00632	ENTPD3
		RTTN							FRY	RPS20		EIF5B	ZNF286A
		YWHAQ							ATHL1	KLK6		TMOD2	GGH
		TMEM50A							SEMA3E	ENO2		KHDRBS2	MGST3
		CLVS2							TSPAN5	MICU3		RAB15	SPRY2
		TMEM9B							SRPK1	PHAX		DCAF6	OAT
		CDK12							RBM25	MYEOV2		SPEF2	LINC01252
		UQCRH							HNRNPLL	NOXA1		ARL6IP1	BTF3L4
		PMPCB							CDC42	SPRED1		HSP90AB1	LOC100421670
		ANKRD36C							PLOD2	SPHKAP		SOD1	PALM2
		SYNPR							ANK3	CORO6		COX6C	TTN
		MBP							PDIA2	CRIM1		SLC26A4-AS1	SMARCD3
		DDX6							LCN12	ARHGAP20		CFAP221	B3GAT1
		DRAM2							ENTPD3	DLGAP1-AS4		NKAIN2	SIK3
		HEXA							NAPG	ABI1		RPS15	REPS2
		RBBP7							EFS	ZYG11B		ADGRL2	TMCC1
		USP9X							ENOSF1	SNORD113-3		FUT9	COLQ
		TRMT11							ANGPTL4	SULF2		SNAP25	PTCHD1
		ARMC8							MGST3	MAN1A1		LPCAT4	WASF1
		TRAPPC13							MOV10	CD22		STX2	GRIP1
		GSTA4							LINC01252	PDE8A		CALM2	CYP2U1
		MT3							PALM2	PEG3		CKMT1B	QRSL1
		SLC6A15							NKAIN3	LZTS3		DMTN	ACTR10
		ZDHHC21							GRIP1	LARGE		PEBP1	WNT10B
		STRAP							PER3	CACNG2		TUBB2A	MLIP
		APMAP							REPS2	SLC35F3		PPAP2B	FGD2
		AP1S2							WASF1	CAMSAP1		RAB1A	CACNA1E
		SNHG3							EIF3L	TOP2B		IGL	NRG3
		LINC01578							ACTR10	TNFRSF25		HK1	SYT5
		SGK494							WNT10B	FSTL5		PDE2A	NLGN2
		TSEN2							HIF3A	SHANK2		CHD3	NPAS2
		KCTD6							MLIP	EHD3		SEMA3A	HDGFRP3
		TIMM17A							CACNA1E	WAC-AS1		TLK1	GOLGA7
		GVINP1							SYT5	PTPRM		PITPNM3	MOAP1
		LBR							POMP	MLLT4		RGS6	C12orf4
		PNISR							HDGFRP3	RNF207		PTER	SPTAN1
		MAPK8							MOAP1	TFRC		SEC62	LOC101928307
		GPRASP1							C12orf4	DLGAP2		PWAR1	NFASC
		KBTBD6							NFASC	MRAS		CACNG3	RNF11
		SLC11A2							RNF11	LPPR5		OCIAD2	CDC42BPB
		LGI1							NHLRC3	CENPC		KCNK1	EMC4
		CELF2							CSNK1G1	NCKAP1		SMARCA1	LAPTM4B
		ELAVL4							BTBD1	COL12A1		HCFC1R1	HSP90AA1
		TBL1XR1							ACACB	SCN3A		MAL2	PAM
		MMP16							LOC101930275	CCDC57		PTN	ADNP2
		PPM1A							LRP12	ADAM11		SYT4	ATP6V0C
		ECD							EMC4	SLC25A37		CDKL5	ENO2
		MBTPS2							HSP90AA1	ADARB1		PSMD10	MICU3
		PTPRG							PAM	CSMD3		VEZT	PRKAR1B
		CALY							RPS20	CDK5		PLCXD3	PHACTR3
		CRYZL1							ATP6V0C	ATF7IP2		ZNF382	ARF5
		DNM3OS							ENO2	KCNQ1OT1		CDC37L1	MYEOV2
		MARK1							MICU3	ACACA		PLEKHB2	IFNGR1
		TMEM135							PRKAR1B	RWDD2A		LGMN	LINC01158
		ANKRD24							TGOLN2	EPRS		NSF	SPHKAP
		C5orf63							PHACTR3	RUNDC3B		TUBB4A	CORO6
		UGP2							ARF5	LINC01551		CHRM3	RIC8B
		LONRF2							IFNGR1	PIAS1		POLR2I	LOC283683
		CRHBP							SPHKAP	GABRB3		BDP1	RPL9
		SENP7							CORO6	DAPK1		IDH3A	ARHGAP20
		MBLAC2							FADS2	SPINT2		FABP7	DLGAP1-AS4
		WNK1							PTHLH	SMARCA4		SLC12A5	UBP1
		PRMT1							LOC283683	TSC22D4		LARP1B	DNAJC7
		BMPR2							RPL9	LOC728730		ALCAM	SPTBN1
		GNAQ							ARHGAP20	CTNNAL1		PLK2	ZYG11B
		TMEM87A							DLGAP1-AS4	CPT1C		RAB3C	SNORD113-3
		PLAA							WWOX	ATL2		LRRC6	SULF2
		UVRAG							SPTBN1	DNAL1		COPG2IT1	PEG3
		SLC25A14							ZYG11B	LINC00461		ZFP36L1	MIR4500HG
		RALGPS1							SNORD113-3	OPHN1		LANCL1	LZTS3
		CMPK1							SULF2	TAF1D		YLPM1	NF1
		MTHFD2L							MAN1A1	S1PR5		PLCB1	LARGE
		ATP6							PEG3	SYT14		EPN2	MPDZ
		CDK5RAP2							MIR4500HG	SH3BGRL2		OLFM2	CACNG2
		DDHD1							LARGE	ARFGEF1		KCNN2	BRWD1
		CHKA							VTA1	TMEM123		ZNF91	AK5
		GMFB							MPDZ	SFXN5		RPL32	SLC35F3
		MTG1							BRWD1	VPS13A		ZFYVE28	TOP2B
		FDFT1							AK5	COL4A5		ANKRD36B	EIF4E3
		CUL3							SLC35F3	DKK3		RTN4	TTC33
		SMIM13							TET1	BBS7		ARHGAP18	CD74
		CNTNAP4							TNFRSF25	STK38L		FERMT1	FSTL5
		GAD2							FSTL5	PDE8B		DTWD1	SHANK2
		MAPK10							SHANK2	NOL10		IPO5	EHD3
		MAP3K13							PTPRM	KSR2		DYRK1A	PTPRM
		EPDR1							KLHL7	MAF		COL11A1	MLLT4
		BRSK1							SNTA1	ADRBK2		CTSB	RNF207
		RSRP1							SST	ME1		IGSF8	SPG20
		CCDC144B							ITPKB	LOC105371967		GFPT2	TFRC
		PIK3R4							PPP1R16B	MOG		SRPK2	DLGAP2
		ZNF25							DLGAP2	RPL15		RPS14	MRAS
		IMPAD1							LPPR5	SLC44A5		TPGS2	LPPR5
		ERICH3							CTTNBP2	CCDC28A		KIAA1598	NCKAP1
		SCN3B							CENPC	PODXL2		SH3GL3	COL12A1
		SSR2							CTSL	SLITRK4		APLP1	SCN3A
		SH3KBP1							COL12A1	PRRC2B		BCHE	CCDC57
		HYLS1							SCN3A	RYR2		ATP6V1G2	TMEFF2
		STAG2							FXYD7	CHD9		JAG2	OSBPL1A
		MTND2P28							PHF21B	POM121C		GARNL3	TMED10
		LOC100420547							TMEFF2	MIA3		PARM1	ZFAND2B
		PPIG							LAMB2	PDE10A		HMGCR	ADAM11
		ATF4							ADAM11	CERCAM		SYNE1	CUL4B
		TAOK1							CSMD3	PTPN11		ADGRG1	CSMD3
		NETO1							VDAC1	PCDHB@		VSNL1	CDK5
		ST7							CDK5	LRRC37A3		TMEM261P1	KCNQ1OT1
		IFT80							PLEKHM3	CTNNA2		NNAT	ACACA
		SLC24A3							KCNQ1OT1	RNF8		KLC1	GTF2H1
		PEX2							PLSCR4	CLVS2		TARBP1	EPRS
		AGAP2							RUNDC3B	LPAR1		PTPRA	RUNDC3B
		CPNE3							RPAIN	LOC100506725		LOC102724834	LINC01551
		APOD							SECISBP2L	SLC26A4			SECISBP2L
		CDR1							GABRB3	MAST1			GABRB3
		LOC100421641							SPINT2	UQCRH			SRGAP2C
		OSTM1							GLUD1	SYNPR			CPED1
		STXBP5							ABHD12	CDK12			GABARAPL2
		SPAST							TSC22D4	ANKRD36C			DAPK1
		GNPAT							LOC728730	MBP			SPINT2
		TRAPPC6B							CACNA2D1	RNF165			SMARCA4
		TMEM248							HID1	RBP4			GLUD1
		APLP2							NECAB1	CEP112			ZDHHC20
		MBOAT2							CTNNAL1	ODF2L			LOC728730
		IVNS1ABP							RBM48	ROBO2			MSMO1
		SMAD9							PAX6	TRMT11			CACNA2D1
		UTY							CLIP3	ZRANB2			HID1
		MRPL33							RGS9	OXNAD1			USP49
		LINC00936							OPHN1	TOP1			C11orf57
		TMEM232							FSTL3	LIN7A			CTNNAL1
		PRKACB							USP48	CEP295			NECAB1
		ARMCX1							TAF1D	NKIRAS1			LTC4S
		TM2D3							SYT14	GSTA4			CPT1C
		DYNLT1							CALD1	FAM216A			POLR3A
		GABRB2							SFXN5	SLC6A15			ATL2
		SYPL1							VPS13A	PDE3B			STARD13
		ACSL3							SKP1	TUBB3			GSTO2
		ERO1LB							COL4A5	CDK5R1			CLIP3
		CAMK4							DSTN	PCID2			SNN
		SGK1							BBS7	MAP2			LINC00461
		TBC1D24							PDE8B	ZDHHC21			CUL2
		NR1D2							KSR2	SH3TC2			SYT14
		MFSD4							DNAJC12	APMAP			PTAFR
		TTC14							RLBP1	NEK10			CALD1
		CPEB4							ADRBK2	INPP4A			SH3BGRL2
		EIF4G3							LOC105371967	GLRX			SKP1
		NLGN4X							RPL15	TRERF1			DKK3
		COMMD8							PHKA1	LINC00599			DSTN
		MGEA5							TSN	EFR3B			MAF
		MTMR9							DOCK9	NEFL			PDE8B
		CPD							CCDC28A	TIMM17A			KSR2
		ACYP1							SLC44A5	AZIN1			DNAJC12
		IGIP							PODXL2	PNISR			ME1
		LOC441204							SLITRK4	GPRASP1			STARD7
		ZNF318							KIAA1841	TMEM178B			LOC105371967
		UCKL1							RYR2	C21orf91			TSN
		SF1							APCDD1	LGI1			DOCK9
		AP3S1							METTL7A	CELF2			CCDC28A
		PSMA1							S100A13	ELAVL4			SLC44A5
		SC5D							BTF3	PON2			SLITRK4
		PTEN							HCFC2	MMP16			KIAA1841
		LOC100421438							ITSN2	SCN9A			CDC14B
		ATP2B2							MIA3	DBNDD2			RYR2
		ALS2CR12							PDE10A	PPM1A			HCFC2
		PPM1B							AQP4	RBMS1			SLC20A1
		TOM1L2							IFITM3	UBASH3B			PDE10A
		RAB18							RTTN	ZBBX			YWHAQ
		CAND1							YWHAQ	LOC101929617			PTPRS
		OPCML							TMEM50A	RNFT2			PTPN11
		CCNG1							PTPN11	PTPRG			PCDHB@
		USP36							CTNNA2	CALY			CTNNA2
		PIGK							CLVS2	UPP1			CLVS2
		KLHL11							LOC101929653	LINCR-0003			NDUFA8
		LSM14A							TMEM9B	C10orf35			SLC26A4
		GPAT2							NDUFA8	MARK1			MAST1
		CDH13							SLC26A4	SGIP1			UQCRH
		ETV5							MAST1	PSIP1			SYNPR
		ATG4C							UQCRH	UBE2K			FAM206A
		LTA4H							SYNPR	ANKRD24			ANKRD36C
		SLC25A36							RNF165	PNMAL1			RNF165
		ERLEC1							PLTP	UBE2Q2P2			ZNF346
		NPR2							MBP	RAPH1			RBP4
		TMCO1							RBP4	CCDC93			KCNN3
		NEAT1							MRPL57	UGP2			SACS
		RNF180							KCNN3	KCNIP2			CEP112
		MAPKAPK5-AS1							SLC35B4	CEBPZ			USP9X
		C12orf76							ROBO2	BEX5			ODF2L
		ARHGEF7							ODF2L	LONRF2			ROBO2
		PIP4K2C							TRMT11	CYFIP2			TRMT11
		GATM							SLC25A18	TMEM43			UQCRFS1
		AMER2							TRAPPC13	PLXDC1			SLC25A11
		UNC5D							LIN7A	BMPR2			TRAPPC13
		ND2							AEBP1	RPL26			LIN7A
		GLRB							GSTA4	CASK			NKIRAS1
		STX17							WDR7	SLC25A14			GSTA4
		MXI1							MT3	WBSCR17			WDR7
		RPS13							FAM216A	JAK1			SLC6A15
		DNAJA4							SLC6A15	SVOP			TUBB3
		LOC100335030							CDK5R1	CYB561			CD14
		RNF139							PCID2	GMFB			CDK5R1
		GNL3							MAP2	KIF3A			MAP2
		RDH11							ZDHHC21	ECE2			STRAP
		TIMMDC1							LOC645321	OSBPL8			NEK10
		MTRNR2L12							STRAP	SLC8A2			LINC00599
		RC3H1							TMEM220	ADCY1			EFR3B
		TMEM68							NEK10	PRKAG2			IGSF6
		UCHL5							INPP4A	CNTNAP4			NEFL
		FAM84A							SNHG3	GAD2			KCTD6
		2021-09-07							APMAP	MAPK10			SLX4
		SNX14							GLRX	MAP3K13			AZIN1
		PAK1							LINC00599	EPDR1			ADGRL1
		ANKRD11							NEFL	CCDC144B			GPRASP1
		MICU2							TIMM17A	ZNF25			MAPK8
		SRRM4							GPRASP1	ERICH3			TMEM178B
		MAGI2-AS3							KBTBD6	SCN3B			C9orf3
		RABL6							LGI1	KCNMA1			LGI1
		MARS							CELF2	PPIG			STAB1
		GPM6B							ELAVL4	SYNJ2BP			NDUFB2
		PPP2R1A							PON2	SNTG1			ELAVL4
		ACAT1							MMP16	HSPH1			TBL1XR1
		SOX6							SCN9A	CREG2			MMP16
		RTCB							PPM1A	NAV2			SCN9A
		DLD							UBASH3B	NETO1			CETN2
		SNX5							LOC101929617	SORBS2			ZBBX
		ZFAND1							ZBBX	TP53TG5			LOC101929617
		AGTPBP1							FAM208A	AP1G2			HSPB3
		FGF9							HSPB3	PART1			SLC36A1
		SIRT5							CALY	NPTX1			COPS6
		LOC100507577							UPP1	TSPAN15			PTPRG
		SRSF11P1							LINCR-0003	SLC24A3			CALY
		NPTN							MARK1	AGAP2			UPP1
		CISD2							PSIP1	APOD			MCFD2
		NDUFB5							UBE2K	CDR1			LINCR-0003
		PPP1CC							PNMAL1	ARHGEF11			DNM3OS
		WDR33							RAPH1	BAIAP2			FCGR1B
		PSD2							ELL2	NAV3			MARK1
		KMT2A							GLRA3	STXBP5			SGIP1
		ANKRD18B							COPS8	SMARCA2			PSIP1
		RBAK							BEX5	NDUFA12			ATP5J2
		FBXW7							HSD17B14	TRAPPC6B			EXOC6B
		LINC00641							LONRF2	HSPA13			TMEM135
		ABHD16A							DNAJA1	APLP2			ANKRD24
		GRIK1							HDAC1	SORCS1			ZDHHC11
		FAXC							TMEM261	LINC00936			KCMF1
		NMNAT2							PLXDC1	MBD4			UBR5
		KPNA6							RPL26	ARMC9			PNMAL1
		NSG1							BMPR2	WNK2			C11orf49
		CYLD							C16orf45	TMEM232			C8orf46
		ZBED5							NGRN	ARMCX1			COPS8
		VAMP4							SLC25A14	TM2D3			DTX4
		LOC105372768							LOC105375634	ZNF117			GLRA3
		FBXL2							PLCG1	HERC6			CCDC93
		GSTK1							WBSCR17	GABRB2			UGP2
		TMEM165							JAK1	USP9Y			KCNIP2
		FGF14							P2RX7	ZNF248			BEX5
		ANKRD44							CHKA	CAMK4			LONRF2
		ACER3							SVOP	TBC1D24			CYFIP2
		HACL1							GMFB	TTC14			SYT11
		SLC7A6							CYB561	CPM			MBLAC2
		FBXO42							KIF3A	MFSD4			ARCN1
		C7orf25							CDH20	NLGN4X			TMEM261
		SCARB2							OSBPL8	LRP8			IL18
		CCNI							SLC8A2	MGEA5			BMPR2
		POLR2B							LINC01122	SEZ6L2			C16orf45
		SEC61A2							ADCY1	SHISA9			CASK
		TTC8							CNTNAP4	LOC441204			NGRN
		TIMM21							PRKAG2	VPS41			SLC25A14
		KCNQ3							GAD2	NCOR1			LOC105375634
		PIK3CA							EPDR1	ADGRB1			RALGPS1
		PLAGL1							RSRP1	HSPA2			DDHD1
		FANCL							CCDC144B	CTNND2			CDK5RAP2
		SYCP2L							TJP2	CCDC91			SVOP
		ASPH							LINC00943	TLK2P1			GMFB
		AGPAT4							ZNF25	AP3S1			CYB561
		NEDD8							ERICH3	MYO9A			KIF3A
		ASTN1							SCN3B	PSMA1			ECE2
		COPS3							KCNMA1	FAM204A			OSBPL8
		YWHAZ							RAMP1	KIF3B			SLC8A2
		XKR4							SNTG1	PTEN			LINC01122
		ANAPC5							HSPH1	ATP2B2			ADCY1
		KCNJ6							IBTK	GRIA2			SMIM13
		ELP2							CREG2	RAB18			CNTNAP4
		TMEM47							PITHD1	OPCML			GAD2
		CLCC1							NAV2	FNDC5			MAPK10
		QKI							NETO1	RB1CC1			EPDR1
		INA							SORBS2	ABAT			CCDC144B
		NME5							AP1G2	RGCC			ZNF25
		FUNDC1							PART1	KHDRBS3			IMPAD1
		GLS							NPTX1	CEBPG			ERICH3
		MKRN1							NALCN	GPAT2			SCN3B
		KIF1C							IFT80	SEMA4F			GAPDH
		COPE							CNTFR	CDH13			KCNMA1
		HOPX							AGAP2	ETV5			LOC101927359
		UBN1							BAIAP2	RAB3GAP1			SYNJ2BP
		RNF13							STXBP5	RNF112			SNTG1
		TUBA1A							FGFRL1	LINC00925			HSPH1
		TMEM67							CXXC4	RGS12			CREG2
		COX1							RUFY2	MEGF10			TAOK1
		GTF3C3							NDUFA12	DDAH1			PITHD1
		MGA							HSPA13	NGFRAP1			NETO1
		DLGAP1							APLP2	HSPA4L			SORBS2
		EXOC6							SORCS1	RPL34			ST7
		INTS2							IVNS1ABP	NPR2			PART1
		HYDIN2							LINC00936	NEAT1			NPTX1
		GOLT1B							USMG5	GDA			NALCN
		LOC101927765							PRKACB	EPB41L4B			AGAP2
		GNPTG							TM2D3	ACTR3B			CDR1
		KDM5A							ZNRF3	C2orf80			C1QC
		AIG1							MAP9	RNF180			BAIAP2
		PPP6R3							GABRB2	POLR2K			NAV3
		ATF6B							ERO1LB	MIAT			STXBP5
		VPS35							GPD1L	RNPC3			LONRF1
		SSR3							SGK1	AFAP1			SPAST
		UQCC1							MFSD4	GATM			ZC3H8
		HSPA8							PGBD5	AMER2			SMARCA2
		NRGN							EIF4G3	FRMD4A			SLK
		RNFT1							MT1H	UNC5D			RUFY2
		DNAJC10							FSD1L	TRIM59			HSPA13
		MRPS21							LRP8	CNP			LOC105376425
		MEMO1							PSMA4	ND2			SORCS1
		DHX29							NTSR2	ZDHHC23			MBOAT2
		PCDH7							SEZ6L2	LOC102724834			ARMC9
		GAD1							SHISA9	GLRB			WNK2
		PIAS2							ACYP1	PCDH17			USMG5
		PARP8							VPS41	C17orf80			TMEM232
		STT3B							TLK2P1	SLIRP			PRKACB
		OSBPL6							AP3S1	ARL14EP			ARMCX1
		HDAC8							PSMA1	LMO4			MAP9
		CLCN6							GPT2	SIPA1L1			TM2D3
		DDX24							ATP2B2	RTKN			GABRB2
		ERO1L							TOM1L2	ITM2A			ACSL3
		CACNA1A							GRIA2	UNC5B			ERO1LB
		FAM172A							RAB18	PLCB4			USP9Y
		ZKSCAN8							EML3	UCHL5			ZNF248
		PRMT9							OPCML	COPRS			CAMK4
		GDI2							RGCC	FAM84A			FHOD3
		NT5C3A							PIGK	2021-09-07			TBC1D24
		RALGAPA1							KHDRBS3	SYN2			NR1D2
		CCNH							ATG16L1	SRRM4			CPEB4
		LOC105373224							KLHL11	MICU2			MFSD4
		CADM1							CEBPG	PAK1			SPRYD7
		GABBR1							GPAT2	ANKRD11			PGBD5
		ZNF271P							RNF43	SNX14			EIF4G3
		POLR2C							AGFG1	FAM124A			RPL38
		PDHX							SEMA4F	LAMB1			NLGN4X
		IDH3B							CDH13	EP400			FSD1L
		KLHL2							TBL1X	MAP3K9			LRP8
		CCDC88A							RNF112	NISCH			ALAD
		TUBA4A							SNRNP70	GPM6B			PSMA4
		ZC3H13							MEGF10	ARPC2			MGEA5
		FH							SLC25A36	ZCCHC14			HLA-E
		FAM219B							STOX2	DNAH7			CPD
		PCNXL4							NGFRAP1	ZFAND1			SEZ6L2
		SOCS7							HSPA4L	LOC105370303			SHISA9
		GRIK2							ERLEC1	TPM1			LOC441204
		LOC101929293							VWCE	NEBL			ADGRB1
		CCT8							RPL34	GPRC5B			CTNND2
		TMEM126B							EPB41L4B	FGF9			TLK2P1
		PRKAA1							GDA	NR3C2			AP3S1
		LIPA							NEAT1	AHI1			MYO9A
		LDLRAD4							POLR2K	ANXA6			LAT2
		UQCRC1							C2orf80	PTPN20			FAM204A
		PFDN5							ACTR3B	NPTN			KIF3B
		GNAS							RNF180	SRSF11P1			SC5D
		YIPF5							EPHA3	WDR19			ATP2B2
		NAT10							MIAT	WHSC1L1			GRIA2
		UBE2D3							C12orf76	NDST3			TOM1L2
		CLDN12							AFAP1	FAM135B			RAB18
		TRMT13							ARHGEF7	DTNA			CAND1
		EPB41L5							ATP5C1	SYT17			MPC2
		PHLPP2							GATM	SOX8			OPCML
		PARP2							AMER2	ANKRD18B			FNDC5
		KITLG							FAM122B	FBXW7			RB1CC1
		TNRC6C							ZDHHC23	KLF6			MBIP
		ALKBH6							GLRB	GRIK1			ABAT
		CCT3							GPAM	NMNAT2			GPR19
		ASAP2							PCDH17	TENM1			GPAT2
		TRMT10C							LMO4	MAP3K5			AGFG1
		C8orf4							DNAJA4	CAMKK1			SEMA4F
		ATP6V1E1							HHIPL1	TMTC1			CDH13
		DANCR							WDR83OS	NSG1			SLC2A5
		RXFP1							PLCB4	GLTP			RNF112
		RIC3							UCHL5	UCHL1			RAB3GAP1
		SRSF10							COPRS	LRRC63			LINC00925
		MAP4K5							FAM84A	VWC2L			DDAH1
		C12orf29							SYN2	UBE2V2			SLC25A36
		IL6ST							SRRM4	DNAH6			STOX2
		DDX5							PAK1	HECW1			NGFRAP1
		SLC25A46							MICU2	FBXL2			HSPA4L
		POGZ							LAMB1	KCNAB2			CPNE1
		ELP5							FBXO28	PTK2B			EPB41L4B
		WDR48							SLC6A17	TMEM165			EPHA3
		NFIB							MAP3K9	LDB2			NEAT1
		SNORA73B							YWHAB	FGF14			GDA
		CDKL2							NISCH	MOBP			RNF180
		PGM3							TOB2	XPOT			C2orf80
		SLC25A40							ARPC2	GJB1			ACTR3B
		CNRIP1							PPP2R1A	HACL1			MIAT
		CGRRF1							MATR3	SLC7A6			FAM171A1
		B4GAT1							SOX6	BAIAP3			AFAP1
		SRSF5							DNAH7	CCNI			ARHGEF7
		GPATCH8							DLD	PNMA3			AMER2
		EMC3							ZFAND1	BCL11B			IL6R
		LINC00507							LOC105370303	ALDOA			UNC5D
		ANO5							AGTPBP1	TTC8			ZDHHC23
		ISCU							DCC	JPH3			GLRB
		KCNAB1							TPM1	KCNQ3			PCDH17
		HLA-A							NEBL	ITGB1BP1			MXI1
		NR2C1							GPRC5B	PLAGL1			SLIRP
		XBP1							ZMAT2	ZNF667-AS1			LMO4
		NTRK2							EZR	ZFP28			DNAJA4
		ANK2							AHI1	ASPH			SIPA1L1
		CDK17							NPTN	NEDD8			RDH11
		FZD3							CISD2	ASTN1			PLCB4
		HMGN3							SRSF11P1	KCNJ6			COPRS
		TMEM246							WDR19	YWHAZ			FAM84A
		RINT1							NDST3	XKR4			2021-09-07
		LARS							DTNA	TMEM47			SYN2
		MRPL18							PSD2	QKI			SRRM4
		ATG5							PHYHD1	INA			MICU2
		HAPLN1							ANKRD18B	CAPRIN2			SNX14
		SRP14							FBXW7	LOC401134			LAMB1
		PGM2L1							KLF6	ITGA2			MAGI2-AS3
		MRPS22							GRIK1	PLEKHA5			SLC6A17
		PITPNB							RN7SK	TMC6			MAP3K9
		MYL6							FAXC	VTI1A			BLNK
		ACADVL							C2orf82	NME5			ZSCAN1
		FLVCR1							NMNAT2	ANKRD6			GPM6B
		MAP3K2							TENM1	GLS			PPP2R1A
		PM20D2							CAMKK1	PIK3R1			MATR3
		PTPRE							BCL6	HOPX			ACAT1
		ASB8							NSG1	TUBA1A			DNAH7
		ST6GAL2							CYLD	GPC6			DLD
		COX11							UCHL1	LSM11			LOC105370303
		BPTF							GOLIM4	KIAA0753			CYBA
		CTSF							VWC2L	TMEM67			AGTPBP1
		TBPL1							UBE2V2	GPR12			CSF3R
		GPR22							DNAH6	HDAC2			NEBL
		RMND5A							HECW1	ATCAY			FGF9
		RFK							GDE1	COX1			SIRT5
		TIA1							FBXL2	BAG4			ZMAT2
		TTC37							PTK2B	NGEF			MXD1
		GOLM1							TBC1D9	DLGAP1			AHI1
		NRXN3							LDB2	EXOC6			NPTN
		C14orf119							FGF14	CDH8			CISD2
		DHPS							FYN	PPP3CA			SRSF11P1
		TANC2							XAF1	MID1IP1			NDUFB5
		EML4							DYNC1I2	NDUFA4			WDR19
		CDH10							SH3PXD2A	SUB1			WHSC1L1
		CEP350							SSFA2	CPLX2			DTNA
		TMEM69							DSEL	LOC646214			NDST3
		MRPS9							BAIAP3	VPS35			FAM135B
		FLRT3							CCNI	RNFT1			PSD2
		RHOQ							BCL11B	HSPA8			KMT2A
		LOC101927885							ALDOA	DNAJC10			ANKRD18B
		RHOT1							FMN1	MRPS21			FBXW7
		PPM1E							KCNMB4	PTPN5			STXBP4
		CDH9							TIMM21	CHST15			GRIK1
		IARS							KCNQ3	PCDH7			YJEFN3
		PRKD1							ITGB1BP1	USP53			TSGA10
		IGF1							PLAGL1	GAD1			FAXC
		KATNBL1							FANCL	PIANP			ZNF146
		C11orf71							LOC399716	PIAS2			NMNAT2
		GPBP1							AGPAT4	GPR37			TENM1
		SEC31A							NEDD8	PARP8			TMTC1
		SAMM50							KCNJ6	CLTB			NSG1
		FOXG1							YWHAZ	NAP1L3			UCHL1
		FKBP3							XKR4	ETV1			PCSK5
		CADM2							ANAPC5	OSBPL6			UBE2V2
		TCP1							SOX9	NOLC1			DNAJB4
		AKAP13							ARPC5L	CRYM			DNAH6
		NIT2							TMEM47	HDAC8			HECW1
		DCAF10							QKI	CACNA1A			FBXL2
		PDE1C							INA	DDX24			KCNAB2
		CHGB							CAPRIN2	ERO1L			ARHGAP25
		ICE2							SNAPC3	SPEG			LDB2
		IQCK							PLEKHA5	LOC100505797			FGF14
		GNAI1							UBE2E3	CCNH			ANKRD44
		KLHL24							C1orf61	LOC105373224			FYN
		ENDOD1							GLS	RYR1			XAF1
		HMGN1							MKRN1	AMPH			LAPTM5
		COX2							HEPH	GABBR1			DYNC1I2
		RNF146							SLCO1C1	PTPRN2			SH3PXD2A
		YY1AP1							NTNG2	SYT1			SSFA2
		KBTBD2							PIK3R1	TUBA4A			HACL1
		FXYD6							TUBA1A	RIMS2			BAIAP3
		UFM1							LSM11	ZC3H13			SCARB2
		VMA21							HDAC2	CAMK1			BCL11B
		TNKS2							GPR12	COA6			PNMA3
		FGF12							ATCAY	GRIK2			ALDOA
		ATP6V1H							COX1	CCT8			TTC8
		TOMM6							NGEF	TLN2			ATP8B4
		TMEM14A							DLGAP1	PLCH1			DDRGK1
		CSGALNACT2							EXOC6	PLXNA4			TIMM21
		BBS1							CDH8	LOC101927745			JPH3
		LRCH3							PPP3CA	MAATS1			ELAC2
		PPT1							GOLT1B	MIS18BP1			ITGB1BP1
		CLCN3							TRIM8	SEMA4A			FANCL
		CCNC							CPLX2	L1TD1P1			ZNF667-AS1
		SLC35F1							SUB1	RNF111			ASPH
		NUP160							NDUFA4	YIPF5			AGPAT4
		PTAR1							HBS1L	DPP6			KCTD3
		PSAP							C11orf58	NAT10			KCNJ6
		UHMK1							EMX2OS	SLC31A2			YWHAZ
		CHUK							LINC00672	PIBF1			XKR4
		IPW							VPS35	KIAA1456			TMEM47
		AGL							HSPA8	RAPGEF4			INA
		MED14							NRGN	CLDN12			CAPRIN2
		GFM2							RNFT1	DGKA			PLEKHA5
		MXRA7							DNAJC10	PDE4D			TDRD6
		ZNF529							STX12	EPB41L5			NME5
		SPCS1							PTPN5	SLC4A7			ANKRD6
		GBA2							CHST15	RPL19			C1orf61
		PRKAA2							PCDH7	GRB14			FUNDC1
		RPS6KA5							GAD1	PHLPP2			PCBP4
		CRK							SBDS	PARP2			ILDR2
		ATL1							PIANP	GAPDHP66			HOPX
		HAX1							PIAS2	KITLG			TUBA1A
		LOC100420794							PARP8	PSMC3			GPC6
		PWARSN							CLTB	CREB5			TMEM67
		DPAGT1							YEATS2	SLC4A4			GPR12
		XRCC5							NAP1L3	ANKRD29			ATCAY
		ADK							INPPL1	ZC3H14			COX1
		RBBP4							STT3B	LONP2			NGEF
		C6orf120							CRYM	NDUFA1			CSNK2A1
		CEP290							CACNA1A	CELF1			DLGAP1
		C1orf43							DDX24	SV2B			INTS2
		RCAN2							ERO1L	ALKBH6			CDH8
		MRPL15							LIMCH1	PHTF1			IFT46
		ATXN3							NT5C3A	RUNX1T1			GPI
		IFNAR1							LOC100505797	TPM3			PPP3CA
		KPNA2							CCNH	OR7E160P			GOLT1B
		SLC25A12							LOC105373224	TMEM167A			NDUFA4
		PRSS52P							CRB1	OPTN			CPLX2
		SRSF11							AMPH	PTPN2			HBS1L
		RANBP17							GABBR1	COL5A3			C2orf69
		ANKRD20A7P							PTPRN2	UQCRB			PPP6R3
		PNPT1							GATSL3	RXFP1			LINC00672
		VSTM2A							KLHL2	NR2F1			LOC646214
		TLE4							SYT1	RIC3			RAB11FIP4
		RRP7A							TUBA4A	MCF2			HSPA8
		CUL4A							CCDC88A	GPR158			HLA-DMB
		NIN							RIMS2	MAP4K5			STX12
		NAP1L1							NKAIN4	COL9A3			PTPN5
		PSMA3							ZC3H13	DYNC1I1			PCDH7
		USP30							SLC1A4	SLC12A8			USP53
		MTERF2							GRIK2	ZFYVE9			GAD1
		PROX1							LOC101929293	SYTL2			PIANP
		PRDM2							CCT8	SLC4A3			CLTB
		RNR1							TLN2	NFIB			YEATS2
		LOC105375357							PLXNA4	CDKL2			NAP1L3
		RANBP6							LOC101927745	CNRIP1			ACTG1
		ZMPSTE24							MIS18BP1	B4GAT1			TMSB4XP8
		PALLD							UQCRC1	HTR2A			OSBPL6
		RAB31							L1TD1P1	SRSF5			TMTC3
		SNRPA1							TULP3	ANO5			DDX24
		MED7							GNAS	ISCU			CACNA1A
		CCDC50							YIPF5	KCNAB1			AHSA1
		PPP1R12A							NFATC4	COX7A2L			LIMCH1
		ZFYVE16							DPP6	SYT13			SPEG
		RAF1							UBE2D3	NTRK2			HLA-DRB6
		PHLDA1							ABHD14A	IQSEC3			LOC100505797
		ZNF436-AS1							NAT10	FZD3			APIP
		MRRF							ATP11B	LUZP2			LOC105373224
		TEX2							RAPGEF4	STXBP5L			CRB1
		SPOCK1							TMA7	LOC105378368			CADM1
		VDAC2							PDE1A	RPS3A			AMPH
		PKD2							COBL	TMEM246			GABBR1
		N4BP2L1							PDE4D	TMEM151B			PTPRN2
		NRSN1							GMCL1	JAKMIP1			LAIR1
		LIN7C							SLC4A7	STK4			PDHX
		PLRG1							GRB14	LGI2			SYT1
		ATP6V0B							PHLPP2	PGM2L1			CCDC88A
		SMIM8							APP	TMEM25			TUBA4A
		HMGN4							PPP1R21	RUNDC3A			RIMS2
		ATPIF1							GAPDHP66	ST8SIA4			ZC3H13
		MAN2A2							SLC4A4	KCNIP4-IT1			GRIK2
		POMT1							PSMC3	RAB27B			LOC101929293
[truncated: 673 more rows]

## Sheet: DE-MTG
Supplementary Table 4B: List of differentially expressed genes overlapped in 4 tests across clusters
Cluster0	Cluster1	Cluster2	Cluster3	Cluster4	Cluster5	Cluster6	Cluster7	Cluster8	Cluster9	Cluster10	Cluster11	Cluster12	Cluster13	Cluster14	Cluster15	Cluster16	Cluster17
ARL8B	MLLT11	MLLT11	RFX3	AHI1	SELK	TUBE1	ITPR2	SELK	AHI1	PACSIN1	PACSIN1	CAMK1G	HSD3BP3	AHI1	AGAP1	PACSIN1	ZDBF2
RFX3	ITPR2	ITPR2	CCDC88A	GLG1	MLLT11	AHI1	AHI1	MLLT11	HRH2	LOC105369733	ARL8B	ITPR2	FHL2	HRH2	ITPR2	ZDBF2	AHI1
MLLT4	CNTN5	AHI1	MLLT4	RFX3	FAM13C	FAM3C	MLLT4	PAPSS1	NEFM	ZDBF2	ZDBF2	IRS2	FAM3C	NEFM	FAM13C	AHI1	HRH2
HRH2	ATP1B1	FAM3C	ARHGAP12	CCDC88A	FAM3C	RFX3	CNTN5	L3MBTL4	NAP1L3	AHI1	AHI1	LINC01279	AHI1	NAP1L3	PLEKHB2	HRH2	RNF112
ATP1B1	ERBB4	RFX3	ERBB4	DLGAP1-AS5	L3MBTL4	MTFR1L	RNF112	LOC105377912	STAT4	HRH2	RNF7	CCDC88A	CCDC88A	CACNA2D1	RFX3	CLDN10	NAP1L3
ARHGAP12	SLIT2	ERBB4	LRRN3	CACNA2D2	GLG1	DLGAP1-AS5	SLIT2	MEF2A	TTC39B	ARHGAP44	HRH2	MLLT4	JAKMIP1	DNER	HRH2	NEFM	FMN2
ERBB4	RASSF4	SLIT2	CFAP221	MEF2A	HRH2	HRH2	SLIT1	ATP1B1	FMN2	NEFM	CLDN10	HRH2	MEF2A	PEAK1	MEF2A	NAP1L3	MYT1L
LRRN3	SLIT1	LOC105374392	LOC105374392	GIT2	SNRK	HGF	IPCEF1	CNTN5	CACNA2D1	RNF112	NEFM	CHD1L	ATP1B1	SEMA6A	ATP1B1	STAT4	CACNA2D1
NAP1L3	CELF4	SEMA5B	SLIT2	NEFM	ATP1B1	CACNA2D2	IGSF3	YPEL5	RARS2	LOC101927641	RNF112	MEF2A	JUN	LRRC28	GIT2	FMN2	CELF4
SEMA5B	DNER	IPCEF1	RASSF4	CFAP221	MEF2A	ATP1B1	DNER	NEFM	DNER	TP53TG5	NAP1L3	CNTN5	ERBB4	STXBP3	ATP13A3	MYT1L	KCNQ2
STAT4	SEC24D	CELF4	SLIT1	LRRN3	ARHGAP12	CNTN5	PDE2A	ERBB4	CIRBP	NAP1L3	STAT4	ERBB4	SLIT2	RYR3	NEFM	CELF4	LPGAT1
RASSF4	PTPRK	BTG1	IPCEF1	GPR180	NEFM	ADAMTS17	TRAF5	SYT6	SPAG5	STAT4	FMN2	SLIT2	SGSM3	RNF213	ERBB4	DNER	ADGRL2
CACNA2D1	SEMA6A	ADCYAP1R1	NRXN1	SEMA5B	ERBB4	ARHGAP12	SEC24D	CFAP221	PEAK1	TTC39B	MYT1L	SEMA5B	RASSF4	AFF1	CFAP221	LPGAT1	RHEB
DNER	ADCYAP1R1	GLRB	SIDT1	CHD5	NAP1L3	GIT2	PTPRK	SLIT2	SEMA6A	FMN2	TMEM160	STAT4	SLIT1	SYNGR3	SLIT2	SPAG5	ZNF204P
CELF4	OLFM1	MTUS1	DNER	SLIT1	CHD5	SNORD116@	KLHL2	LRRN3	LRRC28	MYT1L	EI24	DYRK2	CELF4	CHL1	RPL31	LOC101929249	GRIA3
PDE2A	MTUS1	PHACTR1	PHKB	IPCEF1	MYT1L	ERBB4	SEMA6A	NAP1L3	RYR3	CELF4	CACNA2D1	FABP6	DNER	PEG3	STAT4	SEMA6A	CX3CR1
SRP14	COX2	CAMK2D	LPGAT1	CACNA2D1	TMEM147	HSPB3	ADGRL2	SLIT1	RNF213	KCNQ2	TPCN1	SIDT1	PDE4D	RAB15	CAMKV	FAM65A	FOXG1
CHGB	GRIK1-AS2	LRRK1	KIF5C	NRXN1	IPCEF1	SLIT2	OLFM1	MYT1L	AFF1	CIRBP	CELF4	FASTKD1	PDE2A	SFRP1	NAP1L3	ADGRL2	SYNGR3
PTPRK	SLC22A17	GRIK1-AS2	PTPRK	SIDT1	CACNA2D1	CAMKV	LOC401134	IPCEF1	GRIA3	DNER	KCNQ2	KCTD8	PTPRK	MKL2	CA8	ERICH3	KIF3A
ADCYAP1R1	LRP1B	ADRBK2	SEMA6A	PDE4D	IGSF3	SEMA5B	GRIK3	CACNA2D1	PCBD1	FAM178A	CIRBP	PDE4D	CDK17	PLXNC1	SLIT1	RYR3	CHL1
PDIA3	PLEKHH1	PCDH7	KCNT2	TRAF5	FASTKD1	TTC39B	ASAP2	NRXN1	LOC105375757	LOC101929249	MINK1	DNER	LOC101927032	SEC61G	IPCEF1	RPL37A	CDH9
LOC401134	CA2	LRP1B	ADCYAP1R1	LPGAT1	NRXN1	LRRN3	MTUS1	SIDT1	CDH9	TOR1AIP2	DNER	PHKB	KLHL2	LINC01252	CACNA2D1	SLC16A14	PEG3
GRIK3	SV2B	CA2	ADGRL2	PENK	DNER	RASSF4	ONECUT2	FASTKD1	RAB15	SEMA6A	LPGAT1	ASAH1	SEMA6A	GRM1	ITPR3	BID	RAB15
MTUS1	SYT7	SV2B	OLFM1	SEC24D	PDE4D	RPL31	ERICH3	DNER	SFRP1	TPST1	TPST1	PDE2A	ADCYAP1R1	STARD4	SIDT1	ZNF204P	PRSS52P
USP25	PREX2	CDH9	LOC401134	PTPRK	CELF4	NRXN1	ADAMTSL3	CHGB	FBXL7	FAM65A	FAM65A	TRAF5	MTUS1	LMO3	RARS2	NEIL1	MKL2
ONECUT2	MKL2	PEG3	GLRB	CDK17	TRAF5	CACNA2D1	RYR3	BTG1	RASL10A	AMER2	AMER2	BTG1	RYK	TSPAN7	DNER	SYNGR3	PLXNC1
MACF1	ACTN2	PREX2	GRIK3	KLHL2	GPRASP1	IPCEF1	EFR3A	SEC24D	ALDH3A2	ADGRL2	ADGRL2	PTPRK	MGEA5	SPARC	CIRBP	SOX8	IDS
COX2	LOC100996635	MKL2	MTUS1	SEMA6A	CHGB	SIDT1	PHACTR1	RXRG	MKL2	ARHGAP23	ARHGAP23	KCNT2	COX2	PIP4K2A	PDE2A	CHL1	LINC01252
GRIK1-AS2	NIN	PKD2L1	ASAP2	PEAK1	BTG1	FASTKD1	CAMK2D	PTPRK	SEC61G	LRRC28	TLE1	ADCYAP1R1	SON	GPATCH2	SRP14	TBC1D30	HECTD4
ADRBK2	2021-09-04	SRSF5	ERICH3	KCNT2	SEC24D	UQCRC2	GRIK1-AS2	KLHL2	UBASH3B	STXBP3	LRRC28	JADE1	GBAP1	CPNE5	SEC24D	LOC101929563	TSPAN7
ARL4A	SMARCA2	SMARCA2	LRRFIP1	ADCYAP1R1	PTPRK	PDE2A	MIR137HG	SEMA6A	2021-09-04	ERICH3	ERICH3	ADGRL2	NBEA	ASTN2	PTPRK	CDH9	LMO3
LRRTM4	PTPRZ1	FOXP2	RYR3	TSPYL2	CDK17	ATP5F1	PLCH1	TSPYL2	EPHA3	RYR3	RYR3	OLFM1	PCDH7	ARAP2	FAM174A	PEG3	BCL11A
TUBB2A	SNCA	MEIS2	KIAA0513	KIAA1644	PEAK1	MRPS22	PCDH7	KCNT2	DOC2A	RPL37A	CDC42EP4	DOK6	GNB4	ATP6V0E2	KLHL2	RAB15	LTC4S
LOC101927745	LOC105375634	EPHA3	MACF1	OLFM1	KLHL2	SEC24D	GNB4	ADCYAP1R1	LINC01252	GAL3ST1	RNF213	ASAP2	GRIA3	B4GAT1	PEAK1	RASL10A	CCDC28A
GRIA3	ATP2B1	SNCA	GRIK1-AS2	ADGRL2	TSPYL2	PTPRK	LOC101927745	ADGRL2	GRM1	SLC16A14	RBMX	ONECUT2	KITLG	TMSB10	TSPYL2	PRSS52P	PWARSN
LRP1B	MSI2	RAB27B	STOX2	LOC401134	KCNT2	CDK17	GRIA3	OLFM1	STARD4	PHGDH	SLC16A14	ADAMTSL3	CA2	BCL6	ADCYAP1R1	MKL2	NLGN4X
CNGB1	ADRA1A	ADRA1A	SCN1B	TACC1	ADCYAP1R1	PEAK1	LRP1B	PDIA3	CSAD	ZNF204P	TTPA	RYR3	KANSL3	B3GALTL	ADGRL2	ZNF528-AS1	SCAMP5
BICD1	GRM1	STARD4	LOC101927587	BLM	PDIA3	KLHL2	BICD1	TACC1	LRRFIP1P1	GRIA3	PHGDH	EFR3A	CDH9	MGAT4C	OLFM1	IDS	SLC12A5
CA2	KCNA1	RCSD1	LOC101927745	GLRB	OLFM1	SEMA6A	CA2	GRIK3	LMO3	PUS7	FAM8A1	ASTN1	PEG3	NAGPA	DUSP4	KCNH8	FAM200B
MAGED1	LMO3	PLCE1	GRIA3	GRIK3	LOC401134	KCNT2	FILIP1	MTUS1	ATP2C1	FOXG1	RFX4	CAMK2D	RAB15	FGF13	LOC401134	2021-09-04	ATP6V0E2
CDH9	PLCE1	ATP2C1	KITLG	LRRFIP1	TACC1	ADCYAP1R1	SV2B	LOC105371967	RFC1	NEIL1	ZNF204P	AFF1	SYT7	ARSDP1	TACC1	EPHA3	APLP1
DSEL	TPD52L1	TPD52L1	LRP1B	SHISA6	MTUS1	OLFM1	CHL1	LRRC28	LOC646214	SYNGR3	GRIA3	BBX	RASL10A	WDPCP	MTUS1	DBI	B4GAT1
PRSS52P	THEMIS	PLOD2	KIAA0319	ADAMTSL3	GRIK3	LOC401134	LINC00461	USP25	PDE1C	KIF3A	SYNGR3	ARL4A	FHL1	ALK	GRIK3	DOC2A	HSD11B1L
MKL2	GPATCH2	STMN1	BICD1	RYR3	LOC105371967	TACC1	CDH6	MACF1	ARAP2	CHL1	TRIP6	LRRTM4	PRSS52P	NRGN	LRRC28	LINC01252	BCAP29
PREX2	RORA	EPS15	CA2	GRIK1-AS2	USP25	BLM	LOC101928792	SHISA6	B4GAT1	SOX8	KIF3A	ADRBK2	PREX2	SUGP2	USP25	ITSN2	CAMK2B
ATP1A3	STMN1	RAPGEF4	ZMYND8	ARL4A	LRRC6	MTUS1	PEG3	COX2	TMSB10	RUSC1	TBC1D30	KLHL3	PDZRN3	SLC24A2	LRRC6	TMTC3	ZFYVE21
NIN	SNTB2	PDE1C	SV2B	LRRTM4	ZNF641	GRIK3	CDH9	RNF213	MGAT4C	TBC1D30	RUSC1	LOC105373538	STK32C	COL21A1	CASK	GRM1	COX5B
IPO5	PALLD	SLC6A1	XKR4	PLCH1	SHISA6	FOXRED1	SYT7	GRIK1-AS2	BRWD1	TMEM63A	CDH9	SAMD5	NIN	MAP3K5	RYR3	SCRN1	PPP1R9A
FOXP2	SLC6A1	CAPS2	CDH9	SLC22A17	RYR3	ZNF641	FHL1	AFF1	FGF13	PEG3	PEG3	LOC101927745	SOCS2	LCA5	RNF213	LMO3	NAGPA
2021-09-04	RASGRP1	SV2C	LOC101928792	TUBB2A	MACF1	LRRFIP1	PREX2	DYNC2H1	2021-09-07	CDH9	RAB15	GRIA3	SCPEP1	ERC1	GRIK1-AS2	GALNT9	2021-09-07
MEIS2	ADARB2	MYBPC1	KCNA4	USP31	RNF213	RYR3	TIMP3	BBX	CSTF3	RAB15	TMEM63A	KITLG	HSPA13	ARPP19	CAMK2D	DGKZ	DNAH6
CANX	EGFEM1P	ADARB2	FHL1	SAMD5	PHACTR1	MGEA5	ACTN2	ARL4A	ARSDP1	PRSS52P	TMEM184B	CCSAP	ADAMTS19	ARHGAP29	ADRBK2	SSU72	ATM
HSPA13	ALDOC	EGFEM1P	PREX2	NPAS2	AFF1	GMFB	LOC100996635	SLC22A17	BMP7	MKL2	FBXL7	LRP1B	TBR1	MEGF11	AFF1	BCL11A	RUNDC3A
LOC105375634	PAPSS2	LOC105374971	PKD2L1	LOC101927745	DYNC2H1	LRRC7	NIN	NCR3LG1	ALK	ELOVL1	PRSS52P	KIAA0319	PRSS3	LOC105375178	ASTN1	ATRX	SUGP2
UBB	TMSB10	GRIA4	LOC100996635	GRIA3	ARL4A	PHACTR1	UBASH3B	CHST11	NRGN	PLXNC1	MKL2	KIAA1841	LOC105375634	REPS1	MIR137HG	CCDC28A	SLC24A2
RANBP17	LOC440896	TMSB10	CD200	KITLG	MIR137HG	ADRBK2	C5orf30	PCDH7	RUNDC3A	IDS	CKMT2	ZMYND8	DOC2A	NAV3	CHST9	PWARSN	APBA2
REEP5	KCTD16	KCTD16	NIN	LOC105375144	LRRTM4	RPS14	FOXP2	HMBOX1	SLC24A2	KCNH8	TRIL	CDH6	PXYLP1	PRAF2	PLCH1	SLC12A5	ACTN1
ADRA1A	B2M	B2M	SCPEP1	CA2	SLC22A17	ARL4A	MEIS2	SMAP2	PDGFRA	2021-09-04	PLXNC1	LOC101928792	LUC7L	OR14I1	PHACTR1	VEGFA	UQCRH
HIPK2	MGAT4C	THSD7A	LOC102723392	NUB1	LOC101927745	MIR137HG	SEMA3C	LOC105374563	SUGP2	COA6	IDS	DSEL	ADRA1A	SEC14L2	LRRC7	ARAP2	RNF24
TSPAN7	KCTD4	DNAH6	C5orf30	SV2B	SMAP2	PKM	TBR1	GRIA3	ADGRB2	CTNNA3	FGD6	RAB15	GRM1	SEZ6L	ARL4A	AP1G2	LCA5
PLCE1	THSD7A	ANO4	FOXP2	ZIM2-AS1	GRIA3	PLCH1	SNCA	LOC101927745	MAP3K5	ITM2A	COA6	ALDH3A2	PPP1R7	FAM13A	SLC22A17	APLP1	GABRG3
KIAA1377	PEX5L	TAC1	PTPRS	XKR4	KITLG	DYNC2H1	PTPRZ1	KITLG	ACTN1	EPHA3	EPHA3	TIMP3	STARD4	ZC2HC1A	PCDH7	B4GAT1	ARPP19
BTBD9	LMO4	SLC24A2	MEIS2	LOC101929563	PCDH18	LOC105373575	ATP2B1	LRP1B	USP3	DOC2A	SOX9	MKL2	TTN	KIAA1107	LOC101927745	UGT8	MDH1
CAMK4	FREM1	MAP3K5	PTPRZ1	CDH9	KIF2A	LBH	ZNF883	PCDH18	LOC653602	LOC728392	DBI	PREX2	KCNA1	NPHP1	KITLG	AKAP11	NAV3
CHN2	TECR	CAMK2N1	ITM2A	PEG3	KIAA1841	SLC25A12	HIVEP1	BICD1	ERC1	LINC01252	LOC728392	PKD2L1	TSPAN7	CACNB3	LRP1B	MAP3K1	SLC6A15
LGMN	CTTNBP2	ERC1	EPHA3	PPP3R2	MAGED1	SAMD5	GRM1	KIAA1841	ARPP19	PXYLP1	LINC01252	CD200	LMO3	PDK3	PMEPA1	TMSB10	TPPP
PLOD2	FRAS1	SLC24A3	LOC105375634	RAB15	SYNGR3	NPAS2	SYT17	SYNGR3	ARHGAP29	GRM1	TMTC3	PLXNC1	GRM3	FMN1	LOC105375144	BCAP29	ADAP2
STMN1	ANO4	CLSTN2	ATP2B1	SYT7	GPR83	LOC101927745	LMO3	MYO6	MDH1	SCRN1	SLC39A12	QRFPR	LINC00951	MKNK1	CA2	CAMK2B	LOC105373329
TAF7L	TAC1	ARHGAP29	REEP5	PRSS52P	SV2B	LOC105375144	ATP2C1	SV2B	OR14I1	STARD4	GRM1	SCPEP1	LMBRD1	ADRA1D	PDE4B	ZFYVE21	SH3PXD2A
SNTB2	GARNL3	ARPP19	KCNN3	MKL2	CHL1	SEMA4F	KIAA1377	CHL1	SEZ6L	SLC29A1	STARD4	IDS	TMEM246	CREG2	SV2B	BCL6	DOCK2
EPS15	COL21A1	KCNMB2	ADRA1A	PIEZO2	LINC00461	STS	MEIS3	AGBL4	LOC105373329	TSPAN7	SLC29A1	UBASH3B	TPD52L1	BDP1	AGBL4	PPP1R9A	KIAA1107
ENPP2	SLC8A1	KCND2	SYT17	ACTN2	AGBL4	FOXG1	BCL11A	LOC101928792	FAM13A	LMO3	NHSL1	C5orf30	DGKZ	LINC01158	CDH9	NAGPA	NPHP1
ROCK2	ERC1	LIPA	GRM3	LOC100996635	LOC101928792	PDE4B	STARD13	RAB15	ZC2HC1A	ADIPOR2	KIAA1549	2021-09-04	MEIS3	SRRM2	RAB15	MGAT4C	CCDC64
ASTN2	SLC24A3	MAL2	KCNA1	SRSF5	DSEL	SV2B	GPR155	UNC80	LOC101927158	KIAA1549	TSPAN7	ADAMTS19	CHKA	TPD52	SFRP1	STX3	MKNK1
LINC01250	ARPP19	NCALD	KIAA1549	NOP58	UNC80	CHL1	RORA	SYT7	KIAA1107	BTBD9	METTL7A	FOXP2	THEMIS	LOC283683	FBXL7	USP24	PLCB1
TMEM144	CAMK1D	SYNPR	PLCE1	SCPEP1	SYT7	TBC1D30	PALLD	FHL1	NPHP1	SPARC	HPSE2	MEIS2	JAKMIP2	MGAT4A	RASL10A	BRWD1	CREG2
SLC6A1	MLIP	TLL1	SPARC	UBASH3B	ENTPD3-AS1	LOC101929563	COL6A1	ENTPD3-AS1	PLCB1	DGKZ	BCL11A	EPHA3	GADD45G	FGF14	PREX2	2021-09-07	TPD52
ARAP2	KCNMB2	DAPK1	TPD52L1	C5orf30	SFRP1	XKR4	PDE1C	PREX2	SEL1L3	PIP4K2A	CCDC28A	PTPRZ1	GPATCH2	VWC2	MKL2	FGF13	CDK5R1
ATP6V0E2	SCN9A	PART1	PTGFRN	FOXP2	PRSS52P	PEG3	SLC6A1	MKL2	CREG2	REEP3	CPNE5	SNCA	CPNE5	NDUFA10	SYT7	BMP7	SRGAP2C
MEG3	COPG2IT1	SPOCK3	RIMKLB	MEIS2	MKL2	RUSC1	CAPS2	CDH9	BDP1	ATRX	PWARSN	C4BPAP1	GPD2	NPNT	ACTN2	DNAH6	DNM3OS
ADARB2	GABRB2	HIGD1A	CHKA	EPHA3	PREX2	SYT7	SV2C	ACTN2	TPD52	BCL11A	NLGN4X	LOC105375634	GPR155	ANKRD29	RAD21	AUTS2	FGF14
PVRL3	DMD	COL5A2	TSHZ3	TBR1	RAB15	RASL10A	RASGRP1	LOC100996635	CYP3A5	CCDC28A	SCAMP5	VASH2	PWARSN	HACE1	LOC100996635	RUNDC3A	NDUFA10
LOC105372521	DYNLL1	SSTR2	VLDLR	SNCA	LOC100996635	ENTPD3-AS1	MEG3	ATP1A3	LOC283683	CNST	DDX10	ASPM	EGR1	FAT1	ATP1A3	SLC24A2	SAMD12
B4GAT1	CREG2	VPS13A	RORA	LOC105375634	CD200	PRSS52P	SOBP	NIN	MGAT4A	LOC646214	PDE1C	LINC01252	CAB39L	APMAP	NIN	PDGFRA	BBS7
EGFEM1P	SYNPR	ZDHHC23	STMN1	ATP2B1	ATP1A3	MKL2	ADARB2	EPS8	FGF14	GPATCH2	ARL5AP2	C3orf17	PDE1C	SH3GL2	PLXNC1	COL21A1	HTRA1
ALDOC	LOC101927871	MICAL2	CAP2	TOX2	NIN	ACTN2	EGFEM1P	SEC61G	VWC2	ENPP2	SLC12A5	RANBP17	SLC6A1	CNR1	UBASH3B	ACTN1	SH3GL2
CARM1P1	PART1	ST3GAL5	COL6A1	RANBP17	SCPEP1	LOC100996635	DUSP6	UBASH3B	SAMD12	PWARSN	VEGFA	HIVEP1	ARAP2	CAPRIN2	FOXP2	UQCRH	CNR1
LOC105374971	SPOCK3	KHDRBS3	PDE1C	OSBPL9P4	EPS8	ATP1A3	ALDOC	HSPA13	KIAA1147	NLGN4X	SRGAP1	KCNN3	RASGRP1	RPH3A	TACR1	GABRG3	CAPRIN2
GRIA4	COL5A2	ADD3	LOC101927874	KCNN3	UBASH3B	PLXNC1	LOC101927366	FOXP2	HACE1	SCAMP5	ATP6V0E2	GRM1	MEG3	ABI2	MEIS2	ARPP19	RPH3A
KCTD16	SSTR2	LMF1	SLC6A1	CYP26A1	SMARCA2	NIN	TRHDE-AS1	CANX	HSD17B4	PDE1C	ARAP2	STARD4	RPS6	MBD4	PTPRZ1	ARHGAP29	ABI2
LRRIQ1	ZDHHC23	PITPNC1	ARAP2	STARD4	FOXP2	SCPEP1	LOC105374971	MEIS2	FAT1	DDX10	UCHL5	CSAD	AP1G2	SUSD5	TBR1	MEGF11	SERP2
B2M	ZMAT4	MKX	SV2C	USP44	CANX	UBASH3B	GRIA4	SEMA3C	SH3GL2	SLC12A5	AP1G2	CYP4F35P	CDS1	CPNE8	SNCA	MDH1	ZNF605
PRSS12	KHDRBS3	GAD1	RASGRP1	SYT17	MEIS2	C5orf30	PAPSS2	TBR1	TOMM5	AP1G2	USP22	SYT17	ADARB2	CLK4	CANX	TPPP	CPNE8
GABRA1	CCDC50	ALCAM	MEG3	GRM3	PTPRZ1	2021-09-04	BCAP29	SNCA	RPH3A	APLP1	COPS8	GRM3	MBP	FNBP1L	ATP2B1	REPS1	MICAL3
NAGPA	PITPNC1	HTRA1	ADARB2	LMO3	TBR1	FOXP2	LOC440896	IGFBP3	MCF2	FAM206A	APLP1	KCNA1	B4GAT1	SPINT2	ASPM	RPL21	HPRT1
LMO4	GAD1	DYNLT3	MBP	KCNA1	SNCA	PTPRS	KCTD16	FAM155A-IT1	ABI2	B4GAT1	B4GAT1	TPD52L1	ARMCX3	ATP6AP1	LINC01252	SLC6A15	LOC102724363
2021-09-07	ALCAM	NECAB2	EGFEM1P	TSPAN7	LOC105375634	MEIS2	SRGAP3	LOC105375634	MBD4	UGT8	RAB11A	PGAP1	EGFEM1P	PMPCB	RAB27B	RABEP1	FNBP1L
KCTD1	SLC1A2	CDH12	TMTC1	LINC00342	LINC01252	SNCA	B3GALTL	CPLX3	CPNE8	AKAP11	AKAP11	CHN2	DUSP6	CACNA1B	TOX2	CNRIP1	STXBP1
TECR	HTRA1	CADPS2	TRHDE-AS1	TPD52L1	RANBP17	TBR1	THSD7A	ATP2B1	MTMR7	TMSB10	PPIAP19	REEP3	RPS3	NDUFB8	OSBPL9P4	ASCC3	SLC44A5
HSPA8	SCN3B	SH3GL2	PAPSS2	CAMK4	REEP5	LUZP1	SLC36A1	PPIP5K2	CLK4	BCAP29	TMSB10	CAMK4	ALDOC	ARL6IP5	LOC100505715	OR14I1	KCNJ6
FREM1	RASA2	LHFP	GRIA4	CHN2	ADRA1A	LOC105375634	LMO4	LINC01252	FNBP1L	CAMK2B	BCAP29	MEIS3	SOX5	PAICSP4	ADAM22	SEZ6L	CACNA1B
ANO4	SH3GL2	RAB3IP	LOC105374971	RIMKLB	GRM1	PPIP5K2	ZFHX3	MSI2	ARHGAP21	WDR12	CAMK2B	CHKA	ARNTL2	KIAA1211L	TTN	SH3PXD2A	CMAS
TAC1	NECAB1	ATP6	BDNF	LGMN	CCNH	ATP2B1	FRAS1	SGSM1	SPINT2	NAGPA	ZFYVE21	ZNF385B	TRHDE-AS1	P2RX7	GRM1	KIAA1107	NDUFB8
CA10	CNR1	CXCL14	SLC22A10	MEIS3	CHRNA2	ASPM	RAVER2	REEP5	SLC44A5	MGAT4C	BCL6	BCL11A	BDNF	DGKG	STARD4	ASIC1	GNG3
SLC24A2	RAB3IP	OSBPL3	FAM135B	CHKA	HIPK2	ITSN2	TAC1	ADRA1A	ATP6AP1	BRWD1	NAGPA	L3MBTL3	TMSB10	ZFAND5	EGFL6	PDK3	PAICSP4
MAP3K5	CERCAM	CPNE4	LOC440896	BCL11A	GRM3	HERC3	SLC24A2	ANKRD50	ARL6IP5	TMBIM1	STX3	STARD13	KCTD16	PPP4R4	CRABP1	CCDC64	TMSB4XP8
SCD5	ATP6	FNBP1L	KCTD16	TSC22D1	PLCE1	KIAA0226	GARNL3	CCNH	SPOPL	ENOSF1	ENOSF1	CPNE5	FAM135B	ARL6IP1	SYT17	FMN1	GLS2
COL21A1	CXCL14	STAMBPL1	B2M	SNTB2	TSPAN7	KCNN3	LOC100131557	EGFL6	PAICSP4	2021-09-07	FGF13	TSHZ3	SRGAP3	MIR7978	KCNA1	PLCB1	IPW
ACTN1	OSBPL3	GCC2	MGAT4C	BNIP3	LMO3	ADRA1A	CADM1	HIPK2	KIAA1211L	ZFR2	ZFR2	TSC22D1	DDX5	TMCO1	LMO3	CREG2	PAIP2
CAMK2N1	MYOM2	CCDC68	KCTD4	ROCK2	LRRC39	GRM1	LINC00936	SYT17	GLS2	CSTF3	CSTF3	SNTB2	TMEM106B	SKIL	ATP2C1	BDP1	REEP1
LOC653602	FNBP1L	STMN2	THSD7A	PALLD	LINC01102	FAM179A	ACTN1	GRM3	IPW	ARSDP1	BMP7	CAP2	GABRA1	ARPP21	KIAA1377	LOC100420794	ANKRD44
SLC24A3	WIF1	ARL4C	PEX5L	ASTN2	DPF3	ANKRD50	CAMK2N1	LRRC39	P2RX7	DNAH6	POLR2K	EPS15	B3GALTL	ZNF706	TPD52L1	TPD52	ARL6IP1
ARPP19	SENP7	NKAIN2	LMO4	PDE1C	KCNA1	TCAIM	SLC8A1	KCNA1	DGKG	RUNDC3A	DNAH6	PRKCE	KLF6	CDK6	PGAP1	CDK5R1	TMEM205
MDH1	NPTX2	NDUFB8	LOC101929680	TMEM144	KIAA1377	CSAD	CRLS1	TSPAN7	PAIP2	SUGP2	HIF3A	COL6A1	C16orf45	SORBS1	CAMK4	TNK2	UQCR10
MLIP	NDFIP2	IL1RAPL1	ANXA1	SLC6A1	OSBPL2	SLC29A1	SLC24A3	KIAA1377	SEC14L1	SLC24A2	C1orf54	PDE1C	THSD7A	C14orf37	REEP3	ANGPTL2	NEDD8
SLC38A11	FOXP1	LOC105372768	FRAS1	CAPS2	TMEM246	LRRFIP1P1	CLSTN2	LMO3	ANKRD44	ADGRB2	RUNDC3A	VWA2	LMO4	HMGB1	RFC1	MGAT4A	MLH3
LOC105373329	STMN2	NFIA	ANO4	ARAP2	LMBRD1	USP44	ARHGAP29	LINC01102	ARL6IP1	LRRC1	SLC24A2	SLC6A1	2021-09-07	SERPINI1	KIAA1462	NDUFA10	ATP8A2
FAM13A	ARL4C	DGKG	TAC1	SV2C	TKT	GRM3	NAV3	HDAC5	PFKP	MAP3K5	APBA2	LOC729732	ANXA1	TLN2	CYFIP2	NQO2	MIR7978
PARM1	KIAA1456	IL1RAPL2	CARNS1	RASGRP1	ILK	PLCE1	MLIP	DGKZ	UQCR10	COL21A1	LOC152594	CAPS2	FRAS1	EFHC1	ZNF385B	LOC645321	GFOD1
SERINC1	IL1RAPL1	GLUL	CA10	MEG3	NIT2	LMO3	SLC38A11	CYFIP2	SPOCK2	LOC105375981	GPAM	ATP6V0E2	RTN4RL2	CALR	BCL11A	SAMD12	C1orf27
GABRB2	LOC105372768	NPAS3	SLC24A2	ADARB2	DPYSL3	LRRC39	GUCY1A3	CHKA	ATP8A2	ADAMTS4	MAP3K5	ARAP2	RPL4	DKK3	STARD13	BBS7	SKP1
ARHGAP5	GSAP	PFKP	GARNL3	PVRL3	CYFIP2	RNF144B	SEZ6L	BCL11A	MIR7978	ACTN1	CAT	SH3BGRL	CA10	CTNNAL1	PLOD2	ANKRD29	ARPP21
DZIP3	ITM2B	CDK14	KLF9	MBP	TSPAN5	BEND6	LOC105373329	ATRX	TMCO1	UQCRH	ACTN1	MEG3	GAS2L3	ANKRD18A	VLDLR	PGK1	SORBS1
LOC105375961	MTSS1	ARPP21	COL21A1	B4GAT1	CHKA	GALNT7	ALS2CL	SLC29A4	SKIL	RNF24	USP3	PLXNA2	CADM1	SASH1	GPR155	HTRA1	SERPINI1
PLCB1	HMGCS1	SLC4A4	MAP3K5	LOC105372473	ARHGAP28	TPD52L1	LRFN5	CPNE5	ARPP21	LOC653602	UQCRH	SOBP	SORL1	KCNV1	SNTB2	DOCK1	OPTN
ZNF184	TLE4	TCF12	ATP2B2	DUSP6	BCL11A	CAMK4	KCND2	DDR1	ZNF706	ERC1	LOC653602	ADARB2	ACTN1	NR3C1	ROCK2	EIF3A	GRIA1
RDH11	GLUL	TRIM22	SORL1	ALDOC	ATRX	GOT1	KCNH1	SNTB2	CDK6	DAAM2	DAAM2	HMGN1	UQCRH	COL12A1	PRKCE	SH3GL2	KIF21A
SYNPR	ANKRD44	R3HDM2	CAMK2N1	TMTC1	GPATCH2	CHN2	ST6GALNAC5	CAP2	SORBS1	GABRG3	GABRG3	PVRL3	PPP1R1A	ZNF449	ASTN2	TOMM5	DKK3
LOC145474	NPAS3	ZNF608	SLC22A25	LOC105374971	CPNE5	KIAA1462	MAP6	PTPRS	SLC4A4	REPS1	ARPP19	B4GAT1	SLC24A3	SHISA9	COL6A1	OSBPL1A	CTNNAL1
DAPK1	SCN1A	PLCB4	SLC8A1	TRHDE-AS1	PLOD2	LGMN	RAP2A	NLGN4X	C14orf37	ARPP19	MDH1	ARHGEF10L	CLSTN2	FAM171A1	SLC6A1	CAPRIN2	IFI16
LOC101927871	GPR22	CCK	PAG1	GRIA4	RORA	NIT2	ENPP7P1	PALLD	HMGB1	MDH1	PARD3B	KANK4	ARPP19	FLRT2	FANCL	RPH3A	SYNGR1
DGCR5	CRH	ATP1A2	ERC1	TMSB10	STMN1	MEIS3	PARM1	COL6A1	ZNF608	CNRIP1	SLC6A15	ARNTL2	ARHGAP29	SMAD3	SH3BGRL	CNR1	ERC2
DNM3	ETS2	FTH1	SLC24A3	LOC440896	SNTB2	CHKA	LOC730076	SLC6A1	OPTN	ARHGAP29	TPPP	TRHDE-AS1	MLIP	PIK3R3	ARAP2	ABI2	PCLO
CLSTN1	TCF12	NPTX1	CAMK1D	B2M	CAP2	CXADR	FMN1	CAPS2	TLN2	LCA5	CNRIP1	PAPSS2	PABPC1	CUTA	CHST15	MGAT5B	ENO2
IQCA1	ZNF608	NAB1	ARHGAP29	ZFYVE21	CCDC184	BCL11A	DMD	ARAP2	LCORL	STRN	RPL21	GRIA4	UROS	TMEM50B	SV2C	CPNE8	SPATS2L
SPOCK3	PDP1	CTNNAL1	MDH1	GABRA1	SCAMP5	ADAMTS5	DYNLL1	ATP6V0E2	CDCA7	SEZ6L	NFE2L2	LOC105374971	LOC105373329	ARHGAP20	ATP6V0E2	ATL2	FAM171A1
HACD3	OPTN	HS3ST2	LYPD6B	NAGPA	COL6A1	CPNE5	FILIP1L	RASGRP1	BAIAP3	LOC105373329	ARHGEF26-AS1	TMSB10	PNMA2	COL25A1	ADARB2	HPRT1	MRAS
COL5A2	NGEF	FAM84A	MLIP	MGAT4C	SLC6A1	PLOD2	CDH2	MEG3	SSH1	SUPV3L1	C1orf43	KCTD16	ST6GALNAC5	PHLDB2	B4GAT1	FNBP1L	FLRT2
MYSM1	MAP2K1	RNASET2	MET	KBTBD11	FANCL	TSC22D1	NRIP1	ADARB2	CALR	FAM13A	KIAA1279	FAM135B	MAP6	SLC1A1	EGFEM1P	THBS3	NNT
CAMKK2	GRIA1	RAB3B	SLC38A11	THSD7A	CAPS2	STMN1	SLC26A4	MBP	EFHC1	ZC2HC1A	SEZ6L	SRGAP3	MFSD10	TGOLN2	TRANK1	GCC2	CUTA
PLD3	ATP2B4	KCNV1	LOC105376081	PEX5L	ATP6V0E2	SNTB2	LOC101927871	B4GAT1	DKK3	RNF13	LOC105373329	B2M	PARM1	MARCKSL1	ARG2	STXBP1	CACNA1C
DNAJC10	FTH1	COL12A1	KCNMB2	LMO4	LAMA3	SNCG	SCHIP1	TRANK1	CEP164	KIAA1107	LOC102546226	SVEP1	TPT1	LOC105369208	ALDOC	SPINT2	TMEM35
OGT	NPTX1	CFLAR	LOC105373329	HEG1	ARAP2	ROCK2	BMPER	ALDOC	CTNNAL1	CACNB3	LOC101927158	MGAT4C	UBR7	ST8SIA1	PPP2R2B	CCDC144B	ABHD14A
CDS2	LIFR	ANKRD26P3	MAL2	KCTD1	RASGRP1	PRKCE	PART1	IRAK3	PRKCG	PDK3	SH3PXD2A	THSD7A	FGF12	PDSS1	KAZN	CACNA1B	MALAT1
CCDC50	NAB1	PCLO	KCNH1	FREM1	CHST15	PALLD	SPOCK3	SOX5	ANKRD18A	STRAP	NTSR2	LMO4	GABRB2	NCAM2	TRHDE-AS1	CMAS	MPDZ
LMF1	CRYAB	SYT1	FAM13A	CTTNBP2	SV2C	ASTN2	PCDH19	KAZN	SASH1	CCDC64	KIAA1107	KCTD1	SERINC1	GRIN3A	LOC105374971	NDUFB8	LOC101928590
SLC39A6	PCDH11X	KCNH7	LOC101927158	TTYH1	SOBP	COL6A1	ADCY1	LOC105374971	KCNV1	MYO1E	CACNB3	FRAS1	DYNLL1	GPM6A	GRIA4	GNG3	SRCIN1
PITPNC1	RAB3B	GABRA5	TM7SF3	DNAH6	ADARB2	PDE1C	COL5A2	TRHDE-AS1	NR3C1	MKNK1	PDK3	IFNG-AS1	SEL1L3	MIAT	MAP3K1	GLS2	RNF165
MAGED2	KCNV1	CSMD2	DMD	NEDD4L	PVRL3	DHCR24	SSTR2	GRIA4	COL12A1	PLCB1	STRAP	SLC24A2	NCALD	DLX6-AS1	LOC440896	KIAA1211L	INA
GAD1	GLS	TUBA1B	PTPN13	ANO4	MBP	SLC6A1	VPS13A	LOC644285	ZNF449	SEL1L3	CCDC64	GARNL3	SYNPR	TMED10	KCTD16	VPS13D	VWA5B2
PGK1	ERC2	DPP10	CREG2	RAVER2	B4GAT1	FANCL	OBSL1	TMEM182	ERC2	CREG2	ARMCX2	ADGRB2	SLC26A4	TRIM9	B2M	DGKG	NCAM2
ALCAM	ENC1	GRIP2	SYNPR	TAC1	EGFEM1P	CAPS2	MGST1	TMSB10	SSBP2	NRIP1	FMN1	MAP3K5	BDP1	ATP6V1G2	LRRIQ1	REEP1	NSF
SCN2B	TUBA1B	PRKCA	SLC26A4	AUTS2	DUSP6	ARAP2	SLITRK1	INTU	FAM171A1	BDP1	PLCB1	COL4A1	DGCR5	DSCAML1	PRSS12	IL1RAPL2	GPM6A
FAT1	GRIP2	PDZD2	B3GAT1	CA10	ALDOC	CHST15	AFF3	LOC440896	SMAD3	LOC100420794	ADAM9	SORL1	SCHIP1	LRRTM1	PDGFD	ANKRD44	SLC35F3
SLC1A2	CALY	PHLDB2	LOC101927871	SLC24A2	TRHDE-AS1	SV2C	CRYBG3	FAM135B	PIK3R3	BMPER	CREG2	COL21A1	TPD52	GPM6B	B3GALTL	ARL6IP1	DTX3
H3F3B	COL25A1	R3HDM1	LOC105373005	GARNL3	PAPSS2	RASGRP1	IMPA1	SRGAP3	CACNA1C	CDK5R1	BDP1	RBM24	PTBP3	CMC2	MGAT4C	PFKP	MIAT
BAIAP2	KCNAB3	CCSER1	SPOCK3	ADGRB2	LOC105374971	CDS1	KIAA1147	LRRIQ1	TMEM50B	FA2H	METRN	ACTN1	GPR12	LOC102724124	NAGPA	TMEM205	FAXC
HTRA1	CST3	FBXW7	DTNA	MAP3K5	LOC644285	PLXNA2	KHDRBS3	B2M	JAM3	HEXB	SRRM2	CAMK2N1	COL5A2	SEMA3E	KCTD4	UQCR10	PRKAR1A
CD59	CALM2	ST8SIA1	DPY19L3	SORL1	INTU	MAP1A	ADD3	KCTD16	ARHGAP20	LOC283683	LOC100420794	CAPN7	SSTR2	MMP16	THSD7A	NEDD8	TRIM9
NEUROD1	FBXW7	SLC4A8	ADCY1	LOC100505797	TMSB10	AP1G2	LMF1	DDX5	CDHR3	FGF14	TPD52	PRR16	CAMKK2	SOX4	KBTBD11	SPOCK2	ATP6V1G2
OAT	GAD2	MED10	SSTR2	FAM110B	ATP2A2	ADARB2	GAD1	GABRA1	PHLDB2	CCNT2	LINC01158	ERC1	MNAT1	PCSK1	SLC36A1	ATP8A2	IFNGR1
NDST3	NCAM2	SMYD2	IFT57	RBP4	LOC440896	APLP1	FAT1	PHYHIP	SLC1A1	TMEM123	CDK5R1	LOC105374966	SYTL5	GTF3C6	PEX5L	CALCRL	GPM6B
KIDINS220	RUNX1T1	GAD2	MICAL2	LINC00936	KCTD16	ARMCX3	BAIAP2	LYNX1	ST8SIA1	ZEB1	HEXB	NFE2L2	MICAL2	STT3B	FGF13	GFOD1	TOP2B
NECAB1	GRIN3A	INPP4B	TMEM108-AS1	LOC105377567	LRRIQ1	INPP5J	ABRACL	NAGPA	CCDC30	BBS7	ARGLU1	ARPP19	ZDHHC23	SYNM	HEG1	ATP13A2	CSRNP3
RAPGEF5	STXBP6	STXBP6	FAM65B	ACTN1	SVEP1	DUSP6	HTRA1	MGAT4C	PDSS1	ANKRD29	LAMA1	CAMK1D	FGF9	METTL25	TECR	TRAF4	MMP16
CD81	EDIL3	ARSJ	SPAG6	SLC47A1	BCL6	TRANK1	NECAB2	BRWD1	NCAM2	HACE1	GSTM1	ARHGAP29	TMEM108-AS1	RNF144A	C1QTNF7	SKP1	DCLK2
CNR1	DLX6-AS1	GLIPR1	KHDRBS3	SLC8A1	GABRA1	ALDOC	SCN3B	THSD7A	WSB1	HTRA1	PLA2G5	ST8SIA3	LOC105371828	RAPH1	BMP7	ZNF706	PAFAH1B1
GRIA2	CCDC136	EPB41L2	ADD3	PAG1	TMEM106B	MAP4K4	FEZF2	KBTBD11	GRIN3A	SLCO1A2	MGAT4A	TSTD1	ZMAT4	PCDH20	FRAS1	ARPP21	SPP1
LANCL1	ND4	DLX6-AS1	PITPNC1	LCA5	RGS2	ARG2	SLC26A4-AS1	SLC36A1	PSME2	DOCK1	FGF14	CALB1	KCNJ3	COL5A3	TTYH1	SORBS1	RNF144A
PDE4C	LOC102724802	CUX1	GAD1	SLC24A3	SHISA8	EGFEM1P	SH3GL2	LMO4	STXBP6	SH3GL2	NDUFA10	SLC38A11	OGT	TRIM36	DNAH6	GGNBP2	FBXL5
MGAT5B	DIP2A	DIP2A	ALCAM	ERC1	PHYHIP	CHD6	OSBPL1A	HEG1	GLIPR1	TOMM5	CCNT2	GUCY1A3	HSPA12A	RICTOR	HAPLN4	SERPINI1	DPYSL2
RAB3IP	IL6ST	ATP6V1G2	SLC1A2	ARPP19	NAGPA	ARNTL2	COMMD2	KCTD1	MMP17	FAM102B	RYBP	OR14I1	B4GALT6	LINCR-0003	ANO4	OPTN	LPCAT2
SCD	PCP4	LOC105377701	PTPN3	CLSTN2	THSD7A	NARS	DGKI	HSPA8	SELT	CNR1	LOC645321	SEC14L2	CCDC50	STXBP5	ALK	HID1	STXBP5
CERCAM	NEAT1	IL6ST	POPDC3	CAMK1D	KBTBD11	LOC105374971	MGAT5B	RGS16	MIAT	CAPRIN2	SAMD12	UGP2	PITPNC1	LOC100506674	TAC1	NT5E	LOC100506674
CADM2	MMP16	PCP4	HTRA1	ARHGAP29	PEX5L	TRHDE-AS1	ABI2	CTTNBP2	DLX6-AS1	RPH3A	BBS7	RGS9	GAD1	AQP4	NRGN	TLN2	DLGAP2
ATP6	COBLL1	NRIP3	NECAB2	NAV3	LMO4	GRIA4	CERCAM	FRAS1	TRIM9	MCF2	COG3	KCNMB2	SCN2B	DLGAP2	CADM2-AS1	GRIA1	LOC105377373
LRRC2	NRIP3	PCSK1	NDST3	MLIP	KCTD1	MYO9A	CACNA2D3	DNAH6	FRMD4A	ABI2	HACE1	LOC105373329	SLC1A2	SLCO3A1	CA10	KIF21A	POLR3F
CXCL14	SPP1	SPP1	KCNQ1OT1	CALB1	TECR	TTC21B	CPNE8	CDO1	IFT122	PAQR8	PGK1	KCND2	BAIAP2	FAM227A	SLC24A2	BAIAP3	FOCAD
PLAGL1	SORCS1	MAP7	SH3GL2	MET	HSPA8	TMSB10	GABRA2	HSPB8	DSCAML1	CA14	FAT1	SCN9A	TASP1	FOCAD	PDGFRA	UBE2W	CAMK2A
FNBP1L	CYTB	SORCS1	NECAB1	SLC38A11	RGS16	LOC440896	DDAH1	ANO4	LRRTM1	MGAT5B	HTRA1	MTCL1	PPP1R12B	CAMK2A	PLEKHO1	DKK3	CELF5
WIF1	VSTM2A	BTBD3	CNR1	GUCY1A3	TTYH1	FAM135B	ABCA5	BACH1	GPM6B	FAXDC2	DOCK1	FAM13A	HTRA1	FCHO2	KLF9	CTNNAL1	PCDHB@
SCG5	BTBD11	ROBO2	LHFP	OR14I1	DNAH6	LRRIQ1	CXCL14	NRGN	CMC2	NDE1	APMAP	ENPP7P1	COL16A1	SIPA1L2	ADGRB2	PRKCG	TNIK
TM2D3	LINC00632	NRSN1	RAB3IP	SEZ6L	ANO4	ZFYVE21	OSBPL3	TAC1	LOC102724124	SCD	SH3GL2	PARM1	RASA2	HNRNPU-AS1	APBA2	KCNV1	LOC105369862
SPINT2	SCRG1	PTPRO	SCD	KCNMB2	BACH1	GABRA1	FNBP1L	SUGP2	SEMA3E	CPNE8	FAM102B	ZNF441	CDH12	NTNG1	CADM1	BCO2	SLC38A1
NDUFA4	TRIM36	VSTM2A	CACNA2D3	DGKE	NRGN	PPP1R9A	NDFIP2	SLC24A2	MMP16	ATL2	CNR1	GFPT2	USP33	SLC16A2	COL4A1	ERC2	YEATS2
STMN2	AP1S2	ADTRP	LOC105369334	LOC105373329	SLC24A2	PHYHIP	COL19A1	ARHGAP36	PCSK1	CLK4	ELN	TPT1	GRIN2A	LOC105369862	FAM110B	PCLO	MOAP1
ATP6AP1	HMGCR	BTBD11	GABRA2	SCN9A	VOPP1	TTBK2	LPPR4	COL21A1	RNF144A	HPRT1	RPH3A	HMGCLL1	CADPS2	TNIK	ATP2B2	ENO2	PWAR5
ARL4C	MAP1B	RTN4	NUAK1	MAL2	ADGRB2	NAGPA	KCNJ6	MAP3K5	GGCT	LOC102724363	SMIM13	KIAA1107	GUK1	SLC38A1	COL21A1	SPATS2L	PLEKHA5
KIAA1456	DLX1	LINC00632	DDAH1	MPPED1	ANGPT1	KCTD4	KCNH5	FAM110B	ZFAND4	FNBP1L	AGT	ARHGAP5	NECAB1	PRKAG2	SORL1	DCAF6	ME3
ARL6IP5	WASF1	SCRG1	NAPEPLD	FAM13A	CADM1	THSD7A	NKAIN2	LINC00936	RAPH1	PIK3C2B	MCF2	TM7SF3	SH3GL2	NXPH2	LINC00936	FAM171A1	PPM1L
CIT	VSNL1	BAALC	CXCL14	KCNH1	PTHLH	PEX5L	KIAA1456	NR2E1	SLC7A8	GCC2	ABI2	KIAA1671	FAM102B	OTOGL	LOC105377567	PLXNB1	ARF5
LOC105372768	RAP1GAP	ABLIM1	NAV2	RAP2A	COL21A1	LMO4	MCTP2	SLC8A1	BAALC	STXBP1	PAQR8	FMN1	CNR1	PLEKHA5	ACTN1	CACNA1C	IL18
ANKRD32	ECE2	SLC24A4	FNBP1L	SH3PXD2A	LOC100505797	LOC101929680	LRRTM2	PRR16	LOC105375829	SPINT2	FAXDC2	ESAM	GRIA2	WLS	CAMK2N1	FDX1L	LY6H
PAICSP4	USP32P1	LOC101927406	IQGAP1	GABRB2	SORL1	KCTD1	DGKH	SLC24A3	LINCR-0003	CCDC144B	LCAT	SEL1L3	FOS	LOC105379068	KIRREL	TPI1	NOVA1
KIAA1211L	TCF4	ITGAV	STAMBPL1	PRDM1	MAP3K5	CSTF3	CIT	ARPP19	STXBP5	SLC44A5	MTMR7	CHRD	COMMD2	CNTN2	TPTE2P1	PDZD2	TMEM178B
P2RX7	QKI	ENPP7P7	GCC2	TM7SF3	LOC105377567	HSPA8	FZD3	MEGF11	GLCE	LOC100506514	HPRT1	SLC5A8	RPH3A	APOD	ERC1	PHLDB2	ATP6V1A
ITM2B	C1orf61	MAP1B	STXBP1	FMN1	NR2E1	PDHA1	LOC105372768	CAMK1D	LOC100506674	KCNJ6	LOC105379291	CDH2	DGKI	LY6H	ARPP19	MALAT1	PCDHA@
ACAP2	COL24A1	GABRG2	NDUFA4	FAR2P2	SLC47A1	TTYH1	GSAP	ARHGAP29	AQP4	CACNA1B	WIF1	NCALD	CPNE8	NOVA1	REPS1	MARCKSL1	VDAC3
NFIA	KCNK1	DLX1	FOXP1	KIZ	USP3	DNAH6	PAICSP4	NAV3	DLGAP2	VEZF1	FNBP1L	PTPN13	CADM2	ASCL1	CAMK1D	OPHN1	RHBDL1
MTSS1	NTNG1	DCX	SLC44A5	DMD	SLC8A1	NEDD4L	SCN8A	ACTR2	LOC105375382	LRRTM2	ARHGAP21	CREG2	MMS19	DECR1	MLIP	CSPG5	STX1A
CAMTA1	FAM134B	LINC00507	KCNH5	KLF5	ERC1	ANO4	DOCK9	REPS1	SLCO3A1	GNG3	STXBP1	TLL1	CXCL14	STX1A	LPIN1	SRCIN1	CHRM3
SFMBT2	RYR2	VSNL1	ATP13A4	PTPN13	SLC24A3	TAC1	NFIA	RPL21	FAM227A	LAS1L	SPINT2	GALNT1	LOC105376354	CHRM3	CALB1	CCDC30	NPDC1
PAIP2	LOC105369862	ECE2	KIAA1598	CREG2	TNKS	NRGN	ABCB1	LGI2	FOCAD	TNRC6A	CCDC144B	B3GAT1	CPNE4	SST	MET	EFCAB6	ST3GAL6
CELF2	YWHAB	SLC30A3	DGKH	SYNPR	ARPP19	BACH1	UPP1	WNT5A	CAMK2A	SLC38A2	SLC44A5	LOC101927871	MYOM2	ST3GAL6	SLC38A11	SNRPD2	CRBN
BCAT1	PRKAG2	DNAJC1	MTHFD2L	DAPK1	CAMK1D	CA10	DGKG	MLIP	ITGB5	PAICSP4	ATP6AP1	SCHIP1	CCNL2	C8orf34	OR14I1	COX7A1	NCKAP1
IL1RAPL2	MSMO1	QKI	IL1RAPL1	B3GAT1	NAV3	SLC24A2	MAOB	COCH	C2orf80	SPG7	LOC105379362	BMPER	SCG5	CAMKK1	SEZ6L	INA	OMG
DHRS7	VSTM2A-OT1	EML6	IL1RAP	LOC101927871	ACTR2	RUNDC3A	AFAP1	SLC38A11	FCHO2	GLS2	KCNJ6	PART1	LOC105374056	ATP1B2	MAL2	VWA5B2	CPE
PPP4R4	COX1	PDE8B	RAPGEF2	TANC1	TPPP	ADGRB2	CELF2	OR14I1	SYCP2	KIAA1211L	LHX2	SPOCK3	LOC101926953	TLE2	MPPED1	WSB1	UCHL1
GLUL	NXPH2	ICA1	LOC105372768	SRRM2	LYPD6B	PRPSAP1	IL1RAPL2	UGP2	HNRNPU-AS1	P2RX7	CACNA1B	DACH2	MAMDC2	LINC01351	FAM13A	MPHOSPH8	FYB
ANKRD44	CCDC144A	RYR2	ANKRD36	SCHIP1	LGI2	COL4A1	TLE4	SEZ6L	NTNG1	DGKG	CMAS	PPARGC1A	FOXP1	CEP162	RAP2A	SAP18	CNNM1
HOMER1	REV3L	LOC105369862	NCDN	TPD52	MLIP	HSPH1	SOHLH1	LOC105373329	PCDHB@	REEP1	PARD3	DPY19L3	ARL4C	HOPX	MAP6	GRIN3A	NTRK2
RPL19P9	WLS	TRABD2A	ACACA	PART1	COCH	SORL1	PPP4R4	KCND2	TNIK	LINC00672	ATF7	ADCY1	KCNJ6	CPE	LOC101927158	HIVEP3	LRRTM3
ARL6IP1	DIRAS2	VSTM2A-OT1	CORO1C	PTBP3	MET	LOC105375981	GLUL	MAL2	SPATA6L	IL1RAPL2	NDUFB8	COL5A2	KIAA1456	UCHL1	KIAA1107	NSF	PWAR1
MTMR6	RHOBTB3	OTOGL	ST6GAL2	CLSTN1	SLC38A11	COL21A1	ANKRD44	FAM13A	SLC38A1	PPP4R4	PRDM16	SSTR2	MCTP2	NTRK2	PARM1	GLIPR1	NRCAM
MAN1C1	IGF1	NXPH2	CAMTA1	DNM3	OR14I1	ACTN1	NPAS3	KCNH1	PRKAG2	NPR2	CDH20	PLD3	TRPC5	GRIK2	NPHP1	SLC35F3	GRIK2
CRH	GRIK1	PRUNE2	DOCK9	IQCA1	UGP2	CAMK2N1	ULK3	COPG2IT1	LOC105376189	ANKRD44	LRRTM2	FAM65B	LRRTM2	GAP43	GABRB2	MIAT	OGDHL
ANLN	KCNQ5	REV3L	NFIA	SPOCK3	SEZ6L	SLC47A1	SCN1A	MAP6	NXPH2	ARL6IP1	GNG3	ZMAT4	DGKH	PPFIA2	SERINC1	TPGS2	GAP43
STEAP2	SST	LOC105372079	UBE2E3	ADCY1	LOC105373329	UQCRH	CRH	LINC00472	OTOGL	PFKP	ARL6IP5	BBS7	ARL6IP5	LINCR-0002	KIZ	DLX6-AS1	PPFIA2
DIXDC1	KAT2B	DIRAS2	MTSS1	ARGLU1	KCNMB2	SLC8A1	PLXDC2	RAP2A	LOC101927080	TXNIP	PAICSP4	PITPNC1	IL1RAP	VRK1	PEX1	SESN1	ACSL6
LPIN2	ATP1B2	MYO1B	LOC105371677	MYSM1	LRFN5	ERC1	PPFIBP1	LOC101927158	REV3L	DDX42	GLS2	LOC100506474	RABGAP1	ACSL6	MKNK1	SNHG3	FAHD2B
SPOCK2	ND1	CUX2	DGKG	COL5A2	PNMA2	SLC2A11	ILDR2	PARM1	WLS	TMEM205	KIAA1211L	GAD1	LOC105372768	STK38L	CHRD	TRIM9	PPM1K
SARAF	RXFP1	IGF1	AFAP1	CAMKK2	LINC-PINT	ARPP19	TLK1	GFPT2	CNTN2	NEDD8	PAIP2	TNFRSF25	GSAP	KATNAL1	NCALD	SLC6A17	LOC101928307
MIR7978	TLE2	DPY19L1	IL1RAPL2	SSTR2	MAL2	MDH1	KCNK2	FGF12	APOD	FAM102A	DGKG	ALCAM	VPS13D	LOC101928307	PTPN13	FRMD4A	GABRA4
TLK1	CD53	FRMD3	PPP4R4	VPS13A	MPPED1	CAMK1D	BMPR2	NPHP1	NOVA1	STEAP2	REEP1	ITGA8	ITM2B	ACTB	CREG2	ATP6V1G2	FKBP3
MAP1LC3B	CEP162	GRIK1	GLUL	AKAP9	FAM13A	ST8SIA3	CD47	SERINC1	ASCL1	ABCA2	LINC00672	FAT1	CAMTA1	LOC101929974	SYNPR	IFT122	CELSR2
KCNIP4	SOX2-OT	KCNQ5	ANKRD44	IFT57	HAP1	LGI2	KCNAB1	GABRB2	TGFB3	SPOCK2	ATP5B	PTPN3	SFMBT2	PFKFB3	PKP2	NCEH1	SERPINB6
SV2A	ENTPD3	STX1A	NPAS3	ZDHHC23	ST6GALNAC5	MLIP	ARPP21	PDK3	JARID2	ATP8A2	LINC00883	BAIAP2	SWAP70	ADAMTS3	BDP1	RAB3GAP1	WNK2
KCNAB1	PTCHD4	SST	SCN1A	SYTL5	CDC42EP3	MRRF	CADPS	ARHGAP5	STX1A	MIR7978	HES5	ADAM12	CELF2	ZBTB18	LOC101927871	MMP16	LARP1B
CLU	RELN	SORBS2	LOC101927281	PYGO1	PARM1	MET	CSMD3	DZIP3	CHRM3	GFOD1	WFS1	ATP2C2	LNPEP	LOC105375677	DAPK1	RPL13	GRM7
CARTPT	DOCK4	CBLN4	RFPL2	CRYBG3	ASIC1	SLC38A11	ENPP7P2	FMN1	ST3GAL6	TMEM165	ARL6IP1	HTRA1	NPR2	ZNF365	SCHIP1	SOX4	COG6
HIP1R	LRP8	ATP1B2	PRMT2	FAM65B	SERINC1	OR14I1	TEX2	DMD	KAT2B	MOG	PFKP	SCN3B	ANKRD44	IFRD1	TPD52	PCSK1	LY86
ARPP21	UCHL1	RXFP1	PPFIBP1	PIK3CD	GABRB2	KCNMB2	TRIM22	PTGFR	CAMKK1	ARPP21	FAM167A	RPS3AP48	ULK3	FAM19A1	PART1	PAFAH1B1	MCTP1
SORBS1	PPP3CA	NREP	TLK1	ANKRD29	PDK3	SEZ6L	PLCB4	PTPN13	ATP1B2	SORBS1	KLKB1	ROBO3	ARL6IP1	IGSF21	SLFN11	SPP1	ADCY2
GLIS3	GRIK2	CD53	ADGRL3	KHDRBS3	ARHGAP5	DGKE	ZNF608	CREG2	TLE2	BEND5	NEDD8	COL16A1	GRM2	MCTP1	DNM3	BEST3	GUCY1A2
SERPINI1	PIP5K1B	HERC1	CD47	CYTH3	FMN1	KCND2	TRPC1	SYNPR	HLA-F	GGNBP2	STEAP2	TMEM200A	BZW1P2	NXPH1	LOC105378368	RPS12	HMP19
NPTN-IT1	GAP43	SOX2-OT	SPAG16	LMF1	DMD	SCN9A	NGEF	LOC145474	OMG	TCF12	ALDH1L1	FEZF2	SCN1A	GUCY1A2	HACD3	GGCT	SLC16A7
NGEF	ZBTB20	RELN	RGS5	PITPNC1	KIZ	MAL2	RPS3AP34	SLC26A4	HOPX	C14orf37	ATP8A2	CDH12	NACA	HMP19	DTNA	MYCBP2	GSTM3
DNAJB9	LINC01105	CNTN3	CLU	GAD1	SEL1L3	FAM13A	TLN2	BDP1	CPE	SERPINI1	MIR7978	CADPS2	SPOCK2	PCSK1N	GREB1	VEZT	HTR2A
CEBPD	PRKCB	ENTPD3	HIP1R	TRIM67	PTGFR	COPG2IT1	RASL11B	LOC101927871	NTRK2	CSRP1	GFOD1	NECAB1	PPFIBP1	DDR2	DACH2	AAK1	SEC31B
GOLGA8A	GABRG1	DOCK4	LAMA4	MOBP	NCALD	RAP2A	CCK	LINC01158	LRRTM3	TLN2	PLIN5	RAPGEF5	DLG2	OPN5	PPARGC1A	EPB41L1	ACAP3
PCYOX1	RGS12	LRP8	CADPS	NPAS1	RDH11	MAP6	ATP1A2	SCHIP1	GRIK2	GRIA1	TMEM165	CNR1	SARAF	RBM33	PCDH19	PRKAR2B	CTDSPL
MIR124-2HG	LAMP5	RORB	KCNA2	PTPN3	PTPN13	MPV17	ATP2B4	TPD52	PLXDC1	KIF21A	FERMT2	LHFP	MIR7978	ZDHHC11	MTURN	DPYSL2	RGS7BP
BAIAP3	COL9A1	UCHL1	SLC4A4	BAIAP2	SYNPR	CDC42EP3	CSMD1	PART1	GAP43	BAIAP3	ATP13A2	CAPRIN2	COG1	CEP152	COL5A2	PLAT	RCAN2
CSMD1	SOX6	STXBP5L	TCF12	NECAB2	HSP90B1	ZNF441	RIMS2	LOC105378368	ZBTB20	ENDOD1	C2orf82	GRIA2	PDE7A	BMP6	MYSM1	COL5A3	TRMT11
ANO5	PEA15	ERBB2IP	SERPINI1	COL16A1	PKP2	WFDC2	ANO5	CLSTN1	PPFIA2	TMEM206	SKP1	DGKI	JUNB	C8orf4	CAMKK2	TRIM36	NEBL
ANKRD18B	COL11A1	NRCAM	ZNF608	MAGI2	SLC26A4	FGF12	FTH1	HACD3	LINCR-0002	UBE2W	MOG	MGAT5B	KCNIP4	CPNE9	VPS13A	LINCR-0003	GABARAPL2
DKK3	PCP4L1	PIP5K1B	PDP1	GRIN2A	LOC101927871	CACNB3	DKK3	SPOCK3	VRK1	DKK3	SFXN5	CCND2	AKAP13	NEBL	IFT57	RBX1	DYNC1H1
CTNNAL1	NYAP2	GAP43	TLN2	CADPS2	BDP1	PRDM1	NPTX1	GPR12	ZBTB41	CTNNAL1	ZNF680	LOC105369360	TSC1	CRYM	MNAT1	LOC100506674	NGRN
FAM84A	ADAMTS3	ZBTB20	PTPRE	SH3GL2	DGCR5	GABRB2	SLC17A6	DTNA	LOC101928307	SLC5A11	LRIG1	GALNT18	GALNT13	TNPO1	OBSL1	LOC102725045	PLEKHA1
HS3ST2	PHLDB1	KCNA3	GRIA1	NECAB1	SLC23A2	TM7SF3	TRPM3	MKLN1	LOC101929974	PRKCG	ARPP21	CACNA2D3	CLU	FRMD6	NPPC	UBAP1L	SOD1
CRYAB	KIT	LINC01202	CYP1D1P	GUK1	TPD52	CTSA	2021-03-01	RPL23A	PFKFB3	SASH1	ZNF706	ANKRD20A8P	FMNL2	UNC5D	ZDHHC23	DLGAP2	PDHX
RTN3	ZCCHC11	RGS12	MIR124-2HG	CNR1	PART1	ARHGAP5	NAB1	ADCY1	GABRA4	KCNV1	SORBS1	GABRA2	YWHAG	SEC14L5	SYTL5	SLCO3A1	SEMA4B
RAB3B	YWHAH	LAMP5	ATP2B4	GRIA2	TMEM127	FMN1	PCDH11X	MYSM1	ZBTB18	SYNGR1	GLIS3	CPNE8	ARPP21	LOC105374973	MICAL2	FAM227A	CNTNAP5
NR3C1	MCTP1	NDUFA5	SCARA3	LHFP	CLSTN1	DMD	ANKRD18A	SSTR2	LOC105375677	COL12A1	CDK6	LRRC2	CADPS	FAM184A	MGAT4A	APCDD1	UNC5D
SSFA2	ADCY2	SERPINE2	BAIAP3	PPP2R2A	HACD3	PEX1	RTTN	CAMKK2	GRM7	ZNF449	SLC4A4	DDAH1	SORBS1	INTS10	HDDC2	UBC	DNM1L
PCLO	NXPH1	COL9A1	C1orf115	RPH3A	SPOCK3	DYNLL1	RAB3B	VPS13A	ZNF365	GOLGA6L9	HMGB1	NAPEPLD	FAM104A	GNAL	FGF14	CEP112	RASAL2
PLEKHH2	GOLIM4	SOX6	DKK3	FOS	IQCA1	SEL1L3	SASH1	DNM3OS	NAAA	ERC2	SERPINI1	ABCA5	KCNA2	GRAMD3	VWC2	FOCAD	TRAK2
DCAF6	RND3	LOC101929617	NPTX1	ABI2	DTNA	CHRD	PRKY	IFT57	LARP1B	PCLO	CSRP1	CLK4	ENPP7P2	SATB2	PLD3	CAMK2A	CTTN
SYT1	TIAM1	CCDC85A	SLC17A6	RAB3IP	PCDH19	CDH2	CFLAR	MNAT1	FAM19A1	ENO2	OPTN	CXCL14	SLC4A4	CCDC25	FAM65B	NMT2	KCNC2
MED12L	HMP19	SORT1	ZMAT1	KLHDC8A	ADCY1	ZNF184	FRMD5	MICAL2	WWP1	SHISA9	HID1	MICAL3	PLK2	XYLT1	KCNJ3	LINC00641	TMSB4X
LZTS3	SYT4	COL11A1	LIFR	CACNA2D3	MYSM1	PTPN13	ERC2	ZDHHC23	IGSF21	DCAF6	CPSF6	HOOK2	TEX2	ARHGAP32	KIAA1147	CELF5	MPHOSPH9
FLRT2	LUZP2	DLG1	CRYAB	SCD	ARGLU1	CREG2	SPATS2L	SYTL5	MCTP1	GOLM1	C14orf159	LIMCH1	C14orf37	KCNC2	ZEB1	SDC3	PDE1A
SMAD3	HLA-A	LOC101929974	RNASET2	LOC105369334	COL5A2	SYNPR	PCLO	LOC101927613	NXPH1	FLRT2	GRIA1	OSBPL3	SERPINI1	OXR1	ANKRD29	NTNG1	PAM
TMEFF2	SLC39A10	UNC13C	SNTG1	NUAK1	CAMKK2	SLC26A4	ASAP1	FGF14	GOLIM4	NNT	CYP1D1P	CPNE4	TENM4	SORCS3	KHDRBS3	LOC105369862	NEGR1
GABRA5	B3GALT2	NYAP2	KCNV1	NAPEPLD	VPS13A	B3GAT1	CAPN2	SPRED1	GUCY1A2	SMAD3	GATSL3	ELL2	ZNF608	PDE1A	ADD3	SLU7	CAMLG
PLXNB1	KLHL5	LRMP	FAM161A	PPP1R12A	IFT57	LOC101927871	JAK1	PLD3	DDR2	PIK3R3	ARF4	PLAGL1	OPTN	GAB1	B4GALT6	MOAP1	CAMK2G
ENC1	ANO3	LOC101929293	SSFA2	ABCA5	MNAT1	KIAA1024	TMEFF2	NCKAP5	OPN5	PLXNB1	CERS5	STAMBPL1	DCSTAMP	HDAC1	HACE1	PWAR5	SLC2A13
TMEM35	SEMA6D	KIT	CFLAR	CLK4	OBSL1	RBFOX3	GABRA5	FAM65B	HTR2A	CACNA1C	CTNNAL1	LOC101926953	MAP2K1	PAM	CDS2	MRPL41	GABBR1
SCG2	PTGDS	ETV1	ANKRD26P3	CXCL14	ZDHHC23	DNM3	DPP10	KCNJ3	PXDN	FDX1L	PRKCG	NPTX2	LOC102724814	TMEM47	PITPNC1	LPPR1	C10orf54
GRIP2	PXDN	SCOC	SPATS2L	NAV2	MICAL2	PART1	NPFFR2	PKD2	ACAP3	JAM3	ANKRD18A	LOC105374056	WDR60	TSHZ2	LMF1	PLEKHA5	TRIM2
PDZD2	HNRNPA2B1	FAM19A1	PCLO	LIMCH1	RASD2	TPD52	GRIP2	RPS15A	CEP152	TMEM35	SASH1	HTR2C	PLXNB2	ABI1	MAGED2	PPM1L	MAN1A2
ATP6AP2	LOC100420743	LIN7A	ENO2	LOC102724363	SYTL5	IQCA1	DPP4	RPL13A	RGS7BP	TTC14	KCNV1	CPLX2	GRIA1	GABBR1	GAD1	REV3L	THOC7
CALY	CNTNAP4	ADCY2	ERC2	CPNE4	GALNTL6	SPOCK3	KRT17	KHDRBS3	RCAN2	USP9Y	SYNGR1	COL19A1	RPS20	SELM	IGSF10	DDX17	FEZ1
COL25A1	C8orf4	NTRK3	SYT1	PLAGL1	PLD3	DENND1B	KCNMA1	CDS2	C8orf4	ARHGAP20	NR3C1	TUBB3	TBCD	LOC105374278	ITGA8	PLEKHB1	CACNA1G
R3HDM1	CPNE9	NXPH1	KCNH7	FNBP1L	VWC2	DTNA	CTGF	LMF1	CPNE9	PDZD2	COL12A1	SMAD5	CSMD1	MAN1A2	SCN2B	KIAA0825	PTPRA
MARCKSL1	MAGI1	ID2	TMEFF2	STAMBPL1	FAM65B	GREB1	NR4A2	CDH4	GABARAPL2	PHLDB2	ZNF449	NKAIN2	RIMS2	VGF	FAT1	APOD	CHN1
LDHB	NETO1	GOLIM4	GABRA5	SCG5	KCNJ3	PPARGC1A	KCNAB3	HACE1	APC	VPS45	MSANTD4	CMAS	HSPA1A	MAP4K3	BAIAP2	LOC101929240	NBN
PRDX1	TAC3	CDH8	PLXNB1	CALM1	AMPD2	ADCY1	LOC105371148	PAPD4	HPCAL1	PNISR	ERC2	NR2F1-AS1	NPTX1	CACNA1G	HTRA1	NOVA1	KHDRBS2
SMARCD3	KCNMB4	RND3	ENC1	ARHGAP21	ANKRD29	COL5A2	PCDH17	PITPNC1	KCTD15	SLC1A1	PCLO	KIAA1456	SLITRK4	RASGRF2	POPDC3	ASCL1	GNAO1
KCNAB3	PCDH8	GUCY1A2	SCG2	STXBP1	KHDRBS3	ARGLU1	LINC01122	SLC39A6	WDR36	MARCKSL1	ENO2	LRRTM2	CTNNAL1	CHN1	NECAB2	CLTB	ATP5J
FXYD6	DGKD	OPRM1	GRIP2	NDFIP2	B4GALT6	MTURN	DCBLD1	GAD1	ANXA11	MALAT1	SHISA9	KIAA1598	TRPM3	COX3	PPP1R12B	KCNQ5-IT1	USP28
EPB41L4B	CNTNAP5	CACNA1E	CD46	FOXP1	HACE1	VPS13A	FBXW7	MOBP	CRYM	HEPH	SUCLA2	CIT	EFR3B	NBN	COL16A1	ATP6V1A	CORO6
MGLL	CNTNAP2	SLC39A10	STXBP5-AS1	SPINT2	LMF1	MNAT1	SLC4A8	SCN2B	TNPO1	RNF180	TUBB	RAPGEF2	MGAT5	KHDRBS2	CDH12	LOC105378311	AASDHPPT
CST3	PCDH15	ANO3	PRKCA	COL19A1	CDS2	NPPC	GAD2	NPAS1	DGKD	ANKRD11	PDE9A	GSAP	RTN3	LOC101929544	NDST3	YPEL2	CYBA
DCBLD1	TIMP2	HTR2A	PDZD2	ARL4C	PAPD4	ZDHHC23	INPP4B	PTPN3	MXD4	RFTN2	GOLM1	CCDC102B	RAB3B	MYLIP	GRIN2A	STX1A	LSAMP
PCDH17	ZNF536	LOC105377390	COL25A1	KCNH5	PITPNC1	SYTL5	BARD1	BAIAP2	CNTNAP5	LOC101928590	PLXNB1	ABLIM3	SYNGR1	TESPA1	MAGI2	CHRM3	CSF3R
FBXW7	ITM2C	NTM	GRIN2B	ATP13A4	SLC39A6	EPRS	PSD3	TASP1	SEC14L5	OPHN1	LOC100289473	CORO1C	ZNF449	TESC	CADPS2	PDE10A	MYL6B
GAD2	PTCHD1	SEMA6D	EIF1	KIAA1598	GAD1	FGF9	NCAM2	ABRACL	TXLNB	ST8SIA1	CACNA1C	RALGPS2	NPAS4	RNF19A	SLCO5A1	C8orf34	RBFOX2
GOLGA8B	PTPRM	PTGDS	SMARCD3	ARL6IP5	SARS	VWC2	MBOAT2	POPDC3	PXK	CCDC30	JAM3	P2RX7	ANKS1A	PRPF4B	GLB1L3	WDR54	ATRNL1
INPP4B	MMD	SIPA1L1	SLC20A1	IL1RAP	MAGED2	SRSF1	STXBP6	HTRA1	LOC105374973	COX7A1	CSDE1	ST6GAL2	MED27	SULF2	RAPGEF5	KAT2B	FRY
PSD3	PROX1	HNRNPA2B1	CST3	LOC105372768	MOBP	SPRED1	THRB	NECAB2	VAT1L	RNF165	TMEM35	DOCK9	ERC2	SMARCA1	SH3GL2	CAMKK1	ASPH
GRIN3A	SYNPO2	VWC2L	PHACTR2	ANKRD36	ITGA8	CLIP1	ARSJ	CD59	PLS3	INA	GLUD1	NFIA	SPATS2L	PCBP4	KIDINS220	C1orf216	PRKACB
LONRF2	ND5	RCAN2	MPDZ	GAPDHP66	SCN2B	DNAJC10	GLIPR1	SCN3B	INTS10	VWA5B2	ARHGAP20	SFMBT2	CEP70	CDC5L	FREM2	CSPG4	YWHAZ
EPB41L2	RNASE1	CPNE9	LINC01122	PAICSP4	ALCAM	LOC105374529	PARP8	NR2F2-AS1	DLX5	NPC2	PDZD2	UBE2E3	GABRA5	LSAMP	CNR1	ATP1B2	KCNIP4-IT1
TUSC3	ITGB8	MAGI1	PCDH17	TCHP	PTPN3	ZMAT4	MCC	COL16A1	GNAL	CHADL	S100A16	OSBPL6	BEX1	RNR1	LHFP	BEST1	MEF2A
GLRA3	SCG3	TAC3	NOV	ST6GAL2	BAIAP2	SLC4A10	LOC100420641	RASA2	GRAMD3	WSB1	PHLDB2	IL1RAPL2	CACNA1C	ETV5	RPH3A	CDC42	DCTN3
RCN2	GRAMD3	PCDH8	GAD2	P2RX7	ABRACL	UQCRB	EDIL3	APMAP	SATB2	MPHOSPH8	PNISR	TLE4	SPRY2	LOC100132813	VPS36	USP14	CFAP221
LTK	SATB2	CRYM	GOLGA8B	NFIA	HTRA1	PKD2	NTN4	NDST3	CCDC25	GRIN3A	ATXN1	PPP4R4	DPP10	KPNA1	LINC00599	HOPX	RPL15
MIAT	PAK1	LOC105373009	RSPO2	UPP1	NECAB2	CYTH3	MIAT	GRIN2A	XYLT1	AGPAT4-IT1	SLC1A1	SOHLH1	FAM49A	SRM	ABI2	UCHL1	ZNF273
DLGAP1	SYTL2	DPP6	INPP4B	CRTAC1	SCN3B	KHDRBS3	DLX6-AS1	KIDINS220	ANKRD30B	LOC105369826	HEPH	SEC14L1	TMEM35	ATRNL1	RAB3IP	CNNM1	SLIT1
NTN4	KCNC2	PCDHG@	BARD1	AFAP1	NR2F2-AS1	ADD3	SLC2A12	SH3GL2	ARHGAP32	NSF	RNF180	NPAS3	ATP8B1	CSGALNACT1	SLC7A14	PWAR1	PDE2A
DLX6-AS1	SYN2	DGKD	NCAM2	CELF2	COL16A1	LMF1	OLFM3	CADPS2	KCNC2	MRPS21	RFTN2	ARID5B	GRIP2	ASPH	CACNA2D3	GRIK2	NAP1L1
TARBP1	PAM	KCNIP2	GRIN3A	IL1RAPL2	APMAP	TDRD3	SULF1	LOC105369212	OXR1	GLIPR1	OPHN1	TMEM14A	PRKCA	YWHAZ	MBD4	PLXDC1	KCNT2
ACVR1C	TYRO3	LOC105374973	MBOAT2	GPAT2	CDH12	ANKRD29	CCDC136	RAPGEF5	SORCS3	GPM6A	CSPG5	PFKP	ARHGAP20	GREB1L	LINC01314	LOC105371630	MGEA5
KIAA1468	FGFR2	ZNF536	STXBP6	ANKRD44	SLC26A4-AS1	PITPNC1	GAPDH	NECAB1	PDE1A	CLIC4	SRCIN1	ABCA10	CACHD1	KCNIP4-IT1	OBSCN	ZBTB20	ASTN1
SYT11	DOCK10	ITM2C	SATB1	NPAS3	MAGI2	B4GALT6	PCSK5	SLCO5A1	GAB1	SLC35F3	ST8SIA1	MIR100HG	ATP6AP2	MEF2A	CADM2	GAP43	STOX2
TRIM9	PTER	NAV1	TPBG	HOMER1	KCNQ1OT1	MAGED2	DIP2A	SLC26A4-AS1	TMEM47	MMP17	COX7A1	DNAH7	ARMC2	ERBB4	GABRA2	LINCR-0002	KLHL3
GAPDH	RNR2	CDH13	MTDH	SHC2	CADPS2	GAD1	ACVR2A	CNR1	TSHZ2	INPP5A	RNF165	RFPL2	MTBP	CFAP221	NUAK1	PTN	NBEA
ND4	ABAT	NAALAD2	COL5A1	DNAH7	SH3GL2	TMOD1	BRINP3	ELN	NEGR1	MIAT	INA	GPR22	FAM63B	SLIT2	CPNE8	VRK1	PCDH7
DIP2A	SPHKAP	PROX1	EDIL3	CABP1	LOC105369212	DNAJC21	MIR4500HG	LHFP	SLC2A13	FAXC	VWA5B2	PRMT2	SLC20A1	SLIT1	LOC105369334	SLC8A2	CISD1
LRRK2	MAST3	ITGB8	RARB	SHANK2	RAPGEF5	TNFRSF25	ERLEC1P1	RPH3A	ABI1	DLX6-AS1	MYOM1	MAN1C1	NR4A2	PDE2A	DDAH1	KATNAL1	IK
IL6ST	SLC1A3	LOC101929570	DLX6-AS1	GPR22	LOC105375151	PGK1	VIPR1	CD81	SELM	ZNF711	MPHOSPH8	CRH	KCNAB3	MYH11	SLC35F4	COL9A1	CD200
DGKB	NELL2	GNG2	PTPRB	CRH	NECAB1	FEZ2	GSE1	MGAT5B	LOC105374278	TRIM9	NCAM2	MIS18BP1	FXYD6	KCNT2	NHS	EMID1	P2RY13
RHBDD2	MAN1A2	GNAL	FAM107A	MIS18BP1	GUK1	MOBP	SEMA3E	ABI2	MAN1A2	NDUFS7	GRIN3A	PLXDC2	HLA-L	PDIA3	CLK4	FAHD2B	ZFP36L2
CCT2	SLC17A7	PAK1	OLFM3	PLXDC2	CNR1	SLC1A2	NEAT1	SLC7A14	HTR1F	SLC6A17	NSF	ZADH2	ATP10A	USP25	OSBPL3	PEA15	IPO5
SEMA3E	ND2	SYTL2	LOC102724802	GNAQ	ELN	PTPN3	MMP16	SLC38A6	VGF	FRMD4A	STOM	ZRANB2	ST8SIA1	MGEA5	LIMCH1	BCHE	PPIP5K2
RPL9P17	KCNIP1	SLC5A3	DIP2A	FBN2	GRIA2	BAIAP2	COBLL1	CACNA2D3	KIAA1217	ATP6V1G2	GLIPR1	STXBP4	GAD2	OS9	PLAGL1	LOC101929974	LOC100505715
NEAT1	PNOC	SAT1	IFT122	GAS7	RPH3A	CLEC16A	PCSK1	LOC105369334	CHN1	NCEH1	SLC38A3	CALCRL	VWA5B2	ASTN1	CPNE4	FERMT1	LUC7L
PPP1R21	VCAN	OXR1	NCEH1	SPOCK2	OSBPL1A	SCN3B	NOS1AP	CPNE8	RPS6KA2	GPM6B	GPM6A	MIR7978	FGFR1OP	ARL4A	ELL2	GABRA4	COPS4
NRIP3	AASS	SYN2	FAP	PPFIBP1	LANCL1	COL16A1	DLC1	NUAK1	KHDRBS2	ERMN	SLC35F3	GFOD1	GABBR2	PCDH7	FNBP1L	ADAMTS3	RCSD1
HSPA5	ZNF385D	SLC25A29	MYO5C	TVP23CP2	CAPRIN2	NDST3	RNF144A	MMS19	USP28	CSRNP3	MMP17	CD200R1L	WSB1	PMEPA1	COL14A1	FKBP3	BEND6
SPP1	SLIT3	PDE1A	CLDND1	AKT3	LHFP	SLC26A4-AS1	ROBO2	KIF1A	GRB14	MNS1	CDC14A	ATP13A2	LONRF2	LOC101928792	LOC105374056	ZBTB18	TMEM246
DLC1	KIAA1217	ZEB2	PCP4	MIR7978	DGKI	GRIN2A	NRSN1	PPP1R12A	LOC101929544	MMP16	SMCHD1	TLK1	MBOAT2	ACTN2	NPTX2	C1QL1	GOT1
ITFG1	CHN1	TMEM47	DGKB	MID1	MGAT5B	CADPS2	CTNNA2	SLC35F4	MYLIP	DCLK2	SELT	ADGRL3	STXBP6	LOC100996635	LOC105377336	RAPGEFL1	USP53
CYTB	COX3	NEGR1	CA11	ILDR2	ABI2	EYS	VSTM2A	CXCL14	TESPA1	SPP1	MIAT	BZRAP1	SATB1	CD200	ARHGAP21	PHLDB1	ZNF37A
BTBD11	NEFL	FGFR2	SLC22A9	UHMK1	IGFBP5	NECAB1	ADTRP	NHS	TESC	CACNA1D	TPGS2	KCNIP4	GLIPR1	IPO5	SPINT2	PPIP5K1	MEIS3
PALMD	PCDH9	DOCK10	CYP26B1	ETS2	SLC38A6	SH3GL2	BTBD11	OSBPL3	MIR99AHG	LOC105369188	FAXC	ZNF680	MMP17	FOXP2	NDFIP2	WNK2	TSC22D1
C14orf132	MAST4	RNR2	SEMA3E	KCNIP4	TERF2IP	CNR1	CHD3	LOC102724363	RNF19A	TMEM106C	DLX6-AS1	GALNT13	ANKMY2	CPLX3	FOXP1	LARP1B	CAP2
NDFIP1	TESPA1	ENPP7P4	MNS1	AKAP13	LOC105369334	GRIA2	PCDH20	CPNE4	RAP1GAP2	LURAP1L-AS1	SNHG3	EPHB6	ABCC3	LOC105375634	NDUFA4	MYRIP	UBA7
SLC24A4	TENM1	CDH10	MPP6	CD47	CPNE8	ABCG4	LOC105372129	ELL2	PCBP4	GGCT	LOC101929653	DIP2B	RHOT2	PPIP5K2	COL19A1	PPP1R13B	ROCK2
DPYSL2	DLGAP1-AS4	NELL2	COBLL1	SV2A	CADM2	LHFP	SLC24A4	WIF1	SMARCA1	NSMAF	PRKAR1A	FABP7	ARHGEF4	MSI2	STMN2	ADCY2	PRKCE
LINCR-0003	NDRG2	CNTN4	NRIP3	EPHB6	KIF1A	LOC105378792	GALNT16	FNBP1L	CDC5L	MCAM	ZNF711	FMNL2	MIAT	TOX2	ATP6AP1	SLC13A3	RAPGEF4
SSX2IP	MAF	SLC17A7	ANKRD36C	RAP1GDS1	NAPEPLD	LANCL1	MDFIC	STAMBPL1	LSAMP	RAPH1	TRIM9	SORBS1	PTGS2	LRRC39	ARL4C	RBM33	MAP1A
LOC100506674	PFN2	KCNIP1	PCSK1	FMNL2	PPP1R12A	NRBP2	RICTOR	PLAGL1	ETV5	MYCBP2	SLC6A17	IMPA1P	NTN4	MEIS3	LOC100506514	HTR2A	SOBP
AP1S2	PTK2B	PNOC	SPP1	BRK1	LRRC2	RAB3IP	LINCR-0003	SCG5	LOC100132813	VEZT	FRMD4A	ENPP7P2	DLX6-AS1	STARD13	TMEM74B	ZDHHC11	EFCAB7
LOC105373659	RALYL	RASGRF2	NOS1AP	NMU	CXCL14	SCD	NNAT	GCC2	SRM	AAK1	ATP6V1G2	SLC4A4	TARBP1	PLOD2	CACNA1B	PXDN	SOX5
KIAA1109	SNAP25	VCAN	DLC1	ARPP21	CLK4	CACNA2D3	NRP1	NPTX2	IL12A	PCDH20	NCEH1	PLK2	CUX1	SNTB2	NKAIN2	FDFT1	GRIA4
RDX	CSGALNACT1	AASS	NETO2	ANKRD55	EPHX2	LOC105369334	STXBP5	IQGAP1	ATRNL1	BAALC	TOP2B	RASSF7	MPP7	ROCK2	NKAIN3	RGS7BP	SRGAP2
DLGAP2	ATRNL1	ZNF385D	CENPC	FAM104A	NHS	GABRA2	GLCE	SPINT2	CSGALNACT1	PRKAR2B	CTSL	TEX2	SYT11	COL6A1	KCNQ4	RCAN2	SRGAP3
SLC10A4	HAPLN1	KIAA1217	ROBO2	CADPS	LIMCH1	NUAK1	HS3ST4	NDFIP2	FRY	LOC105375829	CSRNP3	IL11RA	LOC102724676	LOC100421344	KIAA1598	ABCA1	SULT4A1
DLX1	VIP	SPECC1	NRSN1	CSMD3	OSBPL3	CADM2	JPH1	FOXP1	ASPH	DPYSL2	CHST7	TRIM22	TRIM9	CHST15	STK4	TRMT11	DYNC1I1
RSRP1	AK5	CHN1	CTNNA2	VAV2	CPNE4	CPNE8	AP1S2	COL19A1	YWHAZ	SHROOM4	MNS1	C1orf168	TAOK3	SV2C	IL1RAPL1	CPNE9	STMN3
HS6ST3	FAM19A2	RPS6KA2	FLRT3	SLC4A4	ELL2	PPP1R12A	MAP3K8	STMN2	KCNIP4-IT1	TRIM36	MMP16	ZNF608	KRT17P1	PLXNA2	ARL6IP5	GABARAPL2	SMAD9
WASF1	RGS4	NEFL	BTBD11	PLK2	ADAMTS6	NHS	ENPP7P7	STAT6	MEF2A	LINCR-0003	DCLK2	PLCB4	ND4	ADARB2	IL1RAP	DYNC1H1	RAB6A
LINC00507	LHX6	NIPAL2	ABLIM1	ZNF608	CDC40	CLK4	LOC105370326	ATP6AP1	ERBB4	GPR37	OAF	APOL2	FAP	MBP	FZD3	NGRN	NEDD4L
LOC101927432	BSN	ABCC12	SLC24A4	PDP1	LOC102724363	EPHX2	DLX1	ARL4C	CFAP221	STXBP5	PCSK1	PDP1	IL6ST	KAZN	LOC105372768	CHML	CADM1
EFHD2	YWHAZ	LOC101929544	TRIM36	NGEF	STAMBPL1	HOOK2	GNPTAB	LPPR4	SLIT1	FLOT1	PAFAH1B1	OPTN	AKAP8L	PAPSS2	MYRFL	PRDX5	UBR3
WASF3	SYNJ2	TESPA1	LINCR-0003	TLN2	SENP7	CXCL14	HS6ST3	KCNH5	PDE2A	LOC100506674	CACNA1D	NGEF	CA11	GRIA4	GAPDHP66	CRYM	ATP2B2
USP32P1	PIK3R1	CBLN2	SSX2IP	LOC105378725	SCG5	OSBPL3	LINC00507	CACNA1B	SRP14	LOC101930276	WWOX	RPS3AP34	RPL19	LYNX1	TSPAN2	PLEKHA1	PTPRN
TCF4		MIR99AHG	ITGAV	CEBPD	GCC2	CPNE4	RAP1GAP	KIAA1598	MYH11	DLGAP2	STT3B	TLN2	MMP16	HSPA8	PAICSP4	SOD1	TPTE2P1
CAMK2A		LOC102724736	LOC100506674	GOLGA8A	NPTX2	LOC102724363	EFHD2	NMNAT2	PDIA3	SLCO3A1	RNF144A	LCORL	DCLK2	CDO1	TMSB4XP8	UNC5D	AGTPBP1
QKI		ZBBX	AP1S2	GRIA1	TM2D3	SENP7	PLXNA4	INPP4A	BMP3	LHPP	DDX58	GRIA1	NOS1AP	CADM1	KIAA1211L	SEC14L5	NME5
KIAA0020		CHI3L1	PTPN14	CCK	TMBIM4	WIF1	SLC30A3	FOXN3	USP25	NMUR2	PDHB	CCK	STT3B	ATP2B2	IPW	PLS3	AZIN1
C1orf61		NDRG2	CHGA	MIR124-2HG	SLC15A2	FNBP1L	DPY19L2P1	PEG10	ADAMTSL3	RASGRP3	MYCBP2	MIR124-2HG	NRSN1	LINC00299	COL18A1	ZNF462	MAGEH1
CDH18		PDE7B	RDX	ATP2B4	SPINT2	IQGAP1	TCF4	CIT	ASTN1	SMA4	AAK1	ATP1A2	GRHL1	ACTR2	ITM2B	FBXO34	MFSD10
COL24A1		MAF	EFNA5	ATP1A2	NDFIP2	HACE1	MEF2C	RAPGEF2	LOC105379054	AMOTL2	EPB41L1	ATP2B4	PELI1	CALB1	DOCK9	DDRGK1	FGF12
SPOCK1		CD63	LRRC8B	BAIAP3	FOXP1	NPTX2	FOCAD	SALL1	NBEA	POLR3F	PCDH20	BAIAP3	ANKRD13A	RAP2A	MTSS1	GRAMD3	PKIA
SYCP2		CALD1	SPTSSB	CSMD1	HTR2C	CALM1	TLK2P1	HIPK1	PCDH7	CEP112	PRKAR2B	LETM2	VSTM2A	ST6GALNAC5	SFMBT2	SATB2	ARHGAP5
NTNG1		ELAVL4	LOC105373659	C1orf115	STAT6	CCDC91	ELMO1	FZD3	PMEPA1	FOCAD	LOC105375829	ANKRD28	BTBD11	MAGEH1	FHOD3	CCDC25	DMD
FAM134B		TMTC4	ENPP7P7	AHR	ATP6AP1	ARHGAP21	QKI	ANKRD32	CA2	CAMK2A	PEX3	FTH1	ARNT2	FGF12	CELF2	TSPYL1	DNM3
SLC38A1		RALYL	GABRG2	DSCAM	ARL4C	STXBP1	PRICKLE2	PAICSP4	MAGED1	NMT2	COL5A3	CEP164	RTN4	DMD	BCAT1	XYLT1	CAMK1
TNIK		ROBO1	DLX1	FTH1	DHX36	NDFIP2	COL24A1	KIAA1211L	LOC100996635	LANCL1-AS1	TRIM36	ZMAT1	SCRG1	DAPK1	CFAP44	ANKRD30B	CKB
LDHA		SNAP25	LOC100420851	ANKRD18B	LOC101928842	FOXP1	SPOCK1	HS3ST5	FOXP2	C2orf80	LINCR-0003	CTNNAL1	SLC24A4	SCHIP1	TLE4	GPRC5B	SUPT16H
MAN1A1		VIP	GNPTAB	NPTX1	KCNH5	ABCF3	NTNG1	P2RX7	CPLX3	LINC00641	FLOT1	RUFY2	KIAA0930	DTNA	ANKRD44	KCNC2	DTNA
COX1		RGS4	HS6ST3	SLC17A6	NKAIN2	NDUFA4	TRHDE	ST6GAL2	TACR1	CELF5	RBX1	ANKRD18A	LOC105374057	MKLN1	SEC14L1	MPHOSPH9	ADCY1
NXPH2		NEUROD6	MARCKS	NAB1	PARD3	STAT6	LOC105369436	ITM2B	LOC105375634	SIPA1L2	LOC100506674	RTTN	LINCR-0003	AKAP9	HOMER1	TMSB4X	VPS13A
PLEKHA5		PIK3R1	LINC00507	LIFR	ALDH2	ARL4C	RYR2	IPW	MSI2	NT5DC3	GLCE	RAB3B	STXBP5	VPS13A	ARID5B	OXR1	KIFAP3
CCDC144A			ECE2	PCDH11X	ATG2B	EOGT	FUT9	NFIA	TOX2	NTNG1	SYCP3	SNTG1	FBXW8	LOC101927613	NPAS3	PDE1A	NT5C2
MYO16			RAP1GAP	RNASET2	KIAA1456	KIAA0922	TNIK	MTSS1	LOC100505715	HARS	AQP4	NR3C1	BHLHE40	RCOR3	TMEM9	TSHZ2	KCNJ3
LDB2			TRA	PRKCG	ZSWIM6	KCNH5	PRKAG2	FBXO32	TTN	PCDHB@	DLGAP2	BCO2	ATP6V1H	ATXN7	ARL6IP1	UBQLN2	SLC4A10
REV3L			LOC101927432	USP11	KIAA1598	UBA3	SEMA3D	UPP1	SPIDR	TPPP3	SLCO3A1	KCNV1	EXOSC9	DNAJC10	MTMR6	SRSF6	B4GALT6
WLS			WASF3	RAB3B	NMNAT2	NKAIN2	ABCC9	DGKG	LRRC39	LOC105369862	APCDD1	COL12A1	EEF1A1	CDS2	DNAH7	LRP1	LMF1
SYN3			MIR4697HG	KCNV1	INPP4A	NDUFB8	VSTM2A-OT1	OSBPL6	MEIS3	SLC38A1	RAB2A	FAM89A	HMGCR	KHDRBS3	SCN1A	NEGR1	PHYHIPL
NDN			DPY19L2P1	NR3C1	DGKH	PHLDA1	TMEM2	CELF2	STARD13	SPATA6L	TNS3	CFLAR	PTGER3	LMF1	SIRPA	CAMLG	SARS
APOD			USP32P1	COL12A1	FOXN3	KIAA1598	CCDC144A	REEP1	PLOD2	PRKAG2	FOCAD	TM6SF1	GABRG2	SLC39A6	ZCCHC12	CAMK2G	ADGRG1
MYO1B			MEF2C	FAM89A	TGFB2	DGKH	PPM1L	BCAT1	TSC22D1	MOAP1	CAMK2A	LOC147004	GNPTAB	PHYHIPL	CABP1	RPL3	OAT
RHOBTB3			RHOBTB2	CFLAR	CIT	IL1RAPL1	MYO16	IL1RAPL2	SNTB2	PWAR5	ITGB5	ERC2	WASF1	DNAJC21	MIS18BP1	CTSO	MAGI2
CUX2			CCDC39	RNPC3	ARL6IP5	FZD3	GDA	TLE4	ROCK2	OTOGL	C2orf80	SPATS2L	LINC00507	CD59	PLXDC2	MAN1A2	GRIA2
IGF1			DNAJC1	GLS	SALL1	TNRC6A	SLC18B1	SOHLH1	PRKCE	PLEKHA5	TOM1L2	PLEKHH2	RAP1GAP	COL16A1	GNAQ	HTR1F	LANCL1
ATP5A1			QKI	ERC2	RAPGEF2	GSAP	NPTXR	LOC105375415	RAPGEF4	LPPR1	LOC100507131	SHISA9	VSNL1	KIDINS220	FBN2	PPM1E	TMX4
DPY19L1			C1orf61	PCLO	FZD3	ANKRD32	DACH1	NPAS3	COL6A1	ME3	EYA1	SSBP2	ECE2	OSTM1	GAS7	THOC7	CACNA2D3
GRIK1			CDH18	SPATS2L	PEG10	PVALB	LOC105379106	HOMER1	CHST15	PPM1L	CELF5	DCAF6	UBC	GRIA2	SPOCK2	VGF	MAST1
SLC35F1			ZFYVE16	PLEKHH2	GSAP	GAPDHP66	SYN3	SRSF11	SV2C	REV3L	SIPA1L2	SEZ6	CDH18	CATSPER2	ATP8A2	PJA2	ABCA5
SST			COL24A1	SHISA9	ANKRD32	KIAA1211L	CELF2-AS2	DAB1	ADARB2	SNX5P2	VEGFB	TUBB	SPOCK1	TMX4	DLG2	NUCB2	HSF4
C8orf34			GABRB3	DCAF6	PAICSP4	IPW	BCAN	ARL6IP1	EGFEM1P	LAMP2	NTNG1	PDE9A	APEX1	SLC7A14	PPFIBP1	ZNF382	LIMCH1
NFAT5			PDE8B	SEZ6	CORO1C	ST6GAL2	DIRAS2	MTMR6	ARG2	PLEKHB1	HARS	THY1	SETBP1	LOC105369334	SGCZ	RASGRF2	JAKMIP3
SORBS2			NUDCD1	CRIM1	KIAA1211L	P2RX7	LY6H	DNAH7	ALDOC	DDX17	TNIK	FLRT2	NTNG1	PPP1R12A	SARAF	PTPRA	NDFIP2
CAMKK1			TRHDE	MED12L	IPW	CAMTA1	MYO1B	SIRPA	KAZN	CNTN2	LOC105369862	SMAD3	ICA1	LIMCH1	MIR7978	NIPSNAP3B	TCEAL2
NHSL2			PCDHB@	HECW1	ST6GAL2	UPP1	CUX2	ZCCHC12	PAPSS2	APOD	SLC38A1	CRHR2	EPB41	TMBIM4	TVP23CP2	CHN1	STMN2
ATP1B2			FUT9	KCNH7	P2RX7	MTSS1	C3orf58	CABP1	GRIA4	ABCB6	VAV3	PLXNB1	S100A10	NDFIP2	AKT3	RPS6KA2	LMBRD2
DRP2			TNIK	C8orf46	ITM2B	SFMBT2	TMEM178B	CRH	DYNC1I1	LY6H	SLU7	COBL	LOC105369862	STMN2	SLC22A15	KHDRBS2	ANKRD36
ND1			HECTD2	FAM171A1	CAMTA1	MAOB	VPS41	MIS18BP1	HEG1	TMEM178B	UBR4	ENC1	NXPH2	INPP4A	TMEM255A	GNAO1	ANKRD32
RXFP1			NXPH2	FLRT2	UPP1	FHOD3	DPY19L1	LPIN2	POLE4	ZNF484	MOAP1	TUBA1B	PLEKHA5	RAPGEF2	ETS2	ATP5J	CAMTA1
TLE2			OTOGL	SMAD3	MTSS1	SRRM1	GRIK1	PLXDC2	HSPA8	SMS	DTNB	EVL	RIT2	ANKRD32	ADGRL3	GRB14	OSBPL6
ADCYAP1			PRUNE2	TMEFF2	SFMBT2	AFAP1	NPY1R	GNAQ	NEDD4L	KCNQ5-IT1	SRSF7	DPP10	RASAL1	NLGN4Y	MAP1LC3B	LOC101929544	SCN1A
GPR158			MYO16	GABRA5	AFAP1	CELF2	KCNC1	SPOCK2	CDO1	ATG4C	EFEMP1	CASC15	GDA	COL18A1	BZRAP1	CORO6	BLCAP
LOC105375097			CCDC144A	ENC1	CELF2	OSBPL6	SLC35F1	SARAF	ANO4	MAG	PWAR5	SCG2	ERC2-IT1	DOCK9	KCNIP4	TESPA1	FAM69B
AKAP5			LDB2	COBL	REEP1	BCAT1	SST	AKT3	ATP2B2	ATP6V1A	OTOGL	GRIP2	LOC105379106	NFIA	CDK14	RNF19A	LOC101927151
HOPX			NPTXR	DPP10	OSBPL6	CFAP44	FNDC5	MIR7978	KIRREL	PCDHA@	PLEKHA5	DAB2	WLS	MTSS1	SV2A	NDRG2	P2RY12
SOX2-OT			REV3L	EVL	BCAT1	ATP5B	SORBS2	TVP23CP2	TPTE2P1	E2F3	ME3	PDZD2	MARS	FBXO32	TMEM130	SULF2	MAP1LC3B
RELN			ANKRD6	NEK3	DHRS7	TLE4	DOPEY2	LOC101927151	MET	VDAC3	PPM1L	PHLDB2	NDN	CELF2	SMYD3	RAP1GAP2	KCNIP4
PTCHD4			LOC105379106	GCA	TLE4	DHRS7	CBLN4	CCPG1	RAP2A	RHBDL1	PAX6	LOC105377591	DDX17	SLC37A3	KCNAB1	BAMBI	NGFRAP1
ENTPD3			ARF5	GRIP2	SOHLH1	IL1RAPL2	HIVEP2	ETS2	ST6GALNAC5	STX1A	WLS	GYG1	VTI1B	SOHLH1	SKIL	NAP1L5	SUCLG1
PLCXD3			FAM213A	PDZD2	LOC105375415	RPS6KA3	PAK3	KCNIP4	ARHGAP5	CHRM3	ARF5	R3HDM1	QTRT1	LPIN2	ARPP21	C11orf80	TMEM130
DOCK4			DIRAS2	COL25A1	NPAS3	HOMER1	LOC105373877	AKAP13	KIZ	NPDC1	PLEKHB1	SMARCD3	DIRAS2	SCAI	KIRREL3	LOC100132813	CLU
CPE			LY6H	PHLDB2	HOMER1	MTMR6	RXFP1	NFIX	DMD	PDE10A	DDX17	EPB41L4B	SNORD115@	KCNIP4	ANKRD55	RBFOX2	CADPS
LRP8			NOVA1	CALY	ULK3	SCN1A	TLE2	SFXN5	FILIP1L	C8orf34	NDN	MGLL	NOVA1	AKAP13	CDK6	FSIP1	FAM104A
FTL			IGF1	TCF25	DAB1	SIRPA	CD53	CD47	EEPD1	FNDC5	CNTN2	CST3	MOXD1	LOC105379067	SORBS1	ZMAT2	CSMD3
SGK1			VPS41	R3HDM1	GPATCH8	CABP1	GPR158	LOC105379067	PKP2	KAT2B	H2AFY	SLC26A11	STX2	TMEM130	PLK2	KIAA1524	PLCB2
PNMAL1			DPY19L1	SMARCD3	ARL6IP1	CGN	GUCY1B3	CLU	DAPK1	CAMKK1	LY6H	PGBD1	IGF1	KCNAB1	TCF12	PRKACB	TCERG1
STXBP5L			PUS7L	SLC20A1	MTMR6	GPR22	HOPX	SKIL	NLN	MKKS	NBPF26	PCDH17	USP43	CLU	LOC285097	CYP2J2	PDP1
ITPR1			GRIK1	KCNAB3	DNAH7	CRH	OMG	FMNL2	DTNA	C1orf216	EZR	OPHN1	ITGA11	FAM104A	C14orf37	YWHAZ	NGEF
ZBTB20			KIF16B	FXYD6	ZCCHC12	MIS18BP1	RELN	ARPP21	MTURN	ATP1B2	TMEM178B	SRCIN1	GRIK1	CSMD3	ZNF608	KCNIP4-IT1	WDR60
LINC01105			C1S	EPB41L4B	CABP1	PRKG1	CNTN3	SDK2	VPS13A	BEST1	EHD3	ST8SIA1	STX1A	ABCC1	HMGB1	ASH1L	ENO1
PPFIA2			CHRM3	CALM2	CRH	PLXDC2	SOX2-OT	ZNF706	AARD	TLE2	ATP6V1A	SLC4A8	NPY1R	TCERG1	MYT1	ACTL6B	CCK
PRKCB			ZNF804A	PHACTR2	MIS18BP1	DIXDC1	CREB5	INHBA-AS1	POP1	OLMALINC	STX1A	GAD2	ZNF804A	PDP1	TEX15	MEF2A	ATP2B4
LOC440040			PDE10A	FLT3	LPIN2	GNAQ	DOCK4	CDK6	KIFAP3	CDC42	CHRM3	NCAM2	SYBU	NGEF	OPTN	DCTN3	CSMD1
PGRMC1			SST	MFSD4	SCAI	GAS7	LRP8	FAM104A	DNAJC10	NCKAP1	PDE10A	GRIN3A	SORBS2	KCNJ2	NGEF	YPEL5	ANO5
GABRG1			C8orf34	OPHN1	SPOCK2	PPFIBP1	RORB	SORBS1	OGT	HOPX	ENTPD4	LONRF2	CAMKK1	WDR60	CD24	CFAP221	ANKRD28
RGS12			ST3GAL6	FBXW7	PPFIBP1	DLG2	CPE	LOC105379396	CDS2	SYNGR2	ST3GAL6	STXBP6	CDKL2	SCARA3	TLN2	SLIT2	MRPL32
PTN			CBLN4	CEMIP	TVP23CP2	FBN1	BIRC3	TCF12	KHDRBS3	TBC1D12	WDR54	SATB1	FOSB	CSMD1	CTSB	ZNF273	ADGRB1
LAMP5			PAK3	GAD2	SARAF	TVP23CP2	NRCAM	HMGB1	B4GALT6	CPE	KAT2B	GLIPR1	CDK10	C1orf115	CA13	SLIT1	NPTX1
SPCS1			ATP1B2	GABRD	ILDR2	MIR7978	LMO7	PLCB4	LMF1	FTL	CAMKK1	C15orf41	HINT1	ADGRB1	SLC7A2	BLOC1S2	RTN3
SERPINE2			NREP	GNG4	ETS2	ILDR2	LOC101927885	ZNF608	PHYHIPL	UCHL1	MMP28	AADAT	RAB40B	NPTX1	PTPRE	PDE2A	SSFA2
EVI5			CD53	RSPO2	AKAP13	CCPG1	LINC01105	NPTN-IT1	DNAJC21	CNNM1	ATP1B2	PIWIL1	SH3GL3	ZMAT1	CDCA7	RPS19	GLS
ACSL6			HERC1	INPP4B	CDK14	CYC1	KCNA3	PDP1	COL16A1	LSS	BEST1	LOC105379219	CBLN4	TRPM3	GRIA1	NAP1L1	N4BP2L1
COL9A1			HOPX	RUNX1T1	SFXN5	LOC101927759	PRKCB	OPTN	MAGI2	NTRK2	CRBN	DLX6-AS1	ATP1B2	RTN3	MIR124-2HG	CDK17	ARHGAP24
SOX6			SOX2-OT	GRIN3A	LOC105379067	MAP1LC3B	RGS12	NGEF	KIDINS220	PWAR1	TLE2	CUX1	ND1	ANKRD17	CCK	SSBP1	ASAP1
LOC101929617			RELN	PSD3	SV2A	KCNIP4	LAMP5	MAP2K1	TNFAIP8L3	NRCAM	CDC42	MPP7	RGS7	TM6SF1	ATP2B4	ANKRD46	LZTS3
TUBA1A			CNTN3	MPHOSPH8	GALNT13	AKAP13	SOX6	CEBPD	CACNA2D3	GRIK2	SLC6A11	GAS6	RXFP1	GLS	KIF21A	CALCOCO1	THY1
OCIAD1			ENTPD3	STXBP6	EPHB6	CDK14	RAB26	SLC7A2	LOC105369334	OGDHL	TOB2	PTPRB	GPR158	PLEKHH2	BAIAP3	LOC105379054	KCNH7
PCP4L1			PLCXD3	SLC6A7	TMEM130	BDH2	PPM1H	WDR60	PPP1R12A	TFEB	LOC100126584	OLFM3	PRKCZ	ADARB2-AS1	CSMD1	NBEA	ACD
LOC101929974			DOCK4	SATB1	CLU	SV2A	CCDC85A	CCK	LIMCH1	PLXDC1	CPE	TMEM181	CEP162	LZTS3	RIMS2	ZNF331	CEP70
RAB3C			LRP8	GLIPR1	FMNL2	KCNAB1	PPM1K	MIR124-2HG	PLAGL1	LOC105371630	UCHL1	ANK3	SOX2-OT	SPRY2	C1orf115	CDKN2D	BEX1
TSPAN3			RORB	PAQR3	ARPP21	RGS5	SCML1	ATP1A2	TMBIM4	GAP43	CNNM1	DIP2A	ENTPD3	GRIP2	ATP1A2	TTC1	CSMD2
HSD3BP4			TRO	GPM6A	INHBA-AS1	FMNL2	SLC4A3	TTC28	NDFIP2	ZBTB20	LSS	PHF20L1	RPL12	ATP6AP2	ANKRD18B	SPRY4	COBL
ADAMTS3			PPP3CA	TPBG	MAPK4	BRK1	LOC101929974	CSMD1	TMEM74B	EIF1B	LRRTM3	ATP6V1G2	PTCHD4	APP	FTH1	DSEL	TARSL2
GPX4			TBC1D1	EPB41L2	ANKRD55	ARPP21	NWD2	C1orf115	NKAIN2	RAPGEF3	SH3BP2	TP53I11	PLCXD3	ACADL	NPTX1	LOC101928792	ATP6AP2
HSP90AA1			SGK1	EDIL3	CADPS	ZNF706	UTRN	RIMS2	KIAA1598	RBPJ	NTRK2	LRRK2	GFRA1	SLC4A8	TYW1P1	DYNC2LI1	FRRS1L
DPYD			HHATL	TPM2	SORBS1	NDUFA12	RAB3C	FTH1	HIPK1	LINCR-0002	PWAR1	BRINP3	UCHL1	RUNX1T1	CTNNAL1	CISD1	YIPF5
LRMP			LMO7	NTN4	BEND5	CADPS	HSD3BP4	AFF2	ANKRD32	PTN	PSMB4	CCDC80	GBE1	SLC6A7	2021-03-01	KIAA1551	APP
PHLDB1			GRIK2	GPC6	R3HDM2	FAM104A	TMEM178A	DKK3	ACACA	VRK1	NRCAM	PCP4	ACO1	TUSC3	FAM84A	PON2	CYBB
KIT			LOC101927560	DLX6-AS1	HMGB1	KCNA2	GABRA4	NPTX1	COL18A1	ACSL6	GRIK2	GPM6B	PNMAL1	HDAC9	NAB1	CD200	HLA-DPA1
ETV1			ZBTB20	SEPW1	ZNF608	NEFH	LOC105378765	SLC17A6	DOCK9	FTH1P20	PLXDC1	ERLEC1P1	NTRK2	NTN4	CEP164	LOC100996635	SCN2A
LOC105376404			LINC01105	DOCK11	TENM4	SLC4A4	ADAMTS3	CTNNAL1	MTSS1	STK38L	ZBTB20	WDR19	PLA2G4A	PTPRB	2021-03-03	IPO5	CCSER1
IQCJ			KCNA3	OLFM3	SERPINI1	PLK2	PQLC3	SLITRK4	OSBPL6	PSIP1	GAP43	VIPR1	PIP5K1B	FAM107A	PRKCG	LOC105375634	LRRC37B
CACNB2			TTC9B	KCNT1	PLCB4	TCF12	DPYD	ANKRD18A	CELF2	ORC4	EIF1B	GSE1	SGSM2	LRRK2	ANKRD18A	LOC100505715	SLC4A8
ATP6V0B			LOC440040	CCDC136	OPTN	R3HDM2	KIT	USP11	SCN1A	PPM1K	PPFIA2	NGLY1	GAP43	EXOC6	IQCK	TTN	ADGRA1
ROS1			LINC01202	NRDE2	PDP1	HMGB1	ETV1	RTN3	CRH	LOC101928307	RAPGEF3	SEMA3E	LINC01105	PCP4	RAB3B	TMEM246	SRGAP2B
FAM19A1			GABRG1	TAOK3	NGEF	SERPINI1	LOC105376404	ANKRD29	LPIN2	ACTB	LINCR-0002	NEAT1	PGRMC1	MIR4500HG	SASH1	CHN2	RUNX1T1
MGST3			LINCR-0002	SPATS2	KCNJ2	PDP1	GATM	SASH1	ETS2	LOC101929974	PTN	AKAP6	GABRG1	PPP1R21	KCNV1	GOT1	THRB
PRNP			RGS12	PCSK5	CD24	OPTN	SERPINB6	KCNV1	MAP1LC3B	GABRA4	PNPLA7	COBLL1	RGS12	NRIP3	NR3C1	USP53	PAQR3
CXXC4			PTN	PHF20L1	VWDE	NGEF	PTPRR	NR3C1	KCNIP4	RAPGEFL1	VRK1	CTNND2	LAMP5	COBLL1	SNTG1	MEIS3	TUSC3
CNIH1			LAMP5	DIP2A	PCYOX1	ATP5G1	GRM7	COL12A1	AKAP13	PHLDB1	ACSL6	SOX4	STK38L	SORCS1	METAP1D	TSPAN5	ITGAX
ADCY2			SERPINE2	CLDND1	PTPRE	MAP2K1	ROS1	ZNF449	NGFRAP1	CDK18	SLC8A2	PCSK1	SLC2A3	ROBO2	RTN3	JAKMIP2	RIC3
NTRK3			COL9A1	PCP4	LCORL	TBC1D4	FAM19A1	TM6SF1	KCNAB1	PPIP5K1	FTH1P20	CD200R1	SUSD4	CYTB	COL12A1	STARD13	TARBP1
NXPH1			SOX6	DGKB	CCK	ABCC5	2021-09-11	ERC2	CLU	GJB1	KATNAL1	ANKRD20A5P	SOX6	NINL	CACNG3	CAP2	SEPW1
RND3			SPEF2	GPM6B	ATP1A2	CEBPD	IGSF21	SPATS2L	CSMD3	WNK2	EMID1	DLC1	RAB26	LINC00632	TIAM1	EPS15	MS4A7
SPARCL1			RAD54B	VIPR1	ATP2B4	GOLGA8A	MCTP1	PLEKHH2	ABCC1	LARP1B	PSIP1	SORCS1	SPEF2	CHD3	GLS	ROCK2	YLPM1
GUCY1A2			SLC4A3	GSE1	TTC28	PTPRE	ENPP7P10	ADARB2-AS1	R3HDM2	GRM7	LOC105370587	BTBD3	LOC105374516	SMG1	ERC2	PRKCE	KCNT1
PTPRT			PCP4L1	FRMD4B	CSMD1	KCNS3	NXPH1	SHISA9	NGEF	RABGAP1L	LOC101929974	MYH3	COL11A1	MYH9	COL4A2	C18orf25	TAOK3
LUZP2			LOC101929974	ADCY8	RIMS2	CDCA7	FAM198B	DCAF6	WDR60	COG6	PFKFB3	LDLRAD4	POSTN	GCNT2	ADARB2-AS1	CCP110	PLEKHA6
SYT4			UTRN	MMP16	C1orf115	CCK	GOLIM4	ASAP1	CCK	MYRIP	GABRA4	ITFG1	LOC102724068	DST	NRP2	MAP1A	RAB24
LGI1			UNC13C	DCLK2	CALR	ATP1A2	ID2	SSBP2	ATP2B4	FAM19A1	FKBP3	RNF144A	HABP4	SSX2IP	SYT1	PLXNA2	AKAP8L
HLA-A			RAB3C	NRIP3	FTH1	ATP2B4	SLC8A1-AS1	SEZ6	CSMD1	CPQ	TCF7L2	ROBO2	ACTB	CHGA	N4BP2L1	ATP5I	GPHN
PEBP1			TSPAN13	COBLL1	DKK3	ATP5C1	PTPRD	MED12L	C1orf115	PPP1R13B	PHLDB1	PTPRO	TPMT	RDX	HECW1	INTU	CTNND2
LAMB1			C9orf3	ANKRD36C	NPTX1	ANKRD28	OPRM1	LZTS3	NPTX1	MCTP1	CELSR2	NRSN1	NWD2	RASSF8	C8orf46	GRIA4	MYO5A
ANKRD62			KCNB1	PCSK1	SLC17A6	RIMS2	CACNA1E	LOC105374354	LIFR	TRAPPC11	PPIP5K1	ZDHHC21	ZNF721	SLC10A4	SMAD3	SRGAP3	LPAR6
KLHL5			HS3ST3B1	SORCS1	CTNNAL1	C1orf115	ADGRV1	C8orf46	FAM161A	ADCY2	FAM49B	CYTB	UNC13C	RSRP1	TMEFF2	EFS	PNMA1
B3GALT2			LRMP	BTBD3	SLITRK4	DSCAM	ANKRD62	FAM46A	TM6SF1	NXPH1	LARP1B	VSTM2A	NYAP2	HS6ST3	PIK3R3	SULT4A1	ROBO2
ATP6V0C			PHLDB1	EDNRA	FAM84A	FTH1	LAMB1	SMAD3	GLS	GUCY1A2	GRM7	MYCBP2	HSD3BP4	LINC00507	CACNA1C	DYNC1I1	CTNNA2
FGFR1			KIT	NETO2	PTDSS1	SLC25A3	KLHL5	TMEFF2	NDUFA1	HMP19	FYN	FLVCR1	TUSC7	BMP2	ENC1	PKIG	CRELD1
ANKRD12			ETV1	ITFG1	ANKRD18A	ANKRD18B	B3GALT2	PIK3R3	ADARB2-AS1	SLC16A7	ZNF365	ARNT2	CDC37	EMC7	LMO2	STMN3	B4GALNT1
SEMA6D			DAAM1	TBL1XR1	LOC100421401	DKK3	FGFR1	ENC1	N4BP2L1	PCNXL2	COG6	PPP2R5B	RPL37	DPY19L2P1	TMEM50B	HSPA8	RTN4
LOC105377390			PTPRR	RNF144A	RTN3	NPTX1	ANO3	TMEM50B	ASAP1	GSTM3	MYRIP	BTBD11	RAPGEFL1	USP32P1	FADS1	CTTNBP2	LINC00632
PLP1			ZNF365	ROBO2	USP11	SLC17A6	DCLK1	TUBA1B	LZTS3	2021-09-08	FAM19A1	TMEM44	DPYD	TCF4	DPP10	WASL	CHD3
SCAMP1			BAZ2B	KCNIP3	SASH1	NAB1	LOC105377087	JAM3	RUNX2	HTR2A	CPQ	FAM81A	TMEM155	PPP1R16B	SRSF11P1	NEDD4L	UNC13A
SIPA1L1			FAM19A1	ZDHHC21	KCNV1	EFR3B	SEMA6D	DPP10	KCNH7	PLP1	IER3IP1	C14orf132	KIT	GLRA2	GCA	GARNL3	PTPRN2
PXDN			CXXC4	RNF150	METAP1D	RNASET2	NTM	SCN7A	SPRY2	PXDN	IGSF21	MYH9	TOMM7	QKI	GRIP2	ATP2B2	GRM5
2021-09-15			MCTP1	VSTM2A	SNTG1	ANKRD18A	ZFPM2	GCA	WNT10B	CTDSPL	MCTP1	ABLIM1	ARPC2	LOC102724069	GLUD1	PTPRN	SSX2IP
CTDSPL			NXPH1	AAK1	COL12A1	PHKA1	CKMT1B	SCG2	GRIP2	RGS7BP	LRP11	NDFIP1	LOC105376404	COL24A1	STXBP5-AS1	ACTR2	SYP
VWC2L			GOLIM4	RTN4	CACNG3	RAB3B	CES4A	ADAM33	PRKCA	RARS	NXPH1	PTPRN2	MTF2	MAPK10	CDHR3	AGTPBP1	SRRM3
CNTNAP4			EPHA4	LINC00632	TM6SF1	KCNV1	MLXIPL	GRIP2	ATP6AP2	TRMT11	GOLIM4	SLC24A4	GUSB	FUT9	ARHGAP20	MET	ARHGEF7
RBMS3			TMEM132B	PCDH20	GLS	NR3C1	UNC13B	STXBP5-AS1	DNAH14	CPNE9	NBPF14	LOC101927741	PRNP	CACNG8	OMG	ZMYM5	ASNS
C8orf4			FAM198B	MYH9	ERC2	COL12A1	MAGI1	PRKCA	LACC1	NEBL	GUCY1A2	NSG1	2021-09-11	COX1	PDZD2	NME5	DPY19L2P1
CASD1			SPARCL1	C14orf132	SPATS2L	SSFA2	MRAP2	ARHGAP20	SCN2A	NGRN	TET1	COL5A3	PPP1R15A	LOC105379106	ATP6AP2	LINC-PINT	TCF4
INPP5F			SYT13	ABLIM1	PCLO	CACNG3	HPCAL1	ATP6AP2	CCSER1	ATP1B3	HMP19	CES3	SLC9A7	DIRAS2	COL25A1	ST6GALNAC5	ZDHHC11B
NLK			RND3	PRKAR2B	PLEKHH2	CFLAR	FAM171B	CALY	LINC01122	CHML	SLC16A7	TRIM36	CXXC4	LYST	CALY	THUMPD1	ETFDH
APC			GUCY1A2	PTPRN2	ADARB2-AS1	TM6SF1	LOC105373224	PHLDB2	GNG4	SMC4	PCSK1N	STXBP5	DDHD2	GRIK1	PHLDB2	SKAP2	KRT222
TAC3			SLC16A7	SLC24A4	DCAF6	ANKS1A	KCNMB4	COL25A1	ADGRA1	CRYM	GSTM3	SSX2IP	NXPH1	NPY1R	KCNMA1	COX4I1	SPTAN1
CRYM			LUZP2	NSG1	ANKRD26P3	FRMD5	PCDH8	KCNMA1	RUNX1T1	RWDD2A	EIF1AX	GLCE	FAM198B	ZNF804A	STK39	ARHGAP5	ADAM11
LOC105373009			SESN3	COL5A3	SEZ6	GLS	LOC105373009	PPIB	SLC6A7	SEMA4B	NAPG	HS3ST4	ID2	SORBS2	PNISR	FILIP1L	FBXL2
SOD1			HLA-A	TRIM36	SYT1	PRDX2	DPP6	R3HDM1	HDAC9	CNTNAP5	HTR2A	AP1S2	CDH8	CBLN4	R3HDM1	AARS	MAPK10
DGKD			CACNA1E	IGSF11	CCNB1IP1	PCLO	CNTNAP5	APP	PARP8	UNC5D	ACAP3	LOC105373659	TIAM1	ND1	APP	SH2D5	FUT9
CNTNAP2			LAMB1	LINCR-0003	LZTS3	RYR1	CNTNAP2	HLA-DPA1	PTPRB	LOC105374973	PXDN	CHGA	CRTAC1	RXFP1	RPLP0	CYB561	LAPTM5
PCDH15			KLHL5	LOC100506674	KBTBD6	COL4A2	UNC5D	FXYD6	SOX13	PXK	2021-09-15	LRRC8B	SLC16A7	BRINP2	FXYD6	DAPK1	XKR6
KCNIP2			FGFR1	PTPN14	HECW1	DCAF6	OLFML2B	EPB41L4B	GAPDH	DNM1L	PRKCI	NPSR1-AS1	EPB41L3	ENTPD3	MGLL	NKAIN4	CACNG8
SEC14L5			ANO3	LOC105370442	FAM171A1	N4BP2L1	KCNIP2	PHACTR2	PLEKHA6	MALT1	RGS7BP	AQP4	HMP19	DOCK4	LOC105376758	DGCR5	FSD1
PSRC1			HTR2A	AP1S2	FLRT2	CCNB1IP1	LOC105374973	MFSD4	LRRK2	LOC105376256	RCAN2	ENPP7P7	CACNA1E	SGK1	MPDZ	CKB	AGFG1
TIMP2			LOC105377390	RDX	SMAD3	AK9	TIMP2	IRF2BP2	LOC100131564	SH3BGRL2	ABCA1	MAP1B	ZWINT	LPPR5	MFSD4	ADCY1	DIRAS2
LOC105374973			NTM	AQP4	GABRA5	CRIM1	ANKRD33B	OPHN1	EXOC6	SLC25A13	TRMT11	DLG5	CNTN6	PHF14	LINC01122	MTURN	STX2
ATP1A1			PTGDS	SRRM3	CUTA	MED12L	ZNF536	FBXW7	PCP4	RNASE1	APC2	PTGER3	KLHL5	ITPR1	FBXW7	AKAP9	GNB5
ZNF536			PLP1	GABRG2	ENC1	CNTNAP3	LOC105370610	ST8SIA1	PPP1R21	FBXO34	CPNE9	LOC105370326	ATP6V0C	ANO1	ST8SIA1	VPS13A	PUS7L
MBNL2			SIPA1L1	DLX1	TMEM50B	RUNX2	CDH13	JAM2	NRIP3	UTP6	NEBL	LOC100420851	IMPAD1	L1CAM	CC2D2A	ATP10B	VAMP2
TOX			PXDN	RSRP1	DPP10	C8orf46	MAGI2-AS3	GAD2	COBLL1	RASAL2	NGRN	LINC00507	TAGLN3	LOC440040	CACNA1I	NCKAP5	KCNC1
ITM2C			NBPF1	LOC105370326	POLB	HECW1	MMD	INPP4B	USP40	GRAMD3	ATP1B3	RAP1GAP	SEMA6D	SERPINE2	JAM2	KIFAP3	HOOK1
LOC105370610			CKMT1B	HS6ST3	TMEM35	CAPN2	PROX1	GABBR2	SORCS1	TRAK2	APC	ADAMTS12	LOC105377390	RBM26	GAD2	KCNJ3	SORBS2
PTPRM			CTDSPL	WASF1	SCG2	FLRT2	SYNPO2	NCAM2	STARD9	SATB2	CHML	ARHGEF7	NTM	SYNDIG1	GNG4	SLC4A10	CDKL2
C11orf87			CES4A	LINC00507	ADAM33	SMAD3	RNASE1	PSD3	NINL	GNAL	KCTD15	EFHD2	THTPA	TOX3	COX7A1	CCDC50	SH3GL3
PROX1			VWC2L	ECE2	GRIP2	TMEFF2	SCG3	RUNX1T1	CHD3	CCDC25	ENPP4	PLXNA4	SIPA1L1	SPEF2	GABRD	LMF1	MYEOV2
ND5			RGS7BP	ARHGEF7	ABHD14A	JAK1	SLC25A27	GRIN3A	LINC00632	ANKRD30B	ERV3-1	ASNS	LOC105371692	LOC101929617	PDSS1	RAB31	ENTPD3
CNTN1			UNC13B	EFHD2	STXBP5-AS1	GABRA5	GULP1	SEC62	SMG1	GPRC5B	CRYM	SLC30A3	LOC100420743	CCDC85A	IFI6	PTPN3	LOC101926917
RNASE1			CNTNAP4	PLXNA4	PDZD2	ENC1	DIAPH2	SATB1	GRM5	ARHGAP32	PLEKHA1	DPY19L2P1	RGS11	NWD2	INPP4B	ATP2C2	NR2C1
SCG3			RCAN2	WASF3	ATP6AP2	COBL	SEMA3A	GLIPR1	GCNT2	C19orf66	SOD1	TCF4	CKMT1B	CPEB4	GABBR2	DYNLT3	CYFIP1
DDRGK1			SDR16C5	DPY19L2P1	CALY	TUBA1B	DCC	EPB41L2	SSX2IP	KCNC2	TNPO1	SLC12A2	CES4A	NYAP2	WSB1	ADGRG1	TRO
GULP1			FLJ41278	USP32P1	PHLDB2	TMEM50B	FSTL5	HDAC9	RASSF8	MPHOSPH9	ZNF483	MEF2C	UNC13B	TSPAN3	PSD3	COL16A1	NRSN2
DIAPH2			LOC105373768	TCF4	GRIN2B	JAM3	KCNC2	RCN2	SLC10A4	OXR1	PLCG1	PLS1	NEBL	FGFR1OP2	GRIN3A	MAGI2	LPPR5
HSP90AB1			CPNE9	SLC12A2	HRH3	DPP10	PDS5B	MIAT	RSRP1	TMSB4X	MXD4	TLK2P1	INPP5F	TSPAN13	RUNX1T1	TMEM242	MAN2A2
TMBIM6			NEBL	RHOBTB2	R3HDM1	SCN7A	SAT1	DLGAP1	HS6ST3	SORCS3	CNTNAP5	ELMO1	PASK	C9orf3	NCAM2	IPO7	KIF1B
CLCN3			NETO1	ELMO1	MALAT1	GRIP2	OXR1	NTN4	LINC00507	PDE1A	UNC5D	CAMK2A	CACNA1A	CNTRL	SLC6A7	ANGEL1	LMO7
CCDC144NL			MRAP2	CAMK2A	MARCKSL1	DUSP10	SORCS3	DLX6-AS1	WASF3	GAB1	SEC14L5	QKI	MAGI1	PRNP	STXBP6	IRF9	RTF1
SRPK1			CHML	QKI	RNF180	STXBP5-AS1	PDE1A	PTPRB	LOC101927432	EXOC4	LOC105374973	ATXN7L2	MIR5047	YWHAH	SATB1	CATSPER2	ITPR1
CCDC25			TAC3	SPTAN1	CTGF	TARSL2	GAB1	FAM107A	DPY19L2P1	SMAP1	ANGPTL4	PDCD5	TMEM175	RGMB	SLC35F3	EPN2	LILRB1
GRAMD3			PCDH8	COL24A1	KCNAB3	ARHGAP20	ZEB2	OLFM3	TCF4	PAM	TRPS1	MLLT3	TUBA4A	EPHA4	EPB41L2	SLC7A14	TTC9B
SYTL2			DGKD	GABRB3	FXYD6	MAPK1	PAM	MPPED2	QKI	LITAF	EFEMP2	ADAM11	PCDH8	PTPRT	PARP8	CACNA2D3	LOC440040
LOC105369470			PCDH15	EML6	MFSD4	PDZD2	TMEM47	RPS29	LOC102724069	TSHZ2	PXK	COL24A1	DPP6	HLA-A	RCN2	PDXP	SERINC3
FSTL5			KCNIP2	HNRNPU-AS1	LINC01122	CALY	C18orf61	SYT11	CHRDL1	NEGR1	UG0898H09	SPOCK1	UNC5C	CACNA1E	MIAT	PPFIBP2	DZIP1
SLC5A3			UNC5D	PDE8B	FBXW7	DNAH14	TSHZ2	TRIM9	COL24A1	SLC2A13	ACTR6	EML6	RIMS3	LAMB1	NTN4	MAST1	NDUFA5
ARHGAP32			LOC105374973	KCNK1	GABRD	R3HDM1	KIAA1549L	UBE2E2	ERP29	CAMK2G	SH3BGRL2	SYCP2	OLFML2B	B3GALT2	PTPRB	LOC105369334	SPEF2
TM9SF2			TIMP2	TRHDE	IFI6	LDHB	NEGR1	ND4	NCOA2	GABBR1	FAM184A	GABRA3	KCNIP2	ACSL3	SOX13	ABCA5	OCIAD1
SAT1			PXK	NTNG1	GABBR2	RNF180	CMYA5	LOC102724802	GDA	RPL3	AGAP2	MAPK10	SEC14L5	CKMT1B	OLFM3	HSF4	CPEB4
PPT1			ZNF536	EPB41	PSD3	KCNAB3	FGFR2	MC4R	LOC105379106	LOC105374278	PYGM	NTNG1	TIMP2	FOXRED2	MPPED2	LIMCH1	REEP2
SYN2			MBNL2	ST8SIA4	SLC6A7	FXYD6	PDZRN4	B3GALNT1	STX2	SLC12A8	FBXO34	TRHDE	ATP1A1	UNC13B	SULF1	PLAGL1	TSPAN13
ALDOA			TOX	FUT9	NSF	RASSF8-AS1	CAMK2G	LRRK2	LYST	TRIM2	RASAL2	EPB41	ZNF536	CASD1	RBM48	NDFIP2	SLC2A5
ZEB2			NAV1	CTBP2P8	SEC62	CALM2	RAPGEF6	MYO5C	GRIK1	MAN1A2	GRAMD3	TRDMT1	DNAJC7	GTF3A	KIAA1468	TCEAL2	NPTN
RTN1			ARFGEF3	LOC105369862	SATB1	LOC105376758	TNNT2	EXOC6	GDF11	HTR1F	GNAL	RYR2	CHMP1B	USP45	TRIM9	STMN2	PPP2R2C
KCNQ3			FRYL	TNIK	EPB41L2	ACADL	PGM2L1	BRINP3	NPY1R	PPM1E	SATB2	MSMO1	GALNT14	C5orf42	ANKH	UBE3A	HLA-DRA
TYRO3			LOC105370610	PRKAG2	TUSC3	FLT3	ANKRD36B	IL6ST	PRKG2	PARP2	FNIP2	LDHA	ANXA5	PSRC1	PLEKHA6	IQSEC3	CLEC7A
TSHZ2			CDH13	CACNG8	AKR1B1	MFSD4	PTER	CLDND1	SORBS2	THOC7	TSPYL1	XKR6	CDH13	ZNF536	SPATS2	NKAIN2	ZFP36L1
LINC00643			PTPRM	NCOA2	HDAC9	LINC01122	KALRN	LOC105373643	GNAI1	VGF	ANKRD30B	TRPM2	PI4KA	TOX	CEP97	LMBRD2	C3
SLC3A2			MAGI2-AS3	CCDC109B	IFIT5	CEMIP	ENPP7P4	PCP4	SH3GL3	PJA2	GPRC5B	ABCC9	GRASP	NELL1	IFT122	KIAA1598	PRNP
SEZ6L2			PROX1	SCARA5	MCC	FBXW7	FAM95C	GPM6B	CFAP97	MAP4K3	KCNC2	VSTM2A-OT1	MAGI2-AS3	PTCHD1	DSCAML1	INPP4A	SGCE
CAMK2G			PLS3	MRPL41	NR3C2	ST8SIA1	SRRM4	CA11	CBLN4	LOC101927199	TMSB4X	NXPH2	FAM184A	MRPS6	MYO5C	TNS2	RGMB
DOCK10			ITGB8	OTOGL	TCTEX1D1	SLC4A8	RGS6	RHBDD2	RXFP1	NUCB2	OXR1	OTOGL	GPR63	CDH13	IL6ST	RAPGEF2	PAGR1
KALRN			SCG3	NXPH2	EDIL3	PHACTR2	SPHKAP	LOC102724124	HSPBAP1	FEZ1	PPT1	FSD1	GADD45B	FASTKD2	BRINP3	FRMPD4	EPHA4
PTK2			CPNE6	ITGA1	RCN2	ISCU	MAST3	DNM1	BRINP2	ZC3H15	SORCS3	PLEKHA5	PROX1	PROX1	EXOC6	KCNJ9	PTPRT
GABBR1			GNG2	PRUNE2	DLGAP1	GAD2	ENPP7P8	SP8	PID1	KDM5B	PDE1A	MYO16	ITGB8	CNTN1	LRRK2	ANKRD36	TMEM261P1
RNR2			SERPINF1	ARHGEF40	DLX6-AS1	GABRD	TRIM2	VIPR1	ENTPD3	ZNF382	HDAC1	CCDC144A	SCG3	EGFR	PCP4	ANKRD32	CACNA1E
ENPP7P4			GULP1	RASAL1	PTPRB	SMYD2	CDH10	LOC105369671	DOCK4	CACNA1G	PAM	LDB2	ABCC8	AACS	GPM6B	NCDN	B3GALT2
ABAT			BRINP1	LDB2	DOCK11	RSPO2	ADGRB3	SEMA3E	CYFIP1	NIPSNAP3B	TMEM47	TRB	CPNE6	SEMA4G	ERLEC1P1	NFIA	LOC150776
RGS6			GNAL	TRPC6	KCNIP4-IT1	INA	PAK7	AVPR1A	XPNPEP1	KIAA1217	TSHZ2	SYN3	GNG2	HSP90AB1	LYPD6	MTSS1	CNOT7
SPHKAP			GRAMD3	TRB	SYT2	LPCAT4	NELL2	MMP16	SGK1	CHN1	LRP1	APOD	GULP1	LOC401320	RHBDD2	FBXO32	CKMT1B
SLC12A8			SATB2	MYO16	SYT11	NCAM2	MAN1A2	PPP1R21	LPPR5	KHDRBS2	NEGR1	ABCB6	GRAMD3	SRPK1	LOC102724124	CELF2	RHBDF2
MAST3			DCC	REV3L	GAPDH	PSD3	CNTN4	NRIP3	PHF14	USP28	CAMLG	DIRAS2	GSG1L	DCC	WDR19	SOHLH1	CES4A
CDH10			SYTL2	LOC105379106	PLEKHA6	MBOAT2	SLC17A7	HSPA5	RERG	LOC101929544	CAMK2G	MYO1B	SATB2	PAK1	CCT2	SCN1A	RGS11
LOC105373657			TSPYL1	WLS	ANKH	KLC4	EPHA7	SOX4	LMO7	CORO6	SLC2A13	RHOBTB3	ANKRD30B	CORO2B	LTBP1	SCAI	APBB1
ND2			LY86-AS1	AGFG1	ERO1LB	SLC6A7	PNOC	PCSK1	ITPR1	TESPA1	GABBR1	CUX2	CENPT	ICA1L	VIPR1	CCDC181	CCDC82
KCNIP1			KCNC2	NDN	TP53I11	THRB	KCNH3	ST8SIA2	LOC440040	ALS2	C10orf54	IGF1	SLC5A3	LGI4	LOC105369671	RGL1	NETO1
ELAVL2			SORCS3	ADGRG6	B3GALNT1	STXBP6	TENM2	MEIOB	VPS13C	ZNF493	RPL3	ATP5A1	ICA1L	CRIP2	ASXL3	ETS2	NCOA1
CDH7			SLC25A29	ANKRD20A11P	FNDC3A	NSF	SLIT3	NETO2	RBM26	MIR99AHG	PYROXD2	DPY19L1	LGI4	LINC00643	MMP16	MAP1LC3B	NR2F1
APLP2			SYN2	APOD	LRRK2	SATB1	KIAA1217	CENPC	TOX3	RNF19A	LINC01094	LYST	PDE1A	CMYA5	COL4A4	KCNIP4	UNC5C
PNOC			TYRP1	DIRAS2	LRRTM1	CLTC	POU6F2	RNF144A	SPEF2	PRRT2	LOC105374278	PUS7L	SMAP1	RAPGEF6	PPP1R21	NGFRAP1	RIMS1
KCNH3			ZEB2	SNORD115@	BRINP3	GLIPR1	CHN1	ROBO2	PRELID2	NDRG2	TP53BP2	GHR	PREB	TNNT2	ENOX1	VPS35	ATP1A1
RASGRF2			RTN1	LY6H	IL6ST	GPM6A	PCDH9	CTNNA2	LOC101929617	SMARCA1	NKRF	KCNQ5	PAM	DOCK10	NRIP3	TMEM130	BHLHE41
VCAN			PAM	MYO1B	LOC105373643	MMP17	MFAP3L	TXNDC16	CCDC85A	RAP1GAP2	HAUS7	NPY1R	CRIP2	PTK2	COBLL1	KCNJ10	FASTKD2
AASS			HSPH1	IGF1	CA11	EPB41L2	SEMA4A	ZNF827	NWD2	AFMID	MAN1A2	KCNC1	PREPL	RNR2	CTNND2	LAMA4	ANKRD36BP2
TMEM59			OSBPL8	ANKRD26	GPM6B	TUBGCP5	LOC101929544	NINL	NYAP2	LSAMP	HTR1F	CHRM3	ZNF804B	ENPP7P4	CPEB2	CADPS	NDRG4
ZNF385D			KCNQ3	ANK1	DGKB	AKR1B1	MDGA2	KDM5A	TSPAN3	WSCD2	MT1E	ZNF804A	OPRK1	ABAT	PCSK1	FAM104A	CNTN1
KIAA1217			TSHZ2	DPY19L1	RHBDD2	MCC	NFIB	PTPRO	FGFR1OP2	FSCN1	PARP2	UST	NEGR1	SRRM4	HSPA5	R3HDM2	DYRK1A
SPECC1			KIAA1549L	VSTM2L	GPHN	TCTEX1D1	TENM1	VSTM2A	LOC101929293	NAP1L5	PPM1E	ST3GAL6	RIMBP2	SPHKAP	CACNA1D	TENM4	AACS
CHN1			CMYA5	NPY	LOC102724124	AADAT	ARHGAP26	BTBD11	ETV1	HAPLN2	RAB7A	GCSAM	FGFR2	CDH10	CD99L2	PDP1	HSP90AB1
FAT3			RIMBP2	FRMD3	TOP2B	NTN4	WDR17	ARNT2	GATM	C11orf80	CCDC3	THEMIS2	CAMK2G	ADGRB3	HOMER2	NGEF	SRPK1
NBN			FGFR2	GRIK1	WBSCR17	TARBP1	TANC2	LINC00632	PRNP	ETV5	THOC7	STRBP	ANKRD36B	PAK7	BTBD3	CCK	ADAM23
COX3			RAPGEF6	KCNQ5	WDR19	SEPW1	KLHL32	PCDH20	YWHAH	FARP1	VGF	CDK10	DOCK10	NELL2	TRPC3	CELF6	ICA1L
CTSD			TNNT2	NPY1R	VIPR1	DOCK11	TENM3	MYH9	RGMB	LOC100132813	PJA2	SH3GL3	KALRN	KCNIP1	LDLRAD4	C1orf115	CORO2B
NIPAL2			TF	STX1A	SP8	OLFM3	NDRG2	NDFIP1	ID2	RBFOX2	MAP4K3	RAB40B	PGM2L1	PLEC	PTPRO	NPTX1	LGI4
PSAP			ANKRD36B	PRKG2	SEMA3E	SULF1	PDE7B	PTPRN2	EPHA4	RAB9B	SLCO1C1	CBLN4	NR4A1	TMEM59	FLRT3	RTN3	MTUS2
GRB14			DOCK10	KCNC1	NEAT1	CCDC136	RAP1GAP2	GRM5	PTPRT	FSIP1	ZNF382	HIVEP2	RNR2	RFTN1	ANKRD13A	MRFAP1	ALDOA
TESPA1			ABCA4	SST	MMP16	GAPDH	PPFIA4	KIAA0930	LUZP2	ATRNL1	CACNA1G	RGS7	COMMD7	ZNF385D	VSTM2A	FAM161A	HSPH1
CBLN2			ENPP7P4	ST3GAL6	PPP1R21	TAOK3	LSAMP	GCNT2	HLA-A	CSGALNACT1	RASGRF2	RXFP1	PHTF2	TTLL7	RNF150	SSFA2	KIAA1549L
LINGO2			SLC44A1	NFAT5	IRS1	PLEKHA6	MAF	NSG1	LAMB1	KIAA1524	NIPSNAP3B	HLF	DUSP1	FAT3	BAALC	TM6SF1	LRRC4C
GRIP1			RGS6	CAMKK1	HSPA5	PHF20L1	EPHA5	COL5A3	LOC105371352	FRY	KIAA1217	TLE2	RPL3	NEFL	MYH9	GLS	SLC25A4
ARHGAP26			SPHKAP	DIRAS3	PCSK1	NDUFA8	LAPTM4B	KIAA1045	B3GALT2	LDLRAP1	CHN1	CD53	SLCO2A1	PSAP	ABLIM1	NDUFA1	PTK2
TENM1			SLC12A8	ELFN1	ANKRD20A5P	LRRK2	CD63	TRIM36	ACSL3	ASPH	KHDRBS2	GPR158	SPHKAP	CHRNA4	EYA4	PLEKHH2	KLC1
WDR17			CDH10	ATP1B2	CACNA1D	MYO5C	TNIP3	LINCR-0003	CKMT1B	CYP2J2	WWC2	BRINP2	MAST3	MDGA2	MTHFD2	ARHGAP24	SRRM4
LOC102724736			NELL2	ARHGEF3	CD99L2	EXOC6	N4BP2	NNAT	FOXRED2	YWHAZ	ATP5J	LOC101928948	ENPP7P8	NFIB	PTPRN2	SEZ6	CDH10
TANC2			HTR1F	KIF26B	BTBD3	IL6ST	SYNE1	STXBP5	UNC13B	S1PR5	FXYD1	GCH1	SLC12A8	KLHL32	UNC13A	KCNH7	ADGRB3
ZBBX			LOC105373657	RXFP1	NETO2	BRINP3	RALYL	KIAA1211	FLJ41278	KCNIP4-IT1	USP28	AKAP5	METTL3	WRB	OR7E160P	BEX1	PAK7
DLGAP1-AS4			FXYD7	RGS7	RNF144A	RAB24	ADAMTSL1	SSX2IP	CASD1	CFL2	LOC101929544	HERC1	PDLIM5	LAPTM4B	KIAA0930	HDGFRP3	NELL2
TENM3			CNTN4	HLF	ROBO2	PCP4	LOC105371593	MAP4K5	NETO1	MOB1B	CORO6	HOPX	ACADVL	LOC102724834	NSG1	PDE1B	ELAVL2
LOC105369471			SLC17A7	TLE2	KCNIP3	DGKB	ATRNL1	LOC100506674	UNC5C	ACTL6B	TESPA1	RELN	ND2	PCDH10	COL5A3	GCA	GSTA4
NDRG2			CCDC3	CD53	CTNNA2	ECM1	VIP	AP1S2	KCNIP2	ARL8A	ALS2	ENTPD3	NFRKB	TMEM67	KIAA1045	WNT10B	TTLL7
PDE7B			KCNIP1	LOC105375097	TXNDC16	GPM6B	AK5	LOC101928961	ATP1A1	YPEL5	MIR99AHG	CNTN3	MAP4K3	HAPLN1	ITGA6	GRIP2	C14orf2
PPFIA4			CMAHP	GUCY1B3	STARD9	CA11	ZYX	LOC105370442	ZNF536	CFAP221	GNG5	PLCXD3	CDH7	HMGN3	IGSF11	PRKCA	FAT3
LSAMP			EPHA7	RHOBTB1	NINL	ERLEC1P1	FAM19A2	RDX	LCP2	SLIT2	PCNP	DOCK4	NUMB	B3GALT1	LINCR-0003	FRRS1L	ZNF667-AS1
MAF			PNOC	HOPX	VSTM2A	LYPD6	VWA3A	AQP4	NELL1	RPL15	AASDHPPT	CPE	PNOC	SMC6	CCNG2	HAGH	MDGA2
ART3			RASGRF2	RELN	BTBD11	UBR5	VWA5A	RASSF8	PTCHD1	SEMA5B	NDRG2	RORB	SMYD1	GNAS	STXBP5	SCN2A	ZNF540
EPHA5			AASS	NCKAP1	ARNT2	CCT2	LOC105374199	DLGAP2	MRPS6	ZNF273	RAP1GAP2	BIRC3	KCNH3	CDC40	KIAA1211	CCSER1	VSTM2B
RNR1			RFTN1	OMG	LINC00632	CTSL	CDH11	SLCO3A1	CDH13	SLIT1	SMARCA1	PPP3CA	LOC100421670	GLG1	SSX2IP	PHACTR2	LINGO2
CCNI			ZNF385D	DOCK4	MYH9	VIPR1	GNAS	SLC10A4	ANKRD36BP2	NME4	LSAMP	TBC1D1	CACNA1G	CAMKV	ITGAV	LINC01122	AMPH
NAP1L5			POU6F2	LRP8	PRKAR2B	TRIP11	DGKA	FAM227A	PROX1	PDE2A	CFL1	SGK1	TTLL7	CHD4	LOC100506674	SLC4A8	DENND5B
LOC102724834			SPECC1	RORB	NDFIP1	SEMA3E	LOC100128364	ANKS1B	GPR63	TRAF5	WSCD2	ACO1	KIAA1217	IPCEF1	AP1S2	CACNA1I	NLGN1
PCDH10			SEC16B	PPP3CA	PTPRN2	NEAT1		MAP1B	ARX	RPS19	BNIP3L	LSS	NAP1L2	PDE4D	EFNA5	SS18L2	SLC25A36
N4BP2			CHN1	SGK1	GRM5	ADCY8		DLX1	EGFR	NAP1L1	NAP1L5	BACH2	NTNG2	ASAH1	PTPN14	MSH2	FAM126B
PTK2B			KHDRBS2	PCNT	DHX40	MNS1		RSRP1	COL4A3	LOC101927032	MFSD8	STXBP5L	COX3	LOC401134	KIAA1109	RNF207	LOC100128906
CNKSR2			WWC2	STXBP5L	KIAA0930	PPP1R21		WASF1	HERC2P2	KCNT2	C11orf80	LRRTM3	CIART	MTUS1	LOC105373659	RUNX1T1	MAF
FAIM2			MAST4	PTPN4	GCNT2	NRIP3		LINC00507	HSP90AB1	USP25	LOC100132813	HHATL	PCDH9	LRRC6	LRRC8B	SLC6A7	EPHA5
ATRNL1			USP28	NTRK2	NSG1	EIF2B5		VSNL1	SRPK1	ZNF641	KPNA1	LMO7	KIAA0196	ONECUT2	LEPROTL1	THRB	LMTK2
HAPLN1			MAGI3	NRCAM	COL5A3	PCSK1		ECE2	PAK1	MGEA5	RBFOX2	GRIK2	GNAO1	COX2	LOC105375382	TUSC3	SHC3
VIP			GRAMD1C	LMO7	KIAA1045	LGI3		RAP1GAP	ADAM23	XPO6	RAB9B	PIP5K1B	ARC	DYNC2H1	DLGAP2	RPL38	PCDH10
VWA3A			ALS2	GRIK2	CCNG2	ANKRD20A5P		MARCKS	HSBP1	ASTN1	MSX1	LHFPL3	MAST4	EMC2	FAM227A	TARBP1	SAMSN1
ASPH			CBLN2	PIP5K1B	DST	MRE11A		EFHD2	ICA1L	MAP3K4	ATRNL1	LOC101927885	MAGI3	LRRTM4	SYNDIG1L	SEPW1	BEX2
LHX6			NFIB	LOC101927885	LINCR-0003	NOS1AP		PLXNA4	LGI4	NBEA	CSGALNACT1	ITPR1	SH3BGRL3	FOXN2	HS6ST3	PTPRB	HMGN3
PAWR			LINGO2	ZBTB20	NNAT	SORCS1		MIR4697HG	MTUS2	PCDH7	XAF1	EIF1B	CLCN4	PLCH1	WASF1	SOX13	GPI
GNAS			TENM1	LINC01105	STXBP5	CLVS2		SLC30A3	ALDOA	NPAS2	FRY	PKP4	TESC	SLC22A17	DCX	RBM48	NAE1
SYNJ2			LOC102724736	PPFIA2	KIAA1211	TBL1XR1		ARHGEF7	HSPH1	CCDC148	ASPH	LINC01105	NFIB	COPG2	LINC00507	KCNT1	MFF
KCNIP4-IT1			TANC2	KCNA3	MAP4K5	SEMA4D		DPY19L2P1	CRIP2	CA2	PLD2	PPFIA2	VSTM2B	SMAP2	RAP1GAP	CCDC136	CLUAP1
DGKA			KLHL32	PRKCB	ITGAV	RNF144A		USP32P1	LINC00643	MAGED1	PRKACB	CD36	LINGO2	LOC105374563	ECE2	GAPDH	CDC40
CDC40			TENM3	LINC01202	LOC100506674	KCNIP3		TCF4	KIAA1549L	DYNC2LI1	CYP2J2	KCNA3	GRIP1	LRP1B	VSNL1	TAOK3	TUBE1
PIK3R1			NDRG2	VPS13C	AP1S2	CTNNA2		SLC12A2	CMYA5	CISD1	YWHAZ	LINC01202	TANC2	PCDH18	LOC101927432	LRRK2	MLLT11
			PPFIA4	LINCR-0002	EFNA5	PTPRO		FOCAD	RAPGEF6	PIEZO2	ABCG1	EPS8L2	DLGAP1-AS4	KIAA1841	MIR4697HG	AKAP8L	FAM3C
			MAF	RGS12	LOC105373659	FLRT3		CAMK2A	TNNT2	PON2	LINC00467	GABRG1	ENAH	MAP3K2	WASF3	PCP4	RFX3
			LMTK2	MAP7D1	RDX	VSTM2A		ELMO1	DOCK10	CD200	KCNIP4-IT1	GLCCI1	TENM3	LINC00461	SLC30A3	CDK5	SNORD116@
			CCNI	GOPC	AQP4	BTBD11		GLRA2	PTK2	VRK2	HNRNPDL	NR4A3	PDE7B	FHL1	PLXNA4	GPHN	CAMKV
			CALD1	LAMP5	DLGAP2	AAK1		QKI	EXOSC10	IPO5	ACTL6B	LINCR-0002	KIAA1467	SYT7	TMEM65	PHF3	SGSM3
			ELMOD1	SNX3	SLC10A4	CHD3		C1orf61	RNR2	FOXP2	MLLT4	LAMP5	SMARCA1	RAD21	SGMS1	GSE1	ZDHHC17
			PFN2	SERPINE2	GABRG2	EPB41L1		PLD5	ENPP7P4	CECR2	MEF2A	SERPINE2	FAM126A	MXI1	UNC5A	PTPN5	PDE4D
			FAIM2	RBM26	DLX1	PCDH20		CDH18	ABAT	PPIP5K2	YPEL5	S100PBP	MAF	NIN	TCF4	NRIP3	GLRB
			RALYL	TOX3	RSRP1	SCRG1		ZSCAN31	SPHKAP	UHRF1BP1L	CFAP221	PSMA6	RNR1	HSPA13	SLC12A2	COBLL1	ASAP2
			CNKSR2	SOX6	LOC100420851	BAALC		COL24A1	CDH10	LOC100505715	SLIT2	SLC2A3	THAP9-AS1	CANX	GPR176	C2orf74	LRRC6
			ROBO1	SPEF2	WASF1	C14orf132		EML6	ADGRB3	RANBP17	RPL15	PRDM2	NAP1L5	MEIS2	CEP112	ZBTB11	SON
			ATRNL1	PPM1H	DCX	PRKAR2B		SYCP2	NELL2	LUC7L	SEMA5B	COL9A1	ALDH1A1	PTPRZ1	FOCAD	PNMA1	LRRC7
			VIP	ZBTB41	LINC00507	ABLIM1		PTPN2	LOC105373657	DBNDD2	SLIT1	SOX6	PSMC3	TBR1	TLK2P1	ROBO2	RPS14
			AK5	CCDC85A	VSNL1	SLC24A4		SIPA1L2	KCNIP1	TTN	BLOC1S2	RAB26	ELAVL4	FAM155A-IT1	CAMK2A	CRELD1	DYNC2H1
			FAM19A2	SORT1	ECE2	KIAA0930		ADRA1B	THEM4	SPIDR	PDE2A	LOC101929617	SYNE1	IGFBP3	NMT2	FABP3	SLIRP
			RGS4	PPM1K	RAP1GAP	GSTK1		HNRNPU-AS1	PLEC	TMOD2	RPS19	PEA15	ITGB1BP1	LUZP1	ITGB5	B4GALNT1	LRRTM4
			ASPH	COL11A1	IL17RB	NSG1		MAPK10	RFTN1	THYN1	NAP1L1	PPM1K	FAIM2	REEP5	QKI	PRO1804	SLC22A17
			TBRG1	NRXN3	EFHD2	TRIM36		SETBP1	ZNF385D	THUMPD2	UBE2D3	ELMO2	RALYL	CCNH	C2orf80	RTN4	TUBB2A
			NEUROD6	ZNF124	PLXNA4	LINCR-0003		PDE8B	TTLL7	CHN2	S1PR1	COL11A1	RBM5	GRM3	DNAJC1	LINC00632	TMEM161B-AS1
			BSN	PCP4L1	MIR4697HG	NNAT		KCNK1	CTR9	RIMKLB	CDK17	NRXN3	FADS3	TPD52L1	USP46	CHD3	LRP1B
			PIK3R1	SLC4A3	SLC30A3	ATP5G3		ZBTB16	FAT3	USP53	LOC101927032	ABCA9	DOPEY1	CHKA	FCHO2	MYH9	BICD1
				DLG1	ARHGEF7	GLCE		TRHDE	NEFL	MEIS3	KCNT2	MTCH1	MYH10	CXADR	EZH1	UNC13A	KIAA1841
				LOC101929974	DPY19L2P1	LOC100506674		NTNG1	MDGA2	JAKMIP2	PLEKHG1	DLG1	CSGALNACT1	CAPS2	CDH18	DCTN1	LINC00461
				NWD2	USP32P1	PTPN14		EPB41	PDS5A	KIAA1755	PTP4A2	LOC101929974	PBX1	MEG3	CLIP4	SSX2IP	AGBL4
				UTRN	TCF4	LOC105373659		TRDMT1	NFIB	PLOD2	USP25	NWD2	AK5	FAM135B	CHRDL1	SYP	FHL1
				CPEB4	NPR3	AQP4		PCDHB@	LINGO2	TSC22D1	ARL4A	SAMD3	RPL5	B2M	ADAM11	CHGA	SYT7
				NYAP2	PLS1	RASSF8		RYR2	MAF	AIF1L	STOX2	UTRN	KLF12	LRRIQ1	COL24A1	SRRM3	TYROBP
				RAB3C	HSPA4L	LOC105375382		LOC105369862	LAPTM4B	SNTB2	MAP3K4	MLLT4-AS1	RGS4	PDGFD	ZFYVE16	RSRP1	MXI1
				FGFR1OP2	GLRA2	LOC392232		YWHAB	LOC102724834	CAP2	KLHL3	UNC13C	VWA3A	PHYHIP	SPOCK1	LOC100420851	CLASP2
				HSD3BP4	ELMO1	SRRM3		PRKAG2	PCDH10	ROCK2	NBEA	NYAP2	ASPH	SLC36A1	EML6	LINC00507	REEP5
				TSPAN13	CAMK2A	LOC100420851		HECTD2	ANAPC16	PRKCE	PCDH7	RAB3C	HGSNAT	LMO4	SYCP2	DPY19L2P1	ATL1
				ADAMTS3	LOC101927385	WASF1		LOC728730	LOC105376186	RAPGEF4	FABP5P4	C2CD5	ARHGAP18	TTYH1	PDE8B	USP32P1	MILR1
				ZBTB18	PLD5	HSPD1		VSTM2A-OT1	LOC100129223	COL6A1	RELL1	TMEM131	PRKACB	SCD5	NTNG1	CEP295	CAMK4
				DPYD	CDH18	LINC00507		COX1	HAPLN1	TMEM144	CISD1	FGFR1OP2	SYNJ2	FAM110B	KCNK1	TMEM25	LOC101929185
				LRMP	COL24A1	DCX		EFEMP1	SMC6	ZDHHC9	PON2	HSD3BP4	RPL23	NR2E1	TRHDE	GAL3ST4	CYFIP2
				TMEM155	ADRA1B	ECE2		FSD1	CDH11	CCP110	ACTN2	MICU1	KCNIP4-IT1	CAMK2N1	EPB41	QKI	GPR155
				LOC101929293	HNRNPU-AS1	RAP1GAP		TMEM2	CDC40	SLC7A6	CD200	PPME1	CDC40	LYPD6B	ST8SIA4	KRT222	BNIP3
				KIT	MAPK10	VSNL1		OTOGL	ATXN10	CHST15	LOC100996635	ADAMTS3	CPLX2	MAL2	RYR2	KIAA0020	CAPS2
				LOC105376404	ZBTB16	EFHD2		LPPR1	MLLT11	PLXNA2	ZFP36L2	NPTN		MPPED1	TNIK	SPTAN1	MEG3
				CACNB2	TRHDE	WASF3		CALB2	ATP13A3	MBP	FOXP2	GABRA4		KCNH1	VAV3	RPL14	CDS1
				NYNRIN	NTNG1	PLXNA4		LDB2	CAMKV	EFCAB7	LOC105375634	TCF7L2		COPG2IT1	GPR161	ADAM11	PPP2R2B
				ZNF365	ICA1	MIR4697HG		RASAL1	IPCEF1	CD82	CECR2	KCNB1		MAP6	SQLE	COL24A1	NARS
				IFRD1	EPB41	IGK		GDA	ATP5F1	ALDOC	MRVI1	LRMP		GABRB2	SLC38A1	KMT2A	ATP2A2
				LINGO1	ERP29	DPY19L2P1		RBFOX1	LOC401134	SOX5	MSI2	PKNOX1		NCALD	PRKAG2	FBXL2	B2M
				FAM19A1	RYR2	UNC5A		REV3L	MTUS1	TTC21B	RANBP17	TMEM155		PART1	HECTD2	KIAA0141	CNTNAP1
				ZCCHC11	LOC105369862	TCF4		NPTXR	LRRC6	ARNTL2	VDAC1	LRRC3B		CLSTN1	LOC728730	FUT9	LINC00882
				YWHAH	SLC38A1	USP32P1		PAX6	ONECUT2	PAPSS2	LMBRD1	ETV1		LOC105378368	NCOA2	LRP4	C16orf45
				LINC01322	YEATS2	MEF2C		ANKRD6	LRRTM4	GRIA4	BEND6	DPYD		IQCA1	FIGN	CACNG8	LMO4
				LOC102723415	PRKAG2	GPR176		WLS	MIR137HG	SRGAP3	TMEM246	GATM		COL5A2	MAN1A1	GPNMB	PNMA3
				IGSF21	LOC728730	MYO5B		CELF2-AS2	PLCH1	EFS	CHN2	WDR47		IFT57	VSTM2A-OT1	COX1	HLA-C
				ADCY2	DTD1	HSPA4L		LOC105379068	SLC22A17	SULT4A1	GOT1	CACNB2		MNAT1	NXPH2	FSD1	GPR34
				RGMB	FIGN	SLC12A2		CNTN2	FAM210B	FBXO41	RIMKLB	PTPRR		MICAL2	OTOGL	NUDC	RPS18
				NTRK3	CBLN1	CAMK2A		CHRNA7	LOC105374563	DYNC1I1	NIT2	ZNF365		ZMAT4	PLEKHA5	GDA	COA3
				ADRA2A	CDR1	ELMO1		APOD	LRP1B	STMN3	LGMN	GRM7		PKD2	ZNF83	MARS	SCD5
				NXPH1	EFEMP1	ETFDH		NDN	KIAA1841	THSD7A	MEIS3	BAZ2B		HSPA12A	MYO16	CWC22	HLA-DMA
				CTBP2	OTOGL	C2orf80		DIRAS2	DOK5	NENF	TSPAN5	MYRIP		GAD1	RASAL1	HCN1	CAMK2N1
				EPHA4	GPR149	ARHGEF12		LY6H	AGBL4	CLCA4	KIAA1755	FAM19A1		MOBP	LDB2	DIRAS2	LPIN1
				ID2	LPPR1	C1orf61		RHOBTB3	SYT7	WASL	TSC22D1	LINC01507		SCN2B	GDA	ATP6V0A1	LRFN5
				RND3	GGH	SPTAN1		NOVA1	ENTPD3-AS1	NEDD4L	CAP2	CXXC4		NDST3	TRB	STX2	PNMA2
				TIAM1	CALB2	CPE		CUX2	RAD21	CDO1	UBA7	IGSF21		GRIN2A	REV3L	EPHX4	A2M
				SPARCL1	LDB2	CDH18		IGF1	NIN	RAVER2	ROCK2	MCTP1		LINC00599	RASGRF1	GNB5	COPG2IT1
				GUCY1A2	RASAL1	CLIP4		C3orf58	SMARCA2	CARNS1	PRKCE	ADCY2		SLC38A6	CELF2-AS2	GRIK1	KCNH1
				CORT	TRB	ZNF714		IFT80	CANX	ATP2B2	RAPGEF4	ENPP7P10		TERF2IP	ADGRG6	VAMP2	MAP6
				FAM198B	RBFOX1	COL24A1		EHD3	MEIS2	PTPRN	TMEM144	NTRK3		CADM2	APOD	KCNJ16	C1orf21
				GOLIM4	REV3L	GABRB3		NDNF	PTPRZ1	SPIN3	CHST15	NXPH1		NUAK1	ATP8A1	KCNC1	GABRB2
				SLC16A7	NPTXR	SMPDL3A		LOC105373642	TBR1	HSD11B1	MAP1A	ID2		DDAH1	FAM213A	NPY1R	PEX1
				PTPRD	SNX5P2	EML6		GRIK1	FAM155A-IT1	TPTE2P1	EFCAB7	GOLIM4		NAPEPLD	DIRAS2	UBL5	NCALD
				PTPRT	RAMP1	SYCP2		ZNF292	IGFBP3	NME5	ARMCX3	CDH8		MMS19	SNORD115@	RNF217	RBFOX3
				SESN3	WLS	GABRA3		STX1A	RAB27B	RAP2A	EGFEM1P	FAM198B		CXCL14	LY6H	HOOK1	CLSTN1
				HMP19	CELF2-AS2	SETBP1		HGFAC	OSBPL9P4	MIPOL1	ALDOC	SPARCL1		NDUFA4	MYO1B	SORBS2	BEX4
				ADGRV1	NCOA7	WNT16		SYBU	GRM3	RBMS1	SOX5	TIAM1		FOXP1	NOVA1	BIN1	IQCA1
				ZNF704	NDN	NTNG1		C8orf34	TPD52L1	AZIN1	KAZN	TMEM132B		DNAAF1	CUX2	CDKL2	LOC284581
				LAMB1	APOD	KCNK1		ST3GAL6	CAMK4	ENPP7P1	ARNTL2	SYT4		PGBD5	UNC5B	SH3GL3	IFT57
				TMX3	DIRAS2	ST8SIA4		SORBS2	CYFIP2	ST6GALNAC5	TTC21B	LUZP2		IL1RAP	IGF1	DOPEY2	MNAT1
				KLHL5	SNORD115@	RYR2		XIST	TSHZ3	MFSD10	INTU	PTPRD		GSAP	C3orf58	CBLN4	OBSL1
				SLC39A10	LY6H	SLC38A1		OVOS2	RORA	FGF12	PAPSS2	OPRM1		SCN8A	STX2	MT2A	MICAL2
				B3GALT2	MYO1B	HUNK		CAMKK1	GPR155	PKIA	GRIA4	EPB41L3		HS3ST5	TGFB3	RXFP1	EPRS
				ANO3	PKIB	FUT9		STRBP	FANCL	TCEAL1	RPL7A	SESN3		CFAP44	KIAA1324L	HLF	CLIP1
				PRKAA2	CUX2	SCN3A		GNAI1	SH3BGRL	DMD	SRGAP2	CACNA1E		HOMER1	KCNQ5-IT1	MYEOV2	ZMAT4
				LOC105371352	IGF1	YEATS2		CFAP97	MEG3	SH2D5	EFS	ZNF704		SRSF11	LYST	RSBN1	UQCRB
				MAFB	C3orf58	MSMO1		CBLN4	SPTBN1	CYB561	ABCE1	LAMB1		DAB1	GRIK1	AKAP5	HSPA12A
				DCLK1	PHF1	TMEM132C		ATP1B2	B2M	DAPK1	SULT4A1	KLHL5		ZCCHC12	KCNQ5	ENTPD3	ZNF25
				HTR2A	ANK1	NCOA2		DRP2	LRRIQ1	FUT8	FBXO41	SLC39A10		CABP1	STX1A	ENY2	USP33
				LOC105377390	EPHX4	SRSF7		ND1	PHYHIP	DGCR5	DYNC1I1	FGFR1		GNAQ	GDF11	DOCK4	NDST3
				NTM	ATP5A1	MAN1A1		RXFP1	SLC36A1	DNM3	STMN3	ANO3		DLG2	CHRM3	LOC105371624	GRIN2A
				SEMA6D	VPS41	VSTM2A-OT1		ODF2L	LMO4	CAMK1	CLOCK	DCLK1		PPFIBP1	KCNC1	PCNT	GUK1
				PTGDS	DPY19L1	OTOGL		LOC105375097	TTYH1	SUPT16H	HSPA8	SEMA6D		SARAF	NPY1R	B3GNT7	LOC105378792
				PROM1	ATP6V1A	POC5		HERC1	ATP5G2	DTNA	CTTNBP2	TMEM257		AKT3	SLC35F1	C19orf60	LINC00599
				CRHBP	LOC105373642	PRUNE2		GPR137C	BACH1	ADCY1	LOC100996664	LOC105377390		L3HYPDH	C8orf34	CCDC171	DGKI
				PXDN	ZNF292	MYO16		HOPX	PLEKHO1	CCDC93	NEDD4L	ASRGL1		TVP23CP2	ST3GAL6	LMO7	SLC38A6
				MAT2A	KCNQ5	CCDC144A		RELN	FAM110B	VPS13A	CDO1	HTR2A		DNAJC12	SORBS2	RTF1	RANBP2
				CKMT1B	STX1A	RASAL1		ENTPD3	CAMK2N1	SBF2	ANO4	PTGDS		BZRAP1	SREBF2	ITPR1	CADM2
				VWC2L	ZNF804A	GDA		GNG12	LRFN5	ATP10B	RPL4	PXDN		PTPRG	CAMKK1	SMOC1	LOC101926953
				UNC13B	SST	LDB2		SOX2-OT	MAL2	DOCK5	THSD1	SIPA1L1		CD47	PDGFRB	L1CAM	CALM1
				CNTNAP4	C8orf34	NPTXR		LOC105373452	MPPED1	AFF3	CADM1	GPRIN3		SV2A	SH3GL3	LOC440040	NDUFA4
				RBMS3	ST3GAL6	REV3L		CREB5	COPG2IT1	NCKAP5	UBR3	RSAD2		ANKRD55	CBLN4	SERINC3	DHX36
				RCAN2	SORBS2	ANKRD6		DOCK4	KCNH1	KIFAP3	ATP2B2	COL23A1		KCNA2	ATP1B2	AMZ2	NR2F1-AS1
				CPNE9	CAMKK1	LOC105379106		RORB	MAP6	POP1	PTPRN	ACSL3		CTSB	DRP2	SNX3	NMNAT2
				RPS6KC1	DIRAS3	SNX5P2		PPP3CA	GFPT2	SPAG1	SPIN3	VWC2L		FLRT1	ARHGEF3	NDUFA5	FZD3
				COL7A1	CFAP97	WLS		SGK1	GABRB2	DNAJC10	LINC00299	UNC13B		PCYOX1	RGS7	SERPINE2	GPC1
				NLK	ATP1B2	MTMR4		IVD	NCALD	KCNJ3	TPTE2P1	RCAN2		MIR124-2HG	NREP	MTMR9LP	SCN8A
				INPP5F	DRP2	CELF2-AS2		PCNT	PART1	SLC4A10	ACTR2	CNTNAP4		DSCAM	RXFP1	PRDM2	ELOVL4
				LOC105372769	RXFP1	HCN1		STXBP5L	LOC105378368	OGT	AGTPBP1	TSPAN12		ANKRD18B	TLE2	SLC2A3	UPP1
				CACNA1A	NREP	APOD		LPPR5	CLSTN1	KHDRBS3	RGS9	CPNE9		AFF2	LINC01351	SPEF2	HMGCS1
				MAGI1	TLE2	DIRAS2		LRRTM3	IQCA1	B4GALT6	SIGIRR	COL7A1		SLC17A6	GPR158	LOC101929617	COX7A2
				NETO1	CD53	SNORD115@		RERG	COL5A2	DICER1	RAP2A	NLK		NAB1	BRINP2	CCDC85A	HOMER1
				CHML	OSTM1	MYO1B		LMO7	IFT57	PITPNC1	MIPOL1	INPP5F		PCDH11X	LOC105375097	NEK10	GPATCH8
				TAC3	BRINP2	UQCRC1		GRIK2	MNAT1	PTPN3	ST6GALNAC5	OSBPL9		RNPC3	HERC1	NWD2	TMEM14A
				KCNMB4	LOC105375097	RHOBTB3		HLA-B	MICAL2	CD59	MAGEH1	CD55		COL4A2	GUCY1B3	NYAP2	GPR22
				CRYM	AKAP5	NOVA1		LOC101927885	HNRNPC	DYNLT3	EEF1D	BMP2K		MED12L	HOPX	TSPAN13	SHANK2
				LOC105373009	DFNA5	IGF1		GAP43	ZMAT4	COL16A1	FGF12	CCDC186		CEBPG	SOX2-OT	NPTN	GDAP1
				TNPO1	HERC1	ANK1		ITPR1	GAD1	LARP6	PKIA	NETO1		ENC1	ENTPD3	PPP2R2C	DLG2
				PCDHG@	CXCL12	IFT80		LINC01105	TMEM132D	GRIA2	SKAP2	CHML		TUBA1B	PTCHD4	ZFP36L1	PPFIBP1
				CNTNAP2	GPR137C	RCAN2		PPFIA2	SCN2B	LANCL1	ARHGAP5	FAM171B		DPP10	CNTN3	GATM	ADAM28
				PCDH15	RHOBTB1	ATP5A1		KCNA3	PPP1R12B	TMC7	ORC5	VCL		NISCH	MXRA7	PLXNB3	ADGRL3
				SEC14L5	HOPX	VPS41		LOC440040	NDST3	CATSPER2	HES1	LOC105373224		STXBP5-AS1	LGALS3BP	MAPK8	TLK1
				PSRC1	SOX2-OT	DPY19L1		PRKCB	GRIN2A	NPM2	KIZ	ENKUR		CALY	LOC101926917	ATP6V0B	SOGA3
				TIMP2	ENTPD3	TRPC4		LINC01202	LINC00599	EPN2	FGFRL1	GOLGA7B		KCNMA1	CREB5	PRNP	CDK14
				LOC105374973	LOC101926917	VDAC3		PGRMC1	DGKI	TMX4	RSL24D1	PDLIM1		SLC20A1	DOCK4	YWHAH	CD47
				LOC645468	LGALS3BP	DECR1		SYT10	PPP1R2	CCND2	SH2D5	NR2F1		CALM2	CPE	PDXK	SV2A
				MBNL2	CREB5	KCNQ5		GABRG1	TERF2IP	CACNA2D3	CYB561	PCDH8		LOC105376758	RORB	EPHA4	SPAG16
				LOC105370610	DOCK4	NPY1R		RGS12	NUAK1	LOC105369201	NKAIN4	CRYM		PCDH17	LRP8	ID2	KCNA2
				PTPRM	CPE	KCNC1		LINCR-0002	MMS19	PDXP	SLC25A48	LOC101929232		MFSD4	BASP1	LUZP2	DNAJC6
				CDH13	RORB	CHRM3		PTN	CXCL14	PPFIBP2	DGCR5	PRKD1		FBXW7	PPP3CA	EPB41L3	FAM92A1
				MAGI2-AS3	PPP3CA	ZNF804A		LAMP5	NDUFA4	MAST1	CKB	LOC105373009		JAM2	SGK1	TMEM261P1	PGM3
				SH3BGRL2	PNMAL1	STX1A		SPCS1	FOXP1	TMC6	SUPT16H	MARK1		INPP4B	STXBP5L	CACNA1E	GOLGA8A
				PROX1	STXBP5L	MEPE		SERPINE2	KCNQ4	TJP2	DTNA	UNC5C		COLQ	PTPN4	LAMB1	MIR124-2HG
				SYNPO2	LPPR5	FNDC5		RBM26	FOXN3	LOC105369334	AHCYL2	FRMD6		GPC6	NTRK2	B3GALT2	ANKRD18B
				ITGB8	HHATL	ATP5O		SOX2	IL1RAP	PPP1R12A	MKLN1	RIMS3		OLFM3	RERG	HNRNPA2B1	SLC25A3
				SCG3	RERG	SORBS2		OPCML	MYRFL	ABCA5	ADCY1	CNTNAP5		SSTR1	LMO7	ATP6V1B2	LOC105372481
				ARX	NRCAM	CAMKK1		TOX3	SVOP	RNF130	MTURN	KCNIP2		MPPED2	GRIK2	PMP2	RUFY2
				RASAL2	LMO7	PDGFRB		MN1	CFAP44	OSBPL3	VPS13A	LOC105374973		KIAA1468	PIP5K1B	CKMT1B	RNASET2
				DDRGK1	GRIK2	SH3GL3		PRDM2	HOMER1	PLAGL1	SBF2	ANKRD33B		SYT11	LOC101927885	CES4A	CACNG3
				SERPINF1	GAP43	CPLX1		SUSD4	CABP1	LINS	ATP10B	ZNF536		ND4	ITPR1	UNC13B	RNPC3
				GNAL	ITPR1	CBLN4		SOX6	GPR22	NDFIP2	DOCK5	SNX25		ANKH	ANO1	CCDC82	CCNC
				SATB2	ZBTB20	RAB40B		COL9A1	DLG2	TCEAL2	AFF3	ITM2C		PHF20L1	GAP43	FLJ41278	MED12L
				ARMCX4	LINC01105	ARHGEF3		CCDC85A	PPFIBP1	STMN2	NCKAP5	TOX		CA11	PKP4	THBS4	GK5
				PAK1	ANO1	KIF26B		COL11A1	SGCZ	KLK6	KIFAP3	ARFGEF3		WDR19	GPRASP1	PASK	ENC1
				SYTL2	PPFIA2	RXFP1		NRXN3	SARAF	UBE3A	RHOB	VPS8		RPGRIP1L	PPFIA2	NETO1	DPP10
				KCNA6	EIF1B	HLF		LAMA5	TVP23CP2	IQSEC3	PHF21B	MYBPHL		ANKRD20A5P	PRKCB	LSM11	SGIP1
				ANKRD30B	KCNA3	TLE2		PCP4L1	AKT3	DDX3Y	LOC105379161	GRM4		HOMER2	PGRMC1	CACNG4	NISCH
				NIPAL3	LOC440040	NREP		TJP1	ILDR2	LMBRD2	GFAP	GDNF-AS1		BTBD3	LINC01202	GTF3A	FAM49A
				FSTL5	PRKCB	CD53		DLG1	TLK1	WAC-AS1	KCNJ3	GDPD2		TRPC3	GABRG1	NR2F1	SP100
				ADAM23	LINC01202	GPR158		LOC101929974	SERINC5	KIAA1598	TRIB1	CHRM2		TXNDC16	VPS13C	PCDH15	STXBP5-AS1
				TMEM232	PPAPDC1A	CDC42		NWD2	BZRAP1	INPP4A	SLC4A10	LOC105370610		PTPRO	LINCR-0002	TEK	CALY
				ARHGAP32	PGRMC1	LOC105375097		UTRN	CDK14	DGKH	SLC25A33	CDH13		VSTM2A	MAP7D1	RIMS1	GRIN2B
				LY86-AS1	PCGF5	AKAP5		UNC13C	SV2A	PPP3CB	CDS2	ZDHHC14		BTBD11	LAMP5	KCNIP2	KCNMA1
				LOC101928421	GABRG1	HOPX		ANKRD10	L1TD1P1	FRMPD4	KHDRBS3	C3orf14		ARNT2	SERPINE2	PTCHD1	DSTN
				LGI4	ADAMTS1	ADARB1		RAB3C	ANKRD55	ANKRD36	B4GALT6	IKBKAP		SCRG1	PVR	NDRG4	SMARCD3
				TMSB4X	RGS12	ENTPD3		NYAP2	CTSB	ANKRD32	SARS	MAGI2-AS3		NDFIP1	SOX2	DPH3	PSMD1
				SAT1	LINCR-0002	PTCHD4		FGFR1OP2	SLC7A2	POLR1C	PITPNC1	C11orf87		EYA4	KATNAL1	LOC101929570	CST3
				OXR1	LAMP5	CNTN3		HSD3BP4	MIR124-2HG	ST6GAL2	CYLD	NAALAD2		NSG1	SUSD4	KIAA1324	TP53BP1
				SORCS3	SPCS1	RELN		PFKFB3	ANKRD18B	CAMTA1	RAB31	GPR63		KIAA1045	SPEF2	PFDN5	CALM2
				AKAP7	SERPINE2	OMG		TMEM178A	SLC17A6	OSBPL6	PTPN3	PROX1		PTPN14	PRELID2	OLIG2	MFSD4
				PAM	RBM26	PLCXD3		ADAMTS3	NAB1	CELF2	FLNB	WDR91		ANKS1B	LOC101929617	AACS	PCDH17
				LOC105377572	SMIM17	DOCK4		C9orf3	2021-03-01	GJC2	DYNLT3	ITGB8		WASF1	COL11A1	HBS1L	FBXW7
				TYRO3	OPCML	LRP8		ZBTB18	PCDH11X	SLC37A3	S100A13	TEAD1		MARCKS	LOC101928307	SERPINF1	SELPLG
				TMEM47	ACSL6	RORB		HSP90AA1	COL4A2	TTYH2	ADGRG1	SCG3		VSNL1	LOC102724782	NFX1	GOLGA8B
				CRIP2	PRDM2	NR2C1		DPYD	ZNF770	SOHLH1	COL16A1	FBXO34		PLXNA4	PCP4L1	HSP90AB1	INPP4B
				FAR1	INSIG1	PTBP2		LRMP	CRIM1	SCN1A	MAGI2	LOC105379218		MIR4697HG	SLC4A3	SRPK1	LPCAT4
				OSBPL8	COL9A1	TRO		TMEM155	PDCD4	VPS9D1	KCNQ1OT1	WFDC1		SLC30A3	DLG1	PAK1	MAP7D2
				TSHZ2	EMID1	PPP3CA		KIT	ENC1	BLCAP	GRIA2	ABHD3		UNC5A	LOC101929974	ADAM23	MBOAT2
				LINC00643	RAB26	BASP1		ETV1	TUBA1B	ANLN	LANCL1	GNG2		LOC101927385	UTRN	CORO2B	ATP6V1D
				KIAA1549L	SOX6	CNNM1		LOC105376404	DPP10	SCAI	NPM2	C5orf49		PHLPP2	CPEB4	LGI4	ARHGEF4
				RASGRF2-AS1	SUSD4	ZBTB1		RASA1	NISCH	CCDC181	CATSPER2	NEK11		CDH18	UNC13C	MTUS2	DLGAP1
				PCSK2	PPM1H	PCNT		GATM	STXBP5-AS1	HSPA14	TMX4	AACS		SPOCK1	NYAP2	KIF13A	COX7C
				SEZ6L2	LOC101929617	STXBP5L		RPS27	CALY	LOC101927151	CCND2	SERPINF1		EML6	RAB3C	ALDOA	HLA-DRB5
				CMYA5	PEA15	NTRK2		DAAM1	GRIN2B	ETS2	SLC7A14	GULP1		KCNK1	FGFR1OP2	HSPH1	OLFM3
				RIMBP2	SORT1	HHATL		PTPRR	KCNMA1	LGR5	CACNA2D3	GNAL		LYPD5	HSD3BP4	PPAP2B	SYT11
				FGFR2	COL11A1	SUPT3H		ZNF365	KCNAB3	KCNIP4	PDXP	LOC101928095		EPB41	PFKFB3	KCNQ3	ANK3
				LRRC4C	NRXN3	SESTD1		FAT4	LOC105376758	NGFRAP1	TJP2	ADH5		HECTD2	TMEM178A	CRIP2	SLC35A1
				TNNT2	LOC101928307	NRCAM		LINGO1	MFSD4	AKAP13	MAST1	KIRREL3-AS2		LOC728730	ADAMTS3	KIAA1549L	CA11
				TF	LAMA5	CCDC171		2021-09-11	PCDH17	PRKCQ-AS1	LOC105369334	PAK1		TMEM2	C9orf3	CMYA5	CPEB1
				ANKRD36B	SLC4A3	LMO7		LIN7A	FBXW7	PAQR6	ARHGEF1	SYTL2		MYO16	ZBTB18	LOC146880	WDR19
				DOCK10	TJP1	LOC101927885		PRNP	JAM2	LOC105371115	ABCA5	TMEM232		CCDC144A	HSP90AA1	LRRC4C	UNC79
				KALRN	DLG1	GAP43		RABAC1	GABRD	TMEM130	LIMCH1	SLITRK2		LDB2	DPYD	CREG1	RPGRIP1L
				PTK2	LOC101929974	GPRASP1		MAP3K7	LPCAT4	ARHGEF17	RLBP1	GRM8		NPTXR	LRMP	RAPGEF6	AKAP6
				PTER	NWD2	ITPR1		YWHAH	COLQ	CLU	TM2D3	CDK5RAP3		RASGRF1	TMEM155	NOTCH2	EIF2B5
				ABAT	UTRN	LINC01105		WWP1	GPC6	KCNJ10	NDFIP2	KCNC2		ANKRD6	KIT	TNNT2	MAP7
				PCDH11Y	ANKRD10	PPFIA2		ADCY2	COX7C	CADPS	TCEAL2	LGI4		BBS2	LOC101929293	DOCK10	CLVS2
				SLC44A1	TSPAN3	KCNA3		RGMB	OLFM3	FAM104A	STMN2	ICA1L		CELF2-AS2	SLC9A9	PTK2	NRSN1
				SLC9A2	FGFR1OP2	PRKCB		ENPP7P10	MPPED2	FBXL16	UBE3A	OXR1		ATP8A1	LOC105376404	INADL	POMGNT1
				SPHKAP	PFKFB3	PGRMC1		FAM198B	KIAA1468	SGTB	IQSEC3	CORO2B		NPY	GATM	KLC1	VSTM2A
				GOLGA4	FLT1	LINC01202		THSD7B	ANK3	CSMD3	NKAIN2	SORCS3		PDGFRB	CACNB2	ENPP7P4	ARNT2
				MAST3	HSP90AA1	PCGF5		GOLIM4	ANKH	CD22	LMBRD2	AKAP7		STRBP	DAAM1	OPALIN	NDFIP1
				TRIB2	DPYD	VPS13C		ARSF	PHF20L1	TCERG1	NKAIN3	PDE1A		NREP	PTPRR	SRRM4	NSG1
				SFPQ	LRMP	LINCR-0002		SPARCL1	ERLEC1P1	R3HDM2	ATN1	GAB1		LGALS8	GRM7	GHITM	ADGRL1
				NELL2	TMEM155	RGS12		GUCY1A2	CCT2	TENM4	KIAA1598	LOC101927605		ODF2L	ZNF365	SPHKAP	GABARAPL1
				HTR1F	KIT	MAP7D1		CRTAC1	EXT1	LOC101930421	INPP4A	SMAP1		NOXA1	LARP1B	ADGRB3	MAP1B
				FXYD7	ETV1	SNX3		HMP19	NDUFB1	PDP1	DGKH	EYA3		SOX2-OT	FAM19A1	SFPQ	ANKS1B
				SLC17A7	LRRC3B	LAMP5		PTPRD	HOMER2	NGEF	PPP3CB	LOC101928998		CNTN3	2021-09-11	NELL2	WASF1
				VGF	LOC105376404	SERPINE2		PTPRT	DLC1	KCNJ2	TNS2	ZEB2		PTCHD4	PRNP	ELAVL2	VSNL1
				KCNIP1	RASA1	RBM26		PCSK1N	BTBD3	WDR60	RAPGEF2	HLTF		LGALS3BP	ZCCHC11	KLHL12	TMEM151B
				RSPO3	LOC101929293	ACSL6		OPRM1	TRPC3	CCK	FRMPD4	C21orf59		BASP1	YWHAH	PLEC	UNC5A
				ELAVL2	CELSR2	TOX3		LUZP2	NRSN1	RNF175	KCNJ9	TMEM47		IVD	SLC9A7	SPAG9	CDH18
				CDH7	PPP1R1C	SLC8A2		HLA-A	VSTM2A	ATP2B4	UBXN2B	TSHZ2		STXBP5L	WWP1	RFTN1	LOC642776
				CRB1	SERPINB6	KATNAL1		DDR2	ARNT2	CSMD1	ANKRD36	LINC00643		HHATL	REC8	TTLL7	GABRB3
				PNOC	PTPRR	SOX6		ADGRV1	SCRG1	ANO5	ANKRD32	KIAA1549L		KSR2	IGSF21	C14orf2	SPOCK1
				KCNH3	ZNF365	SPEF2		LAMB1	EYA4	C1orf115	SDC4	RIMBP2		PIP5K1B	MCTP1	NEFL	EML6
				UGGT2	GRM7	LOC101929617		TMX3	RUNDC3B	ADGRB1	NCDN	FGFR2		PRKCB	ADCY2	COL9A3	BIVM
				TENM2	ATP6V0B	SORT1		KLHL5	KIAA1045	NPTX1	FLJ46906	LRRC4C		PGRMC1	NXPH1	SEMA4A	PDE8B
				DYNC1I2	NAAA	PPM1K		ATP6V0C	IGSF11	LIFR	ST6GAL2	SLC2A13		GABRG1	CTBP2	GAS5	KCNK1
				RASGRF2	FAT4	TUBA1A		ANO3	PTPN14	TRPM3	CAMTA1	RAPGEF6		RGS12	ID2	CLCN4	ANK2
				AASS	FAM19A1	COL11A1		NR2F2	LOC105373659	LOC100420797	DOCK9	TNNT2		XRCC5	GOLIM4	ZNF540	SCN3A
				RFTN1	RABAC1	POSTN		DCLK1	MAP1B	ST18	NFIA	PGM2L1		SOX2	CDH8	LINGO2	LOC728730
				ZNF385D	LIN7A	AGL		TMEM257	ANKS1B	TM6SF1	FBXO32	DOCK10		EVI5	TMEM132B	TENM1	CLIP3
				POU6F2	2021-09-11	SCML1		LOC105377390	WASF1	KIF13B	MTSS1	PTER		HSD3BP4	CRTAC1	LOC100128906	BLNK
				KIAA1217	PRNP	SLC4A3		HTR2A	MARCKS	GLS	CELF2	KALRN		TMEM178A	SYT13	EPHA5	PRUNE2
				2021-03-11	MYRIP	DLG1		SEMA6D	PLXNA4	N4BP2L1	SLC37A3	SLC25A4		SNX9	RND3	LMTK2	LDB2
				WSCD1	YWHAH	LOC101929974		ZDHHC11	MIR4697HG	ASAP1	TTYH2	ENPP7P4		MICU1	GUCY1A2	SEPT7P2	LINC01268
				CHN1	SLC9A7	UNC13C		SCAMP1	SLC30A3	SEZ6	SOHLH1	SPON1		HSP90AA1	FAM198B	ARV1	NPTXR
				FAT3	LINC01322	NYAP2		ACAP3	ERICH1	LOC100130370	FAM73A	PCDH11Y		DPYD	PTPRT	LOC102724834	RASGRF1
				NEFL	REC8	RAB3C		SIPA1L1	TMEM151B	LZTS3	RNF182	FAM95C		SLC9A9	LUZP2	SLC25A14	BBS2
				BTBD10	ADCY2	FGFR1OP2		DDHD1	UNC5A	THY1	SCN1A	SLC44A1		TMEM155	OPRM1	PRRG3	DMXL2
				PCDH9	NXPH1	SACS		ACSL3	CDH18	KCNH7	BLCAP	RGS6		KIT	PCSK1N	ATP6V1F	CELF2-AS2
				KHDRBS2	ID2	ADAMTS3		CKMT1B	SPOCK1	ACD	SCAI	ENPP7P8		LOC105376404	SESN3	MOCS2	OTUD3
				NIPAL2	RND3	NPTN		ASIC4	EML6	FNBP1	C9orf41	TRIB2		DAAM1	LGI1	LOC101928767	ATP8A1
				PDIA2	FAM198B	ZBTB18		FOXRED2	PDE8B	BEX1	ETS2	LOC100506159		AHCYL1	HLA-A	URGCP	POMT1
				USP28	THSD7B	KCNB1		UNC13B	KCNK1	CSMD2	MAP1LC3B	PAK7		2021-09-11	DDR2	SYCE1	SNORD115@
				MAGI3	SPARCL1	SLC9A9		CNTNAP4	EPB41	EVL	MAPRE2	RPS3AP35		RABAC1	HMP19	ARMC9	IFT43
				LOC101929544	GUCY1A2	DPYD		RBMS3	ANK2	PDE1B	KCNIP4	BCL11B		NAA25	ADGRV1	TMEM67	KCNQ5
				GRAMD1C	CRTAC1	LRMP		PODXL2	SCN3A	NEK3	NGFRAP1	HTR1F		NTRK3	OPN5	HMGN3	HINT1
				MYLIP	SLC8A1-AS1	ESRRG		KLHL13	TMEM2	WNT10B	VPS35	LOC105373657		VMA21	LOC105371352	SYNJ2BP	PAK3
				CORO6	HMP19	LOC101929293		CPNE9	MYO16	GRIP2	GFM1	GAREM		CTBP2	MDGA1	GNAS	NREP
				TESPA1	PTPRT	KIT		CASD1	LDB2	DNAJB2	PAQR6	SORCS2		TMEM132B	SLC39A10	CLUAP1	CD53
				GOLT1B	LGI1	LOC105376404		ND6	NPTXR	ZNF780B	TMEM130	CNTN4		CDH8	B3GALT2	CDC40	ODF2L
				CBLN2	HLA-A	GATM		NLK	RASGRF1	DNAH14	KCNAB1	LHFPL2		CRTAC1	ATP6V0C	LOC100128364	NOXA1
				TESC	ADGRV1	NDUFB5		2021-03-06	ANKRD6	KDM3A	CLU	ND2		CORT	SOX1	CPLX2	CNTN3
				MIR99AHG	LOC105371352	DNAJA4		VCL	CELF2-AS2	FRRS1L	KCNJ10	KCNIP1		ARHGEF28	ANO3	CAMK1G	TRIM37
				NFIB	LAMB1	CACNB2		KCTD15	KCNQ5	SCN2A	CADPS	HES6		SYT4	KCTD6	MLLT11	STXBP5L
				DCN	ANKRD12	AUH		LOC101928870	ESYT2	CCSER1	FAM104A	ELAVL2		OPRM1	MAFB	PLEKHB2	MAP9
				LINGO2	TMX3	DAAM1		KCNMB4	CFAP69	LRRC37B	FBXL16	CDH7		ADGRV1	DCLK1	JAKMIP1	KSR2
				MIR7-3HG	ATP6V0C	PTPRR		NR2F1	DRP2	LINC01122	SGTB	KATNAL2		KLHL5	TMX3	FKBP1B	KCNA3
				TENM1	ANO3	GRM7		PCDH8	NREP	CACNA1I	CSMD3	EPHA7		ATP6V0C	SEMA6D	SNORD116@	PRKCB
				MAN2A1	NR2F2	ZNF365		CRYM	G3BP2	MSH2	STON2	PNOC		ANO3	LOC105377390	CAMKV	PGRMC1
				VSTM2B	CNTN6	BAZ2B		LOC105373009	ODF2L	RNF207	TCERG1	CPNE7		LOC105377390	SIPA1L1	RPS27A	MYEF2
				WDR17	GSTM3	LINGO1		DPP6	NOXA1	ADGRA1	R3HDM2	THEM4		NLK	FDFT1	IPCEF1	SUSD4
				SLC25A36	HTR2A	FAM19A1		MARK1	SOX2-OT	RUNX1T1	TRPC1	GSTA4		2021-03-06	VWC2L	PDE4D	RAB26
				DLGAP1-AS4	ABI3BP	YWHAH		TNPO1	MXRA7	THRB	PDP1	CACNA1G		GOLGA7B	UNC13B	COX6C	TOMM20
				ZBBX	LOC105377390	FGF12-AS3		RIMS3	PTCHD4	SLC6A7	IFITM3	NCK2		LOC105373009	CNTNAP4	RPL34	CSF1R
				TENM3	KIDINS220	FAM78B		DGKD	CNTN3	PAQR3	NGEF	RASGRF2		PRKD1	RBMS3	SOCS5	CPT1C
				CDH8	MSRA	NXPH1		CNTNAP2	LGALS3BP	NT5DC1	FAM188A	AASS		TMEM9	RCAN2	LOC401134	ATP8B4
				MAF	PLP1	RND3		UNC5D	CREB5	TUSC3	CCK	ZNF385D		TIMP2	C8orf4	ANKRD49	TMEM178A
				ART3	PXDN	GOLIM4		SEC14L5	BASP1	PARP8	RNF175	POU6F2		ANKRD33B	PODXL2	LOC105371967	SNX9
				EPHA5	ACAP3	EPHA4		ATP1A1	STXBP5L	RIC3	SCARA3	KIAA1217		LOC105370610	CPNE9	LRRC6	SACS
				CALD1	SIPA1L1	ID2		TIMP2	KSR2	NTN4	CSMD1	NIPSNAP3B		DLX6	ASS1	RPS14	MICU1
				LOC102724834	CEP152	SPARCL1		PSRC1	NRG1	TARBP1	ANO5	SYT16		C11orf87	CASD1	DYNC2H1	LOC105376404
				LOC105376186	ASIC4	TIAM1		LOC105374973	PIP5K1B	PTPRB	C1orf115	FAT3		ND5	NLK	SLIRP	RPS6KL1
				ELAVL4	VWC2L	CDH8		ANKRD33B	PKP4	CAPN3	ANKRD28	COX3		SLC32A1	RPS6KC1	MIR137HG	CACNB2
				FARP1	UNC13B	CRTAC1		ZNF536	PGRMC1	KCNT1	MRPL32	FER1L6-AS2		ITGB8	MAGI1	FOXN2	2021-09-11
				KPNA1	CNTNAP4	SLC8A1-AS1		ZXDC	GABRG1	CCDC136	NPTX1	CIART		GULP1	MRAP2	TUBB2A	NTRK3
				PTK2B	PODXL2	SETD7		MBNL2	XRCC5	SEPP1	LIFR	KHDRBS2		BRINP1	HPCAL1	KIAA1804	TMEM132B
				CNKSR2	SLC35B4	LUZP2		TOX	SOX2	TAOK3	ZMAT1	AJAP1		TMBIM6	CHML	ATP6V1E1	CDH8
				KAL1	CASD1	OPRM1		ARFGEF3	URI1	PLEKHA6	TRPM3	LOC441204		SYTL2	KCTD15	KIAA0319	SYT4
				GRID2	INPP5F	PTPRT		PTCHD1	2021-03-02	LOC102724802	PHKG1	MAST4		MYDGF	LOC105373224	SEMA4F	MAP2
				ROBO1	NLK	CACNA1E		BHLHE41	HSD3BP4	LZTS2	ARHGAP31	GRB14		CLASP1	RET	KIAA1841	ATP6V0C
				MYH10	2021-03-06	ADGRV1		LOC105370610	TMEM178A	PDE8A	KIAA0586	LOC105377718		NIPAL3	ANXA11	AGBL4	ANO3
				DDX24	COL7A1	OPN5		CHRM2	HSP90AA1	LRRK2	RTN3	MYLIP		EPHA6	TSPAN14	SYT7	MSRA
				CSGALNACT1	ACHE	LOC105371352		PTPRM	SLC9A9	DDX51	TMEM230	CORO6		SLC5A3	KCNMB4	FHL1	INPP5F
				LOC102723658	NETO1	ADRB1		PI4KA	DPYD	EXOC6	PRPF39	MDGA2		LY86-AS1	PCDH8	NIN	NDUFS5
				ATRNL1	SLC1A6	KLHL5		SH3BGRL2	TMEM155	RAB24	TM6SF1	TESPA1		PDS5B	CRYM	EPS8	SLCO2B1
				HMGN3	FAM171B	SLC39A10		C11orf87	KIT	AKAP8L	GLS	BACE1		LRRC16A	RSPH3	TMEM70	PALD1
				AK5	NCOA1	B3GALT2		PROX1	LOC105376404	PIGH	NDUFA1	CBLN2		TYRO3	PRKD1	SMARCA2	FAM171B
				KLF12	TAC3	ANO3		ND5	RPS6KL1	PCP4	N4BP2L1	EXOG		RIMBP2	LOC105373009	ADAMTS19	GOLGA7B
				VWA3A	TBC1D32	TMX3		PLS3	CACNB2	GPHN	ARHGAP24	NFIB		RPSAP43	DPP6	PTPRZ1	MARK1
				LHX6	EXTL1	METAP2		RNASE1	DAAM1	GSE1	GRB10	VSTM2B		SLC44A1	TNPO1	TBR1	ST7
				VWA5A	KCNMB4	MAFB		TEAD1	AHCYL1	BDH1	THY1	NLGN1		RGS6	UNC5C	LUZP1	RIMS3
				PRKX	PCDH8	TRMT11		NDST4	2021-09-11	FNDC4	KCNH7	GRIP1		MAST3	FRMD6	ABLIM2	TMEM9
				TBRG1	CRYM	NASP		CCDC152	TMEM132B	ZNF391	FNBP1	ARHGAP26		KMO	DGKD	HIVEP1	DNAJC7
				2021-09-06	PLEKHA1	HTR2A		ABCC8	CRTAC1	PTPN5	BEX1	DLGAP1-AS4		SLC17A7	UNC5D	REEP5	C11orf87
				PAWR	LOC105373009	TMEM257		SEC16A	CORT	NRIP3	CSMD2	ZBBX		APLP2	KCNIP2	ANAPC13	ABCC8
				NEUROD6	DGKD	LOC105377390		EGFR	OPRM1	COBLL1	HDGFRP3	TENM3		CPNE7	SEC14L5	ATL1	DOCK8
				GNAS	CNTNAP5	MSRA		RASAL2	ADGRV1	LGI3	COBL	SULF2		KCNH3	PSRC1	GRM3	MAPK9
				GPI	CNTNAP2	CRHBP		AACS	SLC39A10	SVIL-AS1	SPRY2	PDE7B		BTBD10	ATP1A1	PLCE1	ITSN1
				SYNJ2	UNC5D	LOC105369345		AMOTL1	KCTD6	MAL	EVL	PPFIA4		PCDH9	TRPS1	CYFIP2	FBXO44
				KCNIP4-IT1	TMEM9	ACAP3		GULP1	ATP6V0C	SORCS1	MEIKIN	MAF		NIPAL2	TIMP2	DNAJB14	SYTL2
				NOS1	SEC14L5	PXDN		MAST2	ANO3	ITFG1	PDE1B	ART3		MAST4	ANKRD33B	TXLNG	MYO15B
				PIK3R1	LOC105374973	GBAS		GNAL	KLHL5	ROBO2	GCA	CD63		MAGI3	ZNF536	STK32A	ATP6V1C1
					TIMP2	MAT2A		GRAMD3	FRMPD1	CTNNA2	WNT10B	PRKAR2A		GOLT1B	LOC105374973	BNIP3	HLTF
					ATP1A1	VAMP1		SATB2	LOC105377390	CRELD1	MOV10	CALD1		CBLN2	ITM2C	CYP2C8	OSBPL8
					KCNIP2	CKMT1B		SRPK1	CHCHD6	PRO1804	GRIP2	USP6NL		TANC2	TOX	QDPR	FAR1
					ANKRD33B	CES4A		CLCN3	MLXIPL	B4GALNT1	PRKCA	ETV5		GSDMB	UG0898H09	CDS1	NRD1
					ZNF536	UNC13B		CCDC25	GDPD5	GRHL1	CDC123	ELAVL4		PFN2	MBNL2	RPS6	RIMBP2
					MBNL2	GDPD5		PAK1	NLK	POLR2F	CACHD1	FARP1		PTK2B	HMGN1	MEG3	SLC1A3
					TOX	RBMS3		SYTL2	GOLGA7B	ZFYVE9	ATP6AP2	TMTC4		KAL1	NELL1	TMTC1	FXYD7
					UG0898H09	FAR2		HSP90AB1	KCNMB4	LINC00632	DNAH14	PTK2B		ROBO1	NAV1	GALNT10	SLC17A7
					PTCHD1	C8orf4		FSTL5	PCDH8	CHD3	FRRS1L	XPOT		LRP12	LOC105370610	NARS	KCNH3
					ARFGEF3	AKAP1		XYLT1	LOC105373009	UNC13A	HAGH	ROBO1		FAM19A2	ANXA5	SOX10	UGGT2
					LOC105370610	CPNE9		NIPAL3	TMEM9	PTPRN2	YIPF5	ATRNL1		RGS4	PTPRM	KDM4C	SYT16
					ANXA5	ASS1		ARHGAP32	ANKRD33B	GRM5	APP	EPCAM		VWA3A	CDH13	FAM135B	PCDH9
					CDH13	CNTNAP4		SLITRK2	LOC105370610	OR7E160P	SCN2A	HMGN3		TBRG1	PI4KA	ZNF91	MAST4
					SEMA5A	DDIT3		LY86-AS1	C11orf87	DST	CCSER1	GALNT12		PIP4K2C	MAGI2-AS3	B2M	PRKAR1B
					C11orf87	INPP5F		CORO2B	ITGB8	SSX2IP	LINC01122	AK5		SELK	C11orf87	LRRIQ1	TANC2
					PROX1	RPS6KA5		ICA1L	GULP1	SYP	SLC4A8	FRY		ITPR2	MMD	CNTNAP1	ELMOD1
					SLC32A1	APC		LGI4	SYTL2	CHGA	ARF1	FAM19A2		CNTN5	SLC32A1	PHYHIP	KCNAB2
					CHD7	FLJ41278		SAT1	LY86-AS1	RDX	CACNA1I	ANKRD27		ATP1B1	SYNPO2	LINC00882	ELAVL4
					GPR63	NLK		SORCS3	PDS5B	SRRM3	MSH2	LARGE		GIT2	ITGB8	LMO4	PFN2
					SYNPO2	MAGI1		SYN2	ZEB2	SIRT2	EPT1	VWA5A		LRRN3	ZNF462	PNMA3	SUN1
					CNTN1	MRAP2		PDE1A	OSBPL8	LOC100420851	NDRG3	NUP160		TMEM147	SCG3	CFAP36	ITGB1BP1
					PLS3	ACTC1		GAB1	LRRC16A	LOC202181	ADGRA1	CDH11		IGSF3	ARX	YJEFN3	GNPDA2
					ITGB8	CHML		RTN1	TYRO3	GNPTAB	RUNX1T1	PRICKLE1		SIDT1	CPNE6	RPS18	DOPEY1
					SCG3	PNKD		LRRC16A	RIMBP2	HS6ST3	DCXR	BSN		FASTKD1	EGFR	COA3	PTPRF
					RNASE1	FAM171B		TYRO3	TF	NBAS	SLC6A7	KCNIP4-IT1		CHGB	GNG2	SCD5	TMIGD3
					CCDC152	LOC105373224		TMEM47	RHPN1	LINC00507	THRB	DGKA		PAN3	INTS10	OLFM2	HPCAL4
					MOK	LAMB1		CRIP2	SLC44A1	LOC101927432	PAQR3	PIK3R1		SEC24D	DDRGK1	RAC1	INPP1
					EGFR	CRYM		HSPH1	RGS6	ASNS	TUSC3	MYHAS		PTPRK	COL4A3	CAMK2N1	BSN
					RASAL2	PLEKHA1		KCNQ3	MAST3	DPY19L2P1	LOC100129577			KLHL2	SERPINF1	GUCY1A3	ATP2B3
					CDHR1	LOC105373009		OPRK1	LZTFL1	USP32P1	PARP8			ADCYAP1R1	GNAL	LRFN5	ITPR2
					CD163L1	TNPO1		SEZ6L2	TM7SF2	CCDC39	HDAC9			OLFM1	SATB2	PNMA2	CCDC88A
					SEMA4G	RIMS3		NEGR1	SLC17A7	TMEM25	RPL38			TACC1	SRPK1	MAL2	MTFR1L
					DLX5	DGKD		PCSK2	TMTC2	QKI	NTN4			GRIK3	KIRREL3-AS2	MPPED1	ATP1B1
					GNAL	CNTNAP5		CMYA5	APLP2	KRT222	SELENBP1			MACF1	PAK1	COPG2IT1	LRRN3
					GRAMD3	CNTNAP2		LRRC4C	KCNH3	KIAA0020	ECHDC2			GRIK1-AS2	SYTL2	KCNH1	CHD5
					SATB2	KCNIP2		TNNT2	UGGT2	SPTAN1	TARBP1			CAMK2D	LOC105369470	MAP6	NRXN1
					SRPK1	SEC14L5		TF	PCDH9	TMEM98	ACOT7			ADRBK2	FSTL5	TRAF6	SIDT1
					HSP90AB1	PSRC1		ANKRD36B	NIPAL2	ADAM11	SEPW1			PHACTR1	XYLT1	HMGCLL1	OPA1
					TMBIM6	TIMP2		DOCK10	MAST4	COL24A1	PTPRB			CHST11	NIPAL3	GABRB2	KIF5C
					PAK1	LOC105374973		PTK2	GOLT1B	LOC100421637	FAM107A			LOC101927745	CLASP1	LOC730076	UNC45A
					SYTL2	CYCS		PTER	CBLN2	NXPE3	RBM48			MYO6	SLC5A3	BCAP31	RNF157
					CLCN3	LOC100506124		AK3	TENM3	APEX1	SOX13			PDE4B	TMEM232	RBFOX3	TSPYL2
					MYDGF	ZNF536		RNR2	C1QL2	KMT2A	KCNT1			SV2B	ARHGAP32	PART1	OLFM1
					XYLT1	ATP1A1		ENPP7P4	PDE7B	MAPK10	LOC101927216			XKR4	LY86-AS1	BEX4	KIAA0513
					SLC5A3	MBNL2		PHTF2	PFN2	FBXL2	CCDC136			UNC80	ICA1L	IQCA1	EFR3A
					ARHGAP32	NAV1		SLC44A1	PTK2B	LINC00844	LOC102724802			PREX2	KCNC2	GDI1	PKM
					LY86-AS1	NELL1		FAM95C	KAL1	GLDN	PCSK5			CCSER2	SAT1	COL5A2	NCR3LG1
					TM9SF2	PTCHD1		LOC105374278	ROBO1	KIAA0141	DDX51			ATP1A3	TMSB4X	IFT57	CCSAP
					LGI4	LOC105370610		MAST3	PTPRF	LRP4	LRRK2			PTTG1	OXR1	MNAT1	PPA1
					SAT1	PTPRM		LZTFL1	FAM19A2	XKR6	EXOC6			SCPEP1	LGI4	MICAL2	MYO6
					PPT1	NDRG4		PAK7	RGS4	CACNG8	PCP4			C5orf30	MTUS2	CLIP1	SV2B
					SYN2	MMD		MAN1A2	TBRG1	GDA	LOC101926964			PTPRS	PDS5B	ZMAT4	UNC80
					SORCS3	GPR63		KMO	PIP4K2C	LOC105379106	CDK5			SNCA	PDE1A	UQCRB	CCSER2
					PDE1A	TRPT1		BCL11B	SELK	SYN3	GPHN			NMBR	GAB1	HSPA12A	ATP1A3
					GAB1	SYNPO2		SLC17A7	PAPSS1	HCN1	LOC105372850			SGSM1	MYB	TNFRSF25	AP3S1
					HDAC1	PROX1		TMTC2	ITPR2	FAM213A	GSE1			ADAM22	SORCS3	SCN2B	SCPEP1
					MTUS2	ITGB8		KCNIP1	CCDC88A	DIRAS2	PTPN5			ADRA1A	SYN2	SLC1A2	SNCA
					ALDOA	CNTN1		ELAVL2	ATP1B1	IFT80	PPP1R21			CERS6	ZEB2	GPD1L	ATP2B1
					ZEB2	ARX		LOC101927269	CNTN5	EPHX4	NRIP3			SYT17	HSPH1	TASP1	TAL1
					RTN1	TIAL1		CHRNA6	ARHGAP12	GNB5	CTNND2			KCNA1	LRRC16A	PPP1R12B	INPP5D
					PAM	ITSN1		NUMB	SIDT1	LYST	COBLL1			PGAP1	TYRO3	COPRS	ADAM22
					TYRO3	GNG2		EPHA7	PHKB	PUS7L	KLF15			VLDLR	RTN1	NDST3	KIAA1377
					HSPH1	DDRGK1		PNOC	SEC24D	ADCY6	LIN7C			DDR1	CRIP2	GRIN2A	ZNF248
					CRIP2	CNTNAP3B		APLP2	PTPRK	ABCA8	SORCS1			KMT2C	PAM	SLC26A4-AS1	PGAP1
					FAR1	SERPINF1		ARNTL	FAM174A	GRIK1	TBPL1			SLC6A1	TSHZ2	SPTBN4	ZNF385B
					OPRK1	AMOTL1		KCNH3	KLHL2	RBBP6	MTX2			C2orf72	SEZ6L2	GUK1	CEP57
					SEZ6L2	DIAPH2		RASGRF2	TSPYL2	NPY1R	MYO5A			LAMA3	CMYA5	LINC00599	MAPT
					NEGR1	BRINP1		AASS	ADCYAP1R1	KCNC1	ITFG1			PVRL3	KIAA1549L	DNAJA1	STMN1
					PCSK2	GNAL		RFTN1	DOK6	HOOK1	PNMA1			MAP4K4	PCSK2	RANBP2	PSPC1
					CALN1	GRAMD3		ZNF385D	DUSP4	NFAT5	ROBO2			GABRB1	NEGR1	TERF2IP	ATP9A
					LRRC4C	SATB2		TTLL7	OLFM1	SORBS2	CTNNA2			TRHDE-AS1	RIMBP2	NUAK1	C2orf72
					SLC2A13	ARMCX4		POU6F2	TACC1	BIN1	FABP3			LOC105374971	LRRC4C	CALM1	LOC105372521
					RAPGEF6	DCC		SPECC1	GRIK3	GNAI1	B4GALNT1			LOC644285	SLC2A13	NDUFA4	MAP2K4
					TNNT2	HSP90AB1		CHN1	GRIK1-AS2	SH3GL3	NINL			LOC440896	TNNT2	FOXP1	GABRB1
					TF	PAK1		FAT3	CAMK2D	DOPEY2	UBE2T			LOC105369877	ABI1	CELF1	KCTD16
					ANKRD36B	IDH3A		NEFL	ADRBK2	CBLN4	LOC101930275			DDX5	PGM2L1	CABIN1	GABRA1
					DOCK10	SYTL2		TMEM200C	PHACTR1	RXFP1	TTC38			GABRA1	DOCK10	NR2F1-AS1	KBTBD11
					PTK2	EPHA6		PCDH9	PKM	HLF	RTN4			IGL	KALRN	PGBD5	PEX5L
					KALRN	ANKRD30B		COX3	CHST11	VPS29	LINC00632			KBTBD11	PTK2	NMNAT2	WASF2
					ENPP7P4	SLC5A3		KHDRBS2	LOC101927745	BRINP2	CHD3			FREM1	PTER	IL1RAP	SNX10
					ABAT	SLITRK2		NBN	KITLG	AKAP5	UNC13A			FRAS1	ENPP7P4	YPEL3	SORL1
					SLC44A1	ARHGAP32		NIPAL2	PDE4B	ADARB1	PTPRN2			CA10	JMJD1C	FZD3	CAMK1D
					SRRM4	LY86-AS1		CTSD	SV2B	ENTPD3	GRM5			KLF9	FAM95C	IFI44	ST8SIA3
					SLC9A2	KCNC2		MFAP3L	UNC80	LOC101926917	DCTN1			VOPP1	SLC17A6	GPC1	UBE2QL1
					SELM	SAT1		PSAP	PPP3R2	LRP8	DST			SORL1	RGS6	SCN8A	LINC00996
					SPHKAP	LGI4		CHRNA4	ATP1A3	CYFIP1	POU2F1			EDRF1	SPHKAP	UPP1	MAP1LC3A
					MAST3	OXR1		GRB14	PTTG1	EPB41L5	PIGK			PSMD7	LOC105374278	ABHD2	UROS
					MAN1A2	SORCS3		LOC101929544	C5orf30	SGK1	SSX2IP			CAMK1D	MAST3	ZFHX4	UGP2
					KMO	CLEC4GP1		PLXNA1	SNCA	PCNT	SYP			SPPL3	LZTFL1	SVOP	DGKE
					PPM1E	PDE1A		MYLIP	ATP2B1	LPPR5	LOC101928961			MLIP	CDH10	COX7A2	STAB1
					LOC105373657	GAB1		TESPA1	ADRA1A	FOLH1	CHGA			SLC38A11	ADGRB3	HOMER1	SERINC1
					CNTN4	SLC25A29		CBLN2	SYT17	MAN2A2	SRRM3			UGP2	PAK7	GPATCH8	DZIP3
					SLC17A7	ZEB2		TESC	KCNA1	KIAA2022	HS6ST3			KCNMB2	TM7SF2	RPL19P9	DYNLL1
					SLC4A7	PAM		MIR99AHG	PGAP1	C19orf60	LOC101928058			DGKE	NELL2	TMEM14A	CHRD
					VGF	LRRC16A		NFIB	ZNF385B	CCDC171	LINC00507			LINC00472	HTR1F	POMP	TTC3
					RPN1	TYRO3		DCN	VLDLR	UBE2N	FADS2			PARM1	BCL11B	H2AFZ	YWHAQ
					CHRNA6	C18orf42		VSTM2B	SLC6A1	LMO7	ARHGEF7			SERINC1	LOC105373657	CABP1	ATCAY
					APLP2	CRIP2		MAN2A1	TRHDE-AS1	CERS2	LOC102724604			DZIP3	MAN1A2	SHANK2	KIFC2
					PNOC	TMEM47		KCNG1	LOC105374971	RTF1	WASF3			PALM2	SLC17A7	GPR22	HACD3
					ARNTL	PPAPDC1B		ARHGAP26	LOC644285	ITPR1	ASNS			HSP90B1	SLC4A7	ZRANB2	IGSF8
					KCNH3	TSHZ2		TMEM196	LOC440896	SGSM2	DPY19L2P1			SYNPR	KCNIP1	DLG2	HIGD1A
					LOC100129361	MPC1		GRIP1	KCTD16	L1CAM	USP32P1			CFAP46	CDH7	TVP23CP2	MYSM1
					CACNB4	ZNF577		TANC2	PRSS12	TTC9B	PPP1R16B			LOC101927871	APLP2	TLK1	NFASC
					RGS17	VDAC2		DLGAP1-AS4	GABRA1	LOC100507140	CCDC39			HACD3	CRB1	SERINC5	FGF9
					DYNC1I2	KIAA1549L		ZBBX	IGL	LOC440040	QKI			SPOCK3	THEM4	LOC101927759	ADD3
					RASGRF2	RASGRF2-AS1		PDE7B	KLF6	TRAF3IP1	KRT222			GPR12	KCNH3	CDK14	CSPP1
					AASS	PCSK2		PIK3C3	KCTD4	CMTM5	KIAA0020			PPARGC1A	DYNC1I2	CD47	SCN3B
					ZNF385D	CMYA5		EGR3	KBTBD11	DZIP1	REST			DACH2	TENM2	RPL35A	MINOS1
					TTLL7	LINC00643		LSAMP	PEX5L	LOC646890	PAMR1			HIGD1A	RASGRF2	KANK1	AP3B2
					POU6F2	CALN1		ART3	FREM1	NDUFA5	RPL14			MYSM1	EPHA4	SV2A	FGD2
					CHN1	RIMBP2		WSCD2	TECR	CPB2	ADAM11			CAMKK2	TTLL7	YWHAG	NECAB1
					RPS6KA2	LRRC4C		LAPTM4B	FRAS1	SERPINE2	COL24A1			ZDHHC23	POU6F2	FABP7	DOCK3
					NEFL	CREG1		CD63	CA10	SLC2A3	CHRDL1			SYTL5	KIAA1217	DNAJC6	RAPGEF5
					TMEM200C	TNNT2		RNR1	SORL1	LOC105372217	PPP2CA			GALNTL6	CA3	RPL32	LRRFIP2
					PCDH9	AK3		LOC102724834	RBP4	SPEF2	ALDH7A1			PLD3	CHN1	SUMO1	PARP14
					KHDRBS2	ANKRD36B		PCDH10	LINC00936	YTHDC2	FBXL2			FAM65B	FAT3	PRRX1	KATNBL1
					MAST4	KALRN		ETV5	SLC8A1	LOC101929617	LINC00844			ADD3	NEFL	MIR124-2HG	LOC105377918
					KCTD12	PTER		N4BP2	CAMK1D	CCDC85A	KIAA0141			ALCAM	RPS6KA2	RPS20	GABRA2
					PDIA2	SLC25A4		KCNAB2	MLIP	ICE1	RBM28			BAIAP2	PCDH9	OAZ1	KIF1A
					PSAP	PTK2		ELAVL4	MACROD2	ZNF148	FUT9			POPDC3	KHDRBS2	DSCAM	CDC42BPA
					LOC101929544	PGM2L1		LOC100132813	SLC38A11	NEK10	LRP4			NECAB2	AJAP1	ANKRD18B	LINC00925
					GRAMD1C	ENPP7P4		PFN2	UGP2	SHPRH	XKR6			NR2F2-AS1	NIPAL2	SLC17A6	CYP4X1
					PLXNA1	ABAT		USP13	KCNMB2	PRRG1	CACNG8			RASA2	USP28	RUFY2	SCG5
					TESPA1	FAM95C		PTK2B	SCN9A	TPRN	COX1			CDH12	PSAP	POLR2I	LPPR4
					TESC	SLC44A1		RALYL	LINC00472	NWD2	FSD1			CADPS2	GRB14	SETD2	ARL4C
					MIR99AHG	SRRM4		CNKSR2	PARM1	CPEB4	GDA			NECAB1	MAGI3	MYO10	KIAA1456
					NFIB	MYL6		FADS3	SERINC1	REEP2	SSPO			RAPGEF5	LOC101929544	CACNG3	IL1RAPL1
					MAN2A1	CCDC112		ROBO1	DZIP3	TSPAN3	LOC105379106			CD81	GRAMD1C	RNPC3	CIT
					VSTM2B	RGS6		ST8SIA6	CHRD	NYAP2	SYN3			LHFP	BACE1	AFAP1L2	ITM2B
					NLGN1	LOC105374278		MYH10	SYNPR	TMEM235	AGFG1			RAB3IP	MYLIP	AMN1	SFMBT2
					AMIGO1	MAST3		SNAP25	HSP90B1	LOC102724312	HCN1			GABRA2	TESPA1	ENC1	LOC105376423
					WDR17	TRIB2		ATRNL1	SLC26A4	TSPAN13	TULP3			KIF1A	KCNN2	LOC105373942	P4HTM
					DLGAP1-AS4	LZTFL1		TMEM145	LOC101927871	BRAF	DIRAS2			CDC42BPA	CBLN2	TUBA1B	PURG
					ZBBX	CDH10		HAPLN1	HACD3	LOC400706	ATP6V0A1			CPNE4	SERTM1	NISCH	MIS18BP1
					ENAH	NELL2		FAM19A2	DENND1B	NPTN	EPHX4			ELL2	TESC	FAM49A	CDC25B
					PIK3C3	HTR1F		RGS4	GPR12	PPP2R2C	GNB5			STAMBPL1	NFIB	MATN2	PLXDC2
					EGR3	MAN1A2		LOC105374825	DACH2	C9orf3	ARHGEF26			FXYD5	MAN2A1	RASGEF1A	GAS7
					FAM126A	LOC105373657		VWA3A	PPARGC1A	ETV1	GRIK1			SCG5	MIR7-3HG	EIF4E3	PHTF1
					LSAMP	FXYD7		TBRG1	HIGD1A	GATM	VAMP2			NPTX2	AMPH	TPM3	BMPR2
					MAF	CNTN4		SMC6	MYSM1	PLXNB3	KCNC1			SLC15A2	GRIP1	STXBP5-AS1	EPHB6
					ART3	SLC17A7		ATP11C	SSTR2	PRR5L	NPY1R			COL19A1	ARHGAP26	CD9	SNCB
					LAPTM4B	SLC4A7		NEUROD6	CAMKK2	MBTPS1	ZNF804A			STAT6	TENM1	ARPC5L	PLK2
					HPSE	CCDC3		GNAS	ZDHHC23	BAZ2B	LAMTOR3			LPPR4	EPDR1	CALY	RIMS2
					CD63	PFKM		PIP4K2C	HDDC2	YWHAH	HOOK1			ARL4C	TANC2	GRIN2B	SLITRK4
					WSCD2	ELAVL2		YWHAZ	FGF9	PPP1R14A	COLCA2			XBP1	DLGAP1-AS4	KCNMA1	USP11
					CCNI	CDH7		SYNJ2	ST3GAL5	ELOVL5	SORBS2			IL1RAPL1	ZBBX	DSTN	SNTG1
					N4BP2	GSTA4		KCNIP4-IT1	ADD3	PDXK	BIN1			CIT	LOC105369471	HIP1	SYT1
					CPNE2	TENM2		PDE3A	ALCAM	RGMB	PLSCR4			ANKRD24	RAP1GAP2	ARMC2	ENTPD1
					MT3	SLC25A5		CDC40	H3F3B	EPHA4	CDKL2			ITM2B	PPFIA4	CST3	HECW1
					LOC101060145	RASGRF2		PIK3R1	BAIAP2	ID2	GNAI1			LOC105376423	LSAMP	CALM2	C8orf46
					LOC100132813	RFTN1		CPLX2	ABRACL	LONRF1	SH3GL3			PTPDC1	MAF	MFSD4	TMEFF2
					PFN2	ZNF385D			POPDC3	PTPRT	CBLN4			TLE4	LAPTM4B	FBXW7	SCG2
					USP13	POU6F2			NECAB2	LUZP2	MT2A			LOC105375415	GSDMB	GABRD	SIRT5
					NCAM1	KIAA1217			SCN3B	TMEM261P1	RXFP1			ARID5B	GLT8D2	INPP4B	MORF4L2
					PTK2B	CHN1			RASA2	CACNA1E	HLF			ABCA10	CALD1	FGFR1OP	R3HDM1
					RALYL	FAT3			CDH12	LAMB1	LAMB2			DNAH7	LOC102724834	LPCAT4	LDHB
					RBFOX2	RPS6KA2			CADPS2	B3GALT2	CHORDC1			SIRPA	LOC105376186	MAP7D2	FXYD6
					FAIM2	ZNF667-AS1			GLB1L3	PRKAA2	AKAP5			MIS18BP1	ETV5	RNF8	EPB41L4B
					CNKSR2	PCDH9			NECAB1	HNRNPA2B1	ENTPD3			ANKFY1	LOC100132813	ATP6V1D	ISCU
					ROBO1	NIPAL2			RAPGEF5	ATP6V1B2	LOC101926917			CCPG1	SUN1	DLGAP1	LINC00657
					MYH10	OSBPL10			LHFP	CKMT1B	TUBB2B			FMNL2	PTK2B	COX7C	TRIM23
					LMAN1	MTG1			LRRFIP2	PMP2	EHMT1			FTH1	CNKSR2	MPP7	GABBR2
					SNAP25	MAST4			RAB3IP	UNC13B	SGK1			FAM84A	FAIM2	OLFM3	LONRF2
					ATRNL1	LOC441204			GALNT18	NETO1	PCNT			USP11	ROBO1	ANK3	SEC62
					TMEM145	USP28			LINC01314	LSM11	ELOVL2			RAB3B	SYCE1	COPS2	SATB1
					VIP	GRB14			GABRA2	SSBP4	LPPR5			METAP1D	CXXC5	CA11	OGFRL1
					HTR5A	MAGI3			TACC2	MRS2	KIAA2022			SNTG1	CSGALNACT1	CPEB1	RCN2
					ZYX	SEMA4A			CPNE4	NR2F1	ACSS3			ANKS1A	ATRNL1	WDR19	DHDDS
					KLHL42	LOC101929544			ELL2	NDRG1	UBE2N			ANKRD26P3	HAPLN1	ZNF667	ABCA6
					IQGAP2	GRAMD1C			SCG5	C5orf42	LMO7			ARHGAP42	PTPRF	RPGRIP1L	ANKIB1
					KLF12	CORO6			NPTX2	RIMS1	RTF1			GABRA5	AK5	AKAP6	ST6GAL1
					RGS4	TESPA1			COL19A1	KCNIP2	ITPR1			SCG2	HMGN3	TAF1D	HLA-E
					VWA3A	CBLN2			STAT6	ZNF536	CCT4			PPIB	FRY	ANKRD20A5P	B3GALNT1
					ASPH	MIR99AHG			ARL4C	TMEM170B	L1CAM			R3HDM1	KLF12	MAP7	IL6ST
					VWA5A	NFIB			IL1RAPL1	TOX	TTC9B			FXYD6	RGS4	CLVS2	CEP290
					TBRG1	LINGO2			CIT	NELL1	LOC440040			SNCAIP	ASPH	NRSN1	DGKB
					ARHGAP18	TENM1			LOC105372768	ADA	SERINC3			IRF2BP2	FAM19A2	VSTM2A	RHBDD2
					LOC105374199	GRIP1			ITM2B	PTCHD1	AMZ2			CEMIP	LHX6	SCRG1	EIF4A2
					NEUROD6	WDR17			LOC105376423	SHROOM1	SNX3			GAD2	SMC6	NDFIP1	DNM1
					GNAS	DLGAP1-AS4			FHOD3	LAMP1	NDUFA5			GABBR2	LOC105377194	PPP1R3E	WBSCR17
					SYNJ2	ZBBX			EIF4G2	CDH13	SERPINE2			RANGAP1	ATP11C	BCAS2	NEAT1
					SLC22A3	TENM3			TLE4	LDB3	PRDM2			PSD3	LOC105374199	RUNDC3B	MPP6
					PDE3A	LSAMP			LOC105375415	BOK	SLC2A3			SEC62	PAWR	NSG1	ENOX1
					LOC105371739	MAF			NPAS3	FASTKD2	SPEF2			SATB1	NEUROD6	KIAA1045	ERLEC1
					PIK3R1	ART3			ARID5B	ANKRD36BP2	AXL			EPB41L2	CDH11	JPH1	TRIM33
						LAPTM4B			MTMR6	NDRG4	YTHDC2			RCN2	PRICKLE1	NIPSNAP3A	NETO2
						EPHA5			DNAH7	PLA2G16	LOC101929617			EDIL3	GAS2	CCDC34	PPHLN1
						CALD1			SIRPA	PROX1	CCDC85A			WDFY2	SYNJ2	MAP1B	CENPC
						LOC102724834			MIS18BP1	ANKRD42	LCNL1			UBE2E2	ARHGAP18	ZC3H13	TBCA
						ZNF841			PLXDC2	CNTN1	ICE1			B3GALNT1	KCNIP4-IT1	SPATA6	FLRT3
						PFN2			MID1	KIAA1324	OCIAD1			MYO5C	NOS1	WASF1	FAM81A
						SECISBP2L			SKA2	PFDN5	ID1			IL6ST	CDC40	VSNL1	ABLIM1
						CCDC14			EPHB6	MICU3	NEK10			BRINP3	PIK3R1	IL17RB	NNAT
						PTK2B			PLK2	OLIG2	NWD2			RHBDD2		TMEM151B	MAP4K5
						RALYL			LOC285097	AACS	NYAP2			DNM1		PLXNA4	RALGPS1
						CNKSR2			NPTN-IT1	HERC2P2	TSPAN3			VIPR1		SLC30A3	LRRC8B
						FADS3			PTPRE	DIAPH2	TSPAN13			AVPR1A		UNC5A	ATP6V1H
						KAL1			ATP1A2	SRPK1	LOC400706			NEAT1		PLLP	GABRG2
						SNAP25			RIMS2	DCC	NPTN			ADCY8		MEF2C	CD74
						LOC102723658			FTH1	PAK1	GPX4			MPP6		MAP3K9	RAP1GAP
						CSGALNACT1			FAM84A	ADAM23	C9orf3			HSPA5		PHLPP2	ZFAND2B
						AK5			CRYAB	ICA1L	LOC101929293			LDLRAD4		CDH18	ARHGEF12
						GPLD1			EFR3B	LGI4	ZFP36L1			FLRT3		TXNL4A	HSPA4L
						IQGAP2			USP11	MTUS2	HSPB1			KIAA0930		ZSCAN31	C1orf61
						KLF12			RAB3B	ALDOA	GATM			NNAT		GABRB3	PDCD5
						ALDH5A1			SNTG1	HSPH1	PLXNB3			MAP4K5		EML6	CLIP4
						VWA3A			SLC20A2	KCNQ3	UHRF2			KIAA1211		ERBB3	SNAP91
						FAM19A2			ANKS1A	CRIP2	HMGN4			AP1S2		SETBP1	TMEM59L
						ASPH			ANKRD26P3	NPEPPS	ATP6V0B			LRRC8B		KCNK1	ICA1
						LHX6			SYT1	LINC00643	BAZ2B			KIAA1109		EPB41	FAM134B
						VWA5A			HECW1	KIAA1549L	PRNP			DLX1		FAM196A	CLDN12
						PLCL1			C8orf46	CMYA5	YWHAH			RAP1GAP		ANK2	RYR2
						TBRG1			SCG2	LOC146880	ID4			EFHD2		YWHAB	LDHA
						2021-09-06			PPIB	LRRC4C	RGMB			TLK2P1		HECTD2	NAPB
						PAWR			R3HDM1	TNNT2	MIRLET7BHG			ELMO1		LOC728730	RBFOX1
						NEUROD6			LDHB	DOCK10	ID2			C1orf61		TRPM2	ANKRD26
						MANBA			FXYD6	PTK2	SMTN			PLD5		RPL7	ATP5A1
						YWHAZ			EPB41L4B	KLC1	EPHA4			ZFYVE16		ARF3	VPS41
						GAS2			MGLL	ENPP7P4	PTPRT			PTPN2		LOC105378114	TLR4
						SYNJ2			SNCAIP	OPALIN	EPB41L3			ZBTB16		TMEM2	DEF8
						KCNIP4-IT1			IRF2BP2	ABAT	LUZP2			TRHDE		CCDC144A	MFN1
						CDC40			CC2D2A	SRRM4	TMEM261P1			TMEM59L		LOC100507387	SLC35F1
						PIK3R1			NOV	GHITM	CACNA1E			RYR2		LDB2	SYBU
						CPLX2			GAD2	SPHKAP	LAMB1			GPR161		NPTXR	HIVEP2
									IFI6	CDH10	B3GALT2			CCDC109B		RASGRF1	MATR3
									GABBR2	ADGRB3	PRKAA2			MAN1A1		NCOA7	PTPRC
									PSD3	PAK7	LOC105374338			RASAL1		CELF2-AS2	RGS7
									SEC62	NELL2	CABLES1			RBFOX1		KNDC1	SYN1
									SATB1	LOC105373657	HNRNPA2B1			MYO1B		BCAN	GPR158
									EPB41L2	ELAVL2	LOC105374800			CUX2		ATP8A1	HERC1
									EDIL3	NUMB	ATP6V1B2			IGF1		SNORD115@	GUCY1B3
									RCN2	ZNF33B	CKMT1B			C3orf58		THBS2	ATP6V1G1
									BTBD8	PLEC	PMP2			ANKRD26		KCNQ5	PNMAL1
									MYO5C	RGS17	CES4A			NDNF		ANKRD19P	PTPN4
									IL6ST	LOC101927139	LINC00982			SF3B1		RAB6B	SESTD1
									BRINP3	SPAG9	SNRNP27			SYBU		STRBP	HLA-B
									CLDND1	RFTN1	UNC13B			SLC35F1		HINT1	LOC101927885
									LYPD6	TTLL7	CCDC82			XIST		CFAP69	GPRASP1
									RHBDD2	ZNF385D	CASD1			RAB40B		PAK3	MAP7D1
									VIPR1	POU6F2	NETO1			TRIO		NREP	GOPC
									ASXL3	C14orf2	LSM11			ARHGEF3		LGALS8	SMIM17
									PIGZ	FAT3	SLC25A18			GPR158		ODF2L	ENPP5
									MPP6	NEFL	LOC102724790			LOC105375097		NOXA1	OPCML
									COL4A4	PPM1A	RIMS1			GPR137C		SOX2-OT	PSMA6
									HSPA5	AJAP1	ATP1A1			RELN		PTCHD4	WHSC1L1
									PER3	LOC441204	PRDX6			RBM25		CREB5	EHBP1
									LDLRAD4	COL9A3	ZXDC			PLCXD3		BASP1	TUBA1A
									NETO2	GAS5	ZNF536			RORB		TRIM37	NRXN3
									FLRT3	MDGA2	FGD4			PPP3CA		ARL6	AGL
									SLC24A4	LOC105370303	EMC4			TBC1D1		STXBP5L	SLC4A3
									KIAA0930	ZNF540	BHLHE41			PNMAL1		HHATL	RAB3C
									ITGA6	HSPA2	NELL1			LOC101927885		ANXA7	NRG3
									NNAT	NFIB	ADA			LINC01202		KSR2	CCDC66
									KIAA1211	LINGO2	SMARCA5			MTR		ATG16L1	PPME1
									MAP4K5	AMPH	SHROOM1			LAMP5		KCNA3	NDUFB2
									AP1S2	TENM1	CDH13			SPCS1		PRKCB	KCNB1
									LRRC8B	KLHL32	FASTKD2			OPCML		ZNF337	RAB3GAP2
									KIAA1109	SLC25A36	ANKRD36BP2			SOX6		PPAPDC1A	SCOC
									DLX1	FAM126B	GPR63			COL11A1		GABRG1	PTPRR
									RAP1GAP	PIANP	PROX1			PCP4L1		XRCC5	SPARCL1
									ECE2	LOC100128906	CNTN1			TJP1		SOX2	SYT13
									SLC12A2	FAM126A	IFI27L2			DLG1		TNR	PTPRD
									TLK2P1	EPHA5	RHOJ			UTRN		TOMM20	LGI1
									ELMO1	LMTK2	DNAJC18			UNC13C		GON4L	DPY19L2
									DNAJC1	SHC3	KIAA1324			RAB3C		SAFB2	PTCD3
									C1orf61	PRCP	MICU3			NRG3		COL20A1	DCLK1
									CLIP4	LOC102724834	AACS			ZFC3H1		HSD3BP4	TAGLN3
									ZBTB16	SLC25A14	HBS1L			LRMP		TMEM178A	NTM
									TRHDE	N4BP2	SERPINF1			RASA1		CX3CL1	CNPY2
									TMEM59L	CPNE2	CAMKMT			PTPRR		HSP90AA1	SIPA1L1
									RYR2	PRRG3	HSP90AB1			CAB39		DPYD	DDHD1
									CCDC109B	TMTC4	SRPK1			LINGO1		TMEM155	SHISA7
									MAN1A1	URGCP	DCC			ZCCHC11		LOC105376404	PCMT1
									RASAL1	BEX2	PAK1			LIN7A		WDR47	CNTNAP4
									TRB	MID1IP1	ADAM23			SLC9A7		CACNB2	CACNA1A
									RBFOX1	SYCE1	HSBP1			FAM198B		RPS27	MAGI1
									MYO1B	ARMC9	ICA1L			SPARCL1		DAAM1	LOC101928870
									CUX2	TMEM67	LGI4			SYT13		SYNJ1	SRPK2
									IGF1	TRAPPC6B	SLC25A29			PTPRD		2021-09-11	DPP6
									C3orf58	PLCL1	MTUS2			ADRB1		MRPL51	CNTNAP2
									ANKRD26	LOC102724528	ALDOA			TMX3		NDUFB10	IFT172
									KIAA1324L	GNAS	HSPH1			IMPAD1		RTKN	CYCS
									GTF2A2	PRICKLE1	PPAP2B			NR2F2		STK36	MBNL2
									SLC35F1	CLUAP1	KCNQ3			DCLK1		TMEM132B	ARFGEF3
									MEST	DGKA	LINC00643			TMEM257		CDH8	C3orf14
									RAB40B	CDC40	KIAA1549L			SCAMP1		SYT4	PI4KA
									ARHGEF3	CPLX2	CMYA5			VWC2L		OPRM1	MAGI2-AS3
									RGS7	CAMK1G	SLC16A9			CNTNAP4		SESN3	NAALAD2
									GPR158	MLLT11	GJA1			RBMS3		SLC39A10	SCG3
									LOC105375097	FAM3C	CREG1			PODXL2		FGFR1	MOK
									DFNA5	PLEKHB2	LRRC4C			RPS6KC1		ATP6V0C	CPNE6
									HERC1	RFX3	NOTCH2			LOC105373224		ANO3	SLC25A27
									GUCY1B3	MICU2	RAPGEF6			TDRP		LOC105377390	OXCT1
									RELN	JAKMIP1	TNNT2			DPP6		MSRA	SYK
									GNG12	FKBP1B	BMPR1B			CNTNAP2		TIMM17A	LDOC1
									PLCXD3	SNORD116@	SLC25A4			MBNL2		NACC2	IDH3A
									RORB	CAMKV	SLC9B2			ARFGEF3		ASIC4	TMEM232
									PPP3CA	CLDN11	PHTF2			IARS2		MLXIPL	HLA-DRB1
									PNMAL1	RPS27A	SRRM4			ANXA5		INPP5F	SAT1
									PTPN4	IPCEF1	GHITM			PTPRM		NLK	SYN2
									LINC01202	HDAC11	SPHKAP			PI4KA		COL9A2	RTN1
									LAMP5	FGF1	CDH10			MAGI2-AS3		FAM171B	PREPL
									OPCML	PDE4D	PAK7			SCG3		GOLGA7B	SEZ6L2
									SOX6	FAM107B	NELL2			MOK		TUBA4A	PCSK2
									PPM1H	COX6C	LOC105373657			CCDC152		CACYBP	ANKRD36B
									COL11A1	PICALM	SORCS2			SLC25A27		KCNMB4	PGM2L1
									LOC102724782	RPL34	FIP1L1			CLCN3		ROGDI	KALRN
									PCP4L1	LOC401134	ELAVL2			FSTL5		PCDH8	CNTN4
									SLC4A3	GLRB	ETNPPL			SLITRK2		LOC105373009	ACADVL
									TJP1	MTUS1	KATNAL2			GRM8		PCDHG@	PFKM
									DLG1	LOC105371967	ZNF33B			GRIN2D		RIMS3	APOE
									UTRN	LRRC6	CRB1			SAT1		SNX32	COX5A
									UNC13C	ZYG11B	GSTA4			RTN1		WIPF2	APBB1IP
									RAB3C	TJAP1	SPAG9			SEZ6L2		ANKRD33B	NAP1L2
									LRMP	LRRC7	RFTN1			PCSK2		RPP14	PDIA2
									LRRC3B	RPS14	TTLL7			FGFR2		HMGN1	PCNX
									LINC00842	CDC42EP1	ZNF385D			PGM2L1		UBE2V2	KCNN2
									EFNB2	MIR137HG	C14orf2			ANKRD36B		LOC105370610	WDR17
									CNIH1	FOXN2	ADHFE1			PTER		ATP5E	DLGAP1-AS4
									PRKCD	LRRTM4	SORBS3			KALRN		C11orf87	PIK3C3
									SPARCL1	SLC25A12	FSTL3			TMEM176B		WNK1	PPFIA4
									PEBP1	SLC22A17	NEFL			BCL11B		SUMO3	CCNI
									MDGA1	TUBB2A	AJAP1			SLC4A7		CHD7	MT3
									SOX1	LINC01551	CFAP70			ACADVL		ITGB8	NCAM1
									DCLK1	COPG2	EPOR			ND2		DYNLRB1	PKD1
									TMEM257	KIAA1804	GAS5			CDH7		ITSN1	FAIM2
									NTM	LOC105374563	MDGA2			PNOC		MAPK9	CNKSR2
									PTGDS	LRP1B	LOC105370303			CTSD		NXF1	RALYL
									SCAMP1	PLEKHH1	CLCN4			GRAMD1C		GULP1	STMN4
									VWC2L	KIAA0319	ZNF540			PLXNA1		FBXO44	LRRC49
									CNTNAP4	SEMA4F	PDS5A			SERTM1		SYTL2	MYH10
									RBMS3	KIAA1841	VSTM2B			KCNK3		MYO15B	NALCN
									DDIT3	BICD1	LINGO2			MAN2A1		LY86-AS1	SNAP25
									RPS6KA5	SDCBP	PIEZO1			ARHGAP26		PDS5B	PBX1
									MAGI1	LINC00461	AMPH			GRIP1		ATP6V1C1	AK5
									SRP9	AGBL4	NLGN1			TMEM196		CLEC4GP1	GPLD1
									DPP6	FHL1	TENM1			WDR17		C21orf59	NEUROD6
									ITM2C	SYT7	PIANP			DLGAP1-AS4		LRRC16A
									MBNL2	GLMN	PPFIA1			ZBBX		FAR1
									ANXA5	NIN	WRB			PIK3C3		RNF11
									PTPRM	SMARCA2	EPHA5			EGR3		RIMBP2
									MAGI2-AS3	HSPA13	LMTK2			PPFIA4		RGS6
									NAALAD2	GALT	SHC3			CCNI		GOLGA4
									MMD	ADAMTS19	SNX21			CALD1		MAST3
									SYNPO2	FAM155A-IT1	SLC25A14			MT3		LZTFL1
									SCG3	LUZP1	N4BP2			FREM3		TXN
									CPNE6	RNF145	LOC105378437			PKD1		SLC1A3
									OXCT1	RAB27B	ATP6V1F			RALYL		FXYD7
									SLC25A27	HIVEP1	AMD1			CNKSR2		SLC17A7
									SEC16A	REEP5	BEX2			FAIM2		PDLIM5
									ADAMTS9-AS2	GRM3	SYCE1			FADS3		JAG2
									FSTL5	PPAP2C	TMEM67			MYH10		KCNH3
									SLITRK2	CAMK4	LGALS3			SNAP25		DYNC1I2
									SAT1	GLTP	RPS8			AK5		PTPN11
									SYN2	LOC101929185	CC2D2B			ZYX		TENM2
									RTN1	CYFIP2	GNAS			LOC102723622		SYT16
									SEZ6L2	TSHZ3	NAE1			KLF12		BTBD10
									KALRN	GPR155	PRICKLE1			ARHGAP18		NIPAL2
									PTER	SUB1	RNPS1			ATP11C		CHAD
									FAM95C	CPB2-AS1	DGKA			2021-09-06		CBLN2
									BCL11B	CYP2C8	CDC40			NEUROD6		ZCCHC24
									CNTN4	QDPR	CPLX2			SYNJ2		AMIGO1
									ACADVL	DAPK2	CAMK1G			PIK3R1		TENM3
									CDH7	CAPS2	MLLT11					C1QL2
									VCAN	JMY	TUBE1					GSDMB
									CTSD	MEG3	FAM3C					SETD5
									GRPR	CDS1	PLEKHB2					PSMC3
									GRAMD1C	TMTC1	MICU2					KCNAB2
									KCNN2	NARS	MROH7					PFN2
									SERTM1	ATP2A2	FKBP1B					KIAA1715
									KCNK3	SOX10	SNORD116@					ITGB1BP1
									MAN2A1	FAM135B	TRPV3					PTK2B
									MIR7-3HG	ZNF91	CAMKV					RFPL1S
									GRIP1	B2M	RPS27A					BEX5
									ARHGAP26	LRRIQ1	IPCEF1					DDX24
									WDR17	CNTNAP1	ASAH1					CKAP5
									DLGAP1-AS4	RGS2	IFT20					FAM19A2
									ZBBX	PHYHIP	RPL34					RGS4
									EGR3	C16orf45	SLC9A3R1					HPCAL4
									KIF21B	LMO4	DDIT4					TBRG1
									PPFIA4	SNAR-F	LOC401134					FBXL17
									CALD1	PNMA3	ANKRD49					WSB2
									NCAM1	RNF220	GLRB					GAS2
									FAIM2	CDC7	STK17B					BSN
									CNKSR2	TTYH1	ASAP2					PIP4K2C
									RALYL	CFAP36	LOC105371967					ZNF106
									PBX1	RPS18	LRRC6					ATP2B3
									AK5	RHOG	ZYG11B					ITPR2
									ANKRD27	SCD5	MTUS1					SNX22
									ARHGAP18	KCND3	SUCLG2-AS1					ATP1B1
									ATP11C	RBM24	SON					CNTN5
									NEUROD6	C11orf39	LRRC7					GIT2
									SYNJ2	CRLS1	RPS14					RPL31
									PIK3R1	BTRC	COX2					CHD5
										CKMT1A	MIR137HG					UGCG
										TTC39C	LRRTM4					SIDT1
										GUCY1A3	EIF3L					KIF5C
										C1orf198	SLC22A17					CHGB
										LRFN5	TUBB2A					UNC45A
										PNMA2	SERF2					PTPRK
										LIPA	COPG2					ZBTB38
										MAL2	SMAP2					KLHL2
										MTCL1	KIAA1804					TSPYL2
										MPPED1	LOC105374563					OLFM1
										COPG2IT1	ATP6V1E1					TACC1
										KCNH1	KIAA1841					BLM
										MAP6	AGBL4					KIAA0513
										C1orf21	SYT7					GMFB
										ARID4A	SMOX					PHACTR1
										GABRB2	FHL1					CAMK2D
										LOC730076	GLMN					ADRBK2
										NCALD	NIN					PKM
										RBFOX3	EPS8					OLIG1
										PTBP3	COX7A2L					NCR3LG1
										PART1	TMEM70					CHST11
										CLSTN1	HSPA13					LOC101927745
										LOC105378368	ADAMTS19					CCSAP
										IQCA1	CANX					KITLG
										PCDH19	MEIS2					PDE4B
										COL5A2	PTPRZ1					SV2B
										IFT57	RNF145					RAB11FIP4
										MNAT1	RAB27B					UNC80
										OBSL1	REEP5					PREX2
										MICAL2	CISD2					NOP58
										DNTTIP2	ATL1					ATP1A3
										CLMN	GRM3					C5orf30
										CLIP1	PPARA					SNCA
										TSPAN15	TPD52L1					ATP2B1
										LOC100128079	CAMK4					DMTN
										LPAR1	NUP133					ZNF385B
										ZMAT4	CHKA					DDR1
										UQCRB	DNAJB14					STMN1
										HSPA12A	CXADR					ATP9A
										CYTH3	TXLNG					SLC6A1
										CNDP2	GPR155					RASGRP1
										GAD1	RORA					CHCHD7
										TNFRSF25	SUB1					TRANK1
										MOBP	PALLD					GABRB1
										SCN2B	TCEAL7					TRHDE-AS1
										CAMSAP2	QDPR					LOC440896
										SLC1A2	FANCL					GABRA1
										TASP1	JMY					PEX5L
										USP33	MEG3					CSE1L
										NDST3	RPS6					FRAS1
										GRIN2A	SPTBN1					ATP5L
										SLC26A4-AS1	TBL1X					GALNT11
										SPTBN4	MYBPC1					KLF9
										GRIPAP1	ARHGEF10L					SNX10
										LINC00599	NARS					PIN1
										DGKI	ATP2A2					MTSS1L
										AP3M2	TMEM106B					CAMK1D
										SLC38A6	CNTNAP1					ST8SIA3
										CYP27A1	RGS2					MAP1LC3A
										PPP1R2	PHYHIP					MLIP
										RANBP2	C16orf45					SLC38A11
										SUN2	ITGB4					UGP2
										NAV2	LMO4					KCNMB2
										HOOK2	PNMA3					PARM1
										LOC101926953	CDC7					TPT1
										CALM1	TTYH1					SERINC1
										NDUFA4	RNF43					CTSA
										FOXP1	CFAP36					DZIP3
										CELF1	VAC14-AS1					DYNLL1
										RHOU	RPS18					PALM2
										NR2F1-AS1	CLTA					SYNPR
										NMNAT2	RAC1					USMG5
										IL1RAP	RBM24					TANC1
										FZD3	NR2E1					CFAP46
										RABGAP1	CAMK2N1					SLC26A4
										GPC1	CKMT1A					LOC101927871
										GSAP	ZNF621					KIFC2
										SCN8A	LPIN1					BCAS1
										LOC642852	COPA					IGSF8
										HERC2P9	GUCY1A3					HIGD1A
										PTMA	DIO2					SSTR2
										RALGPS2	C1orf198					CAMKK2
										ELOVL4	LRFN5					COX6B1
										ACAP2	PNMA2					ZDHHC23
										ATF7IP2	MAL2					PRKAG2-AS1
										NPC1	MTCL1					PLD3
										UPP1	LIPA					FAM65B
										ZFHX4	MPPED1					NHP2L1
										AFAP1	COPG2IT1					LINC00987
										SVOP	KCNH1					KLHDC3
										GLUL	TSN					ALCAM
										INF2	MAP6					BAIAP2
										HOMER1	ATP6V0D1					ABRACL
										GPATCH8	GABRB2					SCN3B
										RPL19P9	LOC730076					RASA2
										TMEM14A	NCALD					MINOS1
										H2AFZ	LRRC8A					CDH12
										MIA3	BCAP31					AP3B2
										CABP1	RBFOX3					CADPS2
										SHANK2	PART1					NECAB1
										GPR22	CLSTN1					RAPGEF5
										PADI2	BEX4					CD81
										SLC9A6	IQCA1					DOCK3
										GDAP1	SLC7A11					LOC100507599
										ZRANB2	GDI1					WDR7
										GNL1	COL5A2					RAB3IP
										AKT3	KLHL11					GALNT18
										TVP23CP2	DNTTIP2					GABRA2
										ACSL1	MNAT1					KIF1A
										ADGRL3	MICAL2					CPNE4
										TLK1	MGST1					CYP4X1
										SERINC5	SLITRK1					SENP7
										LOC101927759	CLMN					C10orf90
										BZRAP1	KREMEN1					RARRES2
										SOGA3	ZMAT4					ELL2
										CDK14	HSPA12A					IQGAP1
										ITGA2	TCEAL5					SCG5
										PTPRG	SOX9-AS1					NPTX2
										SV2A	GAD1					ARL4C
										KANK1	TNFRSF25					PITHD1
										SH3D19	SCN2B					ATP13A4
										L1TD1P1	ZNF25					KIAA1456
										KCNA2	SLC1A2					PHLDA1
										RSF1	GPD1L					ANKRD24
										RPL32	TASP1					ZFYVE27
										FAM92A1	USP48					LOC105376423
										SUMO1	USP33					P4HTM
										CTSB	NDST3					SRRM1
										GOLGA8A	GRIN2A					ULK3
										MIR124-2HG	SLC26A4-AS1					ABCA10
										C4orf48	SPTBN4					LYSMD2
										PLEKHG3	GUK1					DNAH7
										DSCAM	LINC00599					SIRPA
										EIF2AK4	DGKI					MIS18BP1
										SLC25A3	AP3M2					GAS7
										ANKRD18B	ACOT11					PHTF1
										SLC17A6	PPP1R2					CCPG1
										NAB1	CYP27A1					BMPR2
										PCDH11X	DNAJA1					EPHB6
										IQCK	RANBP2					HIP1R
										RNASET2	TERF2IP					LIMA1
										MYO10	CADM2					BRK1
										SNX14	NUAK1					NUDCD3
										CACNG3	LINC00499					NEU4
										RNPC3	LOC101927335					SNCB
										GPR162	CXCL14					EFNB3
										CCNC	NAV2					PLK2
										MED12L	LOC105370333					MYT1
										SLC45A3	RGS20					MAP2K1
										ENC1	CALM1					ZNF519
										TUBA1B	NDUFA4					OTUD6B-AS1
										DPP10	FOXP1					ATP1A2
										SGIP1	ALDH2					RIMS2
										FAM49A	NMNAT2					FTH1
										NISCH	AHNAK					EFR3B
										PTPN18	YPEL3					USP11
										MATN2	IL1RAP					FGFR3
										RASGEF1A	FZD3					TSC22D4
										ZFYVE28	C16orf89					RAB3B
										TPM3	SCN8A					ANKRD26P3
										ADAMTS14	ELOVL4					KLRC2
										CD9	UPP1					EDNRB
										PI16	ZFHX4					SYT1
										SLC35D2	AFAP1					ARHGAP42
										MAPK1	SVOP					TMEFF2
										STXBP5-AS1	GLUL					GABRA5
										CALY	ACSL4					SCG2
										GRIN2B	HOMER1					MAATS1
										MYRF	SRSF11					SIRT5
										KCNMA1	PTAR1					MORF4L2
										TBC1D2	ENHO					RPL26
										PIAS1	TMEM14A					EIF1
										HIP1	POMP					LOC100130207
										ARMC2	RPL19P9					R3HDM1
										PREX1	H2AFZ					EPB41L4B
										SMARCD3	CABP1					ISCU
										NCAN	SHANK2					LINC00657
										TP53BP1	GPR22					TRIM23
										LOC105376758	PADI2					SMYD2
										MFSD4	SLC9A6					GAD2
										FBXW7	GDAP1					IQSEC1
										GABRD	PPFIBP1					GABBR2
										GOLGA8B	DLG2					LONRF2
										INPP4B	GNL1					EPB41L2
										FGFR1OP	SARAF					DHDDS
										LPCAT4	TVP23CP2					EDIL3
										CYB5R2	PDE7A					ABCA6
										MAP7D2	LOC101927759					PRDX3
										EIF4G3	BZRAP1					GAS6
										SVIP	SOGA3					DTWD1
										DLGAP1	CDK14					CEP290
										LOC101927459	BDH2					BRINP3
										LOC100506725	CD47					RPL19
										COX7C	RPL35A					DGKB
										OLFM3	SV2A					PRMT8
										MPPED2	KANK1					RHBDD2
										GREM1	YWHAG					EIF4A2
										ANK3	L1TD1P1					DNM1
										NSA2	ACOX2					WBSCR17
										PTCSC3	FOXO1					VIPR1
										PHF20L1	DNAJC6					ASXL3
										SLC35A1	SUMO1					MPP6
										CA11	PGM3					RLF
										ERLEC1P1	CTSB					TRIM44
										WDR19	GOLGA8A					NOS1AP
										UNC79	MIR124-2HG					CENPC
										ARHGEF10	OAZ1					FAM81A
										RPGRIP1L	ANKRD18B					SLC35G2
										TAF1D	DSCAM					ABLIM1
										ANKRD36C	RUFY2					SLC24A4
										ANKRD20A5P	NAB1					KIAA0930
										MAP7	2021-03-01					NNAT
										CLVS2	PCDH11X					MAP4K5
										NRSN1	IQCK					ITGAV
										PTPRO	MYO10					AP1S2
										VSTM2A	CACNG3					LRRC8B
										ARNT2	CFLAR					EFNA5
										NDFIP1	ARHGEF6					ATP6V1H
										GARS	PRODH					GABRG2
										RUNDC3B	RNPC3					RNF6
										NSG1	GPR162					EFHD2
										LRP2	CCNC					SLC12A2
										ATP5G3	CAPN2					ARHGEF12
										GABARAPL1	LOC105378433					ESCO1
										TUBB4A	AMN1					HSPA4L
										LOC105373659	PPP2R1B					TLK2P1
										SLC31A2	ENC1					C1orf61
										CCDC34	TUBA1B					RPS17
										TIPRL	FAM49A					MPZL1
										MAP1B	NISCH					RGCC
										HMGCR	IL17RC					MAML2
										ZC3H13	RASGEF1A					PTPN2
										LOC105370326	TPM3					TRHDE
										SPATA6	STXBP5-AS1					TMEM59L
										WASF1	CALY					FAM134B
										MARCKS	GRIN2B					CCDC57
										VSNL1	KCNMA1					RYR2
										TMEM151A	DSTN					LDHA
										PLXNA4	STK39					RIC8B
										CHD9	PREX1					NAPB
										MIR4697HG	CST3					MAN1A1
										TMEM151B	NCAN					VSTM2A-OT1
										SLC30A3	CALM2					KIF3B
										ALDH1L2	MFSD4					RASAL1
										UNC5A	PCDH17					TRB
										PLLP	FBXW7					RBFOX1
										MEF2C	GABRD					GOLGB1
										RHOBTB2	GOLGA8B					GPR37L1
										MAP3K9	LOC100421561					MYO1B
										PHLPP2	FGFR1OP					CUX2
										USP46	LPCAT4					KIAA1407
										SPATA20	MAP7D2					DPY19L1
										CDH18	EIF4G3					PHKG2
										RHOT1	EMX2OS					SYBU
										GABRB3	ADIRF					OCIAD2
										EML6	ARHGEF4					GRIN1
										BIVM	DLGAP1					RAB40B
										ERBB3	OLFM3					HIVEP2
										CPM	TMEM181					ARHGEF3
										PDE8B	KIAA1468					NHP2
										SETBP1	ANK3					SYN1
										EPB41	ANKH					GPR158
										UACA	SLC35A1					LOC105375097
										SCN3A	CA11					HERC1
										HECTD2	ERLEC1P1					GUCY1B3
										LOC728730	TRIM47					RHOBTB1
										FAM219B	CPEB1					RORB
										CLIP3	PPP2R5E					PPP3CA
										TRPM2	WDR19					PNMAL1
										RPL7	UNC79					HLA-B
										ARF3	ARHGEF10					LHFPL3
										RPRD2	CCT2					LOC101927885
										CDR1	VAPA					GPRASP1
										HEPACAM	CCT8					SHOC2
										LOC105378114	RPGRIP1L					SQSTM1
										PRUNE2	AKAP6					MTR
										CCDC144A	TAF1D					SMIM17
										LOC100507387	ANKRD20A5P					ENPP5
										LDB2	MAP7					SOX6
										MYO16	DLC1					WHSC1L1
										SLC18B1	CLVS2					PPM1H
										NPTXR	TXNDC16					COL11A1
										CELF2-AS2	NRSN1					NRXN3
										DMXL2	PTPRO					UNC13C
										PDE6B	VSTM2A					C4orf3
										KNDC1	LOC105376917					ATPIF1
										OTUD3	SCRG1					NRG3
										ATP8A1	NDFIP1					RAB3C
										CCDC132	RUNDC3B					LRRN1
										BCAN	NSG1					KCNB1
										SNORD115@	KIAA1045					LRMP
										UNC5B	ATP5G3					TOMM7
										STX16	GABARAPL1					ARPC2
										NDUFAF7	JPH1					SCOC
										THBS2	TUBB4A					PTPRR
										ZNF292	NIPSNAP3A					LIN7A
										IFT43	TIPRL					BBS1
										KCNQ5	MAP1B					NFE2L1
										ANKRD19P	ANKS1B					TMOD3
										RAB6B	ZC3H13					FAM198B
										NOTCH1	HMGCR					SPARCL1
										STRBP	SPATA6					SYT13
										CFAP69	WASF1					PEBP1
										PSAT1	NECAP1					LGI1
										PAK3	VSNL1					KRAS
										DRP2	IL17RB					DCLK1
										NREP	MIR4697HG					PSD2
										PHLPP1	TMEM151B					NTM
										G3BP2	PLXNA4					UBE2B
										ODF2L	SLC30A3					PTGDS
										NOXA1	CHD9					RIN2
										SOX2-OT	ALDH1L2					SIPA1L1
										CNTN3	UNC5A					S100B
										LGALS3BP	MEF2C					VWC2L
										PTCHD4	FAM168B					CNTNAP4
										CREB5	MT1X					BMS1
										BASP1	MAP3K9					NKX2-2
										MAP3K13	PHLPP2					VCL
										TRIM37	CDH18					LOC105373224
										STXBP5L	CPT1A					POLQ
										MAP9	GABRB3					SRPK2
										HHATL	SPOCK1					STK25
										KSR2	EML6					CNTNAP2
										PIP5K1B	TAB1					IFT172
										ATF2	BIVM					CYCS
										LINC01105	CPM					ITM2C
										TYMSOS	SETBP1					NAV1
										KCNA3	PDE8B					MBNL2
										PRKCB	KCNK1					STK38
										OVGP1	UACA					C3orf14
										GLCCI1	SCN3A					PI4KA
										GABRG1	YWHAB					SEMA5A
										RGS12	HECTD2					LOC105375436
										MYEF2	LOC728730					SYNPO2
										SOX2	CLIP3					FSD1L
										SUSD4	ARF3					MOK
										RAB26	RPL7					CPNE6
										GON4L	TRPM2					SEC16A
										2021-03-02	CDR1					KIRREL3-AS2
										SH3GLB2	HEPACAM					IDH3A
										HSD3BP4	LOC105378114					FSTL5
										TMEM178A	PRUNE2					TMEM232
										MICU1	MYO16					SAT1
										CX3CL1	LDB2					SYN2
										TMEM155	SLC18B1					RTN1
										LOC105376404	STOX1					PREPL
										RPS6KL1	NPTXR					SEZ6L2
										WDR47	RASGRF1					PCSK2
										GSN-AS1	BBS2					LMLN
										CACNB2	NCOA7					ANKRD36B
										SYNJ1	BCAN					PGM2L1
										DAAM1	SNORD115@					KALRN
										2021-09-11	MST1					PTER
										RTKN	LOC105372633					ATR
										NTRK3	NDUFAF7					TRIB2
										STK36	KCNQ5					TBC1D9
										TMEM132B	MT1F					HECW2
										CDH8	FIBIN					ACADVL
										SOS1	RAB6B					NLGN3
										SLC8A1-AS1	NOTCH1					LOC102723503
										SYT4	PDGFRB					PFKM
										OPRM1	STRBP					CDH7
										SESN3	HINT1					TTC37
										MAP2	PSAT1					EPHA7
										SLC39A10	CFAP69					ARNTL
										ATP6V0C	PAK3					VCAN
										ANO3	DRP2					AASS
										CDH19	NREP					NAP1L2
										FGFR1	G3BP2					WSCD1
										LOC105377390	LGALS8					PDIA2
										SYT14	PHLPP1					MAN2A1
										MSRA	NBPF19					MIR7-3HG
										LOC105369345	ODF2L					ARHGAP26
										CDYL2	FGF2					DLGAP1-AS4
										MLXIPL	MXRA7					ZBBX
										INPP5F	CNTN3					KIF21B
										COL9A2	PTCHD4					PPFIA4
										CD55	MT1G					CCNI
										FAM171B	BASP1					MT3
										GOLGA7B	TRIM37					SYNE1
										LOC105374214	ARL6					SETX
										TUBA4A	STXBP5L					SYT5
										NOL4	MAP9					FAIM2
										CBR1	HHATL					PKD1
										EXTL1	ARFGEF2					CNKSR2
										PCDH8	KSR2					RALYL
										PCSK6	SUPT3H					GRID2
										LOC105373009	ANXA7					MYH10
										MARK1	PIP5K1B					SNAP25
										MOSPD2	PKP4					AK5
										ST7	ATG16L1					ZYX
										RIMS3	KCNA3					KLF12
										GRAMD1B	PRKCB					CALM3
										TIMP2	PGRMC1					ANKRD27
										ANKRD33B	GABRG1					ARHGAP18
										FRYL	GRSF1					NEUROD6
										UBE2V2	SOX2					SAPCD2
										DDX25	FKBP10					SYNJ2
										ZFAND1	GPC5					ABCA9
										LOC105370610	SUSD4					PIK3R1
										LOC105370451	RAB26
										C11orf87	TOMM20
										CHD7	SAFB2
										ABCC8	SUMO2
										ITSN1	RFX2
										MAPK9	HSD3BP4
										RAN	TMEM178A
										GULP1	MICU1
										BRINP1	CX3CL1
										FBXO44	LOC105378765
										SYTL2	HSP90AA1
										SLC5A3	DPYD
										MYO15B	MCF2L
										LY86-AS1	TMEM155
										PDS5B	LOC105376404
										PDK4	RPS6KL1
										ATP6V1C1	GSN-AS1
										HLTF	SYNJ1
										C21orf59	POU3F2
										ZEB2	CLYBL
										OSBPL8	AHCYL1
										LRRC16A	SP110
										RNF11	AHSA2
										GPR62	RPLP1
										RIMBP2	PBXIP1
										TF	CXXC4
										RPS6KA6	VMA21
										SLC44A1	CDH8
										RGS6	SLC8A1-AS1
										GOLGA4	SYT4
										LZTFL1	OPRM1
										LY6E	MAP2
										SLC1A3	ADGRV1
										TNS1	SLC39A10
										FXYD7	ATP6V0C
										ZNF518B	ANO3
										SLC17A7	FGFR1
										TMTC2	LOC105371450
										APLP2	LOC105377390
										JAG2	SYT14
										KCNH3	ASRGL1
										CACNB4	MSRA
										RFK	LOC105373063
										TENM2	TIMM17A
										MED6	LOC105369345
										FAM124A	NACC2
										SYT16	LCN12
										ABR	MLXIPL
										BTBD10	KIAA0368
										PCDH9	MORF4L1
										CDKN1C	INPP5F
										CDC14B	NLK
										NIPAL2	COL9A2
										MAST4	MRAP2
										MFAP3L	CACYBP
										MAGI3	TUBA4A
										SLC48A1	KCNMB4
										CBLN2	PCDH8
										ZCCHC24	LOC105373009
										HDX	LGR4
										AMIGO1	MARK1
										TANC2	PCDHG@
										NPIPA1	TMEM261
										TENM3	RIMS3
										PDE7B	LOC105377553
										GSDMB	TIMP2
										ELMOD1	INPPL1
										KCNAB2	UBE2V2
										ELAVL4	ZHX2
										CCDC14	GDPD2
										SUN1	ZFAND1
										PFN2	RPSA
										LRRC63	FSTL1
										PTK2B	LOC105370610
										DOPEY1	C11orf87
										BEX5	WNK1
										DDX24	TRPT1
										MYLK	CHD7
										LRP12	PTTG1IP
										PPARGC1B	BMPR1A
										FAM19A2	ABCC8
										RGS4	ITSN1
										VWA3A	MAPK9
										HPCAL4	LMOD1
										LARGE	NSMF
										TBRG1	PLEKHM3
										FBXL17	RAN
										UBE2Q2P1	GULP1
										BSN	SYTL2
										PIP4K2C	NIPAL3
										LARS	MYO15B
										ZNF106	LY86-AS1
										HDAC3	SNTA1
										ATP2B3	PDS5B
										CCDC88A	SSR1
										SNX22	COL27A1
										CNTN5	PDK4
										ATP1B1	OTX1
										GIT2	ATP6V1C1
										ORMDL1	ANKRD9
										ERO1L	LOC101929372
										RNH1	C21orf59
										LRRN3	ZEB2
										RPL31	OSBPL8
										GPR180	LRRC16A
										CHD5	FCGRT
										SAT2	FAR1
										NRXN1	TYRO3
										UGCG	RNF11
										SIDT1	CAND1
										FASTKD1	MUM1
										KIF5C	CEP85L
										CHGB	RIMBP2
										UNC45A	SPRY1
										SEC24D	SPON1
										ZBTB38	RPS6KA6
										TSPYL2	SLC44A1
										ADCYAP1R1	RGS6
										DOK6	MAST3
										OLFM1	LOC105376244
										EFHD1	LZTFL1
										GRIK3	LY6E
										STAU2	ZBTB44
										LRRFIP1	TXN
										KIAA0513	SLC1A3
										EFR3A	FXYD7
										GMFB	SLC17A7
										PHACTR1	PDLIM5
										CAMK2D	ACSF2
										ADRBK2	APLP2
										MTMR12	JAG2
										PKM	ARL1
										OLIG1	KCNH3
										NCR3LG1	CACNB4
										RASSF2	DYNC1I2
										LOC101927745	PTPN11
										KITLG	TENM2
										PDE4B	REPS2
										SV2B	C11orf31
										XKR4	SYT16
										UNC80	BTBD10
										TMCC3	CDC14B
										TIMP3	NIPAL2
										NOP58	VIM
										ATP1A3	MFAP3L
										AP3S1	SRP14-AS1
										IL7	GOLT1B
										SCPEP1	CBLN2
										TPM1	PRKAR1B
										KIAA0753	OSBPL11
										SEMA3C	TANC2
										SNCA	TENM3
										TBC1D24	TPM4
										ATP2B1	ELMOD1
										SGSM1	KCNAB2
										ADAM22	ELAVL4
										DMTN	PFN2
										CDKL5	ITGB1BP1
										CERS6	PTK2B
										HIPK2	GNPDA2
										SYT17	GRIN2C
										KCNA1	AQP4-AS1
										KIAA1377	DOPEY1
										ZNF248	SMO
										PGAP1	KIAA1161
										FER	BEX5
										CCDC6	DDX24
										ZNF385B	MYLK
										CEP57	PPP1R1B
										COL4A5	ROBO1
										DDR1	KLHL42
										C21orf91	B4GALNT4
										MEGF10	PPARGC1B
										RASGRP1	FAM19A2
										CNDP1	RGS4
										MAP6D1	LOC105374825
										CHCHD7	HPCAL4
										LOC105372521	LARGE
										TRANK1	TBRG1
										DUSP6	WSB2
										MAP4K4	BSN
										GABRB1	PIP4K2C
										TRHDE-AS1	LARS
										KCTD16	ZNF516
										LOC440896	ATP2B3
										CRY2	ITPR2
										GABRA1	CCDC88A
										IGL	ATP1B1
										KLF6	CNTN5
										ZDHHC6	GIT2
										PEX5L	ERO1L
										KCTD1	RPL31
										TECR	RASSF4
										FREM1	CHD5
										FRAS1	SIDT1
										WASF2	KIF5C
										CA10	CHGB
										GALNT11	SEC24D
										SNX10	PTPRK
										SORL1	ZBTB38
										LOC100505797	NAA20
										LINC00936	KLHL2
										DOCK7	TSPYL2
										TCEA2	ADCYAP1R1
										SLC8A1	DOK6
										MZT1	OLFM1
										CAMK1D	GRIK3
										ST8SIA3	STAU2
										UBE2QL1	LRRFIP1
										MLIP	MACF1
										SLC38A11	KIAA0513
										PSEN1	GMFB
										UGP2	PHACTR1
										KCNMB2	CAMK2D
										DGKE	ADRBK2
										KCND2	HHIPL1
										SCN9A	HCFC2
										MLLT10	COG4
										PARM1	NCR3LG1
										ZNF441	USP31
										CTSA	LOC101927745
										PRR18	CCSAP
										DZIP3	KITLG
										RNFT1	PPA1
										SPTBN2	MYO6
										CHRD	SV2B
										SYNPR	XKR4
										USMG5	UNC80
										SLC26A4	PREX2
										LOC105374778	TIMP3
										TTC3	ACBD7
										CFAP46	NOP58
										LOC101927871	ATP1A3
										ATCAY	AP3S1
										KIFC2	C5orf30
										TANC1	RAB34
										DENND1B	FBXO33
										SPOCK3	SNCA
										BCAS1	TBC1D24
										PPARGC1A	ATHL1
										HIGD1A	ATP2B1
										SSTR2	SGSM1
										CAMKK2	ADAM22
										ZDHHC23	KCNN3
										NFASC	ADRA1A
										FGF9	CDKL5
										PLD3	CERS6
										TMEM108-AS1	KCNA1
										FAM65B	KIAA1377
										ARAP1	DPF3
										KLHDC3	NEK1
										CLK1	FAS
										CSPP1	AEBP1
										ALCAM	PPP1R3C
										MICAL1	ZNF385B
										BAIAP2	VLDLR
										ABRACL	COL4A5
										NECAB2	DDR1
										SCN3B	STMN1
										LRRC40	MEGF10
										RASA2	PSPC1
										MINOS1	RPRD1A
										CDH12	YAP1
										AP3B2	ATP9A
										CADPS2	KMT2C
										GALNT6	DHCR24
										PIBF1	SLC6A1
										CERCAM	C2orf72
										AGPAT4	RASGRP1
										GALNT18	RPS3
										GABRA2	TRANK1
										KIF1A	MAP4K4
										TACC2	PHACTR3
										LINC00925	MAP2K4
										TRIM59	GABRB1
										CPNE4	CCT5
										CYP4X1	TRHDE-AS1
										C10orf90	PHYHD1
										IQGAP1	KCTD16
										STAMBPL1	LOC440896
										SCG5	ADORA2B
										NPTX2	GABRA1
										COL19A1	LOC102724281
										LPPR4	PEX5L
										ARL4C	FREM1
										HERC6	FRAS1
										SLC41A3	WASF2
										KCNH5	ATP5L
										KIAA0895L	CA10
										AATK	GALNT11
										PMP22	SNX10
										KIAA1456	PIN1
										LAYN	LOC100505797
										CIT	MTSS1L
										PPIG	DOCK7
										DFNB31	LINC00936
										ZKSCAN1	RNF219-AS1
										ANKRD24	SLC8A1
										ZFYVE27	MZT1
										LOC105376423	CAMK1D
										FHOD3	ST8SIA3
										P4HTM	UBE2QL1
										UBP1	SPPL3
										FBXO16	MAP1LC3A
										RPS6KA3	MLIP
										PURG	SLC38A11
[truncated: 512 more rows]

## Sheet: DE-VISP
Supplementary Table 4C: List of differentially expressed genes overlapped in 4 tests across clusters
Cluster0	Cluster1	Cluster2	Cluster3	Cluster4	Cluster5	Cluster6	Cluster7	Cluster8	Cluster9	Cluster10	Cluster11	Cluster12	Cluster13	Cluster14	Cluster15	Cluster16
ANKRD28	SLC17A7	TRA	DPT	ANKRD28	SLC17A7	ARL6IP1	HOMER3	SLC17A7	SLC17A7	SLC17A7	SLC17A7	SLC17A7	SLC17A7	SLC17A7	SLC17A7	SLC17A7
TRA	FSTL1	PTPRT	ITGA11	PTPRT	PTPRT	NDUFA12	SLC17A7	LOC100506725	ITGA11	ARID4A	ARL6IP1	ITGA11	PTPRT	PTPRT	DUSP3	ARL6IP1
PTPRT	LUZP2	ITGA11	PTPRT	ITGA11	ARL6IP1	HMOX2	SLITRK2	ARL6IP1	AKT3	ITGA11	SLC38A3	MAP3K8	ARL6IP1	ITGA11	ARL6IP1	ITGA11
FSTL1	PTPRZ1	LUZP2	ATP8A2	FSTL1	ITGA11	CCDC132	RASSF8	ITGA11	KIAA1217	FSTL1	MRPL19	FSTL1	ITGA11	ATP8A2	ITGA11	CCDC93
LOC101928307	2021-09-11	2021-09-11	FSTL1	LOC101928307	ATF4	PDIA6	BDH2	TMEM206	SYNPO2	OLFML2B	HDAC8	OLFML2B	FSTL1	ARL6IP1	LUZP2	PRPSAP1
LUZP2	OLFM1	NECAB1	NDUFA12	KIAA1217	KIAA1217	PTPRZ1	ITGA11	CCDC93	DKK3	NHSL2	APMAP	KIAA1217	DKK3	FSTL1	CCDC132	CCDC132
PTPRZ1	NUAK1	GRAMD3	LUZP2	DKK3	DKK3	ASPH	PTPRT	PRMT9	LMO7	LUZP2	ITGA11	DKK3	LMO7	AKT3	RIC1	NUCB2
OLFM1	RHBDD2	CDC40	KIAA1217	LMO7	PTPRZ1	SERF2	ATP8A2	GOLM1	PTPRZ1	SYNPO2	CCDC132	WDR17	RHBDD2	KIAA1217	LHFPL4	PPP2R5C
NUAK1	LMO4	TRIB2	LMO7	2021-09-11	LMO7	TBCA	NDUFA12	LUZP2	OLFM1	GOLM1	NUCB2	SYNPO2	STARD9	LUZP2	RYR2	LINC00883
AGPAT4	CPNE6	NRXN1	PTPRZ1	AGPAT4	ASPH	TMEM246	LOC101928307	CCDC132	NUAK1	PTPRZ1	PIGK	LMO7	CPNE6	NDNF	PSMC2	PIGK
INSR	NECAB1	PTPRM	OLFM1	NECAB1	ZNF608	OSTC	ARID4A	NUCB2	CPNE6	2021-09-11	SCAMP5	PTPRZ1	NUAK1	SYNPO2	ATP13A2	SCAMP5
SLC30A3	ZNF608	KIAA1211L	CPNE6	KIAA1324	IFIT1	IFIT1	PRPSAP1	CPNE6	LMO4	CPNE6	ZNF138	ADTRP	LMO4	PTPRZ1	FAT3	ASPH
RYR2	IFIT1	SCN3B	ZNF608	GRAMD3	GRIK1	WASF3	CCDC93	SCAMP5	NECAB1	LMO4	CYLD	2021-09-11	2021-09-11	2021-09-11	KIAA1715	ZNF138
PTPRM	GRIK1	MAN1C1	GRIK1	GRIK1	CSMD2	LGI1	KIAA1217	ASPH	ZNF608	ZFPM2	HMGN2P18	NECAB1	NECAB1	OLFM1	KIAA1211L	CPNE6
TBC1D9	CSMD2	PLEKHH2	TRAK2	NOVA1	DNAH7	SMIM14	DKK3	LHFPL4	GRIK1	NECAB1	TRAPPC5	ZNF608	KIT	CPNE6	PTPRR	LHFPL4
SCN1B	FTH1	SORBS2	ATG16L1	AIM2	EPB41L3	ADAM22	SYNPO2	SYNGR1	GRAMD3	GRAMD3	RASA2	GRIK1	ZNF608	NUAK1	COPS4	SYNGR1
TMTC4	PTPRM	LOC105370610	LOC100505715	BARD1	TRIB2	NCOA4	LMO7	PI16	RGS11	ZNF608	LTV1	TRAK2	GRIK1	LMO4	BTBD10	POU6F1
UNC13C	LRRTM1	BTBD10	CSMD2	LOC105375896	ATP2A2	PSMC2	2021-09-11	RASA2	GAPDHP66	CNNM1	SYT16	NKAIN2	GRAMD3	STARD9	TCEAL2	RASA2
SCN3B	SCN3B	NPY1R	UNC13B	CSMD2	TBC1D9	PTPRM	OLFM1	SYT16	DNAH7	WASF3	RYR2	NR4A2	TPPP	ZFPM2	PSMC4	SYT16
ANKRD36B	GADD45A	CUX2	FTH1	UNC13B	PPP2R2B	ATP2A2	CPNE6	TRIB2	UNC13B	GRIK1	CDC123	SLC30A3	RASA2	KIT	NCOR1	ZFP36L2
GNPTAB	MKX	ETV1	KLHL3	EPB41L3	FAT3	SELM	NUAK1	AGPAT4-IT1	FTH1	SYNGR1	MAN1C1	NRXN1	CPNE2	ZDHHC22	ERLEC1	SREK1
ZEB2	EYA4	ACAP2	SLC30A3	LOC105374492	TMTC4	FH	LMO4	RYR2	TRIB2	LGI1	CPD	PIK3C2G	UNC13B	GRAMD3	PRKCB	TRIB2
NPY1R	CLU	CACNG3	RYR2	OSBPL2	SCN3B	ZNF770	AGPAT4	PTPRM	NRXN1	RGS11	PTPRR	RYR2	DNAH7	GRIK1	GABARAPL1	RYR2
CLU	ISLR	LRRTM3	RPL37A	RASSF6	ATXN7L3B	NACA	RECK	SNRK	C1orf21	LINC00348	ZNF354A	SCN1B	KLHL3	LOC100505715	LOC100420851	FAT3
KCNA2	CUX2	SPRED1	LRRTM1	HS3ST1	MAN1C1	CPD	LBH	ATP13A2	PTPRM	RALBP1	COPS4	ANKRD36B	TRIB2	CDC40	ARL6IP5	CDC123
BRINP3	CACNG3	ZBTB20	SELM	LRRTM1	MKX	PTPRR	NECAB1	FAT3	PPM1H	RASA2	TERF2	SCN3B	ZCCHC12	DNAH7	CNTN4	CPD
CUX2	HSP90AB1	CNTNAP4	RPL27A	RYR2	PLEKHH2	COPS4	GRAMD3	KIAA1211L	FAT3	CDC40	BTBD10	ENPP7P2	SLC30A3	UNC13B	CNTNAP4	CADM3
KMT2A	PRKCB	HPCAL1	UNC13C	PPM1H	C3orf14	PSMD6	PFKM	CADM3	ANKRD36B	UNC13B	TCEAL2	NRG3	NRXN1	PDGFRA	RPS4X	PTPRR
HTR2A	GABARAPL1	BTBD9	ANKRD36B	VIPR2	SORBS2	C3orf14	CNNM1	PTPRR	ABCA5	TRIB2	NBPF26	TLE2	TMEM200C	SLC30A3	MAP1B	COPS4
BMP8A	WDR47	TPD52	SCN3B	FAT3	PTPRO	PLEKHH2	WASF3	COPS4	IGF1	NR4A2	LINC00982	FAM155A-IT1	RYR2	PTPRM	ERC1	CLUAP1
ETV1	ACTG1	CTNNAL1	ENPP7P2	KIAA1211L	TCEAL2	MAGED1	LGI1	BTBD10	TLK2P1	SLC30A3	NAPEPLD	TLK2P1	CEP152	RYR2	PLEKHA5	TERF2
P2RX7	ZBTB20	CASQ1	NRG3	TMTC4	ABRACL	NUDC	BARD1	ORC4	CPD	NRXN1	PRKCB	CPD	PPP2R2B	CEP152	RPS6KA2	LOC730076
LRRTM3	ANO3	SLC35F1	RPL35	UNC13C	CUX2	CLU	CDC40	TCEAL2	CSMD3	RPL37A	GABARAPL1	PTPRR	SELM	PPP2R2B	MKNK1	BTBD10
NAPEPLD	BEX4	MAPK1	MAN1C1	SCN3B	ARL2BP	CMPK1	GAPDHP66	SNHG6	PLEKHH2	LRRTM1	ARL6IP5	PLEKHH2	PCSK1N	FAT3	NDUFS1	ORC4
TRERF1	MAP1B	BDNF	FAM155A-IT1	TLK2P1	HTR2A	ACP1	UNC13B	LRRC63	ROBO1	PTPRM	CNTN4	SORBS2	KIAA1211L	KIAA1211L	UBR4	TCEAL2
ZBTB20	ERC1	DCBLD1	NACA	CSMD3	ETV1	ARL2BP	TRIB2	P2RX7	ABRACL	ATP2A2	DMTF1	LOC730076	SCN1B	SCN1B	NRXN3	RAB11FIP3
CD46	MKNK1	TMEFF2	TLK2P1	ZEB2	P2RX7	HTR2A	OSBPL2	BDH1	CUX2	TBC1D9	RAPGEF6	MDFIC	GALNTL6	TMTC4	DGKI	KMT2A
RAPGEF6	LOC728392	NGEF	TLE2	PTPRR	APOO	ARMC8	NRXN1	PRKCB	HTR2A	CLDND1	CNTNAP4	KCNA2	IGF1	UNC13C	MAPK1	ARL2BP
SYT2	UBE2V2	PPFIA4	CSMD3	DIP2B	HSP90AB1	ILF2	CDHR1	GABARAPL1	ETV1	NAF1	NETO2	CALM3	ZEB2	TLE2	HSP90AA1	MORN4
NETO2	SLC35F1	RFX3	PTPRR	PLEKHH2	SRP14	CISD2	HS3ST1	LOC100420851	PDIA2	MZT2B	RAPGEF3	CUX2	PTPRR	IGF1	ABHD2	BDH1
RPS6KA2	ANKRD36C	RBFOX1	ZNF354A	EYA4	GABARAPL1	HSP90AB1	SULF1	SLC5A11	FAM110B	FAT3	MAP1B	HTR2A	PLEKHH2	TLK2P1	TAOK3	NAPEPLD
FAM19A2	BDNF	SOX2	PLEKHH2	NPY1R	CNTN4	COX7B	PTPRM	CNTN4	GOLGA4	TMTC4	AHNAK	ETV1	SORBS2	ZEB2	TMEM14C	ERLEC1
PRPS2	HSP90AA1	CHN1	PTPRO	CLU	DNAJC6	GGPS1	RPL37A	CNTNAP4	NAPEPLD	RPL27A	PLEKHA5	LRRTM3	CHRNA2	PLEKHH2	NDUFAB1	PRKCB
TPD52	FXYD6	FNBP1L	LOC730076	KCNA2	ACTG1	SRP14	FAT3	NETO2	SPRED1	UNC13C	HID1	MNAT1	CLU	SORBS2	PRKAR1B	GABARAPL1
GRIA1	SLC25A37	NXPH2	NPY1R	BRINP3	BEX4	CCT2	PRDX1	FGD6	ANKS1A	SCN3B	TAB3	SLC8A1	TSHZ3	EYA4	PPFIA4	LOC100420851
SLC35F1	YWHAB	STAT4	ABRACL	CUX2	CNTNAP4	WDR47	KIAA1211L	RAPGEF3	PRKCB	RPL35	NRXN3	PRKCB	KCNA2	TSHZ3	UQCRQ	APOL2
ANKRD36C	NGEF	KCNQ1OT1	CUX2	HTR2A	FABP3	WBP5	UNC13C	RPS4X	NPAS3	BCL2L13	HCG18	ANO3	ROBO1	ROBO1	VPS29	CNTN4
FXYD6	SLC26A4-AS1	LSS	HTR2A	BMP8A	SATB2	ARL6IP5	SCN3B	MAP1B	CDK2AP1	TLE2	DGKI	NAV3	BRINP3	BRINP3	RBFOX1	CEP164
SLC25A37	RBFOX1	CA10	RPS15	ETV1	MAP1B	ACTG1	ANKRD36B	ERC1	FRMD4B	NACA	FCGR2A	CNTNAP4	CUX2	CUX2	BEX1	CNTNAP4
TAOK3	BEX1	NWD2	LRRTM3	P2RX7	ERC1	UBC	DHCR24	PLEKHA5	SSBP2	GNPTAB	SLCO1C1	MAP1B	ABRACL	HTR2A	SLC4A10	NETO2
TMEFF2	SOX2	FAM63B	HSP90AB1	MC4R	DCAF6	ADH5	MAN1C1	HID1	CNTNAP4	ZEB2	SNX30	PLEKHA5	HTR2A	ETV1	PHLDA1	MAP1B
CSRNP3	CHN1	DYNC1I2	COX7B	APLP1	CTNNAL1	CD46	IGF1	MKNK1	NETO2	BID	PRKAR1B	HPCAL1	ETV1	FAM110B	ABCA6	ERC1
ANKRD12	NNAT	ATP2B4	SLC8A1	CACNG3	UBE2V2	SSBP2	PTPRR	NDUFS1	BEX4	SORBS2	DOCK3	FAM19A2	PDIA2	APOL2	SUMO1	PLEKHA5
TEAD1	FNBP1L	FAM13A	SRP14	LRRTM3	HPCA	CNTNAP4	FAM179A	NRXN3	SATB2	MDFIC	2021-09-15	CNTN5	NAPEPLD	CDK2AP1	LOC728730	HID1
PSD2	NXPH2	SYN3	PRKCB	NAPEPLD	SLC35F1	MAP1B	PLEKHH2	DGKI	ERC1	NPY1R	VPS29	GRIA1	SPRED1	KATNAL1	ZNF407	RPS6KA2
RBFOX1	KCNQ1OT1	LOC105375634	LOC100420851	SLC8A1	ANKRD36C	PNRC1	PTPRO	ANLN	RPS6KA2	KRT17P1	RBFOX1	SLC35F1	HSP90AB1	SYT2	ULK3	MKNK1
SOX2	PAM	RASSF4	ARL6IP5	ACTG1	HSP90AA1	HOOK2	NPY1R	MAPK1	FAM19A2	CLU	BEX1	FXYD6	SLC8A1	RAPGEF6	RUNDC3B	NDUFS1
CHN1	SERPINF1	ID4	CNTN4	ANO3	FXYD6	ZNF32	IQCB1	HSP90AA1	TPD52	KCNA2	SLC4A10	ASAP1	PRKCB	CNTNAP4	C4orf3	UBR4
NDRG1	KTN1	XKR4	UBC	LOC105377788	YWHAB	FAM19A2	ABRACL	NUPL2	DCAF6	ISLR	SOX2	DCBLD1	LOC100420851	TMEM50B	CDK17	NRXN3
NXPH2	ATP6V1D	ADGRL2	ANO3	RAPGEF6	DCTN6	PPID	BRINP3	TAOK3	NRXN3	ABRACL	RNMT	ZDBF2	GABARAPL1	ATP1A3	NAP1L2	FGD5-AS1
KCNQ1OT1	SPOCK3	PCDH7	SSBP2	SSBP2	KRAS	NDUFS1	NHS	MOG	GRIA1	BRINP3	KIAA0232	TMEFF2	ZBTB20	SATB2	ERC2	HCG18
PAM	PRDX3	PLP1	RAPGEF6	CNTNAP4	RAB6B	TPD52	KIAA2026	NDUFAB1	HPCA	CUX2	LDLRAD4	PWWP2A	NPAS3	MAP1B	APCDD1	DGKI
LSS	YPEL3	NBN	CNTNAP4	NETO2	SOX2	GTF3A	HTR2A	RPL41	ANKRD36C	AMZ2	MT1M	ANKRD62	CD24	RPS6KA2	LOC105375634	CTPS1
ULK3	NAP1L3	RORB	NETO2	SATB2	BEX1	UBE2V2	P2RX7	RNF130	FXYD6	HTR2A	PHLDA1	ITGA8	CDK2AP1	ANO1	SOHLH1	HSP90AA1
SPOCK3	NAP1L2	ST8SIA1	SATB2	RPS6KA2	FNBP1L	SC5D	ACAP2	PRKAR1B	TAOK3	DYNC1LI1	TNKS	ADAMTS19	CNTNAP4	HPCAL1	EPDR1	TAOK3
SLU7	ATP2B4	PPP3CA	ERC1	HOOK2	CHN1	ARL1	APLP1	PPFIA4	CSRNP3	P2RX7	SUMO1	DAB2	TMEM50B	FAM19A2	MAN1A2	CEP85L
FAM63B	ENTPD3	GPR22	PLEKHA5	FAM19A2	NDRG1	ANKRD36C	CACNG3	UQCRQ	YWHAB	PDIA2	NBAS	LOC105373224	ATP1A3	TPD52	GLRX	TEAD1
RDX	SYT5	CLMN	RPS6KA2	MKNK1	PKIA	HSP90AA1	GOLGA4	ABR	NGEF	RPS15	C12orf76	FNBP1L	SATB2	GRIP1	PHACTR2	PRKAR1B
SGK1	SKP1	MARCKSL1	FAM19A2	PRPS2	SLC9A6	COMMD1	ARG2	VPS29	SLC7A14	TMEM196	PRDX3	NNAT	FAM19A2	GRIA1	ERLEC1P1	DOCK3
EPHA7	RASSF4	TNIK	NRXN3	NRXN3	SUMO1	TMEM258	ANKS1A	RBFOX1	GFRA2	NAPEPLD	RUNDC3B	ANKRD18B	TPD52	LOC102724124	NDUFB1	PPFIA4
KCNJ6	PHACTR2	TENM1	ANKRD36C	CNTN5	ATP6V1D	NDUFB3	SLC8A1	BEX1	CXADR	SPRED1	SPOCK3	PKIA	DCAF6	SLC35F1	IGSF8	TMEM135
MMP16	ADGRL2	GOPC	RPL11	GRIA1	SPOCK3	FXYD6	UBE4A	SLC4A10	B3GAT1	MNAT1	CDK17	KTN1	NRXN3	HSP90AA1	SPTAN1	RBFOX1
SYT13	SLC17A6	TRB	HSP90AA1	FXYD6	PRDX3	TMEFF2	PRKCB	NDRG1	CHN1	ABCC3	NAP1L2	KRT17	CTNNAL1	PREX2	SLC9B2	BEX1
ATP2B4	PCDH7	PRKAR2B	DNM3	TMEFF2	YPEL3	TMEM14C	ZNF841	SOX2	NNAT	TRERF1	ST3GAL5	CA10	GRIA1	FXYD6	B4GALT6	SLC4A10
LINC00657	ENPP7P7	TENM3	FXYD6	GRIN2B	NAP1L3	SRSF5	CAPN2	FNBP1L	FLT3	ZNF841	ERC2	ULK3	LOC102724124	ASAP1	LGMN	AP4S1
KLF9	RORB	CCNI	TEAD1	CSRNP3	NAP1L2	ITM2B	LOC100420851	PHLDA1	KCNQ1OT1	C1GALT1	TXNDC16	C12orf76	FXYD6	TMEFF2	PTPRN	CHMP4B
COL13A1	TSPAN7	PENK	MAP3K9	PTPRN2	SKP1	NDUFAB1	AKAP1	NXPH2	SERPINF1	HSD3BP3	RPS3	FAM63B	ASAP1	GRIN2B	OPTN	ABCA6
SOHLH1	DIRAS2	CREG2	SRSF5	NGEF	ATP5G3	YWHAB	GABARAPL1	SUMO1	TTYH1	CNTN4	LINC00667	CPLX3	SLC25A37	NGEF	ACVR1B	TNKS
PHACTR2	PPP1R7	ENC1	ITM2B	KLHL7	INPP4B	SS18L2	WDR47	LOC728730	FAM89A	POU2F2	APCDD1	SPARC	GRIN2B	PPFIA4	PACSIN1	SUMO1
SLC17A6	ATP6V1G2	COX7A1	CNTNAP1	PSD2	GLRX	2021-09-15	CNTN4	ULK3	SUMO1	ZBTB20	LOC105375634	GABRG1	ANKRD12	NIN	PWAR5	LOC728730
ENPP7P7	PPP3CA	ITPKA	RPL41	BMPR2	IL1RAPL1	DCTN6	SRSF1	SPOCK3	CA10	NAV3	SOHLH1	MMP16	EPHX4	SOX2	WSCD2	NBAS
RORB	MARCKSL1	TANC2	ADAMTS19	SOX2	KCNC2	KRAS	NNT-AS1	RUNDC3B	KCNC1	RAPGEF6	EPDR1	ATP2B4	ITM2B	RBFOX1	C1QL1	C12orf76
SRSF11P1	CLMN	LDB2	UQCRQ	NDRG1	PCDH7	VPS29	SYT2	SPARC	LOC105374529	CEP164	ZFAND1	ERC2	NGEF	CHN1	ATXN7	PRDX3
PPP3CA	HTR1F	ZNF385D	DAB2	NNAT	ENPP7P7	BEX1	ZNF91	C4orf3	VPS41	ATP1A3	IFNGR1	LOC105375634	NIN	FNBP1L	KCNAB2	RUNDC3B
TNIK	OPTN	DBI	SOX2	MIR124-2HG	TSPAN7	ANKRD18B	CNTNAP4	SGK1	SPOCK3	RPS4X	MAN1A2	SOHLH1	RBFOX1	LDLRAD4	CREG2	C4orf3
TENM1	RAB2A	SOWAHA	NUMB	RASGRF1	LOC105373009	PKIA	NETO2	NAP1L2	CHRD	SATB2	GLRX	MAGI2-AS3	SMIM17	NXPH2	NGFRAP1	CDK17
GRIN3A	TENM1	NTRK3	NDRG1	PAM	DIRAS2	KCNQ1OT1	TMEM50B	DOK6	GPCPD1	PTPRU	IL1RAPL1	MGST1	CHN1	NNAT	LDB2	KLHL8
SLC44A1	GRIN3A	SRGAP2	KCNQ1OT1	TTYH1	ST8SIA1	PAM	ATP1A3	ERC2	CDK17	PLEKHA5	PHACTR2	XKR4	FNBP1L	MIR124-2HG	GIT2	NAP1L2
PRKAR2B	ALDOA	KCNS1	PAM	VPS41	ATP6V1G2	SUMO1	SATB2	PPIP5K2	DYNC1I2	COX2	IQSEC3	ERLEC1P1	NNAT	TRIM9	TMEM59L	ERC2
CCNI	CREG2	RGMB	TRIM9	SPOCK3	CLMN	MRPL18	NEFH	TXNDC16	MMP16	FAM19A2	IGSF8	ADGRL2	KCNQ1OT1	TTYH1	ZNF385D	CDC42BPA
ATM	PDE4B	MAN2A1	SERPINF1	CACNG8	ZBTB16	ATP6V1D	ERC1	EPDR1	ATP2B4	TPD52	B4GALT6	SLC17A6	NR4A1	SPOCK3	PDPK1	EPDR1
LIN7A	CADM2	FAM198B	TTYH1	LOC101928961	ALDOA	CSE1L	RPS6KA2	SOHLH1	KLF9	HABP4	LGMN	ENPP7P7	TTYH1	CPLX3	GRIN2A	RAPGEF2
NAT8L	HERC2P2	HS6ST3	ULK3	FRY	PENK	C12orf76	HOOK2	UGT8	LOC105375634	HCG18	PTPRN	RORB	SPOCK3	FRY	RAB6A	SOHLH1
TIAM1	DKK2	ARHGAP23	NWD2	DUSP1	CADM2	PRDX3	ANO1	ZFAND1	ID4	CTNNAL1	AMFR	LOC646241	GPCPD1	ANKRD33B	GLIPR1	IFNGR1
PART1	SIDT1	C11orf87	CACNG8	SYT13	PDYN	CACNG8	PLEKHA5	MAN1A2	XKR4	GRIP1	PACSIN1	DIRAS2	IGFBP5	SGK1	ARHGAP26	LOC105375634
PFKFB3	ENC1	LRMP	SPOCK3	ATP2B4	SULT4A1	SPOCK3	TPD52	GLRX	GLRX	DGKI	PWAR5	LINC01122	ANKRD33B	MMP16	KCNS1	CADM2-AS1
ZNF385D	NGFRAP1	ART3	LOC101928961	FAM13A	NGFRAP1	FBXO11	FAM208B	ERLEC1P1	KCNC2	CD52	GPR155	CLMN	NAP1L3	ENTPD3	RPS13	SYN3
GRIN2A	PART1	GOLIM4	YPEL3	SIK3	KIAA1598	C4orf3	DCAF6	PHACTR2	SLC17A6	ANKRD36C	MT1G	LGMN	MMP16	SYT13	RAB11A	MAN1A2
TF	COX7A1	TESPA1	GPCPD1	SOHLH1	PART1	DUSP1	LOC728392	SHISA9	SHISA9	RPL11	SLC8A1-AS1	TNIK	ENTPD3	EXOSC10	WSCD1	IL1RAPL1
KCNS1	CFL1	CLDN11	PAICSP1	PHACTR2	CFL1	SYT13	RHOT2	NDUFB1	RORB	DNM3	KCNAB2	SRGAP3	ERC2	SYT5	ZMAT4	PHACTR2
MAN2A1	TIAM1	FNDC9	RPL27	SLC17A6	TANC2	MRPL3	IDI2-AS1	TMEM165	DIRAS2	HSP90AA1	METTL7A	FUT9	TXNDC16	ERC2	SERGEF	ERLEC1P1
CDH7	KIAA1598	CCDC144NL	PRDX5	PCDH7	DPYSL2	CUEDC2	TBC1D32	IQSEC3	SPTAN1	LOC105369862	CREG2	TENM1	LPIN2	FAM13A	TESPA1	SHISA9
HS6ST3	LDB2	LOC105375097	MMP16	ENPP7P7	ZNF385D	RPS3	DGKI	SPTAN1	ATP6V1G2	TMEFF2	CNTN1	GPR155	KLF9	TXNDC16	SMIM8	ENPP7P7
RPS13	DPYSL2	TMEM144	SYT13	RORB	NTRK3	SKP1	DTX4	NKX2-2	PPP3CA	SRSF5	POP7	GOPC	SOHLH1	CACNA1B	RAB11FIP2	HDAC4
ANKRD29	ENPP7P10	LINGO2	ATP2B4	SOX5	RAB6A	ATP5G3	HPCA	B4GALT6	CLMN	ITM2B	SIDT1	SLC8A1-AS1	PHACTR2	KLF9	RTN3	IQSEC3
ARHGAP23	TERF2IP	KCNK1	CDC42BPA	DIRAS2	TERF2IP	IFNGR1	DNM3	RNASE1	TOX3	GSG1L	NGFRAP1	TRB	SHISA9	LPIN2	CHL1	SLC7A1
C11orf87	GLIPR1	CHL1	RPS3	LINC01122	GLIPR1	PPP3CB	CTPS1	PTPRN	LGMN	UBA52	CCDC90B	TENM3	SLC17A6	SOHLH1	HAGH	SPTAN1
CLDN11	ANKRD29	PDP1	SKP1	NSMAF	SUSD4	PHACTR2	MAPK1	OPTN	HTR1F	RPL41	TANC2	CCNI	PROX1	INPP4B	TMSB10	IGSF8
SHC3	CHGB	DNAJC10	SLIRP	GPR22	CDH7	DNAJB4	FXYD6	PACSIN1	PTMA	PPFIA4	LDB2	RNF144A	RORB	MAGI2-AS3	MDH1	SLC9B2
BTBD3	SCOC	KCNIP2	SOHLH1	CLMN	HS6ST3	SLC17A6	ABHD2	PWAR5	AAK1	SLC7A14	PARP8	ZEB1	TSPAN7	OBSCN	TMOD2	B4GALT6
TMEM144	ART3	EGFEM1P	LOC105376591	PTMA	RAB11A	EMC7	TAOK3	GPR155	RAB2A	SLC26A4-AS1	GIT2	CREG2	SOX5	IL1RAPL1	SHANK2	PTPRN
VPS13C	GOLIM4	ELAVL2	MAN1A2	OPTN	C11orf87	TSPAN7	CSRNP3	WSCD2	FUT9	SETBP1	TMEM59L	ENPP7P1	HLA-A	KCNC2	ELL2	OPTN
LINGO2	TESPA1	LOC653602	XKR4	FUT9	SCOC	TMEM165	LOC100289097	RHOG	GRIN3A	ABR	ZNF385D	MCTP2	DIRAS2	SHISA9	ZBTB4	ACVR1B
PLEKHH1	KAT2A	GOLGA8A	EDF1	TENM1	LRMP	TECR	SRSF5	SLC8A1-AS1	TENM1	MMD	PTP4A1	TIAM1	ST8SIA1	SLC17A6	NSG1	PACSIN1
KCNK1	CLDN11	PLEKHA1	ERLEC1P1	SLC44A1	ART3	CNIH1	LANCL1	ERBB2IP	SLC44A1	SOX2	GRIN2A	PART1	PPP3CA	PCDH7	ELAVL2	PWAR5
MDH1	STXBP1	ST8SIA3	KCNC2	TRB	NAV1	ATP6V1G2	USP8	KCNAB2	TRB	LDLRAD4	RAB6A	TANC2	B4GALT6	HDAC4	RUFY3	GPR155
PDP1	BTBD3	SLC35A1	SLC17A6	CCNI	GOLIM4	RAB14	NGEF	CREG2	LHX6	FNBP1L	GLIPR1	TMEM59L	CLMN	PROX1	KLHL2	WSCD2
TMOD2	LINGO2	NEUROD1	SHISA9	RNF144A	TESPA1	HNRNPC	CCNB1IP1	CNTN1	HECW1	MIR124-2HG	SLITRK1	ENPP7P10	ZBTB16	RORB	PLEKHA1	ZNF814
BRINP1	RTN3	ERBB4	CDH6	PENK	CHMP5	RAB2A	GFRA2	HERC2P2	PRKAR2B	STAT4	RPS13	DBI	KIAA0513	HLA-A	TTC19	KCNAB2
EGFEM1P	KCNK1	MGEA5	HDAC4	ZEB1	STXBP1	FUT9	KRIT1	SIDT1	TENM3	RASGRF1	ENPP4	GLIPR1	OPTN	DIRAS2	YARS	CREG2
ELAVL2	NAPB	SLC1A2	SRSF11P1	CREG2	SRP9	TAF7	SLC26A4-AS1	NGFRAP1	RNF144A	PAM	OPA1	SLITRK1	NECAB2	ST8SIA1	PRKAG2	CNTN1
RNASET2	TMSB10	LOC105377390	RORB	CNTN1	LINGO2	UNC50	SETBP1	POMP	PENK	TRIM9	ZMAT4	ARHGAP26	GRIN3A	PPP3CA	SLK	POP7
ENPP7P4	MDH1	ANK1	IQSEC3	LIN7A	RTN3	GPR155	LOC105373224	FAM178A	SLC12A2	SERPINF1	SERGEF	MAN2A1	ATP6V0C	B4GALT6	RASL10A	NGFRAP1
SLC2A13	KCNIP2	PTER	DIRAS2	SIDT1	NAPB	CFL2	GALT	PARP8	CORT	KRT17	PPA2	KCNS1	LPPR5	TOX3	NEFL	LDB2
RNF112	EGFEM1P	NIPAL2	RPL24	ENC1	TMSB10	ALDOA	B3GAT1	LDB2	CCNI	CA10	MTERF3	POU3F2	TRB	CDK19	CTSB	TMEM59L
NDFIP1	SYN1	LINC00643	MARCKSL1	CPNE8	MDH1	SETD7	BEX1	GIT2	LIN7A	KCNC1	TESPA1	FAM198B	ATXN7	HTR1F	SNRNP27	ZNF385D
PRKAG2	SAT1	TIMP2	CLMN	PART1	GABARAP	PRKAR2B	SLC4A10	DPYSL5	SIDT1	NWD2	SMIM8	HS6ST3	CALB2	TNIK	NIPAL2	PTP4A1
ERBB4	HLA-B	LINC01105	HTR1F	NGFRAP1	TMOD2	SPINT2	CHN1	TMEM59L	ENC1	FAM63B	LOC105376973	LY6H	RNF144A	NECAB2	SLC25A3	GRIN2A
RASL10A	ERBB4	MLIP	PTMA	PFKFB3	EIF4G2	CADM2	NDRG1	ZNF385D	COX7A1	RPL27	SHC3	ART3	SPINT2	GRIN3A	CCSAP	RAB6A
LOC105377390	PAIP2	PRNP	TNIK	LDB2	KCNIP2	ENPP7P1	NNAT	GRIN2A	PART1	PRDX5	RAB11FIP2	SLITRK6	RANBP9	ATP6V0C	SRP72	NTRK3
LOC101927080	SRRM2	ADCYAP1R1	SRGAP3	RUNX2	EGFEM1P	DDX3X	FNBP1L	NTRK3	STXBP5L	KCNJ6	ARMC1	STXBP5	STAMBPL1	GPR155	GPATCH8	SLITRK1
LINC00643	NEFL	MEG3	ALDOA	HOMER1	ELAVL2	COPS7A	ABCA6	GLIPR1	CFL1	DYNC1I2	CD164	FGFR1	CNTN1	LPPR5	MLIP	SRGAP2B
TIMP2	PTER	SOX2-OT	LOC105374199	ZNF385D	NEDD8	POMP	MIR124-2HG	ARHGAP26	LDB2	SLC35B4	RTN3	RPS3AP34	CADM2	HECW1	CACNA1I	IFT46
DMD	CDH12	BCAT1	SLC8A1-AS1	NTRK3	SYN1	NGFRAP1	FLT3	KCNS1	TAC1	MMP16	KIF21A	SCN3A	LIN7A	KCNAB2	UROD	ENPP4
LINC01105	PFN2	PIK3R1	TENM3	GRIN2A	ENPP7P4	CFL1	KCNQ1OT1	RPS13	HOMER1	NAP1L2	PHLPP2	BTBD3	STXBP5L	LINC01314	OCIAD1	ZMAT4
ADCYAP1R1	LINC00643	PDE8B	ECM1	LOC105369733	LHX2	UBA3	PAM	RAB11A	GIT2	ENTPD3	TMSB10	LINGO2	COX7A1	CCNI	TUSC2	SERGEF
SOX2-OT	TIMP2	COL19A1	CCNI	GLIPR1	FMN1	IVNS1ABP	SERPINF1	ZMAT4	TSPYL2	ERC2	MDH1	KCNK1	CPNE8	SPINT2	NDUFB9	TESPA1
NPTX2	VEGFA	ANKRD26P3	SPINT2	SLITRK1	ERBB4	NDUFS2	TTYH1	SERGEF	DPYSL2	CACNA1B	RCOR3	TMSB10	PART1	RNF144A	PLEKHB2	NDUFB10
CDS1	LINC01105	ARHGAP32	ENPP7P1	TF	FNDC5	COPS5	CA10	DHX36	ZNF385D	RPS3	SHANK2	LOC101927366	PFKFB3	CREG2	NPTX2	TACC2
MEG3	MLIP	GPRC5B	PFKFB3	MAN2A1	PAIP2	DPYSL2	KCNC1	TESPA1	DBI	KLF9	ELL2	KCNIP2	LDB2	CORT	CDS1	SHC3
2021-09-07	ZCCHC11	LOC102724802	NDUFB2	TERF2IP	NEFL	BTF3	LOC105374529	CYP2J2	GRIN2A	SLIRP	LPGAT1	EGFEM1P	HOMER1	PDE4B	BOLA3	MRAS
LUC7L3	OCIAD1	QKI	HOMER1	POU3F2	LOC105377390	ZNF385D	LCOR	SMIM8	COL7A1	LOC105375634	WDR54	ENPP7P4	TSPYL2	KCNN2	TUBB4B	FBXO21
SIPA1L2	IQCK	HS3ST4	DPYSL2	SUSD4	PTER	DBI	ULK3	TACC2	RAB6A	INPP4B	SUPV3L1	VIPR1	ZNF385D	HERC2P2	CCDC28A	JOSD1
PDE8B	SOX2-OT	CRIP2	ENPP7P10	CDH7	NIPAL2	LAMTOR3	SPOCK3	SHC3	KCNS1	CEP70	KLHL2	RNF112	GRIN2A	STXBP5L	ZNF528-AS1	RTN3
ANKRD26P3	NPTX2	GABRA4	BTF3	FAM198B	PFN2	RAB6A	CAMK2B	LOC100421637	SFPQ	MAN1A2	CRLS1	FMN1	ZNF292	ENC1	CDH8	KIF21A
PCNT	CDS1	SSFA2	GLIPR1	HS6ST3	LINC00643	TERF2IP	CACNG8	PLEKHH1	CDH7	ERC2-IT1	PLEKHA1	PRKAG2	ARHGAP26	SIDT1	NIPA1	CHL1
GPRC5B	PIK3R1	GRIP2	ARHGAP26	C11orf87	DMD	BZW1	CHRD	RTN3	SLC9A2	ID4	TTC19	FNDC5	KCNS1	PART1	PCNT	HAGH
LOC102724802	TUBB4B	SON	KCNS1	LRMP	DDX17	RAB11A	NRSN1	KIF21A	ANKRD29	PHACTR2	SLC2A13	HSD3BP4	FAM198B	PFKFB3	SCN4B	PHLPP2
TMEM155	LUC7L3	SLC24A2	SUSD4	ART3	SOX2-OT	CHGB	CDK17	CHL1	CHGB	PCDH7	SLC35A1	SLC1A2	C11orf87	TXLNB	SVOP	MDH1
QKI	SLC4A4	SPON1	CDH7	TESPA1	PLOD2	ENPP4	RNF144B	TMSB10	C11orf87	NBN	ATP9A	LOC105377390	LY6H	COX7A1	QKI	TMOD2
GRIK3	FAR2	HAPLN4	FAM198B	FGFR1	BCAT1	OPA1	SGK1	MDH1	LRMP	RORB	YARS	ANK1	ART3	KIAA1598	ALCAM	SHANK2
ALCAM	TOLLIP	RCN1	HS6ST3	PPM1J	PIK3R1	SCOC	ATP2B4	SHANK2	LY6H	PDE4C	NEFL	PTER	DLX5	C8orf4	USP1	INPP5A
CPNE9	ATXN10	SYNPR	SPRY2	LOC105373005	2021-09-07	EFCAB14	ENTPD3	TMOD2	ART3	SRSF11P1	KHDRBS1	LINC00643	TESPA1	PARP8	FGF9	LPGAT1
ST8SIA4	GPRC5B	KCNT2	RPS13	GLRA3	LUC7L3	TCP1	ARHGAP5	INPP5A	NAV1	TSPAN7	NIPAL2	DMD	IMPA1	LDB2	TOMM6	PRKD1
LOC102723392	LOC102724802	GNAL	SNRPD2	SCN3A	SIPA1L2	STXBP5	SYT5	NSG1	CACNA2D2	SOX5	CCSAP	TMEM2	CABP1	TANC2	RUNDC1	NSG1
GABRA4	TMEM155	SIPA1L1	RPS19	PRKG1	PDE8B	NDUFB10	PPIP5K2	ELAVL2	TESPA1	SLC29A1	SRP72	MLIP	CHST15	HOMER1	CELF2	PLCB2
IGK	MLLT11	SCG3	C11orf87	CHST15	COL19A1	CHMP5	HMGB1	SAT1	NPAS2	DIRAS2	DMD	PDLIM3	RHBDL3	TSPYL2	CLTB	SUPV3L1
CUX1	QKI	MGLL	CHGB	GATS	TOLLIP	LTN1	KLF9	SLC2A13	IMPA1	IGSF8	MLIP	ADCYAP1R1	RTN3	ZNF385D	COX8A	ELAVL2
RPS14	PNISR	EFHD2	LRMP	BTBD3	ATXN10	CABP1	RASSF4	SLC35A1	STXBP1	ST8SIA1	UROD	PAK3	TMSB10	GRIN2A	ARID5B	RUFY3
SPON1	CLIP3	CAMKK1	KIAA1107	TMEM144	CDH8	SCN3A	LOC105375634	ENPP7P4	SOX1	RPL24	ANXA7	MEG3	PDP1	VRK1	EIF4E3	KLHL2
KCNT2	BCL11A	CALM2	IMPA1	LINGO2	MLLT11	PEX11B	TTC21B	YARS	CABP1	PPP3CA	GUF1	CFAP58-AS1	ELN	ARHGAP26	PARM1	TTC19
GNAL	ALCAM	PRKCA	STXBP5	INF2	QKI	BTBD3	ATP5G3	RNF112	MITF	MARCKSL1	OCIAD1	PCNT	LINC00461	KCNS1	LOC101927885	SAT1
KMT2C	TNNT2	ZNF204P	RPS3AP34	IL1RAPL2	PNISR	DLD	CYC1	PRKAG2	BTBD3	CLMN	ARCN1	KIAA2022	ELL2	RGMB	DRP2	SIAE
WSB1	CRIP2	BICD1	CABP1	GSTM3	NDUFA1	SRP9	MAN1A2	RASL10A	RHBDL3	B4GALT6	NPTX2	DPY19L2P1	ADGRB2	MAN2A1	NELL2	SLC2A13
GRM7	ST8SIA4	RET	SCN3A	KCNK1	CLIP3	TM9SF2	ID4	NEFL	VPS13C	OPTN	CDS1	NPTXR	NSG1	CDH7	PDCD10	SLC35A1
ST6GAL2	TUBB2A	HACE1	BTBD3	NAPB	BCL11A	HNRNPA3	IL1RAPL1	CTSB	TMEM144	AAK1	TUBB4B	HS3ST4	ATP6V0E2	FAM198B	CDH18	ATP9A
ARGLU1	UCHL1	DST	MRAS	TMSB10	ALCAM	CD164	ARMCX4	NIPAL2	LINGO2	FAM172A	CCDC28A	GRIK3	2021-09-08	HES4	KIAA1671	ENPP7P4
PARM1	GRIP2	PPFIA2	LINGO2	LOC105375932	AKAP12	HDDC2	PHACTR2	SLC25A3	KCNK1	C9orf72	CDH8	BCL11A	KLHL2	C11orf87	NREP	YARS
LOC101927885	CUX1	NR3C1	KDM5A	PDP1	LRRIQ1	TM9SF3	KCNC2	DMD	TMSB10	SRGAP3	NIPA1	ST8SIA4	ST8SIA3	LY6H	PWAR1	SELK
EFHD2	SON	C2orf80	TMSB10	BRINP1	CRIP2	RTN3	TDRD3	PDE4A	MDH1	TENM1	SVOP	LOC102723392	LUZP1	KIAA1107	RIMBP2	PRKAG2
CDH18	C3orf58	NDRG4	RPL3	EGFEM1P	ST8SIA4	DAZAP2	SLC17A6	ARHGEF17	PDP1	GRIN3A	SCN4B	GABRA4	VIPR1	GOLIM4	MAP1LC3A	PDCD7
CALM2	SPON1	KCNAB3	SNORD116@	NCEH1	LMO3	CCT4	PRPF4B	MLIP	TMOD2	RPS12	KLHDC10	LMO3	FMN1	TESPA1	PRKAR1A	NEFL
PRKCA	UBE2QL1	CAMK2D	KCNIP2	RNASET2	TUBB2A	KARS	THEM4	SLC22A15	ELL2	RPS3A	QKI	CELF2	ERBB4	STXBP5	NR3C1	NIPAL2
MTR	IL1RAP	FLRT2	EGFEM1P	PLEKHA1	BEND5	NAPB	TSPAN7	CACNA1I	ADGRB2	ATP6V0C	CWC27	GOLGA7B	RASL10A	CABP1	VAPB	SLC25A3
PCDH9	TMSB4X	DIP2A	ELAVL2	CHD4	UCHL1	MDH1	SLC29A1	ZCCHC17	SNORD116@	GPR155	UBXN2B	TUBB2A	NEFL	BTBD3	GPLD1	CCSAP
SEMA6D	SYNPR	AASS	CRLS1	SLC2A13	CUX1	GABARAP	DIRAS2	IQCK	BRINP1	PLXNA3	COA6	UCHL1	LOC105377390	RHBDL3	AP1S2	SRP72
C14orf1	CDIP1	RAB3IP	ENPP7P4	ENPP7P4	CLTB	SRSF2	SPTAN1	ARL3	ELAVL2	LOC105374199	USP1	CUX1	ITPK1	VPS13C	WASL	DMD
DST	WSB1	RSRP1	SLC2A13	VIPR1	SON	DNAJC12	IGSF8	MAP3K5	RNASET2	TENM3	FGF9	EPB41L4A	NIPAL2	HDDC2	RSRP1	ITGAX
RNPC3	GRM7	DAPK1	HLA-B	RNF112	SLC24A2	EIF4G2	PPP3CA	PLEKHB2	KLHL2	CCNI	SSFA2	C3orf58	NLGN1	KCNK1	NDUFS7	GPATCH8
PRKAR1A	DPY19L3	GLDN	VIPR1	FMN1	UBE2QL1	LPGAT1	MARCKSL1	ENPP2	SAT1	RPLP2	CELF2	UBE2QL1	PFN2	CHL1	MKRN1	ARHGEF17
PUS7L	ATP6V1E1	USP25	RNF112	ERBB4	MACROD2	ATP6V0E2	GPR22	NPTX2	VIPR1	RNF144A	THOC1	HAPLN4	SLC25A27	PDP1	LAMTOR5	MLIP
CDH10	NEBL	YWHAZ	FMN1	RASL10A	SYNPR	NEDD8	TOX3	PCNP	FMN1	PENK	TASP1	LOC100996635	TIMP2	ELL2	ATP6V1B2	CACNA1I
LRRFIP1	SYT1	CAMKK2	SELK	FNDC5	KCNT2	NCEH1	LGMN	CDS1	SRRM2	ZEB1	IGK	MDGA2	FASTKD1	ADGRB2	AMD1	ANXA7
SPATS2L	NELL2	LINC00936	RASL10A	LOC105377390	GNAL	RNF6	HTR1F	BOLA3	RASL10A	CREG2	CLTB	NIPSNAP3A	MLIP	HAPLN1	SNTB2	TMEM9B
KIAA1462	CAMKK1	HMGN3	FNDC5	PTER	SIPA1L1	KLHL2	PTMA	FAM107B	SLC1A2	CADM2	VPS13A	ANKRD30B	CALY	BRINP1	BAIAP2	SLC35B1
BDP1	CALM2	SRPK1	HSD3BP4	FGF13	WSB1	TSEN15	AAK1	TUBB4B	LOC105377390	PDE4B	HAPLN4	SCG3	PLD3	KCNIP2	SNRNP25	OCIAD1
PRDM8	HINT1	TSC22D1	CORO1C	FAM189A1	SNCG	MAT2A	OPTN	CCDC28A	NEFL	STAMBPL1	MDGA2	GRM7	PRNP	NCEH1	LOC100420794	ZCCHC17
NEFM	EGR3	PHLDB1	LOC105377390	NLGN1	LIMCH1	SAT1	SRGAP3	SIPA1L2	ANK1	NAT8L	NIPSNAP3A	WSB1	ADCYAP1R1	KLHL2	MICAL2	SECISBP2L
RAPGEF4	SLC25A29	DLGAP1-AS4	PTER	PFN2	BEND6	SLC2A13	FUT9	ANKRD26P3	PTER	MIR7978	MAP9	UNC5D	MAP3K5	LUZP1	BCAS2	ARL3
DIP2A	AP2M1	ARPP19	RPS8	SLC25A27	ATP1B1	TMEM69	TENM1	CCDC34	NIPAL2	COX7A1	ARID5B	GPR161	SOX2-OT	VIPR1	DCLK1	IQCK
RAB3IP	NREP	CSTF3	NIPAL2	KATNBL1	HDGFRP3	ENPP7P4	GRIN3A	PPP1R2	NLGN1	MCTP2	MICU2	TVP23CP2	PLOD2	ERBB4	ATF6B	PLEKHB2
ARNTL	SEMA6D	HS3ST5	TIMP2	DMD	COX7A2L	CSTB	DNAJA4	SVOP	PFN2	TIAM1	PARM1	TLK1	NFAT5	RASL10A	MAGEE1	CSF3R
GRIK2	RNPC3	KIAA1456	DMD	LINC01105	ATP6V1E1	PCYOX1	LOC642852	GPRC5B	TIMP2	PART1	SPPL3	LOC101927885	ENTPD3-AS1	FNDC5	VPS35	ARCN1
XIST	ZFYVE16	PTTG1	CSMD1	MLIP	MGLL	YARS	RPS12	PCNT	DMD	SIDT1	LOC101927885	SEMA3A	PIK3R1	NEFL	OLIG1	NPTX2
TRPM3	CDH10	SEMA5B	LINC01105	LOC105375817	EFHD2	SELK	SLC8A1-AS1	SCN4B	MLIP	SULT4A1	DRP2	SYT1	TTL	LOC105377390	RIMS1	PCNP
SCAI	NRSN1	ATL1	PRNP	GPR12	SEMA3A	NDFIP1	LHX6	LARGE	IER3IP1	RPL10A	NELL2	NELL2	ADAM33	FGF13	SEMA4D	CDS1
C1orf115	NR3C1	AMD1	GATM	ATP2C1	SYT1	SCAMP1	CPEB2	QKI	PRNP	RYK	CDH18	PCDH11X	TOLLIP	CDH12	CNTN2	BOLA3
TSC22D1	C2orf80	TANC1	ADCYAP1R1	NCOA3	HINT1	SRRM2	ECM1	SPAG1	ADCYAP1R1	PARP8	ZDHHC11	CDH18	ARHGAP32	CHST11	TRPC3	CCDC28A
PTGDS	CACYBP	SLC6A1	MEG3	ADCYAP1R1	CALM2	ERBB4	PENK	KIAA2022	NCOA3	LDB2	NREP	KIF21B	PCNT	NIPAL2	ROCK2	NPIPP1
SORL1	PRSS3	LRFN5	NPTX2	PAK3	PRKCA	SLC1A2	CREG2	SHC4	NFAT5	SLCO2A1	PWAR1	NREP	GALNT13	PFN2	PRRT2	CCDC34
PTTG1	NSF	ARL4A	COX6C	SOX2-OT	TRABD2A	NEFL	PDE4B	ALCAM	NPTX2	ENPP7P10	RIMBP2	PCDH9	TMEM155	LINC00643	LOC101929617	CDH8
KIDINS220	LDHA	DGKB	2021-09-07	NPTX2	CHCHD2	CTSB	STAMBPL1	FGF9	PIK3R1	GRIN2A	MAP1LC3A	SEMA6D	DPY19L2P1	SLC25A27	UGP2	NIPA1
AMD1	PRDM8	ATF6B	SIPA1L2	CDS1	SLC25A29	ZFR	CNTN1	LRRIQ1	SORT1	PSMB10	PRKAR1A	BICD1	NPTXR	CSMD1	2021-09-06	LARGE
CORO6	KCNAB3	SCD	PDE8B	PLOD2	AP2M1	SLC25A3	LIN7A	RPS6	2021-09-07	GLIPR1	NR3C1	RET	HS3ST4	MLIP	ZFAND5	UBR1
MRPL33	CAMK2D	KCNIP1	ADAM33	KIAA1109	NREP	SLC25A27	GAS2	GPR85	LUC7L3	CDH7	VAPB	NUDT10	BCL11A	CACNA1I	AK6	SPAG1
BAIAP2	RAPGEF4	RIMS1	ANKRD26P3	SCN7A	SEMA6D	MAGED2	SIDT1	LZTS2	SLC4A4	HS6ST3	HECTD2	FAM120A	NPR3	ZCCHC11	CSPG4	KIAA2022
RAB26	AASS	ADCYAP1	RPL21	SORT1	RNPC3	TIMP2	ENC1	CELF2	ND5	RPS13	GPLD1	KIAA1147	ALCAM	IQCK	NR2F1	FGF9
SLC6A1	MTURN	FANCL	SGSM1	LUC7L3	EFNB2	IER3IP1	CPNE8	TASP1	COL19A1	ANKRD29	SLC1A1	CDH10	LRRIQ1	PRNP	GABARAPL2	KIF1B
PGRMC1	MTUS1	TRPC3	ARID4B	SIPA1L2	CDH10	ANXA7	PART1	CLTB	TOLLIP	RPS19	KCNAB3	NRSN1	MIS18BP1	ADCYAP1R1	WARS	CLTB
DCLK1	CCK	MYO16	STMN4	PDE8B	NRSN1	TMEM9B	COX7A1	PRRG1	CDH8	ZMAT4	KLHDC1	CACNA2D3	ST8SIA4	MAP3K5	PKM	VPS13A
SCD	DAPK1	SPARCL1	COL19A1	ANKRD26P3	CACYBP	SLC35B1	UBA3	VPS13A	ARHGAP32	STXBP5	AP1S2	SPATS2L	LOC102723392	SOX2-OT	GSPT1	HAPLN4
BHLHE40	YWHAZ	ROCK2	PCNT	MTHFD1	NSF	CALY	SLC25A12	LOC101926887	PCNT	SHC3	MRPL39	LDHA	LMO3	NPTX2	PGP	MDGA2
ARHGAP10	GAP43	PHLDB2	LOC102724802	PCNT	NDRG4	TMEM147	CFL1	MDGA2	TMEM155	SCN3A	WASL	KCNAB3	CELF2	PLOD2	GUK1	MAP9
HHATL	CAMKK2	SLC38A11	QKI	CMAHP	LDHA	PLD3	CA8	MARCKS	MLLT11	RHBDL3	RSRP1	CAMK2D	PODXL2	NFAT5	SYNGR3	MICU2
ADGRL3	ACTR10	CADPS	DPY19L2P1	LOC102724802	NRN1	PRNP	GYS1	COX8A	DPY19L2P1	LINGO2	GRIK2	DIP2A	GOLGA7B	KIAA1109	RNF175	EIF4E3
TRPC3	ANAPC4	SENP7	CCSER1	TMEM155	CAMK2D	OCIAD1	C8orf4	MAP9	CCSER1	TM9SF2	NKRF	AP1S2	CTTN	PIK3R1	ATP2B1	HDGFRP3
SLC12A5	ATP6V1B2	RAP2A	SLC20A1	MLLT11	NEFM	ARL3	PFKFB3	EIF4E3	SLC20A1	DPYSL3	MKRN1	CDH24	GRIP2	TUBB4B	KIAA0319	TLK1
PHLDB2	YPEL5	TMEM178B	NPTXR	QKI	RAPGEF4	PSMA5	TAC1	HDGFRP3	MNS1	RGS9	SRPK1	MTURN	CUX1	LUC7L3	LRP1	PARM1
SLC38A11	TRIM36	PDE7B	MNS1	SLC20A1	AP1S2	ARCN1	LDB2	PARM1	GRIK3	RTN3	ATP6V1B2	CCK	C3orf58	PDE8B	MSH2	LOC101927885
ANKRD34C	TSC22D1	KIAA1549L	NDUFA1	SPRY1	WASL	IQCK	RUNX2	LOC101927885	HS3ST4	IL7R	RPS5	GRIK2	SLC24A2	COL19A1	NR2F1-AS1	ABCA2
CADPS	PTGDS	HLF	HS3ST4	TSPAN14	MTURN	SRSF6	GIT2	NPC1	LRRIQ1	FKBP1A	TMEM181	TMEM178A	ADCY1	STMN4	CRYM	DRP2
SENP7	PHLDB1	KCNAB1	GRIK3	GRIK3	TMEM230	BCAT1	NDUFS2	ABCA2	CPNE9	TMSB10	AMD1	GABRA5	VPS13A	ARHGAP32	CAMK1	ABL2
PLXDC1	DLGAP1-AS4	NYAP2	BCL11A	HS3ST4	DAPK1	PCNP	HOMER1	DRP2	NXPH1	MDH1	CD59	LINC00936	SYNPR	HOMER2	CAB39	NELL2
ND2	HS3ST5	CCPG1	ALCAM	LRRC8B	GLDN	CDS1	DPYSL2	NELL2	MIS18BP1	SHANK2	L1TD1P1	TRIM36	KCNT2	TMEM155	RPL13A	CDH18
SRRM4	ARPP19	CBLN2	CPNE9	ALCAM	YWHAZ	SOX2-OT	ZNF385D	CDH18	CRIP2	TMOD2	SNTB2	UTRN	USP11	MLLT11	VSNL1	KIAA1671
NTM	ELMO1	KCNH1	ST8SIA4	BCL11A	LDHB	COX6C	FHOD3	KIAA1671	EEF2K	DNAJC10	BAIAP2	BAIAP2	GNAL	QKI	YWHAH	ZDHHC11
RIMS3	ATL1	PDE2A	RPS6	CPNE9	GAP43	2021-09-07	ZNF704	PRKCA	LOC102723392	RPL3	LOC100420794	RAB26	MARCKS	SLC20A1	SETD2	NREP
OFD1	TANC1	ATP2B1	CELF2	CRIP2	ATP6V1B2	TUBB4B	UBAC1	PRR18	LMO3	ADGRB2	ETNK1	SLC6A1	EPB41L1	NPTXR	FBXW7	PCBP4
CACNB4	BAIAP2	KIAA0319	GOLGA7B	ST8SIA4	TSC22D1	FAM216A	ARHGAP26	SYNGR2	COBL	BRINP1	SH3BGRL2	TLE4	ST6GAL2	HS3ST4	PCP4	ARFGAP1
ACADVL	SLC6A1	TCF4	SCPEP1	LOC102723392	PTGDS	SORT1	KCNS1	NREP	CELF2	KCNIP2	MICAL2	LRFN5	ATP1B1	RAB40B	LOC101927759	NDUFA13
CELF4	TLE4	RGS6	CUX1	GABRA4	SORL1	ND5	FBXL5	MRPL51	GRIP2	EGFEM1P	TMTC3	ARL4A	LOC101927885	BCL11A	EXTL2	RIMBP2
PVRL3	SH3BGRL2	APOD	ATP5I	LMO3	KIAA1456	WDR7	C2CD5	NDUFA13	LOC101929998	TTBK2	DCLK1	PGRMC1	SFSWAP	CPNE9	EIF4A2	MAP1LC3A
HSPH1	ARL4A	GRIA4	C3orf58	COBL	ELMO1	LOC391359	CDH7	PWAR1	CUX1	NCEH1	BBS7	VWA5A	CANX	NXPH1	TBC1D30	PWAR1
GOLGB1	PGRMC1	MYO1B	SLC24A2	GOLGA7B	SEMA5B	STMN4	FAM198B	RIMBP2	UBE2QL1	LOC105374054	MAGEE1	DCLK1	EFHD2	MIS18BP1	SNX10	PRKAR1A
KCNQ5	PITHD1	OSBPL3	RPS14	SCPEP1	SEC11C	ATXN10	HS6ST3	PRKAR1A	IL1RAP	CHST1	VPS35	LOC105369436	SEMA3A	LOC102723392	ITGB1BP1	NR3C1
ZBBX	BCAS2	LINC00507	ADCY1	UCHL1	LOC100131564	ORMDL1	NCOA2	NR3C1	PRDM1	ST8SIA3	ADGRL3	ADGRL3	DRP2	LMO3	CYFIP1	GPLD1
CBLN2	TUBB	NTN4	MDGA2	IGK	TANC1	MLLT11	RPS19	LRRFIP1	EDIL3	ADK	CNTN2	FANCL	CAMKK1	CELF2	RAD21	SLC1A1
CNTNAP5	KCNIP1	RFTN1	MARCKS	CUX1	ELAVL4	TMEM155	CHGB	PSMD1	TMSB4X	LUZP1	TRPC3	TRPC3	EGR3	GOLGA7B	PKD1	KCNAB3
PLXNA2	SOD1	GRM3	COX8A	SPON1	SLC6A1	PPT1	LRMP	HECTD2	SYNPR	VIPR1	SMIM12	MYO16	PCDH9	GRIP2	SLC25A4	SPIRE1
TTC39C	HHATL	AK5	SCG3	KCNT2	ARL4A	IMPAD1	RALGAPA2	VAPB	NENF	RNF112	CCNDBP1	PHLDB2	SV2A	CUX1	CNOT7	APC2
GLCCI1	TRPC3	LONRF2	GRM7	GNAL	UQCRC2	PSMB7	ZMAT4	GPLD1	GPAT2	ERBB4	ROCK2	SLC38A11	HACE1	C3orf58	CDC42	DICER1
TCF4	MYO16	KITLG	UNC5D	SIPA1L1	DGKB	PSMA1	SLC2A11	SLC1A1	GRIK1-AS2	HSD3BP4	UHRF1BP1L	CADPS	DST	SLC24A2	CDR1	FYN
APOD	SPARCL1	FOXP2	RPL32	LIMCH1	TUBB	SAR1B	ART3	KCNAB3	KCNT2	MGEA5	TTC39B	NRCAM	PKP2	CHRNA4	SCG5	GRIK2
GRIA4	MED10	TRHDE	COX6A1	GRM7	KCNIP1	LMO3	NAV1	WASL	ENAH	SLC1A2	C9orf78	ND2	SPATS2L	UBE2QL1	PEG3	NKRF
RPH3A	ANXA5	PVALB	NPY2R	MAP9	SOD1	PNPT1	CACNA2D2	MYEF2	LIMCH1	LOC105377390	LOC101929617	ACVR2A	L3MBTL4	EDIL3	MINOS1	SRPK1
MET	LOC101929617	MYSM1	RASAL2	GPR161	FGF12	UCHL1	GOLIM4	GRIK2	GPR161	ANK1	ZFAND5	SLC5A3	UBE2W	VPS13A	CSPG5	LAMTOR5
LINC00507	SENP7	B2M	ZFHX2	DPY19L3	EIF1B	IGK	DLX5	USP25	ST6GAL2	PTER	CPOX	PDE7B	NRN1	TMSB4X	GRIN1	NDUFS4
AK5	NRCAM	PTPRD	PARM1	ATP1B1	ADGRL3	CCT3	TESPA1	MKRN1	NPY	RPS8	ACVR2A	FRMD5	NEFM	USP11	SESN1	ATP6V1B2
TSPAN13	UGP2	LOC105379316	MGLL	PARM1	TRPC3	CS	KAT2A	SRPK1	2021-03-11	CDH12	UFM1	CELF4	AP1S2	GNAL	NDUFA4	MAGI3
ATP2B2	VAMP2	VSNL1	LOC101927885	MGLL	MYO16	CLCN4	NPAS2	LAMTOR5	LOC101927885	NIPAL2	GABARAPL2	PVRL3	AASS	KLF6	COX3	TMEM181
CMYA5	RTN1	ATP1B2	SEMA3A	CHRNA3	DNAJB6	ZYG11B	STXBP1	NDUFS4	CRB1	NLGN1	OAT	GPR158	MTURN	MARCKS	AP3B2	CD59
NR2F1-AS1	UBE2B	ZNF536	EFHD2	LOC101927885	SPARCL1	TMSB4X	LTN1	ATP6V1B2	SEMA3A	SLC25A3	FAM107A	KCNH1	NCR3LG1	LOC105371967	DPY19L1	L1TD1P1
TRHDE	PREPL	ARL4C	PRKCA	SEMA3A	SNAP91	EDIL3	CABP1	MAGI3	NELL2	LINC00643	MAGEH1	SORCS3	PPAPDC1A	SIPA1L1	OCIAD2	SNTB2
PCSK1	MOAP1	GLCE	CHCHD2	TGFBR3	MED10	SYNPR	SCN3A	LOC100130370	PCDH11X	TIMP2	DENR	RNF175	CCK	ANKRD30B	PRKCE	BAIAP2
ATP1A1	NAV2	RHOBTB3	MTR	CDH18	EIF1AX	GPAT2	MITF	RPL23A	CAMKK1	ZNF804A	CPT1A	BRINP2	GRIK2	LIMCH1	BAG5	LOC100420794
PTPRD	TRANK1	RAB3B	PCDH9	CAMKK1	EHD3	ACLY	NNT	CD59	CALM2	GPR12	TDRD6	PLXNA2	GAP43	GRM7	PGBD5	TMEM8B
B2M	GABARAPL2	CNST	BICD1	PRKCA	NRCAM	SCG3	VPS13C	L1TD1P1	KIAA1644	PRNP	GPR158	ATP2B1	CAMKK2	UNC5D	UBLCP1	SH3BGRL2
TRHDE-AS1	OAT	FAM19A1	RET	SEMA6D	UQCRH	AGGF1	TMEM144	SLC18B1	PRKCA	IQCK	TMEM65	JAKMIP3	AMPD2	ARID5B	CDH9	MICAL2
ATP1B2	KIAA1549L	CAMKV	PWAR1	PCDH9	ZFAND5	ATP1B1	LINGO2	CTDSPL	SOX6	ADCYAP1R1	LRRC8D	SSTR2	TRPM3	PLEKHO1	PFKP	TMTC3
ZNF536	CXXC5	HOPX	RNPC3	RET	VAMP2	ATP6V1E1	INF2	LOC100420794	SCRN1	LARP1B	SYNGR3	RALYL	SRPK1	PARM1	EPHA4	BCAS2
SYN2	RPL15	TYRO3	ANKRD20A20P	C14orf1	RTN1	LOC105377566	TMEM108	SH3BGRL2	EGR3	NPTX2	GUK1	GLCCI1	PTPDC1	ARGLU1	MYO5A	DCLK1
AKAP13	ACADVL	SNTG1	TCERG1	DST	NTM	CANX	TIAL1	MICAL2	GREB1	CDS1	ARL8B	TCF4	C8orf34	LOC101927885	RPS27A	MTRR
NFIA	NYAP2	LOC105373659	PRKAR1A	CLEC16A	MOAP1	SYT1	GSTM3	MAP6D1	RNPC3	BZW1P2	ATP2B1	CIT	SCAI	FOCAD	PDCD6	LRRFIP2
YWHAH	SUB1	RYR3	NR3C1	MTERF2	PREPL	TSC22D3	RTN3	BCAS2	PPFIA2	LUC7L3	RABAC1	FAM171B	C1orf115	SEMA3A	ALS2	BBS7
PCP4	TDRD6	RASGRF2	SPATS2L	PRKAR1A	PPP2CB	NELL2	KCNK1	DCLK1	NR3C1	SLC4A4	LRP1	OSBPL3	DLGAP1-AS4	SYT1	GPR37L1	PIKFYVE
FAM19A1	ZBBX	CTGF	VWA2	CDH10	GABARAPL2	HINT1	CHL1	BBS7	LRRFIP1	RPL21	KCNJ10	MET	SORL1	DRP2	VAPA	MAGEE1
MBOAT2	KCNQ5	PSD3	SERTM1	LRRFIP1	OAT	CALM2	TMSB10	SCD	KIAA1462	CDH8	MAN1A1	LINC00507	ARPP19	NELL2	TCEB1	RIMS1
DOCK9	ATP6AP2	ADRB1	DIP2A	C2orf80	PLCB4	SCRN1	MDH1	HHATL	ABAT	LOC102724802	LINC00672	EPHA5	ELMO1	PCDH11X	RAP1GDS1	PPP3R1
SCN1A	PPL	MID1	AP1S2	NDRG4	KIAA1549L	TRMT10C	PDP1	OLIG1	UBE2W	TMEM155	THAP9-AS1	MAN1A1	KIDINS220	CDH18	TUBB4A	ADGRL3
EXTL2	CBLN2	LRRC6	MTUS1	GPLD1	RPL15	CHCHD2	RCOR3	SEMA4D	NRN1	SYP	UTP18	AK5	GCNT2	CAMKK1	PDE1A	CNTN2
EIF4A2	FOXG1	NFE2L2	CCK	PRDM8	HLF	PSMA3	SHANK2	RIMS1	PRDM8	QKI	MSH2	COL25A1	ELAVL4	ADAMTSL3	PRKACB	POGK
CPLX2	CNTNAP5	RXFP1	DAPK1	KCNAB3	NYAP2	C14orf1	ELL2	CNTN2	KCNAB3	MLLT11	UCHL5	CMYA5	UTRN	EGR3	LOC105376423	TRPC3
LOC105373659	KIF3C	RBM26	GLDN	RAPGEF4	CELF4	FAM69A	RPL3	TRPC3	NEFM	PFDN5	CAMK1	KITLG	MIR4697HG	SGCZ	PTK2B	CCNDBP1
OLFM3	ATP6V1H	FBXO34	LDHB	DIP2A	SUB1	CCDC53	ADGRB2	ROCK2	AP1S2	SLC26A4	MICALL2	FOXP2	BAIAP2	NREP	TCEAL8	WHSC1
RYR3	PLXNA2	AKAP5	TMEM178A	AP1S2	GPR158	PRKAR1A	HAPLN1	UHRF1BP1L	AASS	SLC20A1	ARHGEF26	RAMP1	CAB39L	PCDH9	VDAC3	ROCK2
MEF2A	ATP2B1	CALM1	FAU	CCK	KCNQ5	CACYBP	BRINP1	TTC39B	MTURN	MAP1A	CTR9	ADRA2A	SLC6A1	SV2A	FDFT1	UHRF1BP1L
ILDR2	SSTR2	ROS1	TRPM3	DAPK1	AMN1	PSMD1	KCNIP2	PRRT2	VAV2	FGF9	SPIDR	TRHDE	TLE4	PHF14	LOC101929185	TTC39B
CSAD	MORF4L2	SCD5	GABRA5	GLDN	ATP6AP2	NSF	FBXO44	C9orf78	RAB3IP	LRRIQ1	VSNL1	B2M	RSPO2	RIMBP2	KIAA1045	PRRT2
TLN2	HPRT1	TOMM20	TTC14	GRIK2	BLOC1S2	BANF1	ELAVL2	LOC101929617	CCK	CPNE9	ICA1	SORCS1	PGRMC1	PPFIA2	SLC2A3	PARP6
NETO1	APOD	PTH2R	C8orf34	LDHB	CBLN2	VAPB	EGFEM1P	CADPS	ARNTL	APBB2	YWHAH	TRHDE-AS1	MICAL2	PUS7L	DRG1	LOC101929617
PRMT2	LOC105376081	RTN4	TSC22D1	GAP43	ARL8B	BDP1	TTBK2	UGP2	DAPK1	CRIP2	CNST	RIMS2	BCL6	NR3C1	NBEA	CADPS
CIRBP	OSBPL3	ST6GALNAC5	PTGDS	CAMKK2	MGST3	ND4L	RNASET2	2021-09-06	GRIK2	TULP4	FBXW7	GLCE	DCLK1	PKP2	WASF1	GNL1
SLC25A4	MET	CCDC47	DLGAP1-AS4	XIST	SORCS3	ABAT	CHD6	AK6	YWHAZ	RPS6	PCP4	RAB3B	MYH10	CDH10	C16orf45	NR2F1
NRGN	LINC00507	KCNIP4	LOC105374239	FIGN	COX7A2	LDHA	KLHL2	GNL1	LDHB	GABRA4	TLR4	CDK5R1	BHLHE40	CACNA2D3	RPS28	ACVR2A
RXFP1	NTN4	CERCAM	ARPP19	ANAPC4	CLTC	VPS36	FAM69B	NR2F1	CAMKK2	CELF2	SCN1A	NFIA	MT3	C2orf80	GABRA2	AIF1
CDR1	AK5	SLITRK4	KIAA1456	GPHN	JAM2	NDUFA8	MAT2A	RASGRP3	TRPM3	RYBP	EXTL2	BASP1	HHATL	PRSS3	PEBP1	GABARAPL2
AKAP5	TUBA4A	ARHGAP12	TRPM2	SCAI	RALYL	NEFM	SAT1	NAV2	HMGN3	CUX1	ATPIF1	TNIP3	TRPC3	NRSN1	MRPL9	PDE7B
CALM1	OAZ1	PRKG2	PTTG1	MAGI3	ITGAV	TOMM70A	ST8SIA3	ACVR2A	GABRA5	RPS14	PLXNB3	FAM19A1	KMO	COL18A1	SMS	C2orf69
SHC2	RAMP1	FRZB	SEMA5B	PTGDS	MORF4L2	AP1S2	EPRS	ATP6	ZFYVE21	SLC24A2	EIF4A2	MBOAT2	SPARCL1	NRN1	HERC1	GPR158
SYT7	PCSK1	RANBP2	RPL23A	DLGAP1-AS4	RGS6	RAB3IP	ENPP7P4	GABARAPL2	C8orf34	SPON1	TBC1D30	CAMKV	EGFR	SLC1A1	RPL35A	ABCA9
HMP19	CRYM	DPY19L1	AMD1	SORL1	HPRT1	MTUS1	SLC2A13	OAT	SCAI	IL1RAP	ZADH2	SCN1A	PHLDB2	PRDM8	RPL13	PKM
NDUFA4	PVALB	CAMK2N1	CORO6	ARPP19	MYO1B	CCK	LUZP1	PDE7B	C1orf115	RPS20	CRTAC1	HOPX	SLC38A11	NEFM	CHD2	CAPRIN1
CDC42EP3	PTPRD	PKIG	MRPL33	PDCD6IPP2	OSBPL3	TMEM230	VIPR1	GPR158	TSC22D1	SYNPR	CSAD	OLFM3	DLGAP2	SERTM1	LINC00493	HYLS1
DPP10	SORCS1	CCDC136	L1TD1P1	KIAA1456	TOP2B	NOP10	RNF112	PKM	MAGI3	GPAT2	POLR2B	RYR3	ANXA5	ANXA11	GUCY1B3	PGP
GABRD	GDI1	PLAGL1	SNTB2	ELMO1	LINC00507	YWHAZ	NF1	GSPT1	DLGAP1-AS4	KCNT2	RAD21	DACH1	EHD3	VPS36	PDXK	SYNGR3
ARHGAP12	VSNL1	EML6	C5orf42	PTTG1	NTN4	LDHB	SUMO2	HYLS1	SORL1	KLF6	ATP2B3	SOBP	UNC5C	PEAK1	SCN2A	GUK1
PLXDC2	ATP1B2	PFKP	TANC1	LOC100419712	KCNK2	AZI2	ERBB4	PGP	ARPP19	RPL34	PKD1	GDA	UGP2	AP1S2	CFAP69	ARL8B
OCIAD2	RIMS2	GPM6A	BAIAP2	CD59	SUCLA2	XIST	RASL10A	SYNGR3	ELMO1	SIPA1L1	SLC25A4	CTGF	PTHLH	MTURN	ESRRG	FOXG1
CAMK2N1	SYN2	KCNV1	NCK2	CORO6	TUBA4A	ACTR10	FNDC5	FOXG1	PTTG1	ANKRD30B	ADAM10	PSD3	SRRM4	KIRREL	PET100	RNF175
PTPRK	ZNF536	PLCH1	RAB26	TANC1	OAZ1	HMGN3	EIF2AK4	ARL8B	SEMA5B	ABCC8	ATP1A2	TLN2	RTN1	RAB3IP	ANKRD32	ATP2B1
ETS2	ARL4C	SLC24A4	SLC6A1	UTRN	NDST3	LAMTOR5	SLC1A2	SORCS3	CORO6	GRM7	UBE2D2	CSAD	PDK3	GRIK2	TFG	JAKMIP3
LOC105371593	RHOBTB3	CCDC88A	TLE4	BAIAP2	KITLG	HECTD1	MGEA5	RNF175	ELAVL4	WSB1	CNOT7	NETO1	RAP2A	RAC1	STMN2	SYNJ2BP
CCDC136	RAB3B	FSTL5	NDUFB4	SLC6A1	CRYM	FOS	LOC105377390	ATP2B1	DOCK11	RPL32	CDC42	PRMT2	RIMS3	GAP43	TMEM55A	RABAC1
PPIA	BASP1	EPS15	ARL4A	CTDSPL	PCSK1	NDUFS4	MTMR4	KIAA0319	CAB39L	SCG3	CDR1	THSD7A	SYT11	CAMKK2	STMN3	KIAA0319
PLAGL1	YWHAH	SYT6	MAP6D1	TLE4	UCHL5	ATP6V1B2	ANK1	MCAM	BAIAP2	GPR161	SH3BP2	DYNLL1	CACNB4	TRPM3	SSX2IP	TCF4
CDH9	FBXW7	ELOVL5	DCLK1	PBX1	NECAP1	MTMR2	CTSB	HNRNPA0	SLC6A1	BEND6	CBX3	ADAM10	SLC5A3	GABRA5	DIXDC1	RNF146
RASGRP1	PCP4	FAM213A	KCNIP1	EFR3B	TRIM37	YPEL5	PTER	LRP1	TLE4	DPY19L3	TSG101	RXFP1	PDE7B	LINC00936	FAM134B	DNAJB9
ANKRD36	CDK14	KCTD16	SOD1	TMEM8B	VSNL1	PHAX	PDPR	KCNJ10	EFR3B	ATP1B1	SCG5	MAOB	KCNH3	ZFYVE21	FAM49A	PKP4
TARBP1	FAM19A1	KBTBD11	RIMS1	EDNRA	SYN2	TSC22D1	NIPAL2	BEST1	SH3BGRL2	TLK1	PEG3	CDR1	ACTR2	C8orf34	GLS	PDE4DIP
KCNV1	HOPX	PLXNA1	RASSF5	LRP2BP	ZNF536	PTGDS	HSBP1L1	MAN1A1	ARL4A	PARM1	GRIN1	CX3CL1	HSPH1	C1orf115	HCN1	BLNK
STOX2	SNTG1	LMF1	PPM1K	PGRMC1	LOC105374973	SOCS7	ITPK1	LINC00672	ADCY8	ARHGAP21	ADGRV1	ROS1	ZBBX	DLGAP1-AS4	KIF3B	NR2F1-AS1
TMEM215	DACH1	FAM84A	TRPC3	MICAL2	BASP1	ARPP19	SLC25A3	PDE4DIP	DCLK1	LOC101927885	KIAA1191	PEG3	KCNQ5	SORL1	ATP5G1	CRYM
EPHA4	SNX10	CRYAB	RPS18	DCLK1	NFIA	ELMO1	PFN2	MSH2	DGKB	HNRNPA1	DDX25	SYT7	VSTM2L	ARPP19	LHFPL3	MTX3
MBP	GDA	PDE1A	TPT1	OSBP2	YWHAH	SEC11C	TIMP2	NR2F1-AS1	FAM102B	NEBL	FBXL17	IPCEF1	RALYL	HS3ST5	MRPS21	UCHL5
C8orf46	RASGRF2	PTK2B	PHLDB2	SCD	STAU2	ATL1	ITSN1	MEGF10	TUBB	CDH18	DPY19L1	RTN4	GLCCI1	ELMO1	SSU72	CAMK1
CCDC88A	ILDR2	ARFGEF3	DLGAP2	KCNIP1	CDK14	LOC100131564	DMD	LOC101927641	IQSEC1	HINT1	CSRP1	DPP10	DLX1	KIDINS220	COL16A1	RNF103
FSTL5	ITGB1BP1	LZTS3	ANXA5	IGFBP3	PCP4	CD59	EPHX2	CRYM	BHLHE40	PRKCA	OCIAD2	KCNIP4	TCF4	STARD4	TM6SF1	VSNL1
NCKIPSD	TPI1	GNB4	CADPS	MT3	RAB3B	ZCRB1	FASTKD1	CAMK1	KCNIP1	KIF21B	PRKCE	ARHGAP12	SLC10A4	IGSF21	MPHOSPH8	ICA1
SYT6	MID1	MAL2	ND2	ADGRL3	GOT1	ATP5F1	MLIP	UCHL5	SEMA4D	LOC389332	PTPRK	DPY19L1	APOD	L1TD1P1	CCNH	ACAP3
ARPC5L	NETO1	LGI2	SRRM4	FANCL	EIF4A2	PPP2R1A	ZNF804A	VSNL1	ADGRL3	PCDH9	BAG5	CAMK2N1	LOC105379067	MIR4697HG	COX6B1	ST6GAL1
MYO6	DYNLL1	NEAT1	RTN1	POGK	CPLX2	COPS6	LRRC38	ICA1	PPM1K	SEMA6D	PGBD5	PTPRK	MET	SLC6A1	LOC440040	ABCB6
LZTFL1	THSD7A	ACSL6	NTM	TRPC3	BAALC	CAB39L	IQCK	AKAP13	LOC105372473	RET	HSPA12A	CCDC136	GRM3	TLE4	NGRN	RHOBTB3
GPR26	COPS8	DLC1	CFLAR	MYO16	RBX1	LOC100420547	PPM1E	YWHAH	RBMS3	MRPL51	ATAD1	EML6	HAP1	EFR3B	CAMK1D	YWHAH
LINC00342	NRGN	GAD1	RIMS3	SPARCL1	LOC105373659	STRAP	ADCYAP1R1	CNST	TRPC3	RIMBP2	CDH9	CDH9	ATP2B2	LRFN5	ARHGEF12	FBXW7
PRMT8	RXFP1	WLS	NR2F1	GFRA1	RYR3	AZIN1	WIF1	FBXW7	SPARCL1	PPFIA2	GPM6A	RASGRP1	CMYA5	RSPO2	RHOBTB1	PCP4
REV3L	CDR1	TMEM132B	ATP6	SLC12A5	SNX10	SLC6A1	MAP3K5	PCP4	SNAP91	NRSN1	NUDCD1	TARBP1	LOC105373643	PGRMC1	BSN	LOC101927759
PDE1A	NPTN	WASF1	RPL31	PHLDB2	GDA	NDUFAF4	EMC2	GSN-AS1	ROCK2	RNR1	KIAA1524	GPM6A	FOXP2	MICAL2	LPPR1	SCN1A
CTTNBP2	CALM1	ID2	GABARAPL2	ANKRD34C	RASGRF2	NDUFB4	SESTD1	HSPB8	PHLDB2	HECTD2	EPHA4	SLC24A4	PCSK1	ARL4A	GCA	EXD2
TADA1	SCG5	TMEM205	PLCB4	DLGAP2	NUDT21	PGRMC1	SOX2-OT	LOC101927759	SLC38A11	MYO9B	PKD2	KIAA1377	TRHDE	DCLK1	POLR1D	EXTL2
PTK2B	HMP19	LRRC4C	TMEM178B	NRCAM	ILDR2	EIF3K	NPTX2	SCN1A	CADPS	PRSS3	PSIP1	GPR26	CAMK1	BHLHE40	LOC646214	B4GAT1
ADAM23	RTN4	PLXNB1	PDE7B	SRRM4	TPI1	UQCRC2	MYRFL	RALGPS2	NRCAM	KIAA1462	MBP	EMB	SEC62	KCNIP1	GSE1	FUT8
GNB4	CCDC3	LAMB1	NHP2	RTN1	GNAQ	DTD1	BCAT1	EXTL2	HNRNPDL	BDP1	MYO5A	ASPHD2	SYT10	PIP4K2C	STMN1	EIF4A2
ARFGEF3	FHL2	GABRA2	RPL15	MICAL3	DYNLL1	TUBB	CDS1	ATPIF1	SHISA6	NDRG4	PDCD6	PRMT8	PTPRD	COL4A1	ZNF385B	DOCK7
RAB3C	RAN	HRH2	MAPK8IP3	LINC00472	THSD7A	LSM3	PIK3R1	B4GAT1	RTN1	GPLD1	PICALM	KCTD16	B2M	CNTN2	KCNMB4	SIRT3
MAL2	PTPRK	LRP1B	KCNAB1	KCNH3	COPS8	KCNIP1	2021-09-07	PIBF1	NTM	PRDM8	KCTD16	KIFAP3	VSNL1	RBMS3	BEX5	TBC1D30
DTNA	ETS2	SPOCK1	FRMD5	HLF	MALAT1	SOD1	PLOD2	PLXNB3	SLC47A1	KCNAB3	GPR37L1	ANKRD44	TRHDE-AS1	TRPC3	RBFOX3	ZADH2
BHLHE22	PKIG	CAMK2G	CELF4	NYAP2	ATP1A2	ITFG1	PDE8B	EIF4A2	PDK3	NEFM	VAPA	PRKCG	ICA1	MYO16	AKAP11	CRTAC1
NEAT1	CCDC136	FGFR1OP2	PVRL3	HYMAI	ATP5J2	RAD51C	TOLLIP	UAP1	RAP2A	COX1	RAP1GDS1	LMF1	ATP1B2	SPARCL1	VDAC1	SNX10
RUNX1T1	PPIA	SLC38A1	HSPH1	CELF4	RXFP1	VPS35	RPL21	DOCK7	TRANK1	DIP2A	SLC4A8	PDE1A	ZNF536	EGFR	PPHLN1	ITGB1BP1
GABRA1	PLAGL1	PSRC1	RASGEF1A	TDRD6	CDC42	EIF1B	STMN4	SIRT3	CACNB4	AASS	UQCRB	RGS7BP	ARL4C	PHLDB2	RFPL1S	CYFIP1
ITM2C	EML6	DOCK4	CNTNAP5	HSPH1	SCG5	SPARCL1	CDH8	TBC1D30	GABARAPL2	GPR63	TUBB4A	GFPT2	AKAP13	SLC38A11	PNMA3	SHANK3
CCNG2	RASGRP1	ANKRD32	KCNH1	ZBBX	CALM1	SNAP91	ARHGAP32	MED12L	NFIX	RAB3IP	PDE1A	GNB4	GABBR2	PTPRF	ARF3	RAD21
PAG1	TBL1XR1	LINC00632	CCL2	CBLN2	ATP6V1F	RAB18	ORMDL1	CRTAC1	KLF5	CCK	PRKACB	RASD2	TM2D3	DLGAP2	LOC102724782	ATP2B3
GAD1	GPM6A	ERICH3	JAM2	CNTNAP5	PEG3	TPT1	NXF1	SNX10	KIAA1549L	GLDN	CTTNBP2	DNAH14	SEZ6L2	LOC101929617	CEMIP	CEP41
PACS2	KCNV1	FAM81A	PLXNA2	MGST3	IPCEF1	DEGS1	ABCF3	ITGB1BP1	CXXC5	GAP43	PTK2B	BHLHE22	FBXW7	ANXA5	GABRG2	PKD1
TMEM132B	PLCH1	KALRN	ATP2B1	RBFOX2	KRT222	SENP7	USP45	CYFIP1	GNG4	CAMKK2	TCEAL8	TSHZ2	CDK14	LINC00599	GNB1	SLC25A4
ID2	MBP	RGS7	JAKMIP3	PLXNA2	MEAF6	NRCAM	DPY19L2P1	ATP2B3	HLF	TMEM178A	ZNRF3	LINC01436	SYCP2	ANKRD34C	FZD3	ABCA10
MAP2	SLC24A4	SPP1	RALYL	PLEKHA6	NDUFA4	ND2	SLC26A4	MID1	KCNAB1	FAU	AJAP1	NEAT1	HOPX	UGP2	UBL5	CROCCP3
GRM1	HDAC9	NEUROD6	RGS6	GLCCI1	RTN4	UGP2	MAP1A	PKD1	NYAP2	TRPM3	DTNA	MFAP3L	EXTL2	NTM	COMMD7	UBE2D2
LRRC4C	ARPC5L	SSX2IP	RPS17	ITGAV	KCNIP4	PTS	MNS1	LAMP1	PVRL3	NMT2	HSPE1	DLC1	B4GAT1	RAP2A	MFSD4	CNOT7
PLXNB1	PFKFB2	DIXDC1	APOD	KIAA0319	INA	UQCRH	TSPAN14	SLC25A4	CELF4	SCAI	FAM200B	GRM5	ADCY2	HSD17B11	DLGAP1	CDR1
MAGI1	KCTD16	FAM134B	GRIA4	LOC105375981	HSBP1	AK6	NPTXR	ABCA10	HSPH1	TSC22D1	CAPRIN2	NXPH3	TYRO3	SHROOM2	LINCR-0003	TJP1
ABLIM1	PLCL1	STARD13	MYO1B	APOD	SLITRK4	VAMP2	GRIK3	CDC42	GPR158	MAGI3	KIAA1045	GAD1	MEF2A	KIAA1549L	SH3GL2	SGCE
LRP1B	MAP2K4	DGKA	OSBPL3	FAM171B	KIAA1191	ARF1	NACC2	CDR1	KCNQ5	DLGAP1-AS4	GAD1	LOC105369360	ILDR2	KCNH3	KCNMA1	SCG5
GATAD1	TMEM70	PITPNC1	MET	PDE3A	GAB1	RTN1	HS3ST4	CBX3	TMEM65	SORL1	SLC2A3	RNR2	PSD3	KAL1	ASIC1	PEG3
SPOCK1	POLE4	ALDOC	LINC00507	RPH3A	CAMK2N1	PTGES3	MYO5B	RHOT1	PIK3CD	ARPP19	NGDN	MAP2	TESC	ACTR2	KLC1	B3GALNT2
SCG2	TCEAL7	LRRTM4	RFTN1	MARK1	PRKCE	ZFAND5	LRRC8B	MAOB	GUK1	PDCD6IPP2	RICTOR	LRRC4C	TPI1	CXXC5	WBP2	PURG
SERPINE2	ANKRD44	COL6A1	NDST3	MET	PPIA	PPP2CB	FGF9	TSG101	CNTNAP5	MAMDC2	S100A13	HRH2	PAPSS1	GNG4	ABLIM2	GRIN1
HIVEP2	TUBB4A	GRIA2	MCC	LINC00507	EML6	UQCR11	LRRIQ1	RGCC	SORCS3	KIAA1456	PAMR1	LRP1B	NETO1	FGF14	DNER	NDUFA4
CSGALNACT1	ATP6V1A	TM6SF1	FOXP2	PALM2	CDH9	GTF2A1	CPNE9	SCG5	ATP6V1H	CACNA1G	FAM8A1	SPOCK1	AFF1	TACR1	IGIP	RNF157
CST3	PRKACB	KLHL5	NR2F1-AS1	RFTN1	LNX2	TMEM242	NXPH1	PEG3	JAM2	PTTG1	NBEA	NRP1	THSD7A	KCNAB1	PHTF1	DDX25
BAZ2B	CTTNBP2	ADGRA1	RPL8	TBK1	PFKP	HADHA	MIS18BP1	MINOS1	SYNPO	RPL23A	WASF1	PCSK5	NRGN	NYAP2	RPL38	NDUFA6
NCAM2	BHLHE22	CTXN3	TRHDE	MAN1A1	ANKRD36	DDX3Y	METAP2	PURG	ATP2B1	CPED1	MDH2	SERPINE2	PRDM2	CELF4	RPL4	AP3B2
PNN	LGI2	KCNH8	PVALB	AK5	TBL1XR1	RAP2A	CRIP2	GRIN1	TTC39C	ELAVL4	C16orf45	AIFM3	RXFP1	COL4A2	ISCU	SCRN3
CCDC144B	TSHZ1	PLK2	KITLG	SUCLA2	KCNV1	SDF2	NDUFV1	NDUFA4	TOX2	MIR4697HG	AKR1B1	NCAM2	TJP1	HSPH1	RPLP1	FBXL17
MRAP2	NEAT1	ZNF883	SEC62	CDS2	PLCH1	GABARAPL2	COA1	CERCAM	GLCCI1	C5orf42	MRPL57	NDP	RBM26	KCNQ5	PASK	DPY19L1
FMNL2	ITM2C	KCNIP4-IT1	SORCS1	OPCML	MBP	OAT	NDUFB5	COX3	PRKX	BAIAP2	AMPH	SCN2A	CDR1	ZBBX	UNC5A	OCIAD2
EVI2A	SERINC3	HIP1R	CHRM2	PDE4DIP	NDUFV2	TRAPPC13	LIN7C	DDX25	ITGAV	CAB39L	PEBP1	CCDC144B	AKAP5	POPDC3	ATP6V1G1	PRKCE
PXDN	KIAA1045	NLK	RPL13A	NDST3	C8orf46	MAGEH1	LOC102723392	NDUFA6	DLX1	SLC6A1	STK39	MRAP2	ECE2	LPCAT4	MIAT	PTPRK
CAMTA1	GAD1	PCP4L1	TRHDE-AS1	ATP2B2	KCNQ3	KCNH3	LY6E	AP3B2	TCF4	CTDSPL	SMS	DOCK4	SCG5	CBLN2	CDYL2	MEGF9
PREX1	WLS	PCDH17	VSNL1	TRHDE	SLC24A4	IREB2	LMO3	CSRP1	KIAA0319	CEP63	HERC1	LINC01158	SYT7	PDE2A	REEP1	PGBD5
PRSS52P	NAPA	MICU3	ATP1B2	PCSK1	NEK11	CCDC57	CELF2	OCIAD2	HPRT1	PBX1	MFSD8	ANKRD32	IPCEF1	JAM2	FAM169A	HSPA12A
TPD52L1	WASF1	LOC440040	ZNF536	CRYM	EPS15	MRPL42	COBL	FA2H	GRIA4	LOC100420794	RPL35A	RAP1GAP	HMP19	ATP2B1	DNAJB14	CDH9
SPP1	ID2	CAMK1D	ARL4C	PTPRD	BTF3L4	FGF14	THOC1	PRKCE	MET	EFR3B	ZNHIT3	PXDN	RPS27	ATP11C	ACTN1	PFKP
ROBO2	GRM1	KLF3	AKAP13	SORCS1	SYT6	KCNAB1	PNPT1	LOC105371593	LINC00507	LRFN5	FBXO16	ZFHX3	DPP10	TOX2	EFR3A	GPM6A
LOC105373329	C16orf45	SYTL2	RAB3B	OR7E160P	SH3BGRL	SUB1	GRIP2	ATAD1	RFTN1	RSPO2	AFF3	TUSC3	GABRD	RALYL	CNTNAP2	EPHA4
NEUROD6	LRRC4C	MLLT4	NFIA	TRHDE-AS1	PDCD6	ELOVL4	RPS14	UBLCP1	GRM3	DGKB	GUCY1B3	ERICH3	SLITRK4	DAB1	RAP1GAP2	FRYL
MED21	PLXNB1	ARPP21	MAP6	VSNL1	GPR26	ATP6AP2	SLC24A2	CDH9	AK5	FAM102B	SLC38A1	COL21A1	FHL2	DLX1	SPOCK2	PSIP1
SSX2IP	MOBP	DOCK10	YWHAH	ATP1B2	KCTD16	PKM	SPON1	CDC73	SUCLA2	LSM3	SCN2A	LOC101927439	DPY19L1	TCF4	PSMA2	ZNF131
CHKA	GHITM	R3HDM1	FBXW7	RIMS2	OSBPL1A	AMN1	PRDM1	PFKP	TUBA4A	HHATL	AASDHPPT	CACNA1E	GAB1	CIT	HOOK1	RPE
TBC1D1	PEBP1	COL5A1	PCP4	ARL4C	RNF11	TMEM33	TMSB4X	GPM6A	UPP1	FGF12	ZNF22	PRSS52P	SEC14L5	SLC10A4	SEPW1	KIAA1377
BNIP3	CLTA	KCTD1	FAM19A1	SYN2	TCEAL7	BLOC1S2	HAPLN4	NUDCD1	OAZ1	ADGRL3	ESRRG	ROBO2	PTPRK	GRIA4	LSM10	ZSCAN18
MAT2B	CPNE5	DDRGK1	HOPX	AKAP13	PRUNE2	ACTR3	EDIL3	KIAA1524	COL25A1	RPS18	MAPK9	LOC105373329	LOC105375757	CDC14B	FAM135B	MYO5A
STARD13	KLHDC3	GPR83	CPLX2	ZNF536	ST13	CNTNAP5	SYNPR	EPHA4	ATP2B2	MYO16	PET100	SSX2IP	ETS2	RPH3A	WSB2	MYO6
H2AFZ	BCAP29	LOC100128906	OLFM3	RHOBTB3	ATP6V1A	ARL8B	ENAH	FRYL	CMYA5	LOC105376354	ANKRD32	KHDRBS3	LOC105371593	ATP13A3	SOGA3	PTPRS
ENTPD4	SCG2	COL12A1	AHI1	RAB3B	LMF1	MED4	BCL11A	PSIP1	NR2F1-AS1	TPT1	RAP1GAP	PGM2L1	KCNA1	LOC105379067	GUCY1A3	PDCD6
COX5A	CSGALNACT1	PRKCI	RYR3	NFIA	PDE1A	ATP6V1H	KCNT2	MBP	FOXP2	ROCK2	TUSC3	DOPEY2	PLAGL1	LINC00507	FRMPD4	PDE4D
COL16A1	GCC2	GUCY1A2	MEF2A	PLXNC1	PRKACB	CLTC	GNAL	ZNF131	PCSK1	GFRA1	UBL7	TBC1D1	CDH9	MAN1A1	SERPINI1	ALS2
TM6SF1	GUCY1B3	MPP6	GALR1	FAM19A1	FAM84A	SPTLC1	KLF6	SLC24A4	CRYM	PHLDB2	CACNA1E	STARD13	RASGRP1	CDS2	YWHAQ	KCTD16
PEX5L	NCAM2	KCND2	RASGRF2	MBOAT2	RGS7BP	FYTTD1	MARCKS	RPS27A	TRHDE	ANXA1	RGS7	ALDOC	PFKP	OPCML	ARF5	VAPA
ACSL3	AASDHPPT	LOC100506674	CTGF	SYCP2	RAB3C	GSTA4	LGI3	OBSL1	CAMK1	ANXA5	RCAN1	GRIA2	KCNV1	NDST3	HTRA1	RAP1GDS1
KLHL5	MORF4L1	COPG2IT1	TLN2	SCN1A	VDAC3	ITGAV	WSB1	PDE4D	OR7E160P	CADPS	GNPDA2	TM6SF1	FBXO32	ATP2B2	EPHB6	SLC4A8
FOXP1	CAP2	ADRBK2	NETO1	HOPX	CYCS	MORF4L2	SNCG	KCTD16	SORCS1	UNC5C	STMN2	TRPS1	CA11	COL25A1	DGCR5	UQCRB
THRB	PXDN	GAD2	PKD1	EXTL2	INPP5F	NDN	LIMCH1	TCEB1	PTPRD	AKR1C1	LOC105373329	CDH2	MBP	CMYA5	PPP2R2C	TUBB4A
KCNH8	LINC00632	RORA	EXTL1	HS6ST2	GAD1	APOD	PTPN3	UQCRB	ATP1A1	ND2	TMEM55A	NOS1AP	HDAC9	KITLG	WRB	PDE1A
ANKRD20A5P	UBL7	MTSS1	THSD7A	TYRO3	WLS	FAM171B	GRM7	PDE1A	B2M	UGP2	STMN3	KLHL5	FSTL5	FOXP2	NPTX1	PRKACB
PLK2	COL21A1	SEMA3E	ANKRD20A7P	CPLX2	NAPA	OSBPL3	MAP9	PRKACB	TRHDE-AS1	PLA2G4A	SSX2IP	FOXP1	ARPC5L	PCSK1	CADPS2	LOC105376423
ADD3	TPD52L1	CHN2	MALAT1	SNTG1	ID2	TOP2B	MICU2	TADA1	ATP1B2	2021-09-06	DIXDC1	ADD3	OBSL1	TRHDE	FKBP3	TADA1
CYTB	STMN2	SESN3	ATP1A2	LOC105373659	PHACTR1	VDAC2	ST6GAL2	PTK2B	ARL4C	SRRM4	FAM134B	KCNH8	KBTBD11	CRYM	TMEM261P1	PTK2B
LOC105373657	ROBO2	MAF	RXFP1	TBC1D30	MEA1	TBK1	GPR161	ACER3	AKAP13	PREPL	AGFG1	KCNIP4-IT1	MIR99AHG	CAMK1	KIAA0020	TCEAL8
HIP1R	NEUROD6	GABRB3	EIF1	RYR3	MDH2	SUCLA2	AKAP12	TCEAL8	MAFB	NR2F1	FAM49A	SEMA4A	SLC32A1	PTPRD	KCNA6	TMOD1
BACH2	OLR1	CAMK2A	C1orf61	OLFM3	LRRC4C	AK5	ATP1B1	VDAC3	RAB3B	RIMS3	GLS	LOC101928095	REV3L	LOC105376758	PDCD2	VDAC3
NTNG1	LOC101927871	INTS10	CX3CL1	MEF2A	GHITM	TUBA4A	ARHGAP21	DTNA	BASP1	TRANK1	FCHO2	NTNG1	CORO2B	SORCS1	R3HDM2	AJAP1
PCDH17	FAM49A	CAMK4	AKAP5	GDA	PEBP1	CDS2	SLC5A6	BHLHE22	YWHAH	RPL31	RCBTB1	PCDH17	PDE1A	B2M	ZNF365	DTNA
PCP4L1	GLS	IQCA1	SCG5	ILDR2	CLTA	DNAJB9	MGLL	LGI2	NFIA	PDE7B	HCN1	LOC440040	CTTNBP2	TPTE2P1	RAB1A	FAM200B
CNR1	CISD1	MFSD4	CALM1	TLN2	ARHGAP20	TEX2	EFHD2	CHM	PLXNC1	KCNH3	ATP8A1	DPP4	PTK2B	TRHDE-AS1	MAGI2	CHM
ASAP2	SLC39A10	FLRT3	NCAN	ADRB1	SORBS1	ATP5G2	SEMA3A	RUNX1T1	FBXW7	LOC100506578	SLC8A2	LOC105378765	ADAM23	STRN	AP1G2	RUNX1T1
ELMOD1	BNIP3	IFT57	MINOS1	MID1	SPOCK1	TSPAN13	DRP2	CAPRIN2	PCP4	GNG4	MRPS21	CAMK1D	RAB3C	ATP1B2	SEPT7P2	SPIN3
KIF5C	THY1	DLGAP1	SYT7	THSD7A	SCG2	OAZ1	NELL2	DCUN1D5	CDK14	HLF	XRCC6	CNR1	MAL2	ZNF536	ARHGEF3	DCUN1D5
MLLT4	SV2C	LINCR-0003	IPCEF1	ATP1A2	SERPINE2	DHX9	CERK	C12orf5	FAM19A1	RPL15	TM6SF1	ASAP2	DTNA	ARL4C	RPL19	TCEAL4
ARPP21	H2AFZ	SPHKAP	RPL14	RXFP1	TRIM44	SEC62	CDH18	LOC101929185	CAMKV	NYAP2	ZNF483	CES4A	TSHZ2	RIMS2	ADAM11	LOC101929185
GNG2	PITPNC1	COL9A1	XPR1	AKAP5	GCC2	B2M	CAMKK1	KIAA1045	LOC101927759	PVRL3	PPIP5K1	MLLT4	EPS8	AKAP13	EID1	KIAA1045
DOCK10	PHYHIP	SATB1	RPS27	PEG3	GUCY1B3	NECAP1	CALM2	GAD1	SYCP2	CELF4	JPH3	ARPP21	GABRA1	SYN2	EMC3	PPP1R9A
TTLL7	C11orf31	CNTN3	NDUFA4	HMP19	BAZ2B	C5orf63	SOX6	SLC2A3	HOPX	GPR158	TCEA2	GNG2	MFAP3L	GABBR2	COA3	FAM8A1
R3HDM1	ARPC3	MEIS2	HMP19	DPP10	VTA1	CAB39	EGR3	NBEA	EXTL2	SACS	NTNG1	WBSCR17	CCNG2	RAB3B	ENO2	YEATS2
GRIA3	SLC4A3	FNBP1	ND4	GRM4	PSRC1	DMXL1	GOLGA2	WASF1	ADCY2	ATP6AP2	LOC440040	SV2B	KIAA1045	BASP1	RHEB	DRG1
ANO4	SSU72	DNER	CDC42EP3	LRRC28	MORF4L1	VSNL1	NREP	GPR162	EIF4A2	PKM	WDR36	GRIA3	GAD1	YWHAH	SNORD115@	NBEA
GSE1	GNAS	LRP8	RTN4	GABRD	UBL7	ACAP3	PCDH9	C16orf45	TYRO3	MAPK11	CAMK1D	GSE1	LOC105371352	MAP6	ZDHHC23	WASF1
STMN1	CLSTN1	NCKAP1	CERCAM	PTEN	LOC101927439	ZNF536	SV2A	MOBP	CPLX2	MYT1L	BSN	MUM1L1	RELN	FBXW7	ANAPC13	MEA1
UBE2E3	PEX5L	NDFIP2	DPP10	FHL2	ERICH3	ARL4C	MRS2	RPS28	AHI1	CBLN2	LINC01420	LPPR4	TCF7L2	PCP4	STK24	GPR162
MDM4	TUBA1B	LIFR	KCNIP4	ATP10D	SGTB	AUP1	RIMBP2	AMPH	OLFM3	MAN2B2	GCA	ZNF385B	WASF1	FAM19A1	NDUFA12	LRP11
RNF213	THRB	ANKRD18A	COX3	INA	CACNA1E	DNAJC7	GREB1	GABRA2	GNAI1	KCNH1	XRN2	PAK7	PHACTR1	DOCK9	NDUFS6	MDH2
CHD3	SNCA	LAMP5	DPY19L1	ARHGAP12	UQCRC1	RAB3B	CLEC16A	PEBP1	CRTAC1	GPD2	SDCBP	KCNMB4	FAM171A1	CAMKV	C12orf57	C16orf45
LOC100128906	KCNH8	UNC5A	FILIP1L	CSRP1	EMC4	TM2D3	PUS7L	MRPL9	MEF2A	CLTC	GLMN	CHD3	TAC3	SYCP2	DKK3	MPRIP
ARHGEF4	AKAP7	CCDC144A	OCIAD2	SEC14L5	DNM1	CNST	NR3C1	SMS	ARX	PDE2A	GSE1	RPS3AP14	HRH2	SCN1A	LMO7	FBXO9
BEX5	NLK	2021-09-04	CAMK2N1	PRR16	TPD52L1	GIGYF1	LRRFIP1	CDH19	RASGRF2	ATP2B1	STMN1	COL12A1	SEMA3C	HOPX	RHBDD2	AMPH
LOC100506674	C5orf30	CHGA	PTPRK	PTPRK	STMN2	GOT1	CACNA2D3	RPL35A	GDA	RABGAP1	PIP4K2A	SLIT2	CPNE5	EXTL2	NUAK1	PEBP1
GAD2	NTNG1	THEMIS	ETS2	ETS2	SPP1	HOPX	C2orf80	AFF3	PSD3	RGS6	EEF1E1	GUCY1A2	TBRG1	KIAA1211	KIAA1324	GABRA2
RORA	PCDH17	RGS4	TRO	LOC105371593	NEUROD6	B4GAT1	SPATS2L	KCNA3	TLN2	NDN	UNC79	DKFZP586I1420	SORBS1	ADCY2	NOVA1	TMEM161B-AS1
MTSS1	SNCB	PLCB1	CCDC136	CCDC136	PAK1	TMEM50A	ABAT	SLCO1A2	TESC	MET	KCNMB4	VWA3A	TUBB2B	TYRO3	PPIL4	STK39
SEMA3E	PCP4L1	TCEAL1	KCNA1	NCOR2	KHDRBS3	EXTL2	KIAA1462	GUCY1B3	IL11RA	LINC00507	BZW2	GAD2	CAMK2G	CPLX2	FTH1	DSTYK
CHN2	DLG5	GMFB	PPIA	KCNA1	FAM49A	ANKRD46	ZNF641	PDXK	NETO1	PALM2	PRKCI	RORA	VWC2L	SNTG1	KLHL3	HERC1
ITGB8	BCAP31	MBNL2	H3F3B	PLAGL1	PGM2L1	ADCY2	CDH10	SLC38A1	GNAQ	HLA-L	RBFOX3	CKMT1B	SCG2	OLFM3	PDGFRA	FBXO16
HS3ST2	NGRN	TOX	ANKRD36	EML6	CISD1	LINC00641	PRSS3	SCN2A	DYNLL1	GRM3	AKAP11	SEMA3E	KCNA3	LOC105373659	GNL3	AFF3
S100B	CNR1	OMG	TARBP1	CDH9	MAT2B	SLC35A5	NDRG4	AASDHPPT	CHML	AK5	VDAC1	SESN3	NR2F2	RYR3	RPL37A	GPR180
PGK1	CAMK1D	PDZD2	PLCH1	KCNV1	THY1	EIF4A2	NRN1	CFAP69	SMARCD3	GNG7	PPHLN1	MIR4500HG	PLCE1	BAALC	PPP2R2B	LINC00493
VAV3	ARHGEF7	SPOCK2	RPL9	PLCH1	GLO1	TMED7	PRDM8	ESRRG	NRGN	TEX2	UNC80	SEMA3D	HIVEP2	CRTAC1	SCN3B	LINC01268
CEMIP	LOC105379106	USP32P1	SLC24A4	EPHA4	H2AFZ	MRFAP1L1	KCNAB3	SDR16C5	CNOT7	VWA5B2	ALDH3A2	VAV3	GLRA2	MEF2A	RPL35	GUCY1B3
CALB1	SYTL2	STXBP6	CCDC88A	TMEM215	MAP7D2	HS6ST2	COX1	MAPK9	RXFP1	GNA13	CHRM1	CEMIP	AIFM3	ARX	SETD3	PDXK
GABRG2	BSN	MKL2	C8orf46	PSMF1	ALDOC	OLFM3	FLRT2	ANKRD32	RBM26	MREG	PNMA3	GABRB3	FGFR1OP2	ILDR2	ATXN7L3B	SLC38A1
CAMK2A	PPFIBP1	PAPSS2	COX5B	FBXO32	SSU72	CRTAC1	PEAK1	TFG	RHOT1	BTG3	ARF3	SEZ6	GCC2	CSAD	TLK2P1	SCN2A
EGR1	ACTB	NRIP3	FSTL5	MBP	GNAS	PSMB6	KLF13	TUSC3	EIF1	KITLG	GAD2	CALD1	SDR16C5	PSD3	C3orf14	AASDHPPT
ZBTB18	CKB	GLUL	RPS27A	ZNF131	CLSTN1	MZT1	ETFDH	UBL7	ECE2	RAMP1	SMAP2	FZD3	FMNL2	TLN2	CUX2	CFAP69
CTNNA2	GAS7	GOLGA8B	SYT6	HDAC9	COX5A	NUDT21	MTURN	CACNA1E	CALM1	RPL8	EHBP1	DGKH	LINC01158	TESC	LRRN1	ESRRG
MFSD4	TSPAN5	SH3BGRL3	PTPRS	C8orf46	COL16A1	POLR2B	RAB3IP	RGS7	SYT7	C5orf49	TMEM126B	EPB41L2	PSME4	NETO1	HTR2A	RBBP4
FLRT3	DOCK10	ATRNL1	GPR26	MYO5A	TM6SF1	PSD3	MTUS1	TPD52L1	IPCEF1	ADRA2A	CEMIP	CCDC85A	CAP2	AFF1	EIF4E	MAPK9
MCTP1	SV2B	PDE1C	EMB	SYT6	TRPS1	RAD21	CCK	GNPDA2	ADGRV1	SLC4A7	CACNA1A	CD47	RAB15	GNAQ	EIF4H	ANKRD32
SPHKAP	MATR3	SASH1	PRMT8	PFKFB2	TUBA1B	TPI1	FEZ2	SPP1	RTN4	SYT10	FLVCR1	MCTP1	REEP3	FKBP1B	CCDC85B	RAP1GAP
LINCR-0003	SCRG1	C12orf29	KCTD16	SLC16A7	KLHL5	ATP5C1	GLDN	STMN2	KCNIP4	SORCS1	GABRG2	LINCR-0003	COL21A1	CHRDL1	CACNG3	TUSC3
DLGAP1	STMN1	TSPAN3	CCDC39	GPR26	THRB	NETO1	YWHAZ	LOC105373329	DPP10	B2M	SCCPDH	LINC01507	HRH3	NRGN	GNPTG	CEP97
IFT57	YWHAG	CD74	KIFAP3	ELOVL5	SNCA	SLC25A4	RAC1	STMN3	GABRD	PTPRD	CAPS2	GARNL3	FAM81A	CNOT7	WDR47	CACNA1E
LOC101927653	ANKRD26	SMAD3	MME	PRMT8	RCSD1	GNAQ	GAP43	SSX2IP	SLITRK4	RPL13A	GNB1	ITPR2	AFAP1	RXFP1	TNK2	RGS7
C14orf2	CTBP2	SFMBT2	ANKRD44	PDE4D	KCNH8	DYNLL1	ECI2	FAM49A	PTEN	FAM184A	FZD3	GSTA1	MAPK10	CDR1	DNAJC6	RCAN1
SH3GL2	PPP2CA	CACNA2D1	FAM84A	RAP1GDS1	ADD3	THSD7A	TRPM3	GLS	FHL2	ATP1A1	UBE2E2	ENPP7P8	PRSS52P	PDSS1	ZBTB20	SNX14
PPP1R12B	LOC100128906	MACF1	PDE1A	TUBB4A	ZNF883	COPS8	GABRA5	HCN1	LRRC28	VSNL1	MFSD4	LRP8	STMN2	C1orf61	SSBP2	STMN2
ZMAT1	BEX5	GSN	LMF1	LMF1	GPRIN3	AP5M1	PXDNL	ATP8A1	PLXDC2	ATP1B2	MCTP1	NDFIP2	ROBO2	ECE2	FABP3	SPP1
STS	RBFOX3	SERPINI1	CRYAB	PDE1A	LOC105373657	ATP5J2	HMGN3	KIF3B	DPY19L1	RIMS2	DLGAP1	CRYBG3	LOC105373329	SYT7	NEFH	LOC105373329
RBM25	SLIT2	ZNF184	TADA1	CTTNBP2	COX6B1	METTL9	ZFYVE21	ATP5G1	SEC14L5	ARL4C	LINCR-0003	UBE2Q2P1	NEUROD6	IPCEF1	CREB5	STMN3
FNBP1	VDAC1	COL11A1	GFPT2	TADA1	PCP4L1	PIAS1	SCAI	SLC8A2	PTPRK	DNAJC7	SBDSP1	LHFP	PAK1	HMP19	HABP4	TMEM55A
ENPP7P8	HSPA8	EPB41L4B	ADAM23	PTK2B	SNCB	CDC42	C1orf115	MRPS21	ETS2	AKAP13	SH3GL2	THEMIS	SSX2IP	ANKRD55	GTF3A	GNPDA2
GLRB	TSPYL1	PCLO	RASD2	ARFGEF3	NGRN	EIF1	MAGI3	COL6A1	CCDC136	SYN2	ACSBG1	TENM2	KHDRBS3	KCNIP4	CNTN5	SSX2IP
LRP8	MYOM2	RBBP7	FOXN2	RASD2	PPP1R1A	TSG101	PTGDS	SSU72	KCNA1	ZNF536	PLEKHB1	NRIP1	GLS	DPP10	SC5D	DIXDC1
DNER	RORA	HTRA1	KIAA1841	DTNA	ASAP2	SCG5	USP48	CERS2	SNN	ACAP3	CREBZF	TUBA1A	PTCHD4	LRRC28	NDUFB3	FAM134B
ANKRD18A	ARF3	B3GALT2	DTNA	BHLHE22	BSN	CALM1	DLGAP1-AS4	COL16A1	PPIA	RHOBTB3	XKR6	SEZ6L	DOPEY2	FHL2	GRIN2B	AGFG1
LAMP5	GAD2	CBLN4	BHLHE22	GABRA1	ACTB	SCD5	SORL1	NELL1	PLAGL1	GABBR2	DPM2	GMFB	PHYHIP	PLXDC2	UBA52	GLS
ATP6V1G1	BRK1	LOC101927432	ABCC9	INPP5F	GNG2	SYT7	ARPP19	TM6SF1	EML6	RAB3B	KCNMA1	LOC105376404	ALDOC	GAB1	YWHAB	MCUR1
ATP5J	SEMA3E	POU6F2	LGI2	CCNG2	DOCK10	MEAF6	HS3ST5	VPS45	CDH9	NFIA	STS	MIAT	SLC4A3	OCIAD2	NGEF	HCN1
THEMIS	CHN2	IPO5	NEAT1	GAD1	WBSCR17	ND4	TMEM132C	SLC15A2	NPAS1	MAP6	NPM1	PLXNA4	COL6A1	CAMK2N1	BMPR2	DNAJC21
MYLK	NEGR1	LOC105369588	RUNX1T1	WLS	R3HDM1	CCT6A	ELMO1	ZNF483	RASGRP1	SEZ6L2	ZNF540	TMEM14A	GNAS	SEC14L5	SETBP1	ATP8A1
QPCT	HS3ST2	ACVR1C	DLC1	TMEM132B	SDCBP	VMP1	PEX1	ARMC9	ANKRD36	FBXW7	KCMF1	MYOF	TRPS1	PTPRK	CHN1	KIF3B
TENM2	VAV3	CLK4	CCNG2	FAM78B	SV2B	RTN4	SEMA5B	CYTB	PFKP	PCP4	NCKAP1	CDH11	FOXP1	ETS2	SLC30A9	PHACTR3
NRIP1	CACNA1A	ITPR1	NXPH3	LYSMD4	MATR3	CCDC47	EOGT	ALDH5A1	TBL1XR1	FAM19A1	PURA	DDAH1	PLS3	KCNA1	SYNM	SLC8A2
PLCB1	MAF	PCDH8	GAD1	WASF1	SCRG1	RNF13	ACADM	PPIP5K1	KCNV1	CDKL2	PHTF1	RBM20	SFXN5	APP	STAT4	XRCC6
LRRK2	CAMK4	GULP1	TMEM132B	ID2	STMN1	DPP10	STARD4	TTYH2	PLCH1	MBOAT2	RPL4	NLGN4X	NRXN2	PFKP	ACSL4	COL6A1
C19orf43	ECHDC2	ZNF365	RNR2	FAR1	YWHAG	GABRD	CORO6	PIK3C2B	EPHA4	CRIM1	ISCU	MEIS3	SNCA	KCNV1	ATP6V1D	SSU72
MBNL2	PNMA2	PARP2	MAP2	MAP2	DYNLRB1	NDUFA6	HSD17B4	JPH3	NOS1	CAMKV	DDHD1	LOC101929544	KCNH8	EPHA4	KCNC1	SMC6
REEP5	PCSK2	SNX3	MOBP	LRRC4C	RAB27B	ARHGAP12	ADAMTS5	COX6B1	LOC105377567	B4GAT1	UNC5A	RASL11B	SLC38A6	SUGP2	ZRSR2	LOC101926917
RALB	NDUFA5	MAST3	ABLIM1	CCDC68	PPP2CA	PSAP	TANC1	NTNG1	FBXO32	STX2	ATP6V1G1	RAP1GAP2	KCNIP4-IT1	FBXO32	FBXO11	ARMC9
CPNE4	ATP6V1C1	DGKD	PEBP1	MAGI1	LOC100128906	RAN	ELAVL4	LOC440040	MBP	RRBP1	SGPP1	NFIB	NLK	CA11	ADGRG1	CLCN3
ADRA1A	NHP2L1	PTN	HRH2	MOBP	FAM3C	CKAP5	DOCK11	NGRN	VPS26A	ADCY2	NRIP1	VSTM2A-OT1	NTNG1	HDAC9	ABHD14A	DCUN1D2
SYNJ2	DGKH	CXXC4	LRP1B	ABLIM1	BEX5	HACD3	TRPM4	CAMK1D	PAWR	HS6ST2	MIAT	STXBP6	PCP4L1	FSTL5	ANK2	ALDH5A1
GABRB2	PCMT1	LSAMP	CELSR1	UBL3	RBFOX3	PPIA	BAIAP2	ARHGEF12	NEK11	CPLX2	YTHDC2	PAICSP4	LRRC39	MYO5A	EPHA7	RPL23AP32
NFIB	IQCA1	MAP2K1	EEF1A1	CPNE5	VDAC1	ATAD1	CAB39L	DPYD	SYT6	BAALC	LRRC7	MKL2	SNCB	PDS5B	DYNC1I2	C11orf57
VSTM2A-OT1	MCTP1	NCDN	SORBS1	EEF1A1	GUCY1A2	UBLCP1	TMEM41A	BSN	PFKFB2	LOC105373659	SLC36A1	PAPSS2	BTBD11	SLC16A7	SYT13	JPH3
STXBP6	DLGAP1	NEDD4L	SPOCK1	SPOCK1	COPG2IT1	H3F3B	SLC6A1	LPPR1	SLC16A7	DACH1	REEP1	GLUL	CNR1	LZTFL1	ENTPD3	NTNG1
IGL	LINCR-0003	ANKRD13A	NRP1	CAMK2G	HSPA8	EML6	TLE4	SDCBP	GPR26	SOBP	FAM169A	ZC2HC1A	CAMK1D	GPR26	HTATSF1	LOC440040
SMYD2	SPHKAP		HERC1	VWC2L	HIST1H4C	CDH9	APC	DNAJB2	OBSL1	CRTAC1	DNAJB14	CDH13	ARHGEF7	OBSL1	LINC00657	NGRN
GABRB1	DNAJA1		TCEB2	MMP3	TSPYL1	ANKRD36	EFR3B	POLR1D	LINC00342	GDA	ACTN1	SH3BGRL3	SYTL2	KBTBD11	LPIN2	CAMK1D
PAPSS2	C14orf2		RPL35A	KCNA3	GAD2	PSMC6	SH3BGRL2	LOC646214	PDE4D	SLIT1	EFR3A	ATRNL1	GAS7	KCTD16	SKP1	GUSBP11
GLUL	KLC1		CAMK2G	SERPINE2	GPX4	GPM6A	ARL4A	GLMN	FAM213A	ITGB1BP1	CNTNAP2	SASH1	ARPP21	PLCL1	ATP5G3	ASAP2
ARHGAP29	ITPR2		RPL13	CSGALNACT1	MAP1LC3B	PLCH1	PGRMC1	MATR3	KBTBD11	TESC	RAP1GAP2	CD74	TTLL7	SLC32A1	KCNC2	IDH3B
PTPRE	GARNL3		AFF3	FGFR1OP2	CHN2	SPCS2	MAP6D1	GSE1	OSBPL1A	MYRIP	LRP12	SFMBT2	DOCK10	CORO2B	CDKN2D	ARHGEF12
ARAP2	PJA2		SCG2	CST3	NEGR1	LOC101929280	ADCY8	FAM160B1	PLCL1	ZNF804B	HOOK1	SEC14L1	RND3	PDE1A	PCDH7	BSN
PDE1C	CXCL14		KCNA3	GCC2	DUSP6	TMEM60	BCL6	PIP4K2A	ANKRD44	WDR60	SEPW1	LOC401134	R3HDM1	RGS7BP	PIK3C3	GLG1
ATRNL1	GLRB		SERPINE2	BAZ2B	HS3ST2	SMDT1	DCLK1	STMN1	PRUNE2	PSD3	RGS2	LOC105371672	CBLN1	PTK2B	PPP1R7	GLMN
EPN2	SYT4		LINC00493	NCAM2	LRRK1	RPAIN	EVI5	REPS1	REV3L	PKD1	CSNK2B	NCALD	SV2B	SIRPA	RPL24	MATR3
CAPN3	LRP8		CST3	SLC38A1	PGK1	SUGP2	TUBB	ZNF385B	PRKCG	EXTL1	PAPSS2	COL24A1	RGS16	LZTS3	GPR22	STMN1
SFMBT2	DNER		RAB15	PSRC1	ITGB8	TTC33	LSM3	BZW2	LMF1	DYNLL1	GLUL	LRRTM2	SEMA7A	RAB3C	TCEAL6	FBN1
IER5	NCKAP1		LOC101927439	NR1D2	VAV3	NDUFV2	BHLHE40	COL12A1	CRYAB	LOC105374165	VCPKMT	PCLO	GRIA3	DTNA	HTR1F	REPS1
MACF1	NDFIP2		CACNA1E	ESRRG	SDHB	ARPC1A	MT3	PRKCI	PRKACB	RXFP1	WAC	B3GALT2	ANO4	NTRK2	ALDOA	EFHC1
NCALD	ISCU		PREX1	FMNL2	GABRG2	NDUFB8	DGKB	BEX5	PTK2B	SYT7	DENND5B	DGKG	EPB41	MAL2	TENM3	UNC79
MTCL1	CMAS		PRSS52P	DOCK4	MAF	CCDC88A	FAM102B	RBFOX3	ADAM23	IPCEF1	PAFAH1B1	CBLN4	STMN1	BHLHE22	CCNI	ZNF385B
GUCY1A3	LIFR		TPD52L1	ADAMTS17	CREG1	COX5B	NQO2	AKAP11	SIRPA	RPL14	DPP6	VSTM2A	PIP4K2A	TSHZ1	ENPP7P1	KCNMB4
GSN	LAMP5		LOC105373329	PXDN	CDK6	VPS26A	PCGF5	VDAC1	RAB3C	RPS27	GUCY1A3	MAP3K4	VIP	SFRP1	LIN7A	CYSTM1
SERPINI1	THEMIS		SSX2IP	CLEC3A	PNMA2	EPS15	FGF12	UNC80	MAL2	ITGA7	FRMPD4	PQLC3	CCDC146	RUNX1T1	NAT8L	BZW2
PCDH10	RGS4		KHDRBS3	CACNA1E	NDUFA5	BTF3L4	SEMA4D	RFPL1S	NTRK2	ZNF697	SERPINI1	STX1A	KCTD1	DLC1	DNAJC2	PSME3
COL11A1	TAGLN3		PKNOX1	ERICH3	ATP6V1C1	TRIM23	ADGRL3	WHSC1L1	MOCS2	CDC42EP3	TMEM14B	FILIP1	RNF213	CCNG2	GAS2	ARHGEF4
ARF5	TUBA1A		PEA15	TPD52L1	NHP2L1	SH3BGRL	COL4A1	CHRM1	BHLHE22	RTN4	YWHAQ	NPTX1	ZNF385B	MPPED1	SULT4A1	BEX5
HTRA1	ATP6V0B		TBC1D1	LOC105373329	DGKH	HMGN4	FANCL	PNMA3	TSHZ1	LOC105369388	NAP1L5	MEF2C	PCBD1	KIAA1045	LOC105374778	RBFOX3
EPHB6	GMFB		STARD13	AGFG1	PCMT1	LINC00342	PPM1K	ARF3	RUNX1T1	COX3	TRIM2	PDZRN4	PAK7	GAD1	PART1	AKAP11
B3GALT2	GNG3		COBLL1	PGM2L1	CCDC85A	CCT8	RBMS3	GAD2	GABRA1	DPP10	ARF5	FHL1	CYSTM1	EXOC6	C1orf216	VDAC1
VSTM2A	TMEM14A		H2AFZ	PTCHD4	NAA20	OSBPL1A	TRPC3	EHBP1	ITM2C	KCNIP4	EPHB6	GABBR1	KIF1A	TMEM132D	CFL1	UNC80
LGI4	DDAH1		PITPNC1	NPR2	ATP6V0D1	VAPA	CLIP1	DUSP6	PAG1	SLITRK4	B3GALT2	ACTN2	BEX5	ABI2	SPRYD3	TBC1D24
SNAP25	MLF2		C11orf31	TBC1D1	SATB1	TCEB1	MYO16	BZRAP1	MPPED1	FHL2	CBLN4	ITM2A	RBFOX3	RELN	BTF3	WHSC1L1
MTHFD2L	ADRA1A		ND1	HCN1	COL9A1	TCEAL7	SPARCL1	ITGB8	GAD1	ARHGAP12	COPS3	ACVR1C	CD200	TMEM132B	PIN1	PNMA3
MEF2C	SAP18		COX5A	THY1	DNAJA1	LEPROTL1	BACH1	CEMIP	LOC105371352	PSAP	WRB	SARAF	SLC24A3	LYSMD4	TERF2IP	ARF3
POU6F2	SYNJ2		ETV4	STARD13	C14orf2	RAP1GDS1	MED10	CACNA1A	ABI2	SEC14L5	NPTX1	OXR1	LOC100506674	PIP5K1B	FBXL5	FOXK2
CNKSR2	CRH		TRPS1	ATP8A1	SH3GL2	ATP6V1A	CLCN2	GABRG2	WLS	ETS2	SSB	FEZF2	HSPA8	WASF1	C2CD5	FAM20B
SPTSSB	VSTM2A-OT1		PEX5L	COBLL1	G3BP2	TUBB4A	SLC38A11	LHPP	ZNF706	PKIG	CADPS2	SRCIN1	DLX6-AS1	ID2	BZW1	HSDL1
SMARCA2	HIGD1A		ACSL3	CNIH3	KLC1	CRYAB	PTPRF	ECHDC2	PIP5K1B	SWAP70	NOL11	ARSJ	GAD2	NBEA	ANKRD29	TMEM126B
ITM2A	SEPW1		NOS1AP	PITPNC1	MEIS2	PRKACB	SLC25A36	RPL5	WASF1	TRO	FKBP3	MAST3	SHISA8	PHACTR1	BCAS1	CEMIP
ACTN2	IGL		KLHL5	LRRTM4	ITPR2	TADA1	LINC00599	GNB1	ID2	RIT2	TMEM261P1	NRBP2	MTSS1	FAM171A1	SNRPD2	GABRG2
ACVR1C	GABRB1		ANKRD20A5P	RCAN2	PJA2	RGS7BP	CADPS	FOLH1	PHACTR1	KCNA1	KCNA6	BCL11B	SMAP2	SLITRK5	C11orf87	SCCPDH
RGS12	MSI2		KCNH8	ENTPD4	GLRB	TCEAL8	DLGAP2	FZD3	MAP2	TPMT	PLIN5	PRICKLE2	SEMA3E	MAGI1	GARS	CAPS2
CD63	BEX2		PTPRB	COL6A1	MYL12B	VDAC3	NRCAM	RBPJ	FAM171A1	PLAGL1	COA1	EMP2	NEGR1	GABRA2	SNX22	GNB1
SH3GL3	MKL2		ITSN2	CLSTN1	ISCU	RAB3C	ND2	UBL5	GRM1	CDH9	APPBP2	SLC23A2	DUSP6	LRP1B	NAV1	FZD3
RIMKLB	PAPSS2		CYTB	NELL1	CMAS	TMEM30A	SRRM4	CTNNA2	LRRC4C	RASGRP1	PGAP1	FEM1B	VAV3	CPNE5	USP9X	CALD1
PTK2	LOC100420743		KCNIP4-IT1	MPHOSPH8	LAMP5	DTNA	FAHD1	COMMD7	MAGI1	GDPD5	ZNF365	TRAF5	CEMIP	SORBS1	STXBP5	RBPJ
EPHA3	GLUL		SEMA4A	PEX5L	LHFP	NTRK2	RTN1	MFSD4	PCBP1	PFKP	RAB1A	SGK494	LINGO1	SPOCK1	CABP1	CTNNA2
PTN	SH3BGRL3		KCNT1	ACSL3	CALN1	MOCS2	SLC47A1	MCTP1	TMEM47	ANKRD36	ARHGEF3	STXBP5-AS1	CAMK2A	CAMK2G	SRP9	MFSD4
NRBP2	ATRNL1		C5orf30	KLHL5	CHGA	CNBP	TFRC	DLGAP1	CPNE5	TARBP1	TMED2		SEZ6	SCG2	LINGO2	NOP58
PCDHA@	PDE1C		SEMA5A	THRB	MYLK	FAM200B	RAP2A	LINCR-0003	TBRG1	EIF3E	ADAM11		EGR1	HIVEP2	PDP1	MCTP1
PHYHIPL	CAPN3		NTNG1	FOXP1	RBMS1	KIAA1279	NR2F1	APBA2	SPOCK1	GAPDHP33	OAF		RCN2	LOC105376186	RPL3	DLGAP1
RSL24D1	SASH1		PCDH17	ADGRA1	TAGLN3	CYCS	RIMS3	CCDC91	ZNF667-AS1	RPS6KA5	SAMD8		ETV5	CSGALNACT1	RPS29	LINCR-0003
TRAF5	DSTN		PCP4L1	SNCA	SRPK2	NEAT1	TRANK1	PLEKHB1	CAMK2G	GPM6A	EMC3		FZD3	FGFR1OP2	SYN1	APBA2
PTPN14	UBB		KSR2	ANKRD20A5P	GMFB	ACSL6	CFLAR	SH3GL2	KCNA3	PLCH1	COA3		TBR1	JAM3	SACM1L	RIPPLY2
CHD5	CD74		KIAA0930	RAVER2	MIAT	GABRA1	RPL31	XKR6	SERPINE2	RPL9	ENO2		EPB41L2	PTPRA	FERMT1	SH3GL2
ZNF83	SEMA6A		DPP4	AKAP7	GNG3	FDFT1	CNTLN	KCNMA1	HIVEP2	RPL6	RHEB		DGKZ	SERTAD4	EPRS	XKR6
LOC105377864	NCALD		LOC105378765	GPRIN3	TOX	CCNG2	SLC5A3	SLC45A4	CAMK2N2	SGSM2	GOLT1B		UBE2E2	ABI1	LUZP1	CTNND2
LAMA4	TXN		ASAP2	LOC105373657	DDAH1	SERINC3	ZNF692	KLC1	CSGALNACT1	MBP	MPC2		CTNNA2	MRAP2	CSTB	GK5
STXBP5-AS1	GUCY1A3		CES4A	KCNIP4-IT1	PDZD2	GAD1	SLC19A2	STS	FGFR1OP2	SLC24A4	PDIA3		MFSD4	SDR16C5	SLC1A2	KCNMA1
IGFBP2	SERPINI1		PPFIBP1	HIP1R	CPNE4	FBXL2	PLCB4	ZNF540	GUCY1B3	HDAC9	SNORD115@		SATB1	DOCK4	CASC3	SMARCE1
NKTR	PDE8A		CKB	PMAIP1	ADRA1A	NGDN	NFIX	DNER	PSRC1	KCNQ3	ZNF248		DLGAP1	ANKRD32	TSPYL4	KLC1
NCDN	COL24A1		MLLT4	NTNG1	SAP18	ID2	EIF2B5	ENPP7P8	CCDC144B	CD99L2	ZDHHC23		IFT57	PXDN	FGF13	STS
FXYD7	LRRTM2		DDR2	PCDH17	SYNJ2	FAR1	N4BP2L2	NCKAP1	ESRRG	FSTL5	NDRG3		ST3GAL6	RAB15	VEGFA	ZNF540
	COL11A1		ARPP21	PCP4L1	ATP5B	TMEM205	KIAA1549L	KPNA2	FMNL2	RPS27A	ANAPC13		SH3GL2	LOC105372768	RUSC1	ABCF2
	EFNA5		R3HDM1	DLG5	PPM1A	MDH2	CXXC5	PHTF1	DOCK4	SYT6	FAM179B		ASIC1	KALRN	PRNP	ABLIM2
	HTRA1		PSPC1P1	C6orf1	VSTM2A-OT1	KLHDC2	AUH	RPL38	POLR2K	SLC16A7	STK24		MEIS2	MAPK10	TUBB3	ENPP7P8
	EPHB6		GRIA3	KIAA0930	STXBP6	ACTR6	NHP2	RPL4	CAP2	GPR26	PITPNB		CXCL14	GALNT18	SOX2-OT	NCKAP1
	B3GALT2		SV2B	CNR1	HIGD1A	LRRC4C	HLF	ISCU	LOC105372768	PDE4D	MRPS6		RAPGEF5	TPD52L1	COX6C	CALCOCO1
	VSTM2A		GSE1	CAMK1D	SEPW1	EIF5	KCNAB1	ADGRB1	FAM81A	FAM213A	FOXJ3		DNER	STMN2	RNF34	PHTF1
	STX1A		GPATCH2	ARHGEF7	PAICSP4	GHITM	TACR1	UNC5A	KALRN	KCTD16	ARID4A		INHBA-AS1	ROBO2	ZFYVE28	RPL38
	SNAP25		STMN1	LOC105379106	SMYD2	KLHL9	DECR1	ATP6V1G1	AFAP1	ANKRD44	ZNF37A		NDFIP2	NEUROD6	RPL21	ISCU
	NPTX1		RPL30	ASAP2	BEX2	GABRA2	NYAP2	FAM126A	RGS7	UQCRB	SSPO		DYNC2H1	PAK1	DPY19L2P1	ADGRB1
	CADPS2		UBE2E3	ELMOD1	ATP5A1	UBL3	TDRD6	RBMS1	MAPK10	SEL1L3	CUTA		FAM65B	SSX2IP	SLC20A1	DDHD1
	LRRN3		ZC3H13	SYTL2	LOC105374971	PPA1	COL4A2	NRIP1	TPD52L1	PDE1A	DKK3		SKIL	KHDRBS3	PSMB7	UNC5A
	ACTN2		REPS1	ACTB	PAPSS2	DAD1	HSPH1	LRRK2	STMN2	CTTNBP2	LMO7		COCH	HUNK	CPNE9	ATP6V1G1
	KCNJ2		PAK7	KIF5C	GLUL	MRPS36	SACS	MIAT	ROBO2	JPH4	NUAK1		CHGA	GLS	LOC102723392	SGPP1
	ITPR1		MAST4	DOK5	ARHGAP29	SPIN1	GPR158	B3GALTL	LOC105373329	GNB4	AGPAT4		THEMIS	PTCHD4	GOLGA7B	GPR21
	SERINC1		CHD3	GNG2	GOLGA8B	PSMB5	NDNL2	TOX	NEUROD6	LZTS3	PFKM		TENM2	SV2C	CS	WWC3
	SRRM3		RPS3AP14	DOCK10	CDH13	SRSF7	ABCA9	YTHDC2	PAK1	COL27A1	NOVA1		RGS4	STARD13	ZYG11B	LRRK2
	ACOT7		COL12A1	TTLL7	PDE1C	SCG2	GOLGB1	LRRC7	KHDRBS3	TNFRSF19	SMIM14		KHDRBS2	PHYHIP	CLCN4	LPIN1
	ZNF365		EVL	SDCBP	ATRNL1	DDX1	LPCAT4	CDYL2	AGFG1	MAL2	PPIL4		LRRK2	LRRTM4	RPS20	MIAT
	SARAF		CDH4	KIAA1324L	WSB2	GUCY1B3	FOXRED1	REEP1	HUNK	NTRK2	SLC7A11		C16orf52	SLC4A3	SIPA1L1	B3GALTL
	UBE2N		SLIT2	GRIA3	UBB	VTA1	PPL	FAM169A	ARPC2	DTNA	KLHL3		STRBP	COL6A1	NAGPA	LRRC7
	OXR1		UNC80	SV2B	DYNLT3	SLC38A1	ABCC5	DNAJB14	GLS	BHLHE22	MAP3K7		SEZ6L	GRIA2	SYT1	SLC36A1
	EPHA3		MPP6	ANO4	DSTN	AASDHPPT	CCPG1	ACTN1	ELFN1	RPL12	ADSS		MBNL2	NELL1	WDPCP	CDYL2
	GAPDH		KCND2	ENPP5	CD74	ZNF22	CBLN2	EFR3A	PGM2L1	SMYD1	MAPK8		TOX	CDH2	FAM65A	REEP1
	SNX3		HSPA8	MATR3	SEC14L1	TMEM35	LOC105374278	ICA1L	TBC1D1	LGI2	NAF1		DDAH1	TUBA1B	CALM2	FYB
	DGKD		HIST1H4C	GSE1	LOC105371672	SPCS1	ZBTB1	CNTNAP2	BNIP3	GFOD1	PAFAH1B2		SLC36A1	FOXP1	AP2M1	FAM169A
	PRICKLE1		PNMA3	SCRG1	NKIRAS1	POLR2K	PDE2A	RAP1GAP2	MAT2B	RPL7A	SCN3B		RALB	NRXN2	BICD1	DNAJB14
	PHYHIPL		GAD2	UBE2E3	NCALD	LINC00632	JAM2	LRP12	H2AFZ	GABRA1	ATXN7L3B		REEP1	SNCA	LOC100132813	ACTN1
	KLF12		RORA	KCTD1	TIMM17A	TUSC3	PLXNA2	EEF1A2	PHYHIP	NTNG2	USP32		CPNE4	KCNH8	HACE1	EFR3A
	TMEM233		CKMT1B	COLGALT2	LOC105374392	MTMR9	ATP2B1	SPOCK2	ARPC3	MFAP3L	FAM155A-IT1		ADRA1A	CCNH	THOC7	ICA1L
	ENO2		GPX4	OPN5	NAP1L5	AMER2	GSTA4	HOOK1	SLC4A3	DLC1	TLK2P1		LOC101929544	ADD3	ATP13A4	CNTNAP2
	ZDHHC23		SEMA3E	SMAP1	COL24A1	SGTB	RALYL	RGS2	RBP4	FDFT1	ZEB2		SYNJ2	PLK2	UBE2W	RAP1GAP2
	NDRG3		CHN2	ZNF385B	COL11A1	SLC3A2	LGR4	GGA2	COX5A	MPPED1	DIP2B		CNTNAP2	AKAP7	NEFM	EEF1A2
	FAIM2		ITGB8	MAST4	YWHAE	UQCRC1	SPATA20	PAPSS2	COL16A1	AMZ2P1	C3orf14		CRH	LOC105373657	CCK	SPOCK2
	MAP2K1		SESN3	KCNMB4	PARK7	RGS7	GLCCI1	LOC105378368	MPHOSPH8	FBXL2	SORBS2		GABRB2	KCNIP4-IT1	DAPK1	DSCAML1
	NKTR		VAV3	CDH20	HTRA1	EMC4	DLX1	GLUL	DGKE	WLS	ZNF510		SPOCK2	NLK	FBXL16	HOOK1
	APLP2		LINGO1	CHD3	DYNC1I1	STMN2	RGS6	CFAP36	TUBA1B	NBEA	IQCB1		NFIB	MGAT4C	RAC1	SEPW1
	PALLD		PLCXD3	RBFOX3	CBLN4	TMEM55A	TCF4	FAM135B	KLHL5	C19orf12	FTO		SYT17	SOX13	GAP43	EIF4B
			FAM95C	SLIT2	NAB1	GDI2	KIAA0319	SOGA3	FOXP1	WASF1	CUX2		ABI3BP	PCP4L1	TMEM178A	GALK2
			MAF	MPP6	VSTM2A	ROBO2	APOD	C12orf29	SNCA	RNR2	HTR2A		UNC13A	NTNG1	CAMKK2	RGS2
			PCSK2	GRID2	STX1A	HERPUD1	GRIA4	ADAMTS4	KCNH8	C16orf45	PUM2		GABRB1	KIAA0930	TMX4	LSM10
			POLR2I	EML4	ENO1	MED21	MYO1B	DENND5B	PLK2	ATP5E	ARMC8		MKL2	DPP4	YPEL5	LOC105378368
			RPL5	COPG2IT1	SNAP25	NEUROD6	IFT122	GUCY1A3	MSMO1	LRRC4C	GNPTG		PLD5	CNR1	TSC22D1	MTMR1
			ZBTB18	ADRBK2	CADPS2	XRCC5	RPH3A	FRMPD4	KCNJ9	MAGI1	CACNG3		PAPSS2	LCP2	USP48	FAM135B
			ETV5	GAD2	HECA	CLK1	OSBPL3	SERPINI1	KCNIP4-IT1	PLXNB1	SPRED1		NRIP3	SYTL2	LARP6	SSRP1
			TOMM7	ASCL1	SPTSSB	ARPC2	MET	TMEM14B	NLK	KDM1B	MNAT1		PTPRE	SPTBN1	ARPP19	DCUN1D4
			UBL5	RORA	MRFAP1	PGM2L1	LINC00507	LDB3	LAPTM4A	UBL3	PPP6R3		ARAP2	ARPP21	TRPM2	SOGA3
			CTNNA2	MTSS1	ACVR1C	TMX2	PALM2	TACC1	HGF	ARHGAP20	ARG2		ATRNL1	DDR2	SEC11C	ZDHHC11B
			EPB41L2	SEMA3E	RGS12	CISD1	EPHA5	NAP1L5	KLHDC8A	LRP1B	WDR47		ZYX	DOCK10	HDAC2	C12orf29
			CCDC85A	CHN2	SERINC1	TIMMDC1	RFTN1	HIPK2	MGAT4C	CPNE5	DNAJC6		SASH1	R3HDM1	NAPG	CD74
			RPSA	DMP1	CD63	HSPA13	MAN1A1	ARF5	NTNG1	EEF1A1	ZBTB20		NR2F2-AS1	SV2B	SLC6A1	PIK3CB
			HNRNPA2B1	ITGB8	BNIP3L	AGAP2	GRM3	HTRA1	SNCB	SORBS1	SSBP2		TTC9B	SCRG1	AZIN1	CLIP4
			MCTP1	VAV3	DLG1	SNRPE	AK5	EPHB6	BTBD11	SPOCK1	XAF1		OSBPL6	EPB41	FBXO3	DENND5B
			SATB1	SLC6A17	ACOT7	HMGCS1	TRAPPC11	B3GALT2	NGRN	RPL35A	FABP3		ASIC4	PXK	RSPO2	LAPTM5
			SPHKAP	CEMIP	RAB1A	MAT2B	UPP1	TRIM2	ARHGEF7	CAMK2G	NEFH		NR2E1	PMEPA1	MRPS35	DPP6
			COL9A1	ARID1B	PRDX2	THY1	RAB24	ABCD2	CAMK1D	RPL13	CAND1		CACNA2D1	KCTD1	OSBP2	INADL
			C14orf37	PLCXD3	SARAF	H2AFZ	DHDDS	CBLN4	LCP2	HPSE2	ZNF32		MACF1	RNF213	SERP2	FRMPD4
			CADM1	NAP1L1	UBE2N	ATP5G1	TNRC6A	PPP2R2C	LOC105379106	SERPINE2	GNPAT		GSN	LPPR4	SOD1	SERPINI1
			CNTN3	PCSK2	OXR1	PITPNC1	CMYA5	LGALS3BP	SYTL2	AIFM3	PRPS2		TACC1	OPN5	EIF1B	TMEM14B
			C14orf2	CALD1	EPHA3	ALDOC	MCC	MYRF	SPTBN1	CSGALNACT1	GTF3A		COL24A1	N4BP2L1	FAM127A	C14orf132
			XKR6	EPB41L2	GAPDH	C11orf31	FOXP2	ENO1	ARHGEF12	GCC2	CNTN5		EFNA5	ZNF385B	DSEL	YWHAQ
			KCNMA1	USP53	SNX3	PSMB1	SLC4A7	NPTX1	PPFIBP1	EEF1G	ZDHHC21		SLC22A17	MAST4	PPP1CB	NAP1L5
			MEIS2	CCDC85A	SLC25A5	RCAN2	NR2F1-AS1	CADPS2	ACTB	KLHL1	SC5D		HTRA1	CHD3	DNAJB6	TRIM2
			RPS7	FLRT3	PHYHIPL	SELT	PCSK1	LOC105376256	CKB	SLC38A1	GRIA1		EPHB6	COL12A1	SPARCL1	ARF5
			GARNL3	MCTP1	EID1	ARPC3	PVALB	SSB	GCA	CCDC144B	NDUFB3		PPP2R2C	MPP6	SNAP91	EPHB6
			CXCL14	SATB1	COA3	ENTPD4	TRHDE	FKBP3	GAS7	NOL7	GRIN2B		LGALS3BP	ALK	TPT1	B3GALT2
			DNER	LINCR-0003	ENO2	ERP44	CAMK1	RAD18	ARPP21	SNX5	ITM2B		VSTM2A	DUSP4	CCDC92	DGCR5
			LRP8	LOC105369638	RSL24D1	GNAS	OR7E160P	FARP1	KIF5C	FMNL2	YWHAB		STX1A	LOC100506674	PHLDB2	CBLN4
			LOC101928007	MEIS2	MPC2	CLSTN1	SORCS1	CETN2	RND3	SPCS1	NGEF		LGI4	ANKS1B	EIF1AX	PPP2R2C
			PHTF1	ZMAT1	SNORD115@	HSPA9	PTPRD	TMEM261P1	R3HDM1	ANKRD32	BMPR2		SNAP25	ADRBK2	VAMP2	ETF1
			RPL38	ITPR2	ZNF83	CCT7	PPWD1	LRRC49	SV2B	RAP1GAP	SETBP1		NPTX1	DLX6-AS1	MOAP1	COPS3
			RPLP1	RBM25	LOC105377864	ARF4	TRHDE-AS1	RGS12	GRIA3	PXDN	CHN1		CADPS2	GAD2	PPP2CB	WRB
			ANKRD18A	PCOLCE2	ANAPC13	ACSL3	VSNL1	KCNA6	ANO4	HSPB3	SLC30A9		POU6F2	MTSS1	PDK3	NPTX1
			LAMP5	MPC1	FAIM2	IDH3A	ATP1B2	PPP1R12A	GSE1	RAB15	FAM13B		MEF2C	BRK1	SPAG16	CADPS2
			ATP5J	MYL12B	NDRG3	SRSF9	ZNF536	R3HDM2	STMN1	BACE2	ACSL4		ADAMTS6	SEMA3E	VTI1B	LOC105369208
			ATP6V1G1	LIFR	FXYD7	SNCA	RYR1	RAB1A	PIP4K2A	CACNA1E	KCNQ1OT1		SPTSSB	CHN2	NLGN3	ACTN2
			FEZ1	ANKRD18A		KCNH8	RIMS2	SUN2	UBE2E3	ERICH3	SERPINF1		ITM2A	NEGR1	NHP2	TMEM261P1
			CHGA	LAMP5		CCNH	ARL4C	AP1G2	KCTD1	SLC35F3	MRPL18		ACVR1C	MIR4500HG	SFXN3	LRRC49
			MYLK	FAM126A		MSMO1	SYN2	SEPT7P2	DYNLRB1	KALRN	ATP6V1D		RGS12	IFI6	NYAP2	MPDZ
			TENM2	ATP6V1G1		CLCN3	AKAP13	GPM6B	ANKRD26	LOC105374056	KCNC1		SERINC1	BZRAP1	CELF4	PITRM1
			TUBA1A	CALN1		GOLGA7	ACAP3	ARHGEF3	PPP2CA	UQCRC1	LCOR		ITPR1	CEMIP	ATP6AP2	KCNA6
			STRBP	CHGA		GSK3B	MAFB	ENSA	COL12A1	RGS7	TRAPPC8		CD63	CACNA1A	KCNH1	PDCD2
			SEZ6L	THEMIS		LAPTM4A	RHOBTB3	ADAM11	FAM3C	PRSS52P	LOC101928961		PCDH8	CA2	LEO1	R3HDM2
			ATP6V0B	TENM2		PCP4L1	CDK5R1	EMC3	VDAC1	KCNJ3	ADGRG1		PNOC	MAF	RGS6	PGAP1
			LOC105376404	RBMS1		SNCB	BASP1	COA3	GUCY1A2	TPD52L1	GPCPD1		R3HDM2	CAMK2A	USP28	ZNF365
			MIAT	LRRK2		MICU3	YWHAH	PRICKLE2	MPP6	ROBO2	ABHD14A		DLG1	CAMK4	PALM2	RAB1A
			GNG3	C16orf52		BCAP31	PLXNC1	ENO2	GRID2	FAM134B	EPHA7		FTL	SVIP	GRM3	ESCO1
			PLXNA4	CARM1P1		NGRN	MAP6	RHEB	SLC24A3	ARPC2	DYNC1I2		ZNF365	CDK6	TUBA4A	MAGI2
			CDH11	GMFB		PRCP	CDK14	GOLT1B	LOC100506674	LAPTM4B	SYT13		SARAF	EGR1	CDS2	DNM3OS
			REEP5	PLXNA4		IDH3B	PCP4	ITGA2	HSPA8	OGT	ENTPD3		GPM6B	ZBTB18	RAB24	SEPT7P2
			SLC36A1	B3GALTL		ELMOD1	FBXW7	SNORD115@	MRPL41	PEA15	KIF3A		PTK2	RCN2	INPP4A	GPM6B
			SLIT3	DDAH1		NDUFA9	FAM19A1	PTPN14	HIST1H4C	PTCHD4	LOC101927032		MAST3	ETV5	FOXP2	ARHGEF3
			PDZD2	REEP5		LINC01420	DOCK9	TTN	DLX6-AS1	HCN1	LINC00657		DGKD	FZD3	TRHDE	EIF5A2
			CPNE4	PDZD2		ACTB	LINC00693	ZNF248	GAD2	STARD13	RDH11		PTN	CALD1	B2M	ADAM11
			RPL26	RALB		PCDHG@	CAMKV	ZDHHC23	RORA	ARNTL2	SNX9		PRICKLE1	TBR1	TRAF6	PHYHIPL
			SYNJ2	KIAA1549		TSPAN5	GOT1	NDRG3	CKMT1B	GAPDHP23	NALCN		LSAMP	EPB41L2	GDI1	EDC4
			RPL18	CPNE4		ARPP21	HOPX	ZMAT3	CHN2	GNPNAT1	ATP5G3		CPE	IQCA1	LCMT1	UBE2Q2
			ATR	ACTN1		SDCBP	MBOAT2	LINC00320	DUSP6	CWF19L2	TTC21B		ADARB2	MFSD4	TRMT112	EMC3
			ATP5B	EFR3A		MTX2	LOC101927759	STK24	KCNMB2	PITPNC1	WFS1		ARNT2	FLRT3	TRHDE-AS1	COA3
			RAP1GAP2	SYNJ2		ENPP5	SCN1A	PITPNB	MAP7D1	ALDOC	C3orf17		ZDHHC23	MCTP1	MYCBP2	PRICKLE2
			NFIB	CNTNAP2		PTAR1	CRIM1	MRPS6	VAV3	RPS23	RAB22A		LAMA4	SPHKAP	ARL4C	ENO2
			RPL7	GABRB2		MATR3	SYCP2	JMJD1C	CEMIP	ENTPD4	SEC23A		STXBP5-AS1	SATB1	C2orf74	RHEB
			SEPW1	NFIB		SCRG1	SLC9A9	NDUFA12	LINGO1	COL6A1	TSNAX		MAP2K1	ST3GAL6	GABBR2	GOLT1B
			PAICSP4	STXBP6		STMN1	TYRO3	C12orf57	CALB1	RBP4	C11orf73		APLP2	IFT57	SEZ6L2	SNORD115@
			IGL	QDPR		PIP4K2A	CPLX2	DKK3	GABRG2	TENM4	KCNC2		NCDN	DLGAP1	TRAPPC3	TTN
			PAPSS2	SMYD2		UBE2E3	AHI1	LMO7	MAF	PEX5L	CDKN2D			COL9A1	CDKL2	ZDHHC23
			GOLGA8B	GABRB1		EFHC1	SNTG1	RHBDD2	GABRB3	ACSL3	BACE1			CNTN3	HOPX	NDRG3
			CDH13	MKL2		GPX1	OLFM3	AGPAT4	CAMK4	RNU5E-8P	DNAJB4			SH3GL2	CPLX2	FAM179B
			ARAP2	MAP3K13		PPP2CA	RYR3	NUAK1	CAMK2A	TC2N	PCDH7			CMC2	AHI1	HNRNPUL2
			ATRNL1	PAPSS2		GSKIP	RNF170	ERBB3	NMU	KLHL5	PABPC1			C14orf37	MZT1	NFXL1
			ZYX	ARHGAP29		LOC100128906	CRTAC1	PFKM	PCSK2	ADGRA1	CPQ			WWP1	STX12	NDUFA12
			SASH1	PDE1C		BEX5	ZADH2	HERC6	EGR1	FOXP1	PPP1R7			KCNMA1	GDA	CUTA
			TSPAN3	EPN2		AKAP11	IQGAP1	TRAK2	NDUFA5	SNCA	ACBD7			MEIS2	NUDT21	DKK3
			TTC9B	CASC4		VDAC1	BAALC	FTH1	ZBTB18	CTSL	GPR22			ITPR2	TESC	LMO7
			UBB	SASH1		GUCY1A2	ARX	POMT1	TBR1	EIF5B	ZFHX4			CXCL14	ENY2	RHBDD2
			CD74	HMGB2		MPP6	CHRM3	SLC27A1	EPB41L2	AKAP7	RAB14			RAPGEF5	MYRIP	AGPAT4
			DSTN	UBB		CD200	RASGRF2	C1orf21	UBE2E2	LOC105373657	TCEAL6			DNER	FKBP1B	TBCA
			SEC14L1	SLC44A5		NME1	ILDR2	AIF1L	IQCA1	KCNIP4-IT1	HTR1F			FAT1	ATP5J2	KIAA1324
			MACF1	CD74		HSP90B1	GDA	RPL37A	MFSD4	VAMP1	TMEM151B			GLRB	RXFP1	PFKM
			NCALD	C6orf141		AP3M2	KCNS3	SPATS2	CCDC85A	KCNT1	TAF7			CDCA7	STX6	NOVA1
			TXN	GABRG3		HSPA8	TESC	MAPK8	CD47	FAM104A	DNAJA4			NDFIP2	NPTN	TRAK2
			DPP6	SEMA6A		GAD2	ADRB1	PCSK1N	NOP58	NTNG1	SLAIN1			PDGFD	FBXO34	AHCYL1
			C14orf132	SEC14L1		RORA	IL11RA	SCN3B	ATP6V0D1	PCP4L1	EIF3I			FAM65B	CX3CL1	FTH1
			CYP4F35P	LOC105370845		GPX4	NETO1	ZNF770	BSG	LOC440040	BTBD1			LIFR	AKAP5	KLHL3
			COL24A1	TTC17		TMEM59	AFF1	RAPH1	IFT57	PPP1R1A	ALDOA			LRRC16A	CALM1	RAD50
			USMG5	INADL		HSD17B4	GNAQ	FAM155A-IT1	SATB1	CNR1	TENM3			LAMP5	ATP6V1F	C1orf21
			COL11A1	GUCY1A3		MAP1LC3B	SLC25A4	TLK2P1	LINCR-0003	ARHGEF7	CCNI			SKIL	B3GALNT1	ADSS
			EFNA5	GSN		BRK1	DYNLL1	ZEB2	SH3GL2	LOC105379106	LIN7A			LHFP	TOMM20	MAPK8
			PCLO	SERPINI1		SCP2	CPLX1	SORBS2	MEIS2	ELMOD1	FIG4			CHGA	RAN	PPP2R2B
			ARF5	PCDH10		MTSS1	THSD7A	C3orf14	RASGRF2-AS1	PPFIBP1	ASNSD1			THEMIS	CAMK2N1	PGBD1
			PARK7	COL24A1		DUSP6	FKBP1B	UBE2K	DNER	RPL36	SULT4A1			TENM2	SEC14L5	SCN3B
			EPHB6	NPNT		MRPL48	AP5M1	AMZ2	GLRB	KIF5C	PART1			RGS4	PSMG1	ZNF770
			B3GALT2	COL11A1		PGK1	NRGN	CUX2	LRP8	CKB	CFL1			KHDRBS2	ETS2	FAM155A-IT1
			DGKG	GRIK4		NDUFA11	CNTNAP3	HTR2A	SYT4	GNG2	COPS5			LRRK2	PKIG	CRELD1
			NAB1	FRAS1		LEMD3	RXFP1	ETV1	NCKAP1	TTLL7	PLEKHM3			HMGN2	CCDC136	TLK2P1
			VSTM2A	PCLO		CACNA1A	MAOB	CCDC85B	NDFIP2	DOCK10	TERF2IP			STRBP	CKAP5	C3orf14
			STX1A	EFNA5		SDHB	C1orf61	PTPN20	DYNC2H1	GRIA3	FBXL5			MBNL2	SNN	SORBS2
			LOC101928416	RNF19A		GABRG2	CTSK	CACNG3	FAM65B	IRS2	C2CD5			LOC105376404	PLAGL1	ZNF510
			NPTX1	HTRA1		MAF	PFKL	APOO	TRIM67	SCRG1	SUSD4			MIAT	EML6	FTO
			MEF2C	EPHB6		NRSN2	AKAP5	MNAT1	LIFR	EPB41	C11orf87			PLXNA4	RASGRP1	AMZ2
			CADPS2	B3GALT2		PNMA2	CALM1	WDR47	ATP6V1G1	VPS13D	USP31			CDC5L	TARBP1	TRIQK
			NDUFS5	CBLN4		NDUFA5	PHKA2	ZBTB20	LHFP	UBE2E3	SSR1			SRM	SLC7A8	CUX2
			RPL10	VSTM2A		ATP6V1C1	CX3CL1	SSBP2	CHGA	CTBP2	NAE1			TMEM14A	SUGP2	HTR2A
			FHL1	MERTK		NHP2L1	PEG3	FRMD4B	THEMIS	PCBD1	ART3			DDAH1	KCNQ3	RUVBL2
			LOC105376596	NPTX1		UBL5	SCG5	FABP3	FAM49B	TPM3	COL5A3			LOC105375415	COX5B	CACNG3
			ITM2A	MEF2C		DGKZ	SYT7	UMAD1	KHDRBS2	CACNA1C	PCDH11Y			OMG	FSTL5	MNAT1
			ACVR1C	POU6F2		PCMT1	IPCEF1	COX2	PHF20L1	MAST4	ZFP36L1			SLC36A1	CALCRL	ASRGL1
			TMA7	CNKSR2		ATP6V0D1	B3GALNT2	CREB5	C16orf52	CYSTM1	LTN1			RALB	KAT2B	WDR47
			CLK4	IPO5		BSG	DPH7	PRPS2	PLCB1	DAAM1	VPS37A			PDZD2	PDS5B	ANAPC11
			RGS12	CADPS2		FLRT3	ND4	GTF3A	TAGLN3	ARHGEF4	CABP1			CPNE4	SLC16A7	ZZZ3
			CD63	ACTN2		PRPF8	CDC42EP3	CNTN5	LRRK2	COL12A1	BTBD3			ADRA1A	SYNDIG1	DNAJC6
			FTL	LRRC49		MCTP1	ADGRV1	FAM124A	TUBA1A	FAM3C	TM9SF2			TM7SF2	PFKFB2	ERI3
			COX7C	MPDZ		DNAJA1	CERCAM	GRIA1	SEZ6L	SLIT2	LINGO2			LOC101929544	EMB	KBTBD3
			FEZF2	RGS12		ARL5A	DPP10	C1orf198	MBNL2	GAPDHP27	HDDC2			SPEF2	HARS	XAF1
			ANKRD11	ITPR1		C14orf2	KCNIP4	MIA3	MIAT	VWA3A	CCT4			ICA1L	KBTBD11	FABP3
			SRCIN1	CLK4		SH3GL2	GSAP	ZDBF2	B3GALTL	RPL17	LMBRD2			SYNJ2	RNF11	NEFH
			GAPDH	PPP1R12A		PRKDC	GABRD	NDUFB3	DDAH1	ALDH3A2	PDP1			CRH	RASD2	ZNF32
			RPL19	SRRM3		RIC3	ATP10D	GRIN2B	CAPZA2	TUSC7	DNAJC12			CNTNAP2	CLIP1	PRPS2
			PTN	SH3GL3		TMBIM4	ANO5	CYFIP2	CRHBP	ANKS1B	EIF4G2			GABRB2	MOCS2	PKI55
			ADAM11	RIMKLB		PJA2	NDUFA6	YWHAB	PDZD2	COPG2IT1	RPL3			SPOCK2	GFOD1	HABP4
			PCDHA@	FTL		DCTN3	COX3	NGEF	CPNE4	ADRBK2	RPS29			NFIB	LYPLA1	GTF3A
			BCL11B	ZNF365		GLRB	ARHGAP12	BMPR2	AHR	HSPA8	EGFEM1P			PAICSP4	ABI2	CNTN5
			TMEM233	GPM6B		DNER	INA	ADGRB3	LOC101929544	MYOM2	SYN1			PRELID2	NARS	SC5D
			LOC100131557	OXGR1		WDR83OS	PSAP	SETBP1	ACTN1	RORA	SACM1L			MTUS2	ZCCHC24	RABL2B
			SNORD115@	EPHA3		KPNA2	DPY19L1	CHN1	SYNJ2	TMEM59	DHRS7			GABRB1	PHACTR1	GRIA1
			FEM1B	DLG2		DDIT3	SEC14L5	SLC30A9	CNTNAP2	MTSS1	TMEM69			MSI2	FAM171A1	ZFR2
			TRAF5	SNX3		MYL12B	PTPRK	SYNM	KIF26B	SEMA3E	LRIG1			MKL2	SOX4	ZDBF2
			CLVS2	MAST3		RANBP6	PRKCE	STAT4	NFIB	ITGB8	SLC1A2			PAPSS2	NMRK1	GRIN2B
			LAMA4	PTN		CCT5	ETS2	NR4A1	STXBP6	CHN2	VCPIP1			NRIP3	ATP5E	CYFIP2
			STXBP5-AS1	CXXC4		ISCU	LOC105371593	SERPINF1	HIGD1A	SESN3	FGF13			ZC2HC1A	SARS	YWHAB
			IGFBP2	LOC100129223		ATP5H	PKIG	KCNC1	SEPW1	PGK1	CDH12			GOLGA8B	SORBS1	NGEF
			RPS25	PHYHIPL		LIFR	PPIA	ATP6V1D	SMYD2	MAP7D1	LINC00643			CDH13	MAP7	RBSN
			NCDN	JAK1		FEZ1	RASGRP1	LOC105374529	MKL2	VAV3	IER3IP1			ARAP2	LGALS8	BMPR2
			FXYD7	SLC23A2		ATP6V1G1	GDPD5	ZRSR2	NRIP3	CEMIP	RUSC1			PDE1C	COPS2	ADGRB3
				PTPN4		DNAJC8	PFKP	RDX	CDH13	CACNA1A	MT1E			UBASH3B	PARP1	SETBP1
				STAC		FAM49B	TBL1XR1	GPCPD1	ARAP2	PLCXD3	PRNP			SASH1	VTA1	B3GAT1
				TRAF5		RGS4	GPM6A	FBXO11	CD74	GABRG2	PSMA5			NAALAD2	CPEB1	CHN1
				MPPED2		TAGLN3	KCNV1	ABHD14A	AUTS2	ICA1L	SESTD1			TTC9B	MORF4L1	SLC30A9
				LOC105377864		TUBA1A	SLC7A8	EPHA7	SEMA6A	PCSK2	BCAT1			SLC44A5	SPCS1	SYNM
				NDRG3		TCEAL1	EPHA4	TJAP1	LOC100505797	RPL5	PDCD6IP			CD74	PSME4	STAT4
				PCMTD1		DYNC1LI2	CA11	SYT13	DLGAP1-AS5	PRLR	RNF34			SEMA6A	CAP2	RMDN3
						GMFB	SLC24A4	HTATSF1	TXN	TOMM7	WDR7			LOC100505797	PXDN	ACSL4
						TBCB	NDUFB8	KIF3A	DPP6	DGKH	PDE8B			CACNA2D1	SYNE1	KCNQ1OT1
						MIAT	PAWR	ENTPD3	GUCY1A3	TBR1	SEMA4F			MTMR6	ERICH3	NR4A1
						GNG3	FSTL5	PPP1R14A	C14orf132	LOC105374057	CDKL5			IL6ST	SLC35F3	CENPV
						TMEM14A	RPS27A	LINC00657	PPP1R21	RTN4RL2	DPY19L2P1			NCALD	KALRN	KCNC1
						REEP5	CACNB3	LOC101927032	BLM	DGKZ	MTSS1L			DPP6	MAPK10	ATP6V1D
						CAPZA2	SYT6	MRPL35	YWHAQ	CTNNA2	SLC20A1			GSN	DNM1	LOC101928961
						OMG	MYO6	ATP5G3	TACC1	COMMD7	KLHL28			CPNE7	UBA5	ADGRG1
						DDAH1	PTPRS	SKP1	FRAS1	ATP6V0D1	DIO2			PPP1R21	NEUROD6	ANK2
						NLGN4X	GPR26	KCNC2	PTBP3	KLHL32	SMEK2			TACC1	CISD1	EPHA7
						CPNE4	MROH1	CDKN2D	PCLO	MCTP1	SDAD1			COL24A1	SHFM1	DYNC1I2
						DNAJB14	LOC105369345	PCDH7	SLC22A17	SPHKAP	PSMB7			SLC22A17	BNIP3	SYT13
						SDHD	PDE4D	CPQ	TRIM2	LINCR-0003	KLHL11			TRIM2	C11orf31	ENTPD3
						EFR3A	FAM213A	RPL24	PARK7	DYSF	CPNE9			RNF19A	ND1	KIF3A
						CLDND1	EMB	GPR22	EPHB6	SATB1	PSMA1			DYNC1I1	RCAN2	RDH11
						CNTNAP2	KIFAP3	ZFHX4	B3GALT2	CADM1	CCNC			B3GALT2	CCT7	LINC00657
						UFC1	IMMT	TCEAL6	RPS6KA3	C14orf37	ST8SIA4			CBLN4	ARF4	HTATSF1
						ATP5B	SLC4A8	HTR1F	CBLN4	CENPT	TULP4			NAB1	SNCA	LOC101927032
						QDPR	REV3L	TMEM151B	NAB1	LOC105377087	LOC102723392			PPP2R2C	GSK3B	SNX9
						HIGD1A	TUBB4A	MAL	LGI4	GALNT14	JAZF1			MGAT4A	HIP1R	NALCN
						SLC38A2	LMF1	TENM1	PCDH15	PPP1R12B	NXPE3			STX1A	PIP5K1C	SKP1
						IGL	PDE1A	TMEM160	SNAP25	MEIS2	CLCN4			SNAP25	ZDHHC17	RAB22A
						SMYD2	PRKACB	SLAIN1	NPTX1	RPS7	ZYG11B			NPTX1	C5orf30	SEC23A
						GABRB1	FAM84A	ALDOA	CADPS2	ITPR2	C3orf58			CADPS2	KSR2	DTX3
						BEX2	PTK2B	SLC12A2	POU6F2	RBM25	IL1RAP			CNKSR2	BCAP31	TSNAX
						RGS2	ACER3	TRB	CNKSR2	STS	RPS20			POU6F2	RNF8	ARMCX4
						ATP5A1	SIRPA	CCNI	IPO5	RAPGEF5	KCNT2			SPTSSB	FRMD4A	KCNC2
						LSM10	RAB3C	ENPP7P1	LRRN3	ENPP7P8	SIPA1L1			ITM2A	KIF5C	CDKN2D
						CRBN	VDAC3	LIN7A	ACTN2	DNER	LAMP2			ACVR1C	TSPAN5	DNAJB4
						OTUB1	KIAA1841	NAT8L	SST	SYT4	GRM7			RGS12	R3HDM1	BACE1
						GLUL	MAL2	ASNSD1	ITM2A	GLRB	RASAL2			ITPR1	SEMA7A	PCDH7
						SH3BGRL3	DTNA	SULT4A1	ZNF124	RPL38	TVP23CP2			SERINC1	ENPP5	CDH6
						ATP6AP1	HSPE1	LOC105374778	KCNJ2	KIAA1467	CANX			PNOC	UBE2E3	SOX5
						PTPRE	BHLHE22	PART1	ACVR1C	RPL4	SYT1			KAZN	KCTD1	PTOV1
						CDH13	AGPAT9	C1orf216	CLK4	RPLP1	TSC22D3			R3HDM2	ANKRD26	GPR22
						CASC4	MAATS1	CTSA	TMTC1	PASK	FAM65A			DLG1	DYNLRB1	TCEAL6
						OXCT1	LGI2	SPRYD3	PNOC	LAMP5	PCDH11X			SH3GL3	CYB561	HTR1F
						TSPAN3	MTG1	SH3TC2	R3HDM2	ATP6V1G1	CALM2			PDGFRB	TPM3	TMEM151B
						WAC	CYCS	TF	DLG1	LHFP	RHOJ			PGAP1	RIMKLA	TENM1
						DSTN	TSHZ1	TERF2IP	BNIP3L	2021-09-04	AP2M1			ZNF365	CMTM4	C2orf72
						DYNLT3	NEAT1	ZNF292	ZNF365	THEMIS	TMEM237			SARAF	DAAM1	TMEM160
						CD74	ACSL6	RGMB	GPM6B	CHGA	LOC100132813			GPM6B	LOC100128906	ALDOA
						COX4I1	CAPRIN2	SUSD4	OXR1	QPCT	HACE1			OXR1	FAM3C	NELFE
						OLA1	WDR12	C2CD5	PTK2	TENM2	THOC7			ARHGEF3	GPRASP1	SLC12A2
						MMADHC	ITM2C	NPAT	EPHA3	RGS4	MRS2			SCN2B	TSPYL5	CCNI
						SNRPB2	NR2C1	ANKRD29	SNX3	PLCB1	C14orf1			PTK2	LOC100506674	LIN7A
						IL6ST	LYPLA1	NEK3	MAST3	ABCG1	FAM69A			IGSF11	MAP1LC3B	NAT8L
						TIMM17A	DENND1B	BCAS1	DGKD	LOC105376404	ATP13A4			HMGN1	HERC3	ASNSD1
						HAX1	LOC101929185	C11orf87	TMEM91	LUC7L	TCERG1			DGKD	SEMA3E	GAS2
						PNMAL1	GAD1	THUMPD2	THYN1	MIAT	ZFYVE16			MAST3	S100B	SULT4A1
						SERPINI1	EXOC6	GARS	PCDHA@	TOX	SPATS2L			PRICKLE1	SVIP	CFL1
						JKAMP	LOC105371352	ART3	LSAMP	OMG	UBE2W			BCL11B	PCSK2	USP49
						ASAH1	PPP1R9A	PCDH11Y	EID1	REEP5	NEFM			LSAMP	EGR1	CTSA
						ISCA1	NARS	MOK	SAMD8	DDAH1	BLCAP			PHYHIPL	ZBTB18	BTF3
						ARF5	FAM78B	STXBP5	MIR100HG	AKR1C2	TOMM70A			KLF12	NHP2L1	PIN1
						TRIM2	PIP5K1B	CABP1	PHYHIPL	CRABP1	AASS			CPE	DGKZ	TERF2IP
						HTRA1	WASF1	NPEPPS	PPARGC1A	ADRA1A	CCK			ADARB2	PCMT1	SRGAP2
						B3GALT2	ID2	TMEM144	ENO2	SPEF2	NOP10			LOC283683	IQCA1	CPNE3
						TSN	PHACTR1	STX1B	ARNT2	ACTN1	FBXL16			ENO2	ATP6V0D1	FBXL5
						COPS3	MAP2	SRP9	SNORD115@	RPL26	AZI2			ARNT2	NAA20	SUSD4
						VSTM2A	FAM171A1	LINGO2	VGF	EFR3A	TMEM178A			FREM1	DNAJA1	ANKRD29
						CASD1	FAM96A	TM9SF2	TRAF5	SYNJ2	GAP43			SNORD115@	C14orf2	C11orf87
						WRB	FAM184B	INF2	CHD5	CNTNAP2	DGUOK			PTPN14	G3BP2	USP31
						ENO1	GRM1	HDDC2	SH3PXD2A	RPL18	ASXL3			MPPED2	PPP1R12B	NAE1
						SNAP25	KLHDC2	LMBRD2	ZDHHC23	GNAO1	TMX4			ZDHHC23	LOC400706	GARS
						SSB	C16orf45	PDP1	LAMA4	SPTBN5	GPHN			LAMA4	MYL12B	SMIM19
						GSTO1	AKR1B1	RPL3	ZMAT3	GABRB2	MCF2			NDRG3	FLOT1	ART3
						SMARCA2	RGS5	ADGRB2	MAP2K1	ATP5B	PHAX			STXBP5-AS1	LRRC16A	NAV1
						CETN2	LRPAP1	ARHGAP44	NKTR	RAP1GAP2	YPEL5			APLP2	FEZ1	PCDH11Y
						ITM2A	MAGI1	EGFEM1P	APLP2	MYEOV2	MRPL22			TMEM74B	ATP5J	GOLIM4
						MRFAP1	ZNF441	MOB1B	FXYD7	SPOCK2	TSC22D1				CALN1	MOK
						ATP5L	SARS	SYN1	CGGBP1	NFIB	ARPP19				TENM2	STXBP5
						SERINC1	MOBP	SACM1L		RPL7	TRPM2				TAGLN3	ZFP36L1
						SRRM3	GHITM	MID1IP1		SLC38A2	PTTG1				BCAN	CABP1
						COA1	ABLIM1	LUZP1		CNTN6	FIBP				MBNL2	BTBD3
						BNIP3L	GABRA2	SLC1A2		UNC13A	BRIX1				GNG3	RHBDL3
						FTL	TCTEX1D1	TSPYL4		EIF4B	SEC11C				TMEM14A	STX1B
						ACOT7	PEBP1	FGF13		PRELID2	TROVE2				REEP5	SRP9
						RAB1A	HRH2	NKX6-2		LOC100421670	HDAC2				ZBTB38	LINGO2
						SARAF	ARHGAP20	CDH12		RPL36A	IGSF21				CPNE4	HSPA4
						UBE2N	CPNE5	LINC00643		SMYD2	EPT1				SYNJ2	INF2
						TOMM5	EEF1A1	TIMP2		MSI2	NAPG				GABRB2	HDDC2
						GAPDH	LGALS8	VEGFA		PAPSS2	SLC6A1				ATP5B	LMBRD2
						SNX3	PHC3	IER3IP1		LOC100420743	PAQR3				KCNB1	PDP1
						SLC25A5	ZNF667-AS1	RUSC1		NRIP3	PRODH				VSTM2A-OT1	DNAJC12
						LSAMP	VWC2L	TUBB3		ARHGAP29	PAX6				MTUS2	SNX4
						EID1	SRSF7	ADCYAP1R1		SH3BGRL3	RSPO2				SMYD2	EIF4G2
						PHYHIPL	SCG2	SOX2-OT		ARAP2	EIF3K				MAP3K13	ADGRB2
						JAK1	PLCE1	COX6C		PDE1C	HGSNAT				EBNA1BP2	ARHGAP44
						SAMD8	SERPINE2	FAM216A		FAM135B	BCL6				TTC9B	SYN1
						DNAJC19	HIVEP2	PDE8B		EXPH5	MRPS35				PRR14L	HLA-B
						SRSF11	CSGALNACT1	SEMA4F		ADARB1	TUBB				SEC14L1	PCYOX1
						MPV17	FGFR1OP2	RPL21		TTC9B	SERP2				SLC25A44	SLC1A2
						KLF12	RPP25	CDKL5		DSTN	ITFG1				TIMM17A	TSPYL4
						CPE	IPW	BMS1		HSPA4L	EIF1B				PNMAL1	FGF13
						NMNAT2	SLC38A1	WDFY2		SEMA6A	RAB3GAP2				PARK7	CDH12
						COA3	SCN2A	DPY19L2P1		LOC730101	FAM127A				PCDH15	COG2
						ENO2	PSRC1	PFDN5		STXBP3	PPM1K				MEF2C	IER3IP1
						RHEB	HPS4	ARHGEF37		SEC14L1	DNAJB6				SPTSSB	RUSC1
						RSL24D1	PNN	KLHL28		NPIPA1	SNAP91				PSMA7	PRNP
						ARNT2	MRAP2	CPNE9		NCALD	TPT1				CABIN1	TUBB3
						PDIA3	SDR16C5	PSMA1		IL6ST	CCDC92				ACVR1C	SESTD1
						SNORD115@	FMNL2	CCNC		LOC101926953	PHLDB2				SERINC1	ADCYAP1R1
						CHD5	DOCK4	ST8SIA4		TXN	BBS1				SRRM3	DIP2C
						ANAPC13	ADAMTS17	LOC102723392		DPP6	EIF1AX				DLG1	NFAT5
						FAIM2	PXDN	GOLGA7B		GUCY1A3	EHD3				OXR1	RNF34
						NDRG3	HSPB3	ZYG11B		C14orf132	IFITM3				SRCIN1	FAM216A
						NOLC1	LMBR1	SPON1		TACC1	ARHGAP35				GAPDH	ZFYVE28
						NKTR	CACNA1E	IL1RAP		FRAS1	VAMP2				MRPL34	PDE8B
						APLP2	SLC35F3	RPS20		SOST	ARF1				GPD1L	WDR7
						CGGBP1	KALRN	KCNT2		COL24A1	PTGES3				JAK1	CDKL5
						PITPNB	AFAP1	SIPA1L1		COL11A1	AFTPH				NEU4	ABCF3
							UQCRC1	LAMP2		LRRTM2	MOAP1				RPS24	DPY19L2P1
							PRSS52P	WSB1		PTBP3	PPP2CB				PPARGC1A	IMPAD1
							KCNJ3	SCG3		PCLO	PDK3				SEC61G	SBDS
							DNM1	NAGPA		NAP1L5	ZC3H15				RSL24D1	SMEK2
							TPD52L1	GRM7		HTRA1	MRPL42				VGF	SDAD1
							ROBO2	GPR161		FBXW8	KCNAB1				SGK494	PSMB7
							C6orf136	RASAL2		PBX3	NYAP2				ANKMY2	FAM193A
							DPY19L2	NEBL		DGCR5	FRMD5				ATP5O	KLHL11
							NEUROD6	SYT1		ELK3	CELF4				NCDN	CPNE9
							PAK1	FAM65A		RPS21	RPS19BP1				POLB	APBB2
							KHDRBS3	PCDH11X		POSTN	NDNL2				MYH9	METAP2
							HUNK	PIEZO2		NPTX1	ATP6AP2				PTPRT	CCNC
							MTFR1L	CALM2		MTHFD2L	METTL10				FSIP1	PSMD8
							FAM49A	CHCHD2		LRRN3	TMEM33				2021-09-11	LOC102723392
							LAPTM4B	ANXA6		STK38L	BLOC1S2				LMO4	CTTN
							PDHA1	BICD1		RPL10	ACTR3				ATMIN	CYBA
							ARPC2	LOC100132813		HECA	KCNH1				LOC100505715	GOLGA7B
							PGM2L1	MRS2		RPS15A	COX7A2				UNC13B	ZYG11B
							VWC2	TCERG1		ITM2A	LEO1				BAG1	CLCN4
							SCN8A	MTERF2		SLCO3A1	RALYL				HS3ST1	KCNT2
							TBC1D1	ZFYVE16		KCNJ2	GLCCI1				BRWD1	SIPA1L1
							HCN1	ABAT		PDLIM5	IPO7				GLRX2	SCG3
							SLC39A10	UBE2W		CRYZL1	GRIA4				SCN1B	GRM7
							DNAJC21	NEFM		RGS12	USP28				RAB31	COX16
							C18orf42	BLCAP		KCNA6	TOP2B				DHCR24	ZFHX2
							SLC8A2	TOMM70A		SERINC1	PALM2				ATP10B	NEBL
							TBC1D4	AASS		CD63	TBK1				NUFIP2	SYT1
							ATP5G1	MTUS1		SH3GL3	ACACB				SULF2	ASTN2
							PHYHIP	CCK		AP1G2	CDS2				NUDC	PCDH11X
							PITPNC1	DAPK1		MAGI2	TEX2				CMPK1	CALM2
							MAP7D2	GLDN		VILL	INPP4A				MADD	CHCHD2
							ALDOC	FBXL16		OXR1	KITLG				ABRACL	AP2M1
							ND1	RAC1		SCN2B	TRHDE				PDIA2	ANXA6
							SLC4A3	TMEM178A		DLG2	ATP1A1				GOLGA4	BICD1
							COL6A1	GAP43		ATP8B1	ME3				CISD2	LOC100132813
							COL16A1	CAMKK2		EPHA3	HNRNPLL				SLC8A1	THOC7
							GRIA2	SLC25A13		GAPDH	LCMT1				SRP14	C14orf1
							TM6SF1	TMX4		SLC25A5	TRHDE-AS1				SLC6A15	FAM69A
							NELL1	GPHN		MAST3	TRMT112				SYNJ1	TCERG1
							LOC105372129	MCF2		RPL19	ARL4C				UBC	ZFYVE16
							DGKE	PHAX		TAF1D	GLCE				SUMO3	ABAT
							TNFAIP2	YPEL5		CXXC4	GABBR2				UQCR10	NEFM
							SLC15A2	TSC22D1		JAKMIP1	TM2D3				SATB2	BLCAP
							TUBA1B	SHROOM4		LSAMP	SEZ6L2				PFDN1	TOMM70A
							KLHL5	AMOTL2		PCDHA@	HOPX				HOOK2	CCK
							IDH3A	ARPP19		KLF12	CPLX2				FAM19A2	DAPK1
							FOXP1	TRPM2		RPL23	SNTG1				TPD52	FBXL16
							PRKAA2	PTTG1		FAP	AHI1				DCAF6	AZI2
							ACSBG2	FIBP		RPS24	GNAI1				LOC728392	TMEM178A
							SNCA	SEMA5B		JAK1	MZT1				UBE2V2	GAP43
							ANKRD20A5P	LOC102723521		PPARGC1A	STX12				LANCL1	CAMKK2
							PLK2	SHOC2		SKAP2	GDA				C7orf73	ASXL3
							ADD3	C10orf35		PHYHIPL	TESC				LOC105373224	TMX4
							CTSL	UTRN		CPE	MYRIP				KRAS	GPHN
							KCNH8	CAB39L		ARNT2	FKBP1B				MAPK6	HECTD1
							CYTB	NCK2		SNORD115@	METTL9				RAB6B	MCF2
							MSMO1	MAGEF1		FEM1B	RXFP1				RMND5A	YPEL5
							CALU	AZIN1		PTPN14	NPTN				MMD	TSC22D1
							KCNJ9	PAQR3		CHD5	FBXO34				MIR124-2HG	LARP6
							ALDH5A1	APC		MPPED2	AKAP5				RASGRF1	ARPP19
							KCNIP4-IT1	CCDC186		ZDHHC23	CALM1				PAM	FIBP
							VAMP1	FBXO3		LAMA4	NCAN				ABCA7	SEMA5B
							NLK	RSPO2		FAIM2	MEAF6				ANKS6	SEC11C
							DDX26B	TUBB		MAP2K1	AP1AR				CAMK2B	C10orf35
							NTNG1	SERP2		STXBP5-AS1	TOMM20				RHOBTB2	EPT1
							PCP4L1	BHLHE40		RPL37	ITGA7				YPEL3	NAPG
							LRRC39	KCNIP1		NKTR	VMP1				RPL27	APC
							PCDH17	SOD1		RPS25	HDHD2				ANKRD33B	PPP1R16B
							BTBD11	ITFG1		RPL22	CRIPT				SLIRP	CCDC186
							NGRN	ARSDP1			HSBP1				EDF1	EFR3B
							LOC105379106	EIF1B			UFSP2				ADGRL2	BTRC
							SYTL2	CDK18			DCK				PPM1L	FBXO3
							SPTBN1	PPM1K			LTA4H				LYNX1	RSPO2
							PHKA1	RPS18			RAN				DIRAS2	OSBP2
							CES4A	DSEL			CAMK2N1				ATP6V1G2	PMM1
							RHOBTB1	PPP1CB			SEC14L5				PPP3CA	TUBB
							PPFIBP1	SPARCL1			ETS2				AAK1	SERP2
							ACTB	SNAP91			CCDC136				CAPNS1	SOD1
							GAS7	TPT1			SNN				FAM199X	ITFG1
							ARPP21	PHLDB2			PLAGL1				ATP6V0C	EIF1B
							GNG2	EIF1AX			EML6				RAB3A	FAM127A
							RND3	EHD3			RASGRP1				L1CAM	PPP1CB
							TSPAN5	VAMP2			TARBP1				PRKAR2B	SPARCL1
							R3HDM1	AFTPH			NCKAP5				HECW1	SNAP91
							SS18L1	MOAP1			STOX2				GLS2	PHLDB2
							SV2B	PPP2CB			MARS				STXBP5L	PTPRF
							ANO4	PDK3			ITGB4				COX7A1	BBS1
							STMN1	CHD9			FGFR1OP				KIAA1598	EHD3
							ASNS	TFRC			TMEM60				WNK2	YLPM1
							VPS13D	ZC3H15			KCNQ3				SLC25A12	VAMP2
							UBE2E3	SLC13A3			FSTL5				C15orf61	CLASP1
							KCTD1	NYAP2			DLG3				NDUFS2	MOAP1
							ANKRD26	CELF4			SSR2				TSPYL2	PPP2CB
							DYNLRB1	NOL4			PDS5B				RAB11FIP4	SPAG16
							N4BP2L1	GOLGB1			SLC16A7				MAN2A1	VTI1B
							TMEM261	ATP6AP2			SYNDIG1				SFPQ	ZNF692
							INPP5J	REEP2			GPR26				FAM198B	ZC3H15
							CHD3	BLOC1S2			EMB				KIAA1107	NFIX
							CYP2U1	CHADL			RPGRIP1L				ZNF667	RHBDF2
							DAAM1	COX7A2			HARS				NPAS2	CXXC5
							BIVM	LEO1			SHISA7				NUDT15	NHP2
							BEX5	RALYL			RNF11				STXBP1	NYAP2
							RBFOX3	GLCCI1			TMEM70				DLD	CELF4
							SLIT2	RPS17			AGT				KCNK1	NOL4
							GPRASP1	RGS6			LEPROTL1				GSDMB	ATP6AP2
							UNC80	RNF145			PRUNE2				KCNIP2	REEP2
							MPP6	GRIA4			HAT1				FBXO44	KCNH1
							KCND2	MYO1B			UQCRFS1				NCEH1	COX7A2
							ADRBK2	RFTN1			WDR12				ST8SIA3	FYTTD1
							HIST1H4C	GRM3			LYPLA1				ADK	RALYL
							NPPC	TUBA4A			FAM98B				CFAP221	GLCCI1
							DLX6-AS1	CDS2			EXOC6				SUMO2	ANKIB1
							GAD2	PHLPP1			NARS				PAIP2	ZNF146
							FNBP4	INPP4A			FAR1				PFN2	RGS6
							TSPYL1	CMYA5			NMRK1				PPM1E	IPO7
							CKMT1B	FOXP2			NME7				DCTD	HCFC2
							MTSS1	KITLG			SARS				PIK3R1	GRIA4
							ZNF493	TRHDE			CLTA				2021-09-07	TOP2B
							BRK1	ATP1A1			CPNE5				TOLLIP	PALM2
							SEMA3E	B2M			MAP7				STMN4	GRM3
							HERC3	CCDC64			LGALS8				TSR2	TUBA4A
							DUSP6	ME3			PHC3				SYP	CDS2
							KCNMB2	TRHDE-AS1			EXOC5				CCSER1	TEX2
							CIART	TRMT112			BCAP29				MAP1A	RAB24
							BZRAP1	RASSF2			SLC25A18				HS3ST4	CMYA5
							CHN2	MYCBP2			COPS2				LRRC8B	TRHDE
							MAP7D1	ARL4C			MIB1				BCL11A	ATP1A1
							NEK1	GABBR2			RAB3GAP1				GNB5	B2M
							SLC25A16	SEZ6L2			FGFR1OP2				MIS18BP1	CCDC64
							ITGB8	CDKL2			IPW				LY6E	ME3
							LINGO1	CHD7			RPS6KA6				UVRAG	GDI1
							LRRFIP1P1	SEMA4B			VTA1				ZBTB41	MED23
							PLCXD3	HOPX			TMX3				UCHL1	LCMT1
							ZNF655	CPLX2			TMEM35				ATP5I	TRHDE-AS1
							MAF	SNTG1			NME5				RPS14	ARL4C
							GABRB3	AHI1			MORF4L1				UBE2QL1	GABBR2
							CREG1	PSMC3			SPCS1				USP11	FLNB
							CAMK2A	BAALC			CAP2				RPL34	SEZ6L2
							CAMK4	PIGZ			PXDN				LGI3	PLXNC1
							SVIP	MZT1			SYNE1				BRAF	GLRX5
							PCSK2	GDA			MTMR9				EPB41L1	CDKL2
							CAPS2	TESC			ERICH3				SMOC1	SYCP2
							EGR1	MYRIP			CAMTA1				LIMCH1	MED13
							ZBTB18	ADRB1			GPATCH11				BEND6	HOPX
							CCDC112	GDAP1L1			KALRN				RPL32	GPR34
							ETV5	FKBP1B			SLC35F3				UNC5D	CPLX2
							CALD1	ATP5J2			DTWD1				PTPN3	AHI1
							FZD3	METTL9			PXYLP1				PKNOX2	SNTG1
							TBR1	LOC105369306			MAPK10				ATP1B1	GNAI1
							DGKH	RXFP1			DNM1				COX7A2L	BAALC
							EPB41L2	NPTN			SYT14				JMY	PIGZ
							CTNNA2	FBXO34			NEUROD6				SOX6	MZT1
							LOC101927359	CX3CL1			KHDRBS3				RTF1	GDA
							MFSD4	AKAP5			NCBP2-AS2				ZNF204P	GFM1
							IQCA1	CALM1			CISD1				EGR3	PSD3
							CD47	ATP6V1F			HSPA13				SEMA6D	MYRIP
							NOP58	NCAN			NFATC4				SV2A	P2RY12
							FLRT3	NINJ2			BNIP3				BANF1	NT5C3A
							GRAMD1C	XPR1			SHFM1				BDP1	GDAP1L1
							SATB1	B3GALNT1			C11orf31				LDHA	UBE3C
							SPHKAP	TOMM20			RCAN2				PRDM8	ATP5J2
							LINCR-0003	PRKAG2-AS1			ERP44				ANXA11	SPTBN4
							CCDC91	RAN			GRIA2				SYBU	RXFP1
							CREBZF	GAB1			HSPA9				KLF13	NPTN
							ZC3H8	PSMG1			CCT7				NCR3LG1	CX3CL1
							TUBGCP5	ETS2			ARF4				RAB3IP	AKAP5
							MEIS2	PKIG			SNCA				LDHB	CALM1
							GAS5	CCDC136			ANKRD20A5P				TRPM3	ATP6V1F
							DNER	CKAP5			UBQLN2				ENOPH1	SHC2
							SYT4	TXNIP			GSK3B				GABRA5	NCAN
							LRP8	TMCO1			HIP1R				NMT2	XPR1
							MPC1	SNN			NLK				ZFYVE21	B3GALNT1
							MAP4K4	RHOU			ZDHHC17				DNAJC5	TOMM20
							PHTF1	PLAGL1			SELENBP1				SORL1	CRIPT
							DDIT3	EML6			PTPN11				CORO6	ZNF710
							NDFIP2	RASGRP1			C5orf30				MTCH1	PRPF3
							RPL38	TARBP1			PCP4L1				ATP5F1	RAN
							RANBP6	NCKAP5			KSR2				NDUFAF4	CAMK2N1
							LOC101929680	NDEL1			BCAP31				FDX1L	SEC14L5
							ISCU	SLC7A8			CNR1				ZFYVE9	PKIG
							LRRC16A	MARS			EXOSC9				CHCHD7	CKAP5
							KIAA0226	MRPL27			ATCAY				AHSA1	HACD3
							ANKRD18A	SUGP2			KIF5C				DLGAP2	HLA-DPA1
							LHFP	KCNQ3			GNG2				UNC5C	PLAGL1
							2021-09-04	COX5B			R3HDM1				ND2	EML6
							CALN1	FSTL5			GRIA3				ZNF330	NAMPT
							CHGA	DLG3			ANO4				UQCRH	RASGRP1
							THEMIS	TP53TG5			ENPP5				RTN1	TARBP1
							CCDC144A	PDS5B			RPL30				DTNB	STOX2
							QPCT	SLC16A7			UBE2E3				NTM	SUGP2
							HPCAL4	GPR26			KCTD1				UBE2B	FSTL5
							MYLK	EMB			RNF213				PREPL	SUN1
							RGS4	ASPHD2			LPPR4				GTF2A1	DLG3
							KLC4	RPGRIP1L			DYNLRB1				TRANK1	PDS5B
							PLCB1	HARS			CYB561				RPL31	SLC16A7
							LRRK2	KBTBD11			TPM3				CCDC57	CRELD2
							MANBA	RNF11			ZNF189				RPL15	LINC00342
							PHF20L1	PTPN18			LOC100128906				HLF	AFF4
							TUBA1A	ANKRD44			FAM3C				UBR3	KBTBD11
							TAGLN3	PRUNE2			RBMX				CWC25	HARS
							CLEC2L	REV3L			GPRASP1				HSPH1	RPGRIP1L
							SEZ6L	SEL1L3			GUCY1A2				KCNQ5	SHISA7
							C19orf43	GFPT2			OSBPL8				PI4KA	RNF11
							LPIN1	RASD2			JTB				ATP6V1H	TMEM70
							GMFB	TMEM106C			CDO1				CLTC	THUMPD3
							LOC105376404	CLIP1			LOC100506674				BRINP2	PRUNE2
							MBNL2	MOCS2			NOTCH1				TTC39C	REV3L
							PLXNA4	CNBP			MAP1LC3B				NDN	SEL1L3
							B3GALTL	ACSL6			HERC3				APOD	GFPT2
							DSCAM	GFOD1			SEMA3E				RPH3A	RASD2
							LRRC7	ZKSCAN1			S100B				OSBPL3	TMEM106C
							YTHDC2	FAM222A			MRPL48				EPHA5	CLIP1
							DDAH1	SMARCA1			ZNF519				AK5	ACSL6
							CRHBP	WDR12			CREG1				VWA5B2	GFOD1
							CPNE4	DENND1B			MT1F				ATP2B2	ABI2
							SUPT3H	EXOC6			PCSK2				PCSK1	NARS
							LOC101929544	ABI2			CEP57				ATG5	RAB7A
							SPEF2	GPR37			RCN2				CKMT1A	FAR1
							ACTN1	NARS			NHP2L1				RIMS2	PHACTR1
							SYNJ2	PAQR4			CCND2				BASP1	LRPAP1
							CNTNAP2	ID2			FGFR3				MAP6	FAM171A1
							CRH	ZCCHC24			PCMT1				PLLP	ERO1LB
							NAA16	ATP5E			ATP6V0D1				CDK14	PALM
							GABRB2	SARS			NAA20				GOT1	CPT1C
							GNAO1	LOC105369201			FLRT3				ARFGEF2	CPEB4
							ATP5B	CPNE5			DNAJA1				ADCY2	SARS
							ATR	SEMA3C			KANSL2				MRFAP1L1	LRP1B
							WWC2	SORBS1			C14orf2				LOC102724069	PPA1
							PEX3	MAP7			G3BP2				RBX1	SORBS1
							NFIB	LGALS8			RPS7				AACS	MAP7
							STXBP6	BCAP29			NISCH				CCDC50	BCAP29
							KCNB1	CDKN1C			WDR26				SRA1	NSA2
							VSTM2A-OT1	COPS2			GALNT1				ATP5C1	TRIM44
							RPL7	TRIM44			LOC645321				NETO1	PTPRA
							SEPW1	IPW			LOC400706				AP5M1	IPW
							SMYD2	RPS6KA6			MYL12B				COPS8	RPS6KA6
							MSI2	TMX3			ANKRD18A				DZIP3	BHLHE41
							BEX2	CCDC144B			FEZ1				CHML	CPEB1
							GGA2	TMEM35			MYO10				SMIM13	TMEM35
							MKL2	NME5			UBE2D3				COL9A3	NME5
							CRBN	MORF4L1			TENM2				SCD5	MORF4L1
							ATP5A1	EVI2A			FAM177A1				CREBRF	PSME4
							NARF	CAP2			TAGLN3				SYT7	CAP2
							PAPSS2	PXDN			BCAN				RPL14	PXDN
							NRIP3	SYNE1			SEZ6L				RNF165	SYNE1
							GOLGA8B	ERICH3			ZNF207				RTN4	MTMR9
							PTPRE	PREX1			MBNL2				CCDC47	ERICH3
							ARAP2	CAMTA1			GNG3				ROGDI	CAMTA1
							HSPD1	KALRN			TMEM14A				UIMC1	SLC35F3
							ATRNL1	SLC35F3			MED6				KCNA1	KALRN
							FAM135B	PXYLP1			REEP5				PPIA	PXYLP1
							PDE1C	LOC105372217			ETNPPL				ACYP2	FAHD2B
							EPN2	MAPK10			CPNE4				HIVEP3	LMLN
							WSB2	DNM1			SF3B5				PSMC6	MAPK10
							MRPS22	DNAJA2			SYNJ2				TMEM38A	DNM1
							MSRA	NEUROD6			GABRB2				MAP4K3	SYT14
							ADARB1	KHDRBS3			ATP5B				CA11	DNAJA2
							TTC9B	XRCC5			IKZF5				ARPC1A	NEUROD6
							OSBPL6	CISD1			USP32P1				CD99L2	PGRMC2
							HSPA4L	HSPA13			KCNB1				NCKIPSD	CISD1
							SLC44A5	BNIP3			RFX4				ARPC5L	HSPA13
							EED	ZDHHC9			VSTM2A-OT1				LZTFL1	BNIP3
							FAM20C	TBC1D4			MTUS2				DDR1	FAM188A
							ACADSB	TMEM151A			SMYD2				SH3BGRL	RCAN2
							CLIP4	AATK			PYGM				PRMT8	RNF20
							CGN	C11orf31			FSD1L				CYTH3	GRIA2
							CACNA2D1	ND1			HES1				OSBPL1A	HSPA9
							DLGAP1-AS5	RCAN2			C2orf82				PLCL1	CDH2
							MTMR6	GRIA2			PDE1C				ATP6V1A	ARF4
							AFF2	HSPA9			ORC5				LMF1	CD53
							TXN	CDH2			NAALAD2				CORO2B	NRXN2
							GSN	TRIM59			TSPAN3				ADAM23	MLLT3
							C14orf132	CCDC30			MSRA				RAB3C	SNCA
							SERPINI1	SNCA			TTC9B				CYCS	ANKRD20A5P
							TRIP11	ANKRD20A5P			SLC44A5				BCLAF1	TMEM9
							BLM	NT5C3B			ACADSB				GABRA1	GSK3B
							YWHAQ	GSK3B			CACNA2D1				INPP5F	HIP1R
							TACC1	LLGL2			TIMM17A				MPPED1	NLK
							FRAS1	ANKRD42			PNMAL1				NAPA	CLDN12
							COL24A1	HIP1R			JKAMP				JAKMIP2	C5orf30
							ZMYM5	CLDN12			PRPF40A				FNIP2	PTPN11
							PWP1	CLIC4			RBBP7				LRRC4C	KSR2
							PCLO	PCP4L1			SLC22A17				VCL	HLA-E
							YWHAE	KSR2			PARK7				GHITM	TSC1
							R3HDM2	BCAP31			NIPA2				HRH2	CNR1
							PAPOLA	FRMD4A			MAST1				TBRG1	PRCP
							TCAIM	LOC101928762			NAB1				ZNF667-AS1	SPTBN1
							B3GALT2	CNR1			NFASC				KLHDC3	NDUFA9
							EPHB6	PRCD			MGAT4A				PLCL2	KIF5C
							TMEM257	NDUFA9			CASD1				SERPINE2	MLLT4
							ASCC3	ATCAY			DOCK1				CST3	TSPAN5
							NAB1	KIF5C			MEF2C				GCC2	DCBLD2
							PPP2R2C	GNG2			TAX1BP1				MRAP2	R3HDM1
							DZIP1	CPM			FHL1				POLR2K	GRIA3
							VSTM2A	R3HDM1			SPTSSB				LINC00632	ENPP5
							POSTN	GRIA3			ACVR1C				RAB15	UBE2E3
							STX1A	ENPP5			NOTCH2				SGTB	CCDC146
							LGI4	SPATA13			CLK4				CAST	KCTD1
							METTL22	KNOP1			SERINC1				FAM81A	ANKRD26
							SNAP25	CCDC146			SRRM3				KCNJ3	DYNLRB1
							SIKE1	KCTD1			STON2				CEND1	LPPR4
							NPTX1	ANKRD26			DLG1				PRSS52P	POM121C
							CADPS2	LPPR4			BNIP3L				EMC4	CYB561
							POU6F2	COLGALT2			SARAF				SPTBN2	COLGALT2
							CNKSR2	DYNLRB1			OXR1				ROBO2	TPM3
							LRRN3	CYB561			EPHA3				CSDE1	PPM1G
							HECA	TPM3			SRCIN1				GDI2	CACNA1C
							SPTSSB	CKAP2			THYN1				PAK1	INPP1
							ITM2A	CACNA1C			GPD1L				FIS1	RIMKLA
							ZNF124	INPP1			ERO1L				ARPC2	LOC100128906
							ACTN2	CHD3			LINC00882				RLF	CMTM4
							LOC100506124	LOC100128906			JAK1				SLC39A10	FAM3C
							TMTC1	DAAM1			MPV17				MAT2B	NCAM1
							PNOC	FAM3C			TIMM23				H2AFZ	LOC105370303
							KAZN	NCAM1			SEC61G				GNAS	ENDOD1
							SRRM3	TMC6			LOC283683				COX5A	GPRASP1
							PPAPDC1B	ADIPOR2			RSL24D1				TENM4	GUCY1A2
							DLG1	ST18			PTPN4				REPS2	OSBPL8
							LMOD3	GPRASP1			RNGTT				TUBA1B	LOC100506674
							TMEM108-AS1	GUCY1A2			VGF				IDH3A	TPRG1L
							PDGFRB	OSBPL8			TRA2B				LOC105378114	FGD2
							MRRF	CDO1			SGK494				LSM4	GPX4
							SH3GL3	EML4			ANKMY2				KCNJ9	MAP1LC3B
							ZNF365	LOC100506674			FAIM2				ANKRD24	KIAA0825
							FTL	KCNF1			ATP5O				KCNT1	MRPL48
							PRDX2	GPX4			NCDN				NDUFC1	RNFT2
							SARAF	MAP1LC3B			POLB				FAM104A	SUGP1
							DNM3OS	SEMA3E			TNPO1				SEMA5A	ZNF519
							GPM6B	KIAA0825			ANKRD28				KIAA1551	SVIP
							TUBE1	S100B			PTPRT				SNCB	PCSK2
							SLC25A5	TNFRSF25			PAPLN				C6orf1	EGR1
							DGKD	ZNF519			LMO4				TMEM25	CEP57
							MAST3	SVIP			TMEM246				PPP1R1A	ZBTB18
							SCML1	PCSK2			ATMIN				DPP4	NHP2L1
							NFKBIA	EGR1			ATG16L1				ELMOD1	IQCA1
							LSAMP	NHP2L1			ADAM22				CES4A	LOC101927359
							BCL11B	CCND2			UNC13B				WBSCR17	ATP6V0D1
							KLF12	DGKZ			KBTBD6				YIPF5	SEC31A
							JAK1	PCMT1			LRRC4				SCRG1	KLHL32
							MPV17	IQCA1			HS3ST1				TMEM261	FLRT3
							SKAP2	ATP6V0D1			UGCG				KIF1A	DNAJA1
							PPARGC1A	KLHL32			SCN1B				ZNF148	C14orf2
							LYPD6	FLRT3			DHCR24				CD200	SERBP1
							NMNAT2	DNAJA1			CSMD3				HSP90B1	G3BP2
							WDR19	EFS			NPY1R				HSPA8	PPP1R12B
							GSTK1	C14orf37			CLU				CKMT1B	MEIS2
							ACTC1	C14orf2			CMPK1				MTSS1	NISCH
							ARNT2	DCTN3			MAPK1IP1L				CHN2	DCTN3
							CLEC4GP1	PSAT1			ABRACL				NEGR1	LOC400706
							SNORD115@	MYL12B			SLC13A5				VAV3	DYNC2H1
							GATM	FLOT1			DYNC1LI1				ZMYM3	LIFR
							TRAF5	LIFR			PDIA2				GABRB3	FEZ1
							SGK494	ANKRD18A			JAGN1				CAMK4	DHPS
							PTPN14	LRRC16A			LRRTM3				PNMA2	LHFP
							TTN	ATP5J			CISD2				NDUFA5	CALN1
							ZNF83	QPCT			SLC8A1				CYP4X1	TENM2
							SH3PXD2A	TENM2			CCT2				LYRM2	TAGLN3
							ZDHHC23	ACTR3B			SLC6A15				PPP1R13B	TUBG1
							LAMA4	TAGLN3			C1GALT1				TBR1	MPHOSPH6
							MAP2K1	TUBG1			SYNJ1				EPB41L2	ZHX1
							IGFBP2	ZHX1			SUMO3				USP53	YPEL4
							ATP5O	BCAN			ZNF91				BSG	BCAN
							PALLD	SEZ6L			SATB2				IFT57	SEZ6L
							FXYD7	GNG3			PFDN1				COL9A1	SAR1A
							NEDD4L	TMEM14A			FAM19A2				DPY30	MBNL2
							PCMTD1	REEP5			RRAGA				GGCT	GNG3
							LOC105370333	ERMN			TPD52				MFAP3	TMEM14A
								CPNE4			DCAF6				SOX8	REEP5
								ADRA1A			LOC728392				RSBN1	ZBTB38
								LOC101929544			GDE1				PSMB2	NAT10
								SYNJ2			MFGE8				ATP5H	CPNE4
								NDE1			UBE2V2				TDP2	LOC101929544
								GABRB2			SLC35F1				ZNF25	SYNJ2
								ATP5B			DNM3				CHGA	GABRB2
								KCNB1			FXYD6				2021-09-04	ATP5B
								VSTM2A-OT1			TMEFF2				HPCAL4	NFIB
								CD82			RABGGTB				PLCB1	KCNB1
								SLC48A1			SS18L2				TCEAL1	VSTM2A-OT1
								MTUS2			PSD2				SRPK2	TIMM21
								SMYD2			DCTN6				TBCB	RALGDS
								GABRB1			MAPK6				LRP4	MTUS2
								TJP2			KRAS				DMTN	GABRB1
								MAP3K13			LOC105373224				DNM1L	FSD1L
								PDE1C			MMD				UNC13A	MAP3K13
								PDE6B			RMND5A				STK32A	ORC5
								CAPN3			LINC-PINT				NRIP3	NAALAD2
								TSPAN3			EEF1B2				SH3BGRL3	TSPAN3
								MSRA			ANKRD18B				OXCT1	MSRA
								TTC9B			MIR124-2HG				ADARB1	TTC9B
								SLC44A5			RASGRF1				HSPA4L	SLC44A5
								STXBP3			PAM				GABRG3	CACNA2D1
								TIMM17A			TRIM9				DYNLT3	TIMM17A
								PNMAL1			TTYH1				AUTS2	PNMAL1
								SLC22A17			CA10				ARHGEF9	JKAMP
								PARK7			LOC101930275				NDUFV3	PWP1
								MAST1			CAMK2B				TXN	SLC22A17
								NAB1			CSE1L				AGTPBP1	MAST1
								HSD11B1			FAM63B				FAM155A	NAB1
								DZIP1			FRY				USMG5	NFASC
								RPSAP36			KCNJ6				COL11A1	DZIP1
								MEF2C			SLC35B4				EPB41L4B	ADAP2
								DOCK1			HECW2				PCLO	FHL1
								STK38L			ID4				EFNA5	SPTSSB
								TAX1BP1			XKR4				RNF19A	CEP290
								FHL1			ADGRL2				DYNC1I1	SERINC1
								SPTSSB			PPM1L				LGI4	SRRM3
								KCNJ2			TSPAN7				SNAP25	TIMM8B
								SERINC1			RPRD1A				PDE10A	DLG1
								SRRM3			ZBTB44				NCOA7	SARAF
								FTL			DIRAS2				NIPSNAP3B	QTRT1
								GLTP			LINC01122				CNKSR2	PTK2
								SLC35D2			ATP6V1G2				ZNF106	DLG2
								SARAF			NSMAF				SLCO3A1	OXR1
								ABHD13			PPP3CA				ITPR1	IDE
								OXR1			SOX9				PFDN2	SRCIN1
								PTK2			AAK1				KIAA0368	GAPDH
								EPHA3			FAXC				ACOT7	MRPL34
								GAPDH			MTDH				PRDX2	NRBP2
								MRPL34			FAM199X				PARP2	THYN1
								NRBP2			ATP6V0C				SNX3	PCDHA@
								PCDHA@			RAB3A				RPL23	LINC00882
								ERO1L			L1CAM				SKAP2	MIR100HG
								TPM1			LPPR5				PPME1	TIMM23
								LINC00882			GLT8D1				NMNAT2	TAL1
								JAK1			PRKAR2B				WDR19	PPARGC1A
								AMPD3			RIC8B				CCDC181	SEC61G
								RPS24			RNF144A				MLXIPL	LOC283683
								PPARGC1A			CADM2				CHD5	RSL24D1
								SEC61G			GLS2				RPL37	PTPN4
								LOC283683			STXBP5L				NEDD4L	MPPED2
								RSL24D1			COX7A1				ATP8A2	FAIM2
								SLC23A2			AEBP1				DYNC1H1	SIRT5
								PTPN4			KIAA1598				PTPRZ1	FUBP3
								VGF			UBA3				OLFM1	ATP5O
								ANKMY2			SLC25A12				ARL6	NCDN
								MPPED2			SRP19				ZMYND8	ANKRD28
								RNF220			NDUFS2				NECAB1	PTPRT
								ATP5O			TSPYL2				VEZT	LOC101928307
								NCDN			LAMTOR3				GLYR1	AKT3
								POLB			IFRD1				CNNM1	FSIP1
								PTPRT			MAN2A1				INSR	WDR17
								AKT3			CDH7				TPPP	DNAL1
								FSIP1			PSMD10				RGS11	2021-09-11
								WDR17			ESYT2				CDC40	LMO4
								CARNS1			KIAA1107				DNAH7	TMEM246
								2021-09-11			NPAS2				SUPT16H	MXRA7
								LMO4			CHMP5				EPB41L3	ATMIN
								ATG16L1			STXBP1				SLC30A3	WASF3
								ADAM22			DHX29				CDK5	LOC100505715
								UNC13B			COX14				PPM1H	ATG16L1
								LRRC4			DLD				ATP2A2	ADAM22
								HS3ST1			NHLRC3				MRPL55	UNC13B
								BRWD1			KCNK1				TBC1D9	TMEM184B
								LRRTM1			DNAJC10				RPL27A	KBTBD6
								HSPA2			SNORD116@				ANKRD36B	BRWD1
								FBXO2			KCNIP2				UNC13C	LRRTM1
								UGCG			NCEH1				BID	MZT2B
								GLRX2			RNASET2				TAF9	PRDX1
								SCN1B			NUP50				PLEKHH2	SCN1B
								TMTC4			TSEN15				CALM3	DHCR24
								RRP15			ST8SIA3				CELF1	HLA-DRB1
								NRG3			MLH3				HK1	CSMD3
								ATP10B			SRRM2				APLP1	NUP54
								CSMD3			PAIP2				SNX27	AMIGO1
								GNPTAB			LOC105377390				HSP90AB1	HLA-DRB5
								AMIGO1			NLGN1				MANBAL	MAGED1
								PTPRO			PFN2				AVL9	LOC100506990
								MAGED1			TMEM41B				BEX4	CLU
								NUDC			KATNBL1				ATP1A3	CMPK1
								CLU			TBPL1				PPAP2B	KCNA2
								NPY1R			CSMD1				CTNNAL1	MADD
								KCNA2			GFM2				ARL1	PDIA2
								ABRACL			PLD3				C9orf16	MAPK14
								DYNC1LI1			ATP2C1				LOC105369862	TUBG2
								TUBG2			PPM1E				ANK3	LRRTM3
								DNTTIP2			PAK3				EPHX4	CISD2
								COX7B			EZR				MAP3K9	SRP14
								UXS1			PIK3R1				GOT2	CCT2
								SLC8A1			2021-09-07				CNTNAP1	SLC6A15
								SRP14			SLC4A4				SLC7A14	CAPN2
								CCT2			C1orf43				GFRA2	SYNJ1
								TRERF1			TOLLIP				MEGF11	MANSC1
								SYNJ1			PITPNA				NNAT	UQCR10
								UBC			STMN4				FAM168B	SATB2
								ZNF91			SGSM1				SLC9A6	DNAJB1
								UQCR10			COL19A1				ANKH	TMSB4XP8
								SATB2			SYP				SLU7	TPD52
								SPRED2			CCSER1				CACNG8	DCAF6
								HOOK2			HS3ST4				CHRD	GDE1
								FAM19A2			CLIP3				NAP1L3	UBE2V2
								MORN2			GRIN2C				KNDC1	SLC35F1
								LINC00844			BCL11A				SYT5	DNM3
								DCAF6			LRRC8B				CACNA1B	BBS2
								LOC728392			RAB40B				KLF9	FXYD6
								UACA			GNB5				KDM4C	ASAP1
								UBE2V2			MIS18BP1				CCDC82	TMEFF2
								SLC35F1			NDUFB5				RORB	HECTD4
								SSBP1			SAR1B				SRSF11P1	MFN1
								FXYD6			UVRAG				CNIH1	LANCL1
								ASAP1			ZBTB41				TECR	NIN
								SLC25A37			COBL				KIAA0513	MAPK6
								LANCL1			ITPKB				C9orf72	RAB6B
								RFX3			UCHL1				FUT9	SMIM17
								NIN			RPS14				JAG2	C3
								LRP2			UBE2QL1				SPINT2	ANKRD18B
								LOC105373224			ADCY1				RANBP9	MIR124-2HG
								KRAS			USP11				PDE4B	RASGRF1
								RAB6B			SLBP				STAMBPL1	PAM
								MMD			FAM206A				RABEP1	TRIM9
								EEF1B2			GNAL				ENC1	ANKS6
								MIR124-2HG			RPL34				CPNE8	TTYH1
								PAM			LGI3				NDUFB2	CACNB1
								TRIM9			BRAF				HOMER1	CAMK2B
								GREM1			EPB41L1				DPYSL2	FRY
								LSS			ABCC8				C1QTNF4	ANKRD33B
								CA10			BEND6				CHGB	KCNJ6
								CAMK2B			PTPN3				SCOC	LOC100506844
								RHOBTB2			AGGF1				UBE2D1	SPEG
								COX17			UNC5D				B4GALT5	NT5DC1
								YPEL3			ATP1B1				FGFR1	HECW2
								RPL27			COX7A2L				SCN3A	INPP4B
								FRY			FOCAD				ODF2L	XKR4
								ANKRD33B			LCN12				NAPB	ADGRL2
								DUSP1			MT2A				SETD5	PPM1L
								KCNJ6			SNHG1				GON4L	TSPAN7
								LOC100506844			GOLGA5				RNF14	LYNX1
								LITAF			RTF1				ZRANB1	DIRAS2
								SPEG			ZNF204P				VIPR1	LINC01122
								IPO13			SEMA6D				NDFIP1	ATP6V1G2
								SLIRP			SV2A				SCAMP1	PPP3CA
								SLC7A6			DST				FMN1	ZBTB16
								INPP4B			MT1X				FNDC5	SRGAP3
								ID4			BANF1				RUFY2	FAXC
								XKR4			SLC25A40				RPS8	CAPNS1
								ADGRL2			LDHA				ACTL6B	FAM199X
								PPM1L			DOPEY1				ITSN1	ATP6V0C
								TSPAN7			PRDM8				CALY	RAB3A
								LYNX1			CAMK2D				FAR2	PRKAR2B
								RPRD1A			RAPGEF4				C11orf58	HECW1
								DIRAS2			CCDC184				ATXN10	CPEB2
								ATP6V1G2			SYBU				MLLT11	RNF144A
								NSMAF			LRRC40				TMEM155	KDM5B
								PPP3CA			NCR3LG1				NDUFA1	ZEB1
								MARCKSL1			CACNA1D				KPNA6	CADM2
								CLMN			ENOPH1				GABRA4	GLS2
								PTMA			GABRA5				LMO3	WBSCR22
								AAK1			ANAPC4				TUBB2A	STXBP5L
								SRGAP3			LOC105373673				CAMLG	COX7A1
								FAXC			C1QBP				CUX1	C17orf75
								FAM199X			PTGDS				SLC24A2	SLC25A12
								ATP6V0C			SOCS7				TMSB4X	WNK2
								RAB3A			SORL1				SYNPR	SRP19
								LPPR5			HEATR5B				COX6A1	NOP56
								PRKAR2B			CORO6				PTP4A2	RAB11FIP4
								HECW1			MTCH1				ATP6V1E1	ZNF704
								KDM5B			ELAVL4				EFHD2	CDH7
								PENK			ATP5F1				SNX2	LTC4S
								ZEB1			LOC100533711				HINT1	AKAP8L
								GLS2			NDUFAF4				SCRN1	USP22
								STXBP5L			UQCRC2				CAMKK1	HS2ST1
								KIAA1598			IQSEC1				NRSN1	NAA50
								COX7A1			MT3				CACYBP	SLC2A11
								SLC25A12			LAMB2				NSF	ESYT2
								WNK2			HNRNPR				CACNA2D3	KIAA1107
								TSPYL2			FANCL				KIAA1462	ZNF667
								LAMTOR3			SLC14A1				NDRG4	NPAS2
								VRK1			MYO16				ND4L	CHMP5
								ADAM9			ZFYVE9				PSMC5	STXBP1
								MAN2A1			CHCHD7				IDH3G	PTPRG
								CDH7			DLGAP2				NDUFA8	DLD
								FAM198B			DEGS1				COX1	KCNK1
								AKAP8L			PPM1B				MTURN	TMEM145
								ARHGAP23			UBA2				SPATA6	SNORD116@
								HS2ST1			NRCAM				FAAH	BRINP1
								FAXDC2			YPEL2				YWHAZ	KCNIP2
								KIAA1107			RNFT1				HMGN3	FBXO44
								NPAS2			UQCRH				SCAI	2021-09-08
								STXBP1			WDR61				C1orf115	ATP6V0E2
								PTPRG			RTN1				DLGAP1-AS4	GOLGA8A
								DLD			LOC100507131				KIAA1456	RNASET2
								ZNF488			NTM				DCTN1	NCEH1
								SNORD116@			UBE2B				ACADM	TSEN15
								BRINP1			PREPL				ATL1	FAM69B
								KCNIP2			GTF2A1				MRPL33	ORC3
								FBXO44			DDX3Y				STRAP	ST8SIA3
								2021-09-08			TRANK1				PBX1	TDRP
								NCEH1			SYT11				CLNS1A	LOC642776
								GOLGA8A			CACNB4				LRFN5	CFAP221
								LOC653602			IREB2				NDUFB4	BLZF1
								RNASET2			AUH				MYH10	MLH3
								FAM69B			RPL15				VPS53	SUMO2
								ST8SIA3			UBR3				RAB18	MRPL47
								TDRP			NPTN-IT1				SYNCRIP	ZFR
								CFAP221			PVRL3				SLC12A5	ITPK1
								SUMO2			HSPH1				SPRY4	NLGN1
								LOC105377390			SACS				LINC00599	PFN2
								S1PR5			ELOVL4				SENP7	CSMD1
								PFN2			KCNQ5				SRRM4	PLD3
								TBPL1			PI4KA				UQCR11	PPM1E
								CSMD1			CLOCK				TMEM242	PAK3
								GFM2			ABCC5				ZBTB43	UTP23
								EFNA1			ATP6V1H				RIMS3	LARP1B
								PLD3			LOC105374278				GAS6	RRN3
								PPM1E			CLTC				KIAA1549L	PIK3R1
								PAK3			PSMB3				ACTR2	2021-09-07
								LARP1B			NDN				KCNH3	TOLLIP
								PIK3R1			RPH3A				COL9A2	SGSM1
								2021-09-07			RANBP3L				FSD1	STMN4
								SLC4A4			MARK1				P4HTM	SYP
								COL19A1			EPHA5				HSF2	LOC102724802
								TOLLIP			AK5				LPCAT4	USP45
								PITPNA			OPCML				FOXRED1	CCSER1
								SYP			VWA5B2				PPL	MAP1A
								LOC102724802			ATP2B2				RGL1	CLIP3
								CCSER1			SLC4A7				CCPG1	BCL11A
								PNISR			PCSK1				CBLN2	LRRC8B
								HS3ST4			PTPRD				KIF3C	AKAP12
								CLIP3			CKMT1A				MGST3	RAB40B
								BCL11A			ATG5				RBFOX2	MIS18BP1
								AKAP12			TIPRL				PDE2A	GNB5
								GNB5			STRN				SYNPO	FAM19A5
								MIS18BP1			ATP1B2				EFTUD2	CRIP2
								CRIP2			RIMS2				LOC105375981	NDUFB5
								LY6E			RAB3B				MORF4L2	AP2S1
								MGST2			CDK14				HPRT1	LY6E
								UCHL1			GOT1				PPIG	ZBTB41
								FGFR2			CARS				SUCLA2	COBL
								RPS14			ARFGEF2				LONRF2	UCHL1
								UBE2QL1			HS6ST2				UPP1	SON
								ADCY1			TRIL				TSPAN13	ATP5I
								MKKS			MRFAP1L1				OAZ1	UBE2QL1
								MTMR10			PIGC				NDST3	ADCY1
								CASP8AP2			AACS				RUNDC3A	USP11
								USP11			ATP5C1				RPL8	GNAL
								GNAL			PAPSS1				PDHX	FAM206A
								RPL34			NETO1				SEC62	BRAF
								LOC105371967			SEC61A2				TRIM37	LOC105371967
								ABCC8			COPS8				SYN2	LGI3
								SMOC1			AP5M1				CDK5R1	EPB41L1
								BEND6			MALAT1				STAU2	ABCC8
								RPL32			PMP2				CAMKV	LIMCH1
								UNC5D			CHML				EIF2AK1	BEND6
								PKNOX2			NDUFAF7				ANKRD46	UNC5D
								ATP1B1			SMIM13				LINC00641	AGGF1
								COX7A2L			PEX19				ERGIC2	PTPN3
								FOCAD			PSMA4				OLFM3	PKNOX2
								TRMT10C			SYT7				RYR3	ATP1B1
								RTF1			RNF165				MEF2A	ATAD2
								ZNF204P			ZNF800				NDUFB6	FOCAD
								ZBTB8OS			LYSMD2				CHRM3	JMY
								PCDH9			LCNL1				FAM217B	TYW3
								SV2A			RTN4				TLN2	RTF1
								FBXO7			TATDN3				MPP1	ZNF204P
								DST			GSAP				TPI1	MTR
								OSBPL10			LIG4				TOP1	ZBTB8OS
								BDP1			RANBP2				FKBP2	PCDH9
								PRSS3			TRO				GNAQ	SEMA6D
								FAM204A			KCNA1				DYNLL1	SV2A
								LDHA			H3F3B				CPLX1	ING5
								NRN1			APP				SAMD12	TRPM7
								CD22			EIF3E				LRRC6	DST
								CAMK2D			PSMC6				NRGN	OSBPL10
								RAPGEF4			SLC41A3				PRDM2	GDPD1
								SNPH			SYCE1				PDXP	PRSS3
								ANXA11			C8orf46				C1orf61	FAM204A
								SYBU			ARPC1A				HIVEP1	LDHA
								FLRT2			MICU1				ATXN1	DOPEY1
								CCDC184			LZTFL1				IPCEF1	PRDM8
								LRRC40			DDR1				KRT222	RAPGEF4
								NCR3LG1			HMGN4				ND4	SNPH
								CACNA1D			PRMT8				CRKL	CCDC184
								TTC7B			SCFD1				CDC42EP3	SYBU
								MRPS30			OSBPL1A				LRRC28	FLRT2
								LDHB			CCT8				INA	LRRC40
								VRK2			DHX15				GABRD	NCR3LG1
								C12orf49			ATP6V1A				SLITRK4	ACACA
								TRPM3			FAM84A				PTEN	TTC7B
								LINC00936			ADAM23				FHL2	LDHB
								NMT2			TMEM106B				STX3	TRPM3
								GABRA5			RAB3C				RBM48	ENOPH1
								TTC14			TMEM30A				KCNV1	KIAA0895L
								STK36			CYCS				SMDT1	NMT2
								PTGDS			RPL7A				FBXO32	GABRA5
								SORL1			GABRA1				LINC01252	ZFYVE21
								LOC105374239			INPP5F				VPS26A	STK36
								SIRT2			GRM5				NDUFB8	DNAJC5
								CORO6			FBXL2				RNF187	C1QBP
								LOC105375483			NAPA				EPS15	UBE4B
								ELAVL4			RNR2				CACNB3	SIRT2
								ATP5F1			MAP2				KIFAP3	INPP5D
								GALNT15			GRM1				AGBL4	CORO6
								NDUFAF4			FNIP2				RGS7BP	ELAVL4
								UQCRC2			KLHDC2				SIRPA	ZCRB1
								N4BP2			LRRC4C				KIAA1841	C5orf42
								LOC101929249			GHITM				MAL2	ATP5F1
								MT3			PCBP1				KIAA1279	NDUFAF4
								SLC35G2			HMGCR				SDC3	LRP2BP
								FGF12			HRH2				NEAT1	IQSEC1
								VWA1			ARHGAP20				SERINC3	MT3
								OGDHL			ZNF667-AS1				NSFL1C	TRAPPC2
								MYO16			PSMB5				NFYC	FDX1L
								ZFYVE9			KLHDC3				ABLIM1	ARHGAP10
								CHCHD7			CCNT2				HN1	TRRAP
								SLC38A11			SCG2				ATP1B3	PIP4K2C
								DLGAP2			CST3				MRPS36	FGF12
								GJC2			GCC2				FAM174A	OGDHL
								UBA2			NR1D2				COL20A1	FANCL
								NRCAM			MRAP2				TUG1	DLGAP2
								RNFT1			LINC00632				B4GALNT1	UNC5C
								HELZ			RAB15				CAMK2G	NRCAM
								UQCRH			SGTB				AIFM3	UQCRH
								RTN1			FAM81A				HIVEP2	TUBGCP3
								UBE2B			KCNJ3				ATRX	RTN1
								PREPL			PRSS52P				PTPN5	MICAL3
								GTF2A1			EMC4				PLEC	NTM
								TRANK1			PPP1R11				LMBR1	UBE2B
								ARAP1			GDI2				CSPP1	PREPL
								RPL31			GLI3				UQCRC1	GTF2A1
								OSTM1			CSDE1				HERPUD1	TRANK1
								CACNB4			ROBO2				PGM2L1	SYT11
								SLC5A3			PAK1				GALNT9	SLC5A3
								RPL15			TPCN1				SCN8A	AUH
								HLF			ARPC2				PFDN4	UBR3
								HSPH1			LAPTM4B				THY1	NPTN-IT1
								SACS			OGT				GLO1	HSPH1
								ELOVL4			RLF				SDHA	SACS
								KCNQ5			DOPEY2				MAP7D2	ELOVL4
								PI4KA			SNRPE				PHYHIP	KCNQ5
								ZBBX			MAT2B				RPS23	CLOCK
								ATP6V1H			GFAP				SLC4A3	HLA-DRA
								LOC105374278			CCDC6				PEX5L	ATP6V1H
								BRINP2			H2AFZ				RSL1D1	LOC105374278
								JAM2			PSMB1				FOXP1	BRINP2
								SGIP1			LRRTM4				SFXN5	SGIP1
								MAP4K5			ENTPD4				PLK2	PLXNA2
								PLXNA2			CREB1				PTPRB	PLEKHA6
								PLEKHA6			GNAS				VAMP1	DDX50
								UNC5B			ACSL3				ABCB9	NDN
								TTC39C			REPS2				MGAT4C	CDC14B
								SPATA20			TUBA1B				KANK1	RPH3A
								APOD			PRKAA2				KIAA0930	MARK1
								RPH3A			CTSL				PEF1	OSBPL3
								MARK1			LOC105378114				CKB	ATG2B
								OSBPL3			KCNJ9				PCDHG@	RBBP8
								RBBP8			H2AFV				GAS7	EPHA5
								EPHA5			KCNT1				ARPP21	AK5
								OPCML			FAM104A				TTLL7	SBNO1
								VWA5B2			FLJ46906				SV2B	OPCML
								ATP2B2			PCMTD2				COPRS	VWA5B2
								TNRC6A			SNCB				EPB41	ATP2B2
								SLC4A7			DLG5				YWHAG	TNRC6A
								PCSK1			PCDH17				CACNB2	UROS
								CKMT1A			ARHGEF7				USP33	PCSK1
								NECAP1			AGPS				GPX1	CERS5
								FAM184A			ELMOD1				PAK7	PTPRD
								NDUFAF6			CES4A				PPP2CA	CKMT1A
								ATP1B2			MRPS26				DDX24	NECAP1
								RIMS2			NUPL1				MPP6	FAM184A
								ZNF536			WBSCR17				COPG2IT1	SOCS4
								RYR1			ASNS				MRPL41	TIPRL
								RAB3B			PCM1				ADRBK2	STRN
								BASP1			TMEM261				HIST1H4C	RIMS2
								MAP6			CNOT2				TSPYL1	EBAG9
								PLLP			LIPA				BRK1	BASP1
								CDK14			SLIT2				PSMD12	MAP6
								GOT1			ZNF148				PGK1	PROSC
								KIF13B			CD200				PSMD14	CDK14
								RRBP1			KCND2				SLC6A17	TPST1
								ADCY2			HSP90B1				LEMD3	GOT1
								HS6ST2			HSPA8				ZNF655	ARFGEF2
								C19orf66			SMC3				CAMK2A	RP9P
								MRFAP1L1			NIPAL3				NAP1L1	ADCY2
								LRRC37B			CKMT1B				TTC37	MRFAP1L1
								IQGAP1			F3				ATP6V1C1	LOC102724069
								AACS			CHN2				RBM27	IQGAP1
								WDR60			NEGR1				CD47	AACS
								SRA1			LINGO1				RPSA	WDR60
								ATP5C1			SDHB				LOC105379054	PAPSS1
								NETO1			PLCXD3				BAG4	ADGRL1
								CTNNA3			GABRB3				PJA2	NETO1
								PLD1			CAMK4				RAPGEF5	EXTL1
								EXTL1			CCP110				C19orf60	DZIP3
								COPS8			PNMA2				SYT4	APBB1IP
								DZIP3			NDUFA5				BIN1	CHML
								NDUFAF7			CYP4X1				NDFIP2	SMARCD3
								CHML			FARSB				RGS4	SMIM13
								PMP2			TBR1				KHDRBS2	FAM161A
								MALAT1			CCDC85A				C16orf52	ZNF587
								SMIM13			IFT57				STRBP	SCD5
								PIAS1			MTMR7				ATP6V0B	SYT7
								COL9A3			SPHKAP				PLXNA4	RNF165
								C10orf90			GDAP1				DSCAM	LRRC75A-AS1
								SYT7			COL9A1				PDZD2	HMP19
								RPL14			ITPR2				SAP18	RTN4
								RNF165			GLRB				RPL26	DPP10
								LYSMD2			RSBN1				MYT1	LIG4
								MOB3B			WDR83OS				MYEOV2	MAPT
								HMP19			PON2				EIF3A	ROGDI
								RTN4			DDIT3				RPL7	TRO
								DPP10			COPG1				HIGD1A	KCNA1
								GSAP			RANBP6				MAPRE2	PPIA
								RANBP2			PSMB2				BEX2	C10orf54
								LOC105369826			HEXB				VCAN	APP
								KCNA1			ATP5H				ATP5A1	ACYP2
								PPIA			VMA21				MKL2	TMEM38A
								PADI2			DNAJC8				CRBN	DZANK1
								RPL9			ZNF266				ARAP2	GAL3ST4
								SGSM2			CHGA				EPN2	PUF60
								CA11			THEMIS				ZYX	CA11
								ST7			FAM49B				IDS	ST7
								RNF24			PLCB1				IFT22	RNF24
								SYCE1			TCEAL1				OSBPL6	C8orf46
								CCDC88A			ABCG1				DSTN	SYCE1
								LDLRAP1			SRPK2				COX4I1	CD99L2
								ARPC5L			LOC105376404				SOCS5	DMAP1
								MICU1			LRP4				NCALD	PPP3CC
								LZTFL1			LDOC1				TMEM130	UBA7
								DDR1			CHORDC1				FRAS1	NCKIPSD
								SH3BGRL			OMG				ISCA1	ARPC5L
								LRCH1			NLGN4X				VSTM2A	MICU1
[truncated: 882 more rows]

## Sheet: number of DE genes per cluster
Supplementary Table 4D: Number of DE genes per cluster
[truncated: 19 more rows]

[truncated: 22 more sheets: top 20 acc, top 20 mtg, top 20 visp, top_10_fc_acc, top_10_fc_mtg, top_10_fc_visp, genelist, Pathway genes, housekeeping genes, Marker genes, composition of LOF, KANK1-TCAG SNV, KANK1-Decipher SNV, KANK1-Our Database SNV, KANK1-SNV from databases, KANK1-CNV from databases, PLXNB1-TCAG SNV, PLXNB1-Decipher SNV, PLXNB1-Our Database SNV, PLXNB1-SNV from database …]
