# Supplementary material for: Single-cell transcriptome identifies molecular subtype of autism spectrum disorder impacted by de novo loss-of-function variants regulating glial cells
Source: Hum Genomics. 2021 Nov 21;15:68. doi: 10.1186/s40246-021-00368-7 (PMC8607722; doi:10.1186/s40246-021-00368-7)
Supplement: Supplementary file 5 — Additional file 5. Supplementary Table - 15. [file 40246_2021_368_MOESM5_ESM.xlsx]

## Sheet: acc_proportion_cluster0
			Supplementary Table 15: Enrichment of critical exons across spatiotemporal brain landscape.
Region	prenatal_adulthood_pval	prenatal_adulthood_pval_adj	prenatal_adulthood_odds_ratio	early_childhood_adulthood_pval	early_childhood_adulthood_pval_adj	early_childhood_adulthood_odds_ratio
A1C	1.18814e-13	4.03969e-12	1.36319	0.262914	8.93908	1.02956
AMY	3.05465e-26	1.03858e-24	1.60789	1.18461e-29	4.02767e-28	1.65443
CBC	1	34	0.72215	1.7182e-12	5.84188e-11	1.31713
DFC	5.98548e-55	2.03506e-53	2.01551	1.52064e-15	5.17016e-14	1.46694
HIP	1.88037e-17	6.39326e-16	1.42546	0.265753	9.03562	1.03001
IPC	3.88455e-08	1.32075e-06	1.25937	1.44278e-07	4.90546e-06	1.24679
ITC	3.75041e-08	1.27514e-06	1.274	1.71831e-17	5.84227e-16	1.44372
M1C	3.93158e-12	1.33674e-10	1.32729	0.999635	33.9876	0.854317
MD	1	34	0.796453	0.45405	15.4377	1.00512
MFC	7.33618e-29	2.4943e-27	1.6159	8.10102e-07	2.75435e-05	1.24873
OFC	1.68e-18	5.712e-17	1.45385	0.450721	15.3245	1.00674
S1C	0.0280925	0.955145	1.08393	0.871011	29.6144	0.9511
STC	3.39189e-09	1.15324e-07	1.29936	1.09301e-22	3.71624e-21	1.52506
STR	5.4906e-27	1.8668e-25	1.55142	0.996571	33.8834	0.878876
V1C	2.02958e-42	6.90059e-41	1.85493	3.39449e-24	1.15413e-22	1.60605
VFC	4.92685e-28	1.67513e-26	1.60539	2.06632e-05	0.00070255	1.20979

## Sheet: acc_proportion_cluster1
Region	prenatal_adulthood_pval	prenatal_adulthood_pval_adj	prenatal_adulthood_odds_ratio	early_childhood_adulthood_pval	early_childhood_adulthood_pval_adj	early_childhood_adulthood_odds_ratio
A1C	2.06628e-13	7.02536e-12	1.42361	0.0364987	1.24096	1.09885
AMY	1.27341e-23	4.32959e-22	1.67047	2.67185e-26	9.08428e-25	1.71678
CBC	1	34	0.744316	4.40425e-12	1.49744e-10	1.36181
DFC	2.54794e-44	8.66301e-43	2.03277	1.21481e-12	4.13035e-11	1.47044
HIP	3.31546e-16	1.12726e-14	1.47453	0.142603	4.84852	1.05914
IPC	9.16501e-09	3.1161e-07	1.31925	1.82185e-08	6.19428e-07	1.31225
ITC	1.47364e-07	5.01037e-06	1.29992	2.01561e-15	6.85307e-14	1.47451
M1C	1.23206e-10	4.189e-09	1.34752	0.996165	33.8696	0.869001
MD	0.998798	33.9591	0.861092	0.0937588	3.1878	1.06491
MFC	3.69386e-27	1.25591e-25	1.70807	1.28916e-07	4.38314e-06	1.31596
OFC	6.3696e-18	2.16566e-16	1.52468	0.287629	9.77939	1.0331
S1C	0.0187951	0.639033	1.10474	0.631638	21.4757	0.981736
STC	1.19373e-11	4.05869e-10	1.41734	2.42268e-23	8.23711e-22	1.64383
STR	2.40429e-26	8.17457e-25	1.64503	0.960977	32.6732	0.907034
V1C	1.74348e-35	5.92781e-34	1.89407	4.05776e-20	1.37964e-18	1.62822
VFC	7.55178e-23	2.5676e-21	1.62881	1.11849e-05	0.000380286	1.2531

## Sheet: acc_proportion_cluster2
Region	prenatal_adulthood_pval	prenatal_adulthood_pval_adj	prenatal_adulthood_odds_ratio	early_childhood_adulthood_pval	early_childhood_adulthood_pval_adj	early_childhood_adulthood_odds_ratio
A1C	5.03824e-171	1.713e-169	1.74597	5.9315e-05	0.00201671	1.09122
AMY	4.23752e-218	1.44076e-216	1.93728	4.34569e-99	1.47753e-97	1.59267
CBC	0.999814	33.9937	0.924268	3.13073e-71	1.06445e-69	1.41887
DFC	0	0	2.60341	3.00935e-66	1.02318e-64	1.5176
HIP	9.32512e-231	3.17054e-229	1.91174	0.000159911	0.00543697	1.08732
IPC	8.15502e-125	2.77271e-123	1.61522	5.56999e-29	1.8938e-27	1.2701
ITC	2.39368e-118	8.13853e-117	1.63018	3.06177e-79	1.041e-77	1.5015
M1C	6.23598e-201	2.12023e-199	1.7878	0.999999	34	0.893263
MD	0.0513948	1.74742	1.03456	0.0243302	0.827228	1.04185
MFC	3.98045e-292	1.35335e-290	2.11438	1.15609e-32	3.93072e-31	1.31562
OFC	7.61186e-191	2.58803e-189	1.80529	1.4801e-05	0.000503235	1.10023
S1C	2.96341e-46	1.00756e-44	1.32236	0.999307	33.9764	0.93321
STC	3.37786e-114	1.14847e-112	1.61777	1.72144e-97	5.8529e-96	1.56427
STR	2.4184e-267	8.22255e-266	1.96732	0.999654	33.9882	0.9228
V1C	0	0	2.30238	2.69284e-81	9.15566e-80	1.56838
VFC	5.3596e-249	1.82226e-247	1.99112	3.05657e-23	1.03923e-21	1.25474

## Sheet: acc_proportion_cluster3
Region	prenatal_adulthood_pval	prenatal_adulthood_pval_adj	prenatal_adulthood_odds_ratio	early_childhood_adulthood_pval	early_childhood_adulthood_pval_adj	early_childhood_adulthood_odds_ratio
A1C	5.72361e-31	1.94603e-29	1.49424	0.0694626	2.36173	1.05846
AMY	4.0692e-49	1.38353e-47	1.73061	3.4552e-42	1.17477e-40	1.66659
CBC	1	34	0.798577	5.97143e-19	2.03029e-17	1.34098
DFC	2.06038e-88	7.00528e-87	2.09639	1.11073e-20	3.77649e-19	1.45566
HIP	3.93994e-37	1.33958e-35	1.55643	0.231291	7.86389	1.03018
IPC	5.82562e-21	1.98071e-19	1.39018	2.42323e-11	8.239e-10	1.26914
ITC	2.80321e-17	9.5309e-16	1.36492	4.89701e-24	1.66498e-22	1.44429
M1C	1.41131e-32	4.79844e-31	1.49488	0.998149	33.9371	0.893052
MD	0.999958	33.9986	0.867338	0.155301	5.28024	1.03657
MFC	9.31894e-57	3.16844e-55	1.76391	2.51425e-10	8.54844e-09	1.27393
OFC	1.26471e-36	4.30001e-35	1.5657	0.0817988	2.78116	1.05649
S1C	0.000141158	0.00479937	1.13385	0.960005	32.6402	0.938279
STC	5.5165e-21	1.87561e-19	1.41773	1.9826e-35	6.74085e-34	1.57022
STR	2.38528e-52	8.10994e-51	1.67441	0.998968	33.9649	0.883948
V1C	9.23504e-75	3.13991e-73	1.98679	2.1759e-33	7.39805e-32	1.60671
VFC	7.99593e-49	2.71862e-47	1.69091	8.26546e-08	2.81026e-06	1.22577

## Sheet: acc_proportion_cluster4
Region	prenatal_adulthood_pval	prenatal_adulthood_pval_adj	prenatal_adulthood_odds_ratio	early_childhood_adulthood_pval	early_childhood_adulthood_pval_adj	early_childhood_adulthood_odds_ratio
A1C	3.65734e-37	1.24349e-35	1.50158	0.0397683	1.35212	1.06333
AMY	4.49981e-61	1.52994e-59	1.75183	7.41528e-47	2.5212e-45	1.64232
CBC	1	34	0.794749	1.79932e-22	6.1177e-21	1.34545
DFC	7.73166e-114	2.62876e-112	2.16462	9.72055e-23	3.30499e-21	1.44255
HIP	1.95696e-46	6.65366e-45	1.57834	0.234328	7.96716	1.02701
IPC	3.53889e-26	1.20322e-24	1.40887	3.04315e-14	1.03467e-12	1.28421
ITC	8.38606e-22	2.85126e-20	1.38216	8.83484e-30	3.00385e-28	1.45929
M1C	3.7121e-36	1.26211e-34	1.47686	0.999961	33.9987	0.867567
MD	0.999111	33.9698	0.901856	0.122982	4.18138	1.03799
MFC	3.87017e-71	1.31586e-69	1.79797	6.60124e-13	2.24442e-11	1.28875
OFC	2.1221e-47	7.21514e-46	1.59993	0.283371	9.63461	1.02199
S1C	1.66044e-05	0.00056455	1.14066	0.965214	32.8173	0.940988
STC	4.80501e-29	1.6337e-27	1.46657	3.88864e-42	1.32214e-40	1.581
STR	4.09158e-70	1.39114e-68	1.73497	0.99875	33.9575	0.893772
V1C	1.34604e-88	4.57655e-87	1.97977	2.66758e-36	9.06977e-35	1.57364
VFC	2.13861e-63	7.27128e-62	1.73873	3.8546e-09	1.31056e-07	1.2304

## Sheet: acc_proportion_cluster5
Region	prenatal_adulthood_pval	prenatal_adulthood_pval_adj	prenatal_adulthood_odds_ratio	early_childhood_adulthood_pval	early_childhood_adulthood_pval_adj	early_childhood_adulthood_odds_ratio
A1C	7.34502e-47	2.49731e-45	1.53664	0.0322402	1.09617	1.06362
AMY	1.69392e-72	5.75932e-71	1.77776	4.00285e-56	1.36097e-54	1.66772
CBC	1	34	0.843136	1.45569e-30	4.94936e-29	1.38965
DFC	9.08445e-134	3.08871e-132	2.19524	6.85991e-30	2.33237e-28	1.48729
HIP	1.56413e-59	5.31804e-58	1.62567	0.116743	3.96927	1.04171
IPC	1.42364e-36	4.84039e-35	1.46621	1.73055e-15	5.88388e-14	1.28099
ITC	3.54683e-27	1.20592e-25	1.4075	1.22572e-36	4.16744e-35	1.48541
M1C	9.88768e-50	3.36181e-48	1.53766	0.999482	33.9824	0.895832
MD	0.995311	33.8406	0.922535	0.0247255	0.840668	1.06085
MFC	1.79417e-86	6.10019e-85	1.83313	1.58758e-14	5.39776e-13	1.29084
OFC	1.33033e-50	4.52314e-49	1.5712	0.0873917	2.97132	1.0473
S1C	4.27904e-07	1.45487e-05	1.15658	0.978121	33.2561	0.938541
STC	9.01731e-36	3.06588e-34	1.48934	1.07322e-51	3.64895e-50	1.60698
STR	2.27417e-79	7.73218e-78	1.73026	0.998704	33.9559	0.901321
V1C	1.07756e-109	3.66371e-108	2.04419	9.4406e-44	3.2098e-42	1.60248
VFC	1.67388e-72	5.6912e-71	1.73999	5.42286e-12	1.84377e-10	1.25543

## Sheet: acc_proportion_cluster6
Region	prenatal_adulthood_pval	prenatal_adulthood_pval_adj	prenatal_adulthood_odds_ratio	early_childhood_adulthood_pval	early_childhood_adulthood_pval_adj	early_childhood_adulthood_odds_ratio
A1C	1.43196e-27	4.86865e-26	1.56698	0.0739859	2.51552	1.06869
AMY	2.00954e-44	6.83243e-43	1.85067	3.35601e-31	1.14104e-29	1.68559
CBC	0.999994	33.9998	0.818721	2.96216e-14	1.00713e-12	1.353
DFC	1.42428e-80	4.84257e-79	2.31866	1.62731e-16	5.53286e-15	1.49395
HIP	1.37587e-33	4.67795e-32	1.64338	0.300804	10.2273	1.02538
IPC	4.81811e-19	1.63816e-17	1.45134	2.48635e-09	8.4536e-08	1.28936
ITC	6.51816e-18	2.21618e-16	1.45393	1.87585e-18	6.3779e-17	1.46207
M1C	5.18006e-27	1.76122e-25	1.53962	0.997286	33.9077	0.878842
MD	0.988173	33.5979	0.906877	0.288123	9.7962	1.02372
MFC	8.55118e-52	2.9074e-50	1.90635	2.2386e-09	7.61124e-08	1.31685
OFC	2.36832e-35	8.05227e-34	1.68802	0.183383	6.23502	1.04571
S1C	6.01093e-08	2.04371e-06	1.24122	0.799921	27.1973	0.963265
STC	1.28948e-20	4.38422e-19	1.50908	2.31755e-26	7.87966e-25	1.59106
STR	3.66791e-49	1.24709e-47	1.80705	0.987724	33.5826	0.897068
V1C	9.52322e-64	3.2379e-62	2.1249	7.79602e-27	2.65065e-25	1.65921
VFC	4.73789e-43	1.61088e-41	1.80134	1.24967e-06	4.24889e-05	1.24807

## Sheet: acc_proportion_cluster7
Region	prenatal_adulthood_pval	prenatal_adulthood_pval_adj	prenatal_adulthood_odds_ratio	early_childhood_adulthood_pval	early_childhood_adulthood_pval_adj	early_childhood_adulthood_odds_ratio
A1C	3.08575e-37	1.04916e-35	1.51371	0.0358641	1.21938	1.06647
AMY	1.58497e-59	5.38889e-58	1.76054	1.36177e-47	4.63003e-46	1.66577
CBC	1	34	0.814355	7.56458e-24	2.57196e-22	1.36659
DFC	9.00469e-108	3.06159e-106	2.15525	1.5613e-24	5.30843e-23	1.47342
HIP	1.54938e-46	5.26789e-45	1.59388	0.0971849	3.30429	1.04886
IPC	1.03253e-26	3.51059e-25	1.42334	1.62507e-13	5.52523e-12	1.28155
ITC	1.38411e-21	4.70598e-20	1.38836	3.54055e-31	1.20379e-29	1.48329
M1C	3.88907e-39	1.32228e-37	1.51265	0.99786	33.9272	0.901514
MD	0.999514	33.9835	0.895007	0.0727285	2.47277	1.04892
MFC	2.82596e-68	9.60827e-67	1.79498	3.87434e-12	1.31728e-10	1.28392
OFC	4.81937e-42	1.63859e-40	1.56497	0.112859	3.8372	1.04615
S1C	1.27483e-05	0.000433444	1.14555	0.984197	33.4627	0.929231
STC	5.09948e-26	1.73382e-24	1.44107	2.76534e-42	9.40216e-41	1.58785
STR	2.8603e-60	9.72502e-59	1.67792	0.998864	33.9614	0.892215
V1C	2.6227e-90	8.91718e-89	2.02273	2.16434e-37	7.35877e-36	1.60202
VFC	9.91671e-59	3.37168e-57	1.71828	3.19816e-10	1.08737e-08	1.25223

## Sheet: acc_proportion_cluster8
Region	prenatal_adulthood_pval	prenatal_adulthood_pval_adj	prenatal_adulthood_odds_ratio	early_childhood_adulthood_pval	early_childhood_adulthood_pval_adj	early_childhood_adulthood_odds_ratio
A1C	3.91607e-44	1.33146e-42	1.5035	0.0094722	0.322055	1.07808
AMY	3.31138e-72	1.12587e-70	1.75882	1.14823e-61	3.90399e-60	1.69168
CBC	1	34	0.798392	1.22287e-29	4.15776e-28	1.37114
DFC	1.94101e-135	6.59945e-134	2.16968	4.46815e-31	1.51917e-29	1.4853
HIP	1.09183e-55	3.71221e-54	1.58463	0.103568	3.52133	1.04248
IPC	8.36951e-34	2.84563e-32	1.43357	5.47722e-17	1.86225e-15	1.28978
ITC	1.71314e-24	5.82469e-23	1.37196	2.05772e-38	6.99625e-37	1.48383
M1C	3.04661e-46	1.03585e-44	1.50257	0.999502	33.9831	0.897725
MD	0.999974	33.9991	0.884949	0.0647018	2.19986	1.04531
MFC	1.64294e-84	5.586e-83	1.79854	1.80196e-15	6.12667e-14	1.2939
OFC	2.63743e-52	8.96725e-51	1.57292	0.121097	4.11728	1.04023
S1C	4.41224e-06	0.000150016	1.1381	0.953591	32.4221	0.949608
STC	1.54993e-33	5.26977e-32	1.45964	2.43008e-54	8.26228e-53	1.60918
STR	3.27781e-76	1.11446e-74	1.69462	0.999366	33.9784	0.89677
V1C	2.55946e-105	8.70217e-104	1.98982	2.41289e-47	8.20384e-46	1.61415
VFC	5.88039e-73	1.99933e-71	1.72539	1.73787e-12	5.90877e-11	1.25599

## Sheet: acc_proportion_cluster9
Region	prenatal_adulthood_pval	prenatal_adulthood_pval_adj	prenatal_adulthood_odds_ratio	early_childhood_adulthood_pval	early_childhood_adulthood_pval_adj	early_childhood_adulthood_odds_ratio
A1C	4.26934e-113	1.45158e-111	1.54017	0.00330658	0.112424	1.05939
AMY	1.54165e-170	5.24162e-169	1.76662	5.19395e-126	1.76594e-124	1.64389
CBC	1	34	0.836204	3.76466e-74	1.27999e-72	1.39457
DFC	0	0	2.20628	4.62355e-67	1.57201e-65	1.47556
HIP	2.41174e-144	8.19993e-143	1.63105	0.0187825	0.638604	1.04606
IPC	5.61711e-82	1.90982e-80	1.45135	2.05061e-33	6.97208e-32	1.2732
ITC	2.10557e-64	7.15893e-63	1.41065	1.58764e-81	5.39799e-80	1.46852
M1C	4.75093e-125	1.61532e-123	1.55604	0.999999	34	0.903944
MD	0.999945	33.9981	0.926381	0.000243826	0.00829007	1.06872
MFC	8.69818e-214	2.95738e-212	1.85038	1.25892e-34	4.28032e-33	1.30221
OFC	1.83522e-125	6.23975e-124	1.58484	0.0155091	0.52731	1.04783
S1C	9.89115e-17	3.36299e-15	1.16838	0.998825	33.96	0.94062
STC	8.45332e-81	2.87413e-79	1.47811	6.11897e-117	2.08045e-115	1.5893
STR	3.20424e-193	1.08944e-191	1.73197	0.999998	33.9999	0.903849
V1C	5.87458e-257	1.99736e-255	2.02281	2.23055e-96	7.58388e-95	1.57794
VFC	1.35061e-178	4.59206e-177	1.75072	5.27096e-24	1.79213e-22	1.24122

[truncated: 42 more sheets: acc_proportion_cluster10, acc_proportion_cluster11, acc_proportion_cluster12, acc_proportion_cluster13, acc_proportion_cluster14, acc_proportion_cluster15, acc_proportion_cluster16, mtg_proportion_cluster0, mtg_proportion_cluster1, mtg_proportion_cluster2, mtg_proportion_cluster3, mtg_proportion_cluster4, mtg_proportion_cluster5, mtg_proportion_cluster6, mtg_proportion_cluster7, mtg_proportion_cluster8, mtg_proportion_cluster9, mtg_proportion_cluster10, mtg_proportion_cluster11, mtg_proportion_cluster12 …]
