# Supplementary material for: Single-cell transcriptome identifies molecular subtype of autism spectrum disorder impacted by de novo loss-of-function variants regulating glial cells
Source: Hum Genomics. 2021 Nov 21;15:68. doi: 10.1186/s40246-021-00368-7 (PMC8607722; doi:10.1186/s40246-021-00368-7)
Supplement: Supplementary file 6 — Additional file 6. Supplementary Table - 16. [file 40246_2021_368_MOESM6_ESM.xlsx]

## Sheet: ORAfile_allTests0 acc0 (1)
Supplementary Table 16: Pathway enrichment of cluster genes
pathwayid	pathwayname	Pvalue	Oddsratio	FDR
GO:0044456	SYNAPSE PART	1.91977e-29	4.87795	6.44658e-26
GO:0036477	SOMATODENDRITIC COMPARTMENT	1.03874e-20	4.16362	1.74404e-17
GO:0050804	MODULATION OF CHEMICAL SYNAPTIC TRANSMISSION	4.73832e-20	5.6682	4.39698e-17
GO:0099177	REGULATION OF TRANS-SYNAPTIC SIGNALING	5.23761e-20	5.6533	4.39698e-17
GO:0098794	POSTSYNAPSE	2.78005e-19	4.60221	1.86708e-16
GO:0097060	SYNAPTIC MEMBRANE	1.4873e-18	5.39085	8.32393e-16
GO:0098793	PRESYNAPSE	1.82567e-18	5.04094	8.75799e-16
GO:0000902	CELL MORPHOGENESIS	7.37527e-18	4.19827	3.09577e-15
GO:0098978	GLUTAMATERGIC SYNAPSE	2.13149e-17	5.7536	7.95283e-15
GO:0030182	NEURON DIFFERENTIATION	1.01313e-16	3.48118	3.40208e-14
GO:0098916	ANTEROGRADE TRANS-SYNAPTIC SIGNALING	8.86809e-16	4.99351	2.48159e-13
GO:0007268	CHEMICAL SYNAPTIC TRANSMISSION	8.86809e-16	4.99351	2.48159e-13
GO:0032989	CELLULAR COMPONENT MORPHOGENESIS	1.15489e-15	3.67129	2.98317e-13
GO:0031175	NEURON PROJECTION DEVELOPMENT	2.34011e-15	3.96098	5.61291e-13
GO:0099537	TRANS-SYNAPTIC SIGNALING	3.48187e-15	4.78308	7.79475e-13
GO:0007417	CENTRAL NERVOUS SYSTEM DEVELOPMENT	4.756e-15	3.32351	9.98166e-13
GO:0048666	NEURON DEVELOPMENT	5.65468e-15	3.57275	1.07948e-12
GO:0000904	CELL MORPHOGENESIS INVOLVED IN DIFFERENTIATION	5.78638e-15	4.26025	1.07948e-12
GO:0099536	SYNAPTIC SIGNALING	7.90987e-15	4.65983	1.39797e-12
GO:0030424	AXON	1.04604e-14	3.98123	1.7563e-12
GO:0048812	NEURON PROJECTION MORPHOGENESIS	1.43022e-14	4.47688	2.28699e-12
GO:0120039	PLASMA MEMBRANE BOUNDED CELL PROJECTION MORPHOGENESIS	1.94173e-14	4.43401	2.96378e-12
GO:0048858	CELL PROJECTION MORPHOGENESIS	2.25946e-14	4.41287	3.29881e-12
GO:0044057	REGULATION OF SYSTEM PROCESS	4.00857e-14	3.95666	5.60866e-12
GO:0032990	CELL PART MORPHOGENESIS	1.05375e-13	4.20206	1.4154e-11
GO:0097447	DENDRITIC TREE	1.21494e-13	3.76976	1.56915e-11
GO:0048667	CELL MORPHOGENESIS INVOLVED IN NEURON DIFFERENTIATION	1.40201e-13	4.53086	1.74369e-11
GO:0030425	DENDRITE	4.08148e-13	3.69386	4.89486e-11
GO:0043025	NEURONAL CELL BODY	5.84747e-13	4.05246	6.77096e-11
GO:0045211	POSTSYNAPTIC MEMBRANE	9.27621e-13	4.93774	1.03832e-10
GO:0051960	REGULATION OF NERVOUS SYSTEM DEVELOPMENT	1.84443e-12	3.07908	1.99793e-10
GO:0060284	REGULATION OF CELL DEVELOPMENT	1.06639e-11	2.96694	1.11904e-09
GO:0044297	CELL BODY	1.10579e-11	3.60807	1.12522e-09
GO:0061564	AXON DEVELOPMENT	1.32301e-11	4.21802	1.30667e-09
GO:0001505	REGULATION OF NEUROTRANSMITTER LEVELS	1.8367e-11	4.50154	1.76218e-09
GO:0042391	REGULATION OF MEMBRANE POTENTIAL	2.41277e-11	4.02562	2.25058e-09
GO:0098984	NEURON TO NEURON SYNAPSE	2.51057e-11	4.44333	2.27851e-09
GO:0050767	REGULATION OF NEUROGENESIS	3.73342e-11	3.05626	3.29917e-09
GO:0007610	BEHAVIOR	5.32103e-11	3.47846	4.58155e-09
GO:0014069	POSTSYNAPTIC DENSITY	8.03808e-11	4.47695	6.74797e-09
GO:0007409	AXONOGENESIS	8.35752e-11	4.22455	6.77919e-09
GO:0031252	CELL LEADING EDGE	8.47903e-11	4.01375	6.77919e-09
GO:0048167	REGULATION OF SYNAPTIC PLASTICITY	1.09365e-10	6.02374	8.1822e-09
GO:0032279	ASYMMETRIC SYNAPSE	1.09741e-10	4.41554	8.1822e-09
GO:0120035	REGULATION OF PLASMA MEMBRANE BOUNDED CELL PROJECTION ORGANIZATION	1.12056e-10	3.18934	8.1822e-09
GO:0099572	POSTSYNAPTIC SPECIALIZATION	1.12085e-10	4.28665	8.1822e-09
GO:0007611	LEARNING OR MEMORY	1.47367e-10	4.97496	1.04587e-08
GO:0050806	POSITIVE REGULATION OF SYNAPTIC TRANSMISSION	1.49499e-10	6.60811	1.04587e-08
GO:0031344	REGULATION OF CELL PROJECTION ORGANIZATION	1.7426e-10	3.14305	1.19421e-08
GO:0034762	REGULATION OF TRANSMEMBRANE TRANSPORT	1.84239e-10	3.44458	1.23735e-08
GO:0030133	TRANSPORT VESICLE	1.8815e-10	3.97957	1.23884e-08
GO:0045664	REGULATION OF NEURON DIFFERENTIATION	2.19145e-10	3.20946	1.41517e-08
GO:0010975	REGULATION OF NEURON PROJECTION DEVELOPMENT	2.61613e-10	3.5951	1.65754e-08
GO:0050808	SYNAPSE ORGANIZATION	2.97357e-10	4.80458	1.8408e-08
GO:0098797	PLASMA MEMBRANE PROTEIN COMPLEX	3.01501e-10	3.32626	1.8408e-08
GO:0043269	REGULATION OF ION TRANSPORT	4.15477e-10	3.09514	2.49138e-08
GO:2000145	REGULATION OF CELL MOTILITY	5.44621e-10	2.78615	3.20849e-08
GO:0042734	PRESYNAPTIC MEMBRANE	5.54712e-10	6.09689	3.21159e-08
GO:0050890	COGNITION	9.23905e-10	4.38734	5.25843e-08
GO:0051270	REGULATION OF CELLULAR COMPONENT MOVEMENT	1.60127e-09	2.64247	8.96176e-08
GO:0070382	EXOCYTIC VESICLE	2.09764e-09	5.08806	1.15473e-07
GO:0060322	HEAD DEVELOPMENT	2.43086e-09	2.83926	1.31658e-07
GO:0098889	INTRINSIC COMPONENT OF PRESYNAPTIC MEMBRANE	2.5971e-09	8.5805	1.38429e-07
GO:0007420	BRAIN DEVELOPMENT	2.92788e-09	2.89258	1.5342e-07
GO:0030334	REGULATION OF CELL MIGRATION	2.96972e-09	2.7552	1.5342e-07
GO:0040012	REGULATION OF LOCOMOTION	3.55898e-09	2.60218	1.81077e-07
GO:0033267	AXON PART	4.10695e-09	3.74537	2.05838e-07
GO:0099056	INTEGRAL COMPONENT OF PRESYNAPTIC MEMBRANE	5.12456e-09	8.99594	2.53063e-07
GO:0022890	INORGANIC CATION TRANSMEMBRANE TRANSPORTER ACTIVITY	8.18815e-09	3.03377	3.9849e-07
HSA04724	GLUTAMATERGIC SYNAPSE	8.59877e-09	6.55783	4.12495e-07
GO:1902495	TRANSMEMBRANE TRANSPORTER COMPLEX	9.79604e-09	3.89885	4.58086e-07
GO:0030658	TRANSPORT VESICLE MEMBRANE	9.82197e-09	4.85832	4.58086e-07
GO:0008021	SYNAPTIC VESICLE	1.19169e-08	5.03303	5.48176e-07
GO:0005509	CALCIUM ION BINDING	1.31609e-08	2.81177	5.96675e-07
GO:0034765	REGULATION OF ION TRANSMEMBRANE TRANSPORT	1.33266e-08	3.31335	5.96675e-07
GO:0007155	CELL ADHESION	1.42348e-08	2.56009	6.28954e-07
GO:0022839	ION GATED CHANNEL ACTIVITY	1.54983e-08	3.80884	6.75885e-07
GO:1990351	TRANSPORTER COMPLEX	1.65298e-08	3.79632	7.11629e-07
GO:0022610	BIOLOGICAL ADHESION	1.82616e-08	2.53878	7.76233e-07
GO:0030001	METAL ION TRANSPORT	1.86328e-08	2.9364	7.82111e-07
GO:0051050	POSITIVE REGULATION OF TRANSPORT	2.40466e-08	2.49166	9.96893e-07
GO:0034703	CATION CHANNEL COMPLEX	2.49992e-08	4.58656	1.02375e-06
GO:0150034	DISTAL AXON	2.70213e-08	4.06444	1.09322e-06
GO:0022836	GATED CHANNEL ACTIVITY	2.7415e-08	3.69902	1.09595e-06
GO:0022604	REGULATION OF CELL MORPHOGENESIS	2.90816e-08	3.19974	1.14889e-06
GO:0007265	RAS PROTEIN SIGNAL TRANSDUCTION	3.10814e-08	4.34172	1.21362e-06
GO:0034702	ION CHANNEL COMPLEX	3.18755e-08	3.89605	1.23032e-06
GO:0043235	RECEPTOR COMPLEX	5.50401e-08	3.3891	2.10028e-06
GO:0008324	CATION TRANSMEMBRANE TRANSPORTER ACTIVITY	7.05379e-08	2.78226	2.66142e-06
GO:0051056	REGULATION OF SMALL GTPASE MEDIATED SIGNAL TRANSDUCTION	8.06312e-08	3.59424	3.00844e-06
GO:0005261	CATION CHANNEL ACTIVITY	8.92171e-08	3.68165	3.29221e-06
GO:0098662	INORGANIC CATION TRANSMEMBRANE TRANSPORT	9.12378e-08	2.93025	3.33018e-06
HSA04720	LONG-TERM POTENTIATION	9.25581e-08	8.62893	3.34205e-06
GO:0006812	CATION TRANSPORT	9.4207e-08	2.54893	3.36539e-06
GO:0099601	REGULATION OF NEUROTRANSMITTER RECEPTOR ACTIVITY	1.09274e-07	8.47989	3.86253e-06
GO:1904062	REGULATION OF CATION TRANSMEMBRANE TRANSPORT	1.21255e-07	3.61859	4.24141e-06
GO:0048015	PHOSPHATIDYLINOSITOL-MEDIATED SIGNALING	1.28633e-07	8.33593	4.4531e-06
GO:0046873	METAL ION TRANSMEMBRANE TRANSPORTER ACTIVITY	1.34752e-07	3.16854	4.61733e-06
GO:0043197	DENDRITIC SPINE	1.40402e-07	4.98618	4.76233e-06
GO:0005216	ION CHANNEL ACTIVITY	1.4422e-07	3.22924	4.84292e-06
GO:0007264	SMALL GTPASE MEDIATED SIGNAL TRANSDUCTION	1.51179e-07	3.68575	4.96793e-06
GO:0048588	DEVELOPMENTAL CELL GROWTH	1.51411e-07	7.30606	4.96793e-06
GO:0032409	REGULATION OF TRANSPORTER ACTIVITY	1.52381e-07	3.94336	4.96793e-06
GO:0048589	DEVELOPMENTAL GROWTH	1.67852e-07	3.36359	5.35053e-06
GO:0044309	NEURON SPINE	1.68287e-07	4.9193	5.35053e-06
GO:0031644	REGULATION OF NEUROLOGICAL SYSTEM PROCESS	1.68897e-07	5.58453	5.35053e-06
GO:0099240	INTRINSIC COMPONENT OF SYNAPTIC MEMBRANE	1.84047e-07	4.88803	5.77599e-06
GO:0050803	REGULATION OF SYNAPSE STRUCTURE OR ACTIVITY	1.95848e-07	4.20008	6.08943e-06
GO:0016049	CELL GROWTH	1.99828e-07	7.11119	6.15617e-06
GO:0048017	INOSITOL LIPID-MEDIATED SIGNALING	2.06381e-07	7.93207	6.30025e-06
GO:0040007	GROWTH	2.20312e-07	3.31507	6.66493e-06
GO:0019233	SENSORY PERCEPTION OF PAIN	2.4034e-07	7.80604	7.17697e-06
GO:0045666	POSITIVE REGULATION OF NEURON DIFFERENTIATION	2.41512e-07	3.38592	7.17697e-06
GO:0030900	FOREBRAIN DEVELOPMENT	2.58711e-07	3.28661	7.62062e-06
GO:0022838	SUBSTRATE-SPECIFIC CHANNEL ACTIVITY	2.65064e-07	3.13066	7.73986e-06
GO:1903530	REGULATION OF SECRETION BY CELL	2.74369e-07	2.5621	7.87489e-06
GO:0022898	REGULATION OF TRANSMEMBRANE TRANSPORTER ACTIVITY	2.74378e-07	3.94611	7.87489e-06
GO:0060291	LONG-TERM SYNAPTIC POTENTIATION	2.7985e-07	10.2163	7.96387e-06
GO:0099699	INTEGRAL COMPONENT OF SYNAPTIC MEMBRANE	3.19574e-07	4.96883	8.98025e-06
GO:0051046	REGULATION OF SECRETION	3.20914e-07	2.48594	8.98025e-06
GO:0008092	CYTOSKELETAL PROTEIN BINDING	3.38397e-07	2.33398	9.39121e-06
GO:0022832	VOLTAGE-GATED CHANNEL ACTIVITY	3.66486e-07	4.40847	1.00054e-05
GO:0005244	VOLTAGE-GATED ION CHANNEL ACTIVITY	3.66486e-07	4.40847	1.00054e-05
HSA04070	PHOSPHATIDYLINOSITOL SIGNALING SYSTEM	3.74028e-07	7.45098	1.01289e-05
GO:0098660	INORGANIC ION TRANSMEMBRANE TRANSPORT	3.84306e-07	2.66462	1.0324e-05
GO:0050807	REGULATION OF SYNAPSE ORGANIZATION	4.37665e-07	4.15465	1.16641e-05
GO:0051588	REGULATION OF NEUROTRANSMITTER TRANSPORT	4.57183e-07	5.14532	1.20884e-05
GO:0030426	GROWTH CONE	6.4708e-07	4.7009	1.69757e-05
GO:0032412	REGULATION OF ION TRANSMEMBRANE TRANSPORTER ACTIVITY	6.92371e-07	3.8611	1.80231e-05
GO:0010611	REGULATION OF CARDIAC MUSCLE HYPERTROPHY	7.14679e-07	9.07969	1.83802e-05
GO:0099175	REGULATION OF POSTSYNAPSE ORGANIZATION	7.17034e-07	6.27266	1.83802e-05
GO:0046883	REGULATION OF HORMONE SECRETION	7.3392e-07	3.70328	1.86705e-05
GO:0030427	SITE OF POLARIZED GROWTH	7.66506e-07	4.63818	1.92425e-05
GO:0098655	CATION TRANSMEMBRANE TRANSPORT	7.67868e-07	2.66052	1.92425e-05
GO:0051962	POSITIVE REGULATION OF NERVOUS SYSTEM DEVELOPMENT	7.85994e-07	2.79247	1.95509e-05
HSA04730	LONG-TERM DEPRESSION	7.93293e-07	7.76001	1.95873e-05
GO:0042063	GLIOGENESIS	8.44454e-07	4.1499	2.06984e-05
GO:0007411	AXON GUIDANCE	9.00951e-07	3.79306	2.19231e-05
GO:0007613	MEMORY	9.68417e-07	5.58126	2.33953e-05
GO:0097485	NEURON PROJECTION GUIDANCE	1.02548e-06	3.75993	2.45968e-05
GO:0050769	POSITIVE REGULATION OF NEUROGENESIS	1.09111e-06	2.90831	2.59853e-05
GO:0015267	CHANNEL ACTIVITY	1.141e-06	2.90144	2.69823e-05
GO:0022803	PASSIVE TRANSMEMBRANE TRANSPORTER ACTIVITY	1.193e-06	2.89459	2.78542e-05
GO:0014743	REGULATION OF MUSCLE HYPERTROPHY	1.19446e-06	8.51139	2.78542e-05
GO:0006836	NEUROTRANSMITTER TRANSPORT	1.3585e-06	4.43124	3.14611e-05
GO:0033674	POSITIVE REGULATION OF KINASE ACTIVITY	1.41671e-06	2.66678	3.25844e-05
HSA04020	CALCIUM SIGNALING PATHWAY	1.47056e-06	4.40322	3.35927e-05
GO:0016301	KINASE ACTIVITY	1.48405e-06	2.38694	3.36719e-05
GO:0005912	ADHERENS JUNCTION	1.51525e-06	2.70291	3.41491e-05
GO:0031346	POSITIVE REGULATION OF CELL PROJECTION ORGANIZATION	1.60809e-06	3.12073	3.59997e-05
GO:0010721	NEGATIVE REGULATION OF CELL DEVELOPMENT	1.63845e-06	3.29456	3.64366e-05
GO:0001934	POSITIVE REGULATION OF PROTEIN PHOSPHORYLATION	1.80997e-06	2.20942	3.98257e-05
GO:0022843	VOLTAGE-GATED CATION CHANNEL ACTIVITY	1.81457e-06	4.89246	3.98257e-05
GO:0010959	REGULATION OF METAL ION TRANSPORT	1.86561e-06	3.0935	4.068e-05
GO:0050773	REGULATION OF DENDRITE DEVELOPMENT	1.98432e-06	4.85357	4.29893e-05
GO:0051493	REGULATION OF CYTOSKELETON ORGANIZATION	2.05322e-06	2.70832	4.41969e-05
GO:0015318	INORGANIC MOLECULAR ENTITY TRANSMEMBRANE TRANSPORTER ACTIVITY	2.12459e-06	2.32478	4.54266e-05
GO:0045860	POSITIVE REGULATION OF PROTEIN KINASE ACTIVITY	2.1374e-06	2.70272	4.54266e-05
GO:0007612	LEARNING	2.16816e-06	4.81532	4.57904e-05
GO:0016773	PHOSPHOTRANSFERASE ACTIVITY, ALCOHOL GROUP AS ACCEPTOR	2.29452e-06	2.42675	4.81415e-05
GO:0051093	NEGATIVE REGULATION OF DEVELOPMENTAL PROCESS	2.30815e-06	2.22719	4.81415e-05
GO:0010720	POSITIVE REGULATION OF CELL DEVELOPMENT	2.40947e-06	2.68604	4.99445e-05
GO:0030659	CYTOPLASMIC VESICLE MEMBRANE	2.45817e-06	2.36189	5.06413e-05
GO:0043549	REGULATION OF KINASE ACTIVITY	2.54758e-06	2.28319	5.21632e-05
GO:0070161	ANCHORING JUNCTION	2.83351e-06	2.61879	5.76661e-05
GO:0034220	ION TRANSMEMBRANE TRANSPORT	3.1028e-06	2.2419	6.27662e-05
GO:0010976	POSITIVE REGULATION OF NEURON PROJECTION DEVELOPMENT	3.27639e-06	3.47102	6.5881e-05
GO:0090276	REGULATION OF PEPTIDE HORMONE SECRETION	3.30672e-06	3.9243	6.60951e-05
GO:0042220	RESPONSE TO COCAINE	3.96611e-06	8.53728	7.8806e-05
GO:0010769	REGULATION OF CELL MORPHOGENESIS INVOLVED IN DIFFERENTIATION	4.46453e-06	3.28399	8.79693e-05
GO:0098693	REGULATION OF SYNAPTIC VESICLE CYCLE	4.47968e-06	5.22333	8.79693e-05
GO:0060359	RESPONSE TO AMMONIUM ION	4.52212e-06	4.82729	8.82864e-05
GO:0008285	NEGATIVE REGULATION OF CELL PROLIFERATION	4.56101e-06	2.41132	8.8531e-05
GO:1990778	PROTEIN LOCALIZATION TO CELL PERIPHERY	4.62888e-06	3.82241	8.93322e-05
GO:0021879	FOREBRAIN NEURON DIFFERENTIATION	4.67558e-06	8.34307	8.97176e-05
GO:0012506	VESICLE MEMBRANE	4.74718e-06	2.29371	9.05741e-05
GO:0021872	FOREBRAIN GENERATION OF NEURONS	5.35634e-06	7.04036	0.000101619
GO:0050801	ION HOMEOSTASIS	5.54271e-06	2.30299	0.000104564
GO:0043502	REGULATION OF MUSCLE ADAPTATION	5.82045e-06	6.16086	0.00010919
GO:0060627	REGULATION OF VESICLE-MEDIATED TRANSPORT	5.86305e-06	2.60791	0.000109379
GO:0014066	REGULATION OF PHOSPHATIDYLINOSITOL 3-KINASE SIGNALING	5.97023e-06	5.07353	0.000110763
GO:0050796	REGULATION OF INSULIN SECRETION	6.07734e-06	4.1366	0.00011213
GO:0060998	REGULATION OF DENDRITIC SPINE DEVELOPMENT	6.12973e-06	6.92109	0.000112479
GO:0046578	REGULATION OF RAS PROTEIN SIGNAL TRANSDUCTION	6.22723e-06	3.57646	0.000113647
GO:0005938	CELL CORTEX	6.4664e-06	3.20204	0.000117374
GO:0051347	POSITIVE REGULATION OF TRANSFERASE ACTIVITY	7.91941e-06	2.41121	0.000142975
GO:0045859	REGULATION OF PROTEIN KINASE ACTIVITY	7.98615e-06	2.26461	0.000143409
GO:0015077	MONOVALENT INORGANIC CATION TRANSMEMBRANE TRANSPORTER ACTIVITY	8.06038e-06	2.90138	0.000143972
GO:0005516	CALMODULIN BINDING	8.34838e-06	3.82186	0.000148327
HSA04520	ADHERENS JUNCTION	1.02699e-05	6.48077	0.000181506
GO:0018108	PEPTIDYL-TYROSINE PHOSPHORYLATION	1.05274e-05	4.45074	0.000185083
GO:0045596	NEGATIVE REGULATION OF CELL DIFFERENTIATION	1.09048e-05	2.31112	0.00019072
GO:0030672	SYNAPTIC VESICLE MEMBRANE	1.12885e-05	5.169	0.000195395
GO:0099501	EXOCYTIC VESICLE MEMBRANE	1.12885e-05	5.169	0.000195395
GO:0072347	RESPONSE TO ANESTHETIC	1.16199e-05	6.37924	0.000197605
GO:0098982	GABA-ERGIC SYNAPSE	1.16199e-05	6.37924	0.000197605
GO:1990138	NEURON PROJECTION EXTENSION	1.16515e-05	7.33843	0.000197605
GO:0031646	POSITIVE REGULATION OF NEUROLOGICAL SYSTEM PROCESS	1.16515e-05	7.33843	0.000197605
GO:0006816	CALCIUM ION TRANSPORT	1.18795e-05	3.40393	0.00020046
GO:0048471	PERINUCLEAR REGION OF CYTOPLASM	1.19705e-05	2.30044	0.000200984
GO:0010243	RESPONSE TO ORGANONITROGEN COMPOUND	1.25799e-05	2.13009	0.000210166
GO:0015075	ION TRANSMEMBRANE TRANSPORTER ACTIVITY	1.29818e-05	2.14708	0.000215806
GO:0018212	PEPTIDYL-TYROSINE MODIFICATION	1.33604e-05	4.3489	0.000221006
GO:0090257	REGULATION OF MUSCLE SYSTEM PROCESS	1.51156e-05	3.47836	0.000248815
GO:1900449	REGULATION OF GLUTAMATE RECEPTOR SIGNALING PATHWAY	1.54033e-05	7.05642	0.000252314
GO:0008360	REGULATION OF CELL SHAPE	1.56046e-05	4.28366	0.000254369
GO:0007169	TRANSMEMBRANE RECEPTOR PROTEIN TYROSINE KINASE SIGNALING PATHWAY	1.57647e-05	2.55707	0.000255738
GO:0004672	PROTEIN KINASE ACTIVITY	1.62301e-05	2.39027	0.000262023
GO:0030027	LAMELLIPODIUM	1.71901e-05	3.77771	0.000275611
GO:0043204	PERIKARYON	1.7236e-05	4.55052	0.000275611
HSA04810	REGULATION OF ACTIN CYTOSKELETON	1.79215e-05	3.58441	0.000285215
GO:0051961	NEGATIVE REGULATION OF NERVOUS SYSTEM DEVELOPMENT	1.81543e-05	3.07273	0.000287558
GO:0008306	ASSOCIATIVE LEARNING	1.8663e-05	6.00301	0.000294227
GO:0010977	NEGATIVE REGULATION OF NEURON PROJECTION DEVELOPMENT	1.95945e-05	4.18944	0.00030675
GO:0071900	REGULATION OF PROTEIN SERINE/THREONINE KINASE ACTIVITY	1.96564e-05	2.52432	0.00030675
GO:0060560	DEVELOPMENTAL GROWTH INVOLVED IN MORPHOGENESIS	1.97314e-05	4.86126	0.00030675
GO:0051338	REGULATION OF TRANSFERASE ACTIVITY	2.04238e-05	2.06589	0.000316051
GO:0050768	NEGATIVE REGULATION OF NEUROGENESIS	2.1627e-05	3.13466	0.000333136
GO:0019932	SECOND-MESSENGER-MEDIATED SIGNALING	2.30823e-05	2.93007	0.000353928
GO:0001952	REGULATION OF CELL-MATRIX ADHESION	2.35665e-05	4.76618	0.000359711
GO:0071902	POSITIVE REGULATION OF PROTEIN SERINE/THREONINE KINASE ACTIVITY	2.5297e-05	2.91103	0.000384378
GO:0051345	POSITIVE REGULATION OF HYDROLASE ACTIVITY	2.5658e-05	2.18889	0.000388106
GO:0072659	PROTEIN LOCALIZATION TO PLASMA MEMBRANE	2.72032e-05	3.82269	0.000409634
GO:0034705	POTASSIUM CHANNEL COMPLEX	2.84789e-05	5.10744	0.00042693
GO:0021953	CENTRAL NERVOUS SYSTEM NEURON DIFFERENTIATION	2.90711e-05	3.79896	0.000432336
GO:0021954	CENTRAL NERVOUS SYSTEM NEURON DEVELOPMENT	2.90971e-05	5.66859	0.000432336
HSA04010	MAPK SIGNALING PATHWAY	2.98398e-05	3.16723	0.000441419
GO:0001764	NEURON MIGRATION	3.05325e-05	4.63053	0.000448263
GO:0045665	NEGATIVE REGULATION OF NEURON DIFFERENTIATION	3.05695e-05	3.4251	0.000448263
GO:0031345	NEGATIVE REGULATION OF CELL PROJECTION ORGANIZATION	3.10512e-05	3.77552	0.000453348
GO:0001540	AMYLOID-BETA BINDING	3.23748e-05	5.5913	0.000470625
GO:0043270	POSITIVE REGULATION OF ION TRANSPORT	3.30667e-05	3.14151	0.000478335
GO:0099568	CYTOPLASMIC REGION	3.319e-05	2.49107	0.000478335
GO:0015079	POTASSIUM ION TRANSMEMBRANE TRANSPORTER ACTIVITY	3.49385e-05	3.95696	0.000501383
GO:0010923	NEGATIVE REGULATION OF PHOSPHATASE ACTIVITY	3.77051e-05	4.93789	0.000538782
GO:0070838	DIVALENT METAL ION TRANSPORT	3.90429e-05	2.99628	0.000555534
GO:0051129	NEGATIVE REGULATION OF CELLULAR COMPONENT ORGANIZATION	4.03234e-05	2.21546	0.000571333
GO:1902903	REGULATION OF SUPRAMOLECULAR FIBER ORGANIZATION	4.12605e-05	2.81051	0.000577917
GO:0060078	REGULATION OF POSTSYNAPTIC MEMBRANE POTENTIAL	4.13044e-05	4.8852	0.000577917
GO:0030175	FILOPODIUM	4.13044e-05	4.8852	0.000577917
GO:0006468	PROTEIN PHOSPHORYLATION	4.19332e-05	2.01618	0.000584282
GO:0050680	NEGATIVE REGULATION OF EPITHELIAL CELL PROLIFERATION	4.25587e-05	4.46125	0.000590546
GO:0072511	DIVALENT INORGANIC CATION TRANSPORT	4.50026e-05	2.96355	0.000621887
GO:0050770	REGULATION OF AXONOGENESIS	4.56248e-05	3.63995	0.000627902
GO:0010001	GLIAL CELL DIFFERENTIATION	4.59739e-05	3.85014	0.000630123
GO:0050678	REGULATION OF EPITHELIAL CELL PROLIFERATION	4.8555e-05	2.85709	0.000662795
GO:0042493	RESPONSE TO DRUG	4.96797e-05	2.00021	0.000675403
GO:0007167	ENZYME LINKED RECEPTOR PROTEIN SIGNALING PATHWAY	5.08111e-05	2.18802	0.000687999
GO:0072359	CIRCULATORY SYSTEM DEVELOPMENT	5.15081e-05	2.07011	0.000694635
GO:0006813	POTASSIUM ION TRANSPORT	5.25552e-05	3.79887	0.000705921
GO:0016772	TRANSFERASE ACTIVITY, TRANSFERRING PHOSPHORUS-CONTAINING GROUPS	5.35611e-05	2.01005	0.000716566
GO:0046928	REGULATION OF NEUROTRANSMITTER SECRETION	5.3931e-05	4.72989	0.000718652
GO:0030018	Z DISC	5.84888e-05	4.30403	0.000776306
GO:0048814	REGULATION OF DENDRITE MORPHOGENESIS	5.94468e-05	5.16469	0.000782832
HSA04970	SALIVARY SECRETION	5.94468e-05	5.16469	0.000782832
GO:0038127	ERBB SIGNALING PATHWAY	5.9698e-05	5.82221	0.000783069
GO:0019935	CYCLIC-NUCLEOTIDE-MEDIATED SIGNALING	6.39689e-05	3.72449	0.00083079
GO:2001257	REGULATION OF CATION CHANNEL ACTIVITY	6.39689e-05	3.72449	0.00083079
GO:0043279	RESPONSE TO ALKALOID	6.40782e-05	4.63187	0.00083079
GO:0008076	VOLTAGE-GATED POTASSIUM CHANNEL COMPLEX	6.5448e-05	5.09995	0.000845286
GO:0050840	EXTRACELLULAR MATRIX BINDING	6.62815e-05	6.6458	0.000852771
GO:0035305	NEGATIVE REGULATION OF DEPHOSPHORYLATION	6.97375e-05	4.58387	0.000893812
GO:0005925	FOCAL ADHESION	7.0152e-05	2.5747	0.000895705
GO:0046620	REGULATION OF ORGAN GROWTH	7.19565e-05	5.0368	0.000911811
GO:0007416	SYNAPSE ASSEMBLY	7.19565e-05	5.0368	0.000911811
GO:0007626	LOCOMOTORY BEHAVIOR	7.42163e-05	3.47453	0.000936911
GO:0045597	POSITIVE REGULATION OF CELL DIFFERENTIATION	7.48914e-05	1.97781	0.000941892
GO:0005924	CELL-SUBSTRATE ADHERENS JUNCTION	7.85559e-05	2.55445	0.000983775
GO:0098609	CELL-CELL ADHESION	7.88075e-05	2.40299	0.000983775
GO:0055080	CATION HOMEOSTASIS	8.38293e-05	2.15465	0.00104259
GO:1902905	POSITIVE REGULATION OF SUPRAMOLECULAR FIBER ORGANIZATION	8.84194e-05	3.41616	0.00109443
GO:0071805	POTASSIUM ION TRANSMEMBRANE TRANSPORT	8.8975e-05	3.82705	0.00109443
GO:0071804	CELLULAR POTASSIUM ION TRANSPORT	8.8975e-05	3.82705	0.00109443
GO:0030055	CELL-SUBSTRATE JUNCTION	9.11577e-05	2.52799	0.00111718
GO:0005230	EXTRACELLULAR LIGAND-GATED ION CHANNEL ACTIVITY	9.1717e-05	5.47304	0.00111995
GO:0001726	RUFFLE	9.34276e-05	3.58339	0.0011367
GO:0010594	REGULATION OF ENDOTHELIAL CELL MIGRATION	9.51264e-05	3.79958	0.00115319
GO:0004713	PROTEIN TYROSINE KINASE ACTIVITY	9.88866e-05	4.05383	0.00119447
GO:0008016	REGULATION OF HEART CONTRACTION	9.9752e-05	3.08864	0.0012006
GO:0017157	REGULATION OF EXOCYTOSIS	0.000106495	3.20184	0.00127718
GO:0055065	METAL ION HOMEOSTASIS	0.000107861	2.20935	0.00128896
GO:0015672	MONOVALENT INORGANIC CATION TRANSPORT	0.000110766	2.55038	0.00131898
GO:0098771	INORGANIC ION HOMEOSTASIS	0.000113455	2.11814	0.00134623
GO:0021885	FOREBRAIN CELL MIGRATION	0.000121979	6.02924	0.00144227
GO:0051952	REGULATION OF AMINE TRANSPORT	0.000123701	4.68836	0.0014575
GO:0003779	ACTIN BINDING	0.000126328	2.47006	0.00148325
GO:0030003	CELLULAR CATION HOMEOSTASIS	0.000132141	2.18237	0.00154609
GO:0051480	REGULATION OF CYTOSOLIC CALCIUM ION CONCENTRATION	0.00013575	2.71586	0.00158281
GO:0019904	PROTEIN DOMAIN SPECIFIC BINDING	0.000136922	2.09549	0.00159095
GO:0019725	CELLULAR HOMEOSTASIS	0.000137881	1.96872	0.00159657
GO:0044306	NEURON PROJECTION TERMINUS	0.000140713	3.8922	0.00161779
GO:0031674	I BAND	0.000140713	3.8922	0.00161779
GO:0060341	REGULATION OF CELLULAR LOCALIZATION	0.000141159	1.96631	0.00161779
GO:0035303	REGULATION OF DEPHOSPHORYLATION	0.000146212	3.25218	0.00167
GO:0022834	LIGAND-GATED CHANNEL ACTIVITY	0.000150684	3.86141	0.00170621
GO:0015276	LIGAND-GATED ION CHANNEL ACTIVITY	0.000150684	3.86141	0.00170621
GO:2000300	REGULATION OF SYNAPTIC VESICLE EXOCYTOSIS	0.000150907	5.09249	0.00170621
GO:0046834	LIPID PHOSPHORYLATION	0.000153057	5.81344	0.00172472
GO:0098685	SCHAFFER COLLATERAL - CA1 SYNAPSE	0.000165924	5.02254	0.00186346
GO:0021537	TELENCEPHALON DEVELOPMENT	0.000170115	2.94385	0.00190415
GO:0007269	NEUROTRANSMITTER SECRETION	0.000173354	4.48131	0.00193396
GO:0010810	REGULATION OF CELL-SUBSTRATE ADHESION	0.000180985	3.1842	0.00201241
GO:0034332	ADHERENS JUNCTION ORGANIZATION	0.000182167	4.95398	0.00201886
GO:0006875	CELLULAR METAL ION HOMEOSTASIS	0.000182944	2.23598	0.00202081
GO:0099503	SECRETORY VESICLE	0.000185135	1.89098	0.00203419
GO:0006873	CELLULAR ION HOMEOSTASIS	0.000185367	2.13753	0.00203419
GO:0001501	SKELETAL SYSTEM DEVELOPMENT	0.000187433	2.30969	0.00205016
GO:0099643	SIGNAL RELEASE FROM SYNAPSE	0.000188098	4.43248	0.00205076
GO:0014068	POSITIVE REGULATION OF PHOSPHATIDYLINOSITOL 3-KINASE SIGNALING	0.000199711	4.88883	0.00217032
GO:0055082	CELLULAR CHEMICAL HOMEOSTASIS	0.000202488	2.04839	0.0021934
GO:0005267	POTASSIUM CHANNEL ACTIVITY	0.000206661	4.00892	0.00223141
GO:0042277	PEPTIDE BINDING	0.0002077	2.70175	0.00223544
GO:0048168	REGULATION OF NEURONAL SYNAPTIC PLASTICITY	0.000218688	6.46561	0.00234618
GO:0098802	PLASMA MEMBRANE RECEPTOR COMPLEX	0.000223286	3.27423	0.00238788
GO:0019933	CAMP-MEDIATED SIGNALING	0.000224125	3.6865	0.00238924
GO:0007156	HOMOPHILIC CELL ADHESION VIA PLASMA MEMBRANE ADHESION MOLECULES	0.000228522	3.45185	0.0024284
GO:0044304	MAIN AXON	0.000234867	5.42449	0.00248796
GO:1902803	REGULATION OF SYNAPTIC VESICLE TRANSPORT	0.00023903	4.76105	0.0025241
GO:0032956	REGULATION OF ACTIN CYTOSKELETON ORGANIZATION	0.000247429	2.58616	0.00258895
GO:0051899	MEMBRANE DEPOLARIZATION	0.000247484	6.32168	0.00258895
GO:0008328	IONOTROPIC GLUTAMATE RECEPTOR COMPLEX	0.000247484	6.32168	0.00258895
GO:0010638	POSITIVE REGULATION OF ORGANELLE ORGANIZATION	0.000257441	2.12272	0.00267844
GO:1903522	REGULATION OF BLOOD CIRCULATION	0.000258132	2.73707	0.00267844
GO:0004674	PROTEIN SERINE/THREONINE KINASE ACTIVITY	0.000259066	2.34503	0.00267844
GO:0010632	REGULATION OF EPITHELIAL CELL MIGRATION	0.000259229	3.0718	0.00267844
GO:0051966	REGULATION OF SYNAPTIC TRANSMISSION, GLUTAMATERGIC	0.00026011	5.33556	0.00267929
GO:0043410	POSITIVE REGULATION OF MAPK CASCADE	0.00027144	2.21322	0.00278745
GO:0051495	POSITIVE REGULATION OF CYTOSKELETON ORGANIZATION	0.000272499	3.05638	0.00278979
GO:0005911	CELL-CELL JUNCTION	0.000285718	2.32817	0.00291624
GO:0010517	REGULATION OF PHOSPHOLIPASE ACTIVITY	0.000287529	5.24941	0.00292582
GO:0007517	MUSCLE ORGAN DEVELOPMENT	0.000292672	2.7065	0.00295265
GO:0045471	RESPONSE TO ETHANOL	0.000292803	3.83688	0.00295265
HSA04360	AXON GUIDANCE	0.000292803	3.83688	0.00295265
GO:0010921	REGULATION OF PHOSPHATASE ACTIVITY	0.000304893	3.34256	0.00306536
GO:0098878	NEUROTRANSMITTER RECEPTOR COMPLEX	0.000314222	6.0522	0.00314972
GO:0043408	REGULATION OF MAPK CASCADE	0.00031738	1.99467	0.00315877
GO:0072507	DIVALENT INORGANIC CATION HOMEOSTASIS	0.000317418	2.26632	0.00315877
GO:0033218	AMIDE BINDING	0.000317946	2.4681	0.00315877
GO:0042803	PROTEIN HOMODIMERIZATION ACTIVITY	0.000322389	1.91474	0.00319346
GO:0021761	LIMBIC SYSTEM DEVELOPMENT	0.000323799	4.11787	0.003198
GO:0110020	REGULATION OF ACTOMYOSIN STRUCTURE ORGANIZATION	0.00033705	4.52475	0.0033191
GO:0006874	CELLULAR CALCIUM ION HOMEOSTASIS	0.000341036	2.34498	0.00334853
GO:0005913	CELL-CELL ADHERENS JUNCTION	0.000348597	4.07652	0.0034128
GO:0016202	REGULATION OF STRIATED MUSCLE TISSUE DEVELOPMENT	0.000357724	3.74061	0.00349197
GO:0030017	SARCOMERE	0.000378386	3.09586	0.00368296
GO:0072503	CELLULAR DIVALENT INORGANIC CATION HOMEOSTASIS	0.000380742	2.27889	0.00369517
GO:0044087	REGULATION OF CELLULAR COMPONENT BIOGENESIS	0.000391679	1.84683	0.00379037
HSA04510	FOCAL ADHESION	0.00039803	3.07908	0.00384076
GO:0060402	CALCIUM ION TRANSPORT INTO CYTOSOL	0.000421842	4.92995	0.00404727
HSA04971	GASTRIC ACID SECRETION	0.000421842	4.92995	0.00404727
GO:0035637	MULTICELLULAR ORGANISMAL SIGNALING	0.000434332	3.64826	0.00414343
GO:1901861	REGULATION OF MUSCLE TISSUE DEVELOPMENT	0.000434332	3.64826	0.00414343
GO:0032970	REGULATION OF ACTIN FILAMENT-BASED PROCESS	0.00043626	2.40533	0.00415003
GO:0071417	CELLULAR RESPONSE TO ORGANONITROGEN COMPOUND	0.00043856	2.17577	0.00416013
GO:0045936	NEGATIVE REGULATION OF PHOSPHATE METABOLIC PROCESS	0.000443095	2.1393	0.00419131
GO:0010563	NEGATIVE REGULATION OF PHOSPHORUS METABOLIC PROCESS	0.000455662	2.13511	0.00429807
GO:0098839	POSTSYNAPTIC DENSITY MEMBRANE	0.000462348	4.85727	0.00434043
GO:0048634	REGULATION OF MUSCLE ORGAN DEVELOPMENT	0.000462738	3.61876	0.00434043
GO:0032231	REGULATION OF ACTIN FILAMENT BUNDLE ASSEMBLY	0.000466109	4.31129	0.00434776
HSA04666	FC GAMMA R-MEDIATED PHAGOCYTOSIS	0.000466109	4.31129	0.00434776
GO:0017158	REGULATION OF CALCIUM ION-DEPENDENT EXOCYTOSIS	0.000497592	3.88165	0.00462857
GO:0032880	REGULATION OF PROTEIN LOCALIZATION	0.000501056	1.82197	0.00464791
GO:0010817	REGULATION OF HORMONE LEVELS	0.000520655	2.14901	0.00481642
GO:0005539	GLYCOSAMINOGLYCAN BINDING	0.000529609	2.8556	0.00488579
GO:0055074	CALCIUM ION HOMEOSTASIS	0.000533887	2.26489	0.00491176
GO:0009887	ANIMAL ORGAN MORPHOGENESIS	0.000541555	1.84341	0.0049687
GO:0043266	REGULATION OF POTASSIUM ION TRANSPORT	0.00054444	4.21182	0.0049767
GO:0022029	TELENCEPHALON CELL MIGRATION	0.000545391	5.4685	0.0049767
GO:0007015	ACTIN FILAMENT ORGANIZATION	0.00057946	2.82903	0.00527324
GO:0098742	CELL-CELL ADHESION VIA PLASMA-MEMBRANE ADHESION MOLECULES	0.000581776	2.71908	0.00528001
GO:0015085	CALCIUM ION TRANSMEMBRANE TRANSPORTER ACTIVITY	0.000592406	3.50532	0.00535677
GO:0014070	RESPONSE TO ORGANIC CYCLIC COMPOUND	0.000593424	1.86551	0.00535677
GO:0044089	POSITIVE REGULATION OF CELLULAR COMPONENT BIOGENESIS	0.00059907	2.12712	0.00539324
GO:0030198	EXTRACELLULAR MATRIX ORGANIZATION	0.00061059	2.46004	0.00548225
GO:0098858	ACTIN-BASED CELL PROJECTION	0.000617566	2.9358	0.0055301
GO:0051047	POSITIVE REGULATION OF SECRETION	0.000620403	2.28487	0.00554073
GO:0031267	SMALL GTPASE BINDING	0.000622855	2.23784	0.00554706
GO:0032940	SECRETION BY CELL	0.000624416	1.79993	0.00554706
GO:2000147	POSITIVE REGULATION OF CELL MOTILITY	0.000647154	2.15055	0.00573389
GO:0099055	INTEGRAL COMPONENT OF POSTSYNAPTIC MEMBRANE	0.000651765	3.73874	0.00575955
GO:0046717	ACID SECRETION	0.000657112	4.58192	0.00577639
GO:0007266	RHO PROTEIN SIGNAL TRANSDUCTION	0.000657112	4.58192	0.00577639
GO:0043405	REGULATION OF MAP KINASE ACTIVITY	0.000679476	2.43668	0.00595739
GO:0110053	REGULATION OF ACTIN FILAMENT ORGANIZATION	0.000687026	2.67423	0.0060079
GO:0099504	SYNAPTIC VESICLE CYCLE	0.000695915	3.70465	0.00604361
GO:0043679	AXON TERMINUS	0.000695915	3.70465	0.00604361
GO:0002791	REGULATION OF PEPTIDE SECRETION	0.000696509	2.17662	0.00604361
GO:0070372	REGULATION OF ERK1 AND ERK2 CASCADE	0.000723953	2.57063	0.00623835
GO:0007507	HEART DEVELOPMENT	0.000724455	2.13226	0.00623835
GO:0019897	EXTRINSIC COMPONENT OF PLASMA MEMBRANE	0.000724525	3.20143	0.00623835
GO:0022835	TRANSMITTER-GATED CHANNEL ACTIVITY	0.00073865	5.17013	0.00632752
GO:0022824	TRANSMITTER-GATED ION CHANNEL ACTIVITY	0.00073865	5.17013	0.00632752
GO:0006935	CHEMOTAXIS	0.000746101	2.09319	0.00637508
GO:0051492	REGULATION OF STRESS FIBER ASSEMBLY	0.000776704	4.45641	0.00661973
GO:0030335	POSITIVE REGULATION OF CELL MIGRATION	0.000781727	2.15721	0.00662889
GO:0043087	REGULATION OF GTPASE ACTIVITY	0.000781727	2.15721	0.00662889
GO:0046777	PROTEIN AUTOPHOSPHORYLATION	0.000784864	3.00024	0.00663872
GO:0099634	POSTSYNAPTIC SPECIALIZATION MEMBRANE	0.00078835	3.9821	0.00665145
GO:0042060	WOUND HEALING	0.000804397	2.15241	0.00676983
GO:0042330	TAXIS	0.000808854	2.08072	0.00679033
GO:1902305	REGULATION OF SODIUM ION TRANSMEMBRANE TRANSPORT	0.000813882	5.07764	0.00679855
GO:0060420	REGULATION OF HEART GROWTH	0.000813882	5.07764	0.00679855
GO:0051020	GTPASE BINDING	0.00083077	2.07659	0.00692239
GO:0044449	CONTRACTILE FIBER PART	0.000852622	2.83319	0.0070869
GO:0061061	MUSCLE STRUCTURE DEVELOPMENT	0.000890763	2.17484	0.00738564
GO:0004714	TRANSMEMBRANE RECEPTOR PROTEIN TYROSINE KINASE ACTIVITY	0.000895036	4.98813	0.00740279
GO:0098936	INTRINSIC COMPONENT OF POSTSYNAPTIC MEMBRANE	0.000897909	3.57356	0.0074083
GO:0051272	POSITIVE REGULATION OF CELLULAR COMPONENT MOVEMENT	0.000903509	2.09683	0.00743623
GO:0016247	CHANNEL REGULATOR ACTIVITY	0.000943463	3.29795	0.00774608
GO:0048638	REGULATION OF DEVELOPMENTAL GROWTH	0.000959126	2.4272	0.00785548
HSA05214	GLIOMA	0.000982434	4.90287	0.00801741
GO:0099173	POSTSYNAPSE ORGANIZATION	0.000988299	4.27981	0.00801741
GO:0050673	EPITHELIAL CELL PROLIFERATION	0.000988299	4.27981	0.00801741
GO:0019900	KINASE BINDING	0.000988546	1.89793	0.00801741
GO:0023061	SIGNAL RELEASE	0.000990836	3.0798	0.00801741
GO:0015081	SODIUM ION TRANSMEMBRANE TRANSPORTER ACTIVITY	0.000997453	3.27373	0.00804622
GO:0030029	ACTIN FILAMENT-BASED PROCESS	0.000999189	2.04815	0.00804622
GO:0030155	REGULATION OF CELL ADHESION	0.00101151	1.9386	0.00812598
GO:0030016	MYOFIBRIL	0.001018	2.77769	0.00815855
GO:0008015	BLOOD CIRCULATION	0.00104405	2.28656	0.00833658
GO:0070588	CALCIUM ION TRANSMEMBRANE TRANSPORT	0.00104518	2.9011	0.00833658
GO:0062023	COLLAGEN-CONTAINING EXTRACELLULAR MATRIX	0.0010491	2.2345	0.00834808
GO:0003012	MUSCLE SYSTEM PROCESS	0.00105403	2.47787	0.00836742
GO:0048013	EPHRIN RECEPTOR SIGNALING PATHWAY	0.00106826	4.22425	0.00844054
GO:0030165	PDZ DOMAIN BINDING	0.00106826	4.22425	0.00844054
GO:0046888	NEGATIVE REGULATION OF HORMONE SECRETION	0.00107641	4.81924	0.00848492
HSA04722	NEUROTROPHIN SIGNALING PATHWAY	0.00107906	3.48161	0.00848589
GO:0009986	CELL SURFACE	0.00109152	1.81377	0.00856329
GO:0050839	CELL ADHESION MOLECULE BINDING	0.001094	2.10096	0.00856329
GO:0050905	NEUROMUSCULAR PROCESS	0.00111463	3.77622	0.00868426
GO:0099094	LIGAND-GATED CATION CHANNEL ACTIVITY	0.00111463	3.77622	0.00868426
GO:0072657	PROTEIN LOCALIZATION TO MEMBRANE	0.00112038	2.13478	0.00870887
GO:0009725	RESPONSE TO HORMONE	0.00114604	1.79295	0.00884207
GO:0034764	POSITIVE REGULATION OF TRANSMEMBRANE TRANSPORT	0.00114656	2.86949	0.00884207
GO:0090087	REGULATION OF PEPTIDE TRANSPORT	0.00114764	1.89976	0.00884207
GO:0043062	EXTRACELLULAR STRUCTURE ORGANIZATION	0.00114816	2.26722	0.00884207
GO:0060401	CYTOSOLIC CALCIUM ION TRANSPORT	0.00115331	4.16992	0.00884207
GO:0005249	VOLTAGE-GATED POTASSIUM CHANNEL ACTIVITY	0.00115331	4.16992	0.00884207
GO:0005518	COLLAGEN BINDING	0.00117729	4.73855	0.00900535
GO:1901699	CELLULAR RESPONSE TO NITROGEN COMPOUND	0.00120452	1.99043	0.00919268
GO:0097435	SUPRAMOLECULAR FIBER ORGANIZATION	0.00120762	2.16252	0.00919543
GO:0031012	EXTRACELLULAR MATRIX	0.00121178	2.04987	0.00920621
GO:0002028	REGULATION OF SODIUM ION TRANSPORT	0.00124368	4.11696	0.009406
HSA04012	ERBB SIGNALING PATHWAY	0.00124368	4.11696	0.009406
GO:0097553	CALCIUM ION TRANSMEMBRANE IMPORT INTO CYTOSOL	0.00128544	4.66058	0.00968367
GO:0097746	REGULATION OF BLOOD VESSEL DIAMETER	0.00128904	3.39411	0.00968367
GO:0035296	REGULATION OF TUBE DIAMETER	0.00128904	3.39411	0.00968367
GO:0016477	CELL MIGRATION	0.00131791	1.76336	0.00987843
GO:0007568	AGING	0.00133475	2.49908	0.00998237

## Sheet: ORAfile_allTests0 acc0 (2)
pathwayid	pathwayname	Pvalue	Oddsratio	FDR
GO:0044456	SYNAPSE PART	3.73051e-20	4.21963	1.2527e-16
GO:0098793	PRESYNAPSE	1.84581e-18	5.47378	3.09911e-15
GO:0051960	REGULATION OF NERVOUS SYSTEM DEVELOPMENT	2.46883e-17	3.93747	2.76345e-14
GO:0099537	TRANS-SYNAPTIC SIGNALING	5.85178e-17	5.56248	4.77525e-14
GO:0098916	ANTEROGRADE TRANS-SYNAPTIC SIGNALING	8.53231e-17	5.64022	4.77525e-14
GO:0007268	CHEMICAL SYNAPTIC TRANSMISSION	8.53231e-17	5.64022	4.77525e-14
GO:0099536	SYNAPTIC SIGNALING	1.34325e-16	5.41866	6.44378e-14
GO:0030182	NEURON DIFFERENTIATION	7.91995e-16	3.63149	3.3244e-13
GO:0050767	REGULATION OF NEUROGENESIS	4.83147e-15	3.83881	1.80268e-12
GO:0060284	REGULATION OF CELL DEVELOPMENT	1.0494e-14	3.57241	3.52388e-12
GO:0030424	AXON	1.16164e-13	4.1118	3.54618e-11
GO:0048666	NEURON DEVELOPMENT	1.93054e-13	3.61835	5.4023e-11
GO:0045664	REGULATION OF NEURON DIFFERENTIATION	2.47145e-13	3.94485	6.38395e-11
GO:0051962	POSITIVE REGULATION OF NERVOUS SYSTEM DEVELOPMENT	3.73948e-13	4.28346	8.9694e-11
GO:0097060	SYNAPTIC MEMBRANE	1.57984e-12	4.57052	3.53674e-10
GO:0036477	SOMATODENDRITIC COMPARTMENT	2.11805e-12	3.37741	4.44526e-10
GO:0010975	REGULATION OF NEURON PROJECTION DEVELOPMENT	2.28206e-12	4.29413	4.50774e-10
GO:0098794	POSTSYNAPSE	4.81838e-12	3.77926	8.98895e-10
GO:0050804	MODULATION OF CHEMICAL SYNAPTIC TRANSMISSION	7.24911e-12	4.42166	1.23714e-09
GO:0010720	POSITIVE REGULATION OF CELL DEVELOPMENT	7.54547e-12	4.02203	1.23714e-09
GO:0099177	REGULATION OF TRANS-SYNAPTIC SIGNALING	7.73672e-12	4.4104	1.23714e-09
GO:0050769	POSITIVE REGULATION OF NEUROGENESIS	9.14266e-12	4.27385	1.3955e-09
GO:0007610	BEHAVIOR	1.75026e-11	3.82318	2.55538e-09
GO:0042391	REGULATION OF MEMBRANE POTENTIAL	2.0664e-11	4.35247	2.79842e-09
GO:0120035	REGULATION OF PLASMA MEMBRANE BOUNDED CELL PROJECTION ORGANIZATION	2.0834e-11	3.53594	2.79842e-09
GO:0042734	PRESYNAPTIC MEMBRANE	2.90854e-11	7.23654	3.7565e-09
GO:0031344	REGULATION OF CELL PROJECTION ORGANIZATION	3.20633e-11	3.48498	3.98773e-09
GO:0006836	NEUROTRANSMITTER TRANSPORT	1.00672e-10	6.71786	1.20735e-08
GO:0045666	POSITIVE REGULATION OF NEURON DIFFERENTIATION	1.06184e-10	4.54813	1.22954e-08
GO:0000902	CELL MORPHOGENESIS	1.17725e-10	3.38702	1.31773e-08
GO:0045597	POSITIVE REGULATION OF CELL DIFFERENTIATION	5.4688e-10	2.88657	5.92395e-08
GO:0032989	CELLULAR COMPONENT MORPHOGENESIS	8.13816e-10	3.07199	8.53999e-08
GO:0045211	POSTSYNAPTIC MEMBRANE	1.05499e-09	4.49423	1.07353e-07
GO:0043025	NEURONAL CELL BODY	1.17115e-09	3.6817	1.15669e-07
GO:0050808	SYNAPSE ORGANIZATION	1.30169e-09	4.9824	1.24888e-07
GO:0050803	REGULATION OF SYNAPSE STRUCTURE OR ACTIVITY	2.42719e-09	5.26056	2.25279e-07
GO:0031175	NEURON PROJECTION DEVELOPMENT	2.48223e-09	3.23507	2.25279e-07
GO:0010976	POSITIVE REGULATION OF NEURON PROJECTION DEVELOPMENT	2.56008e-09	4.79955	2.2623e-07
GO:0007417	CENTRAL NERVOUS SYSTEM DEVELOPMENT	4.52745e-09	2.754	3.89825e-07
GO:0030672	SYNAPTIC VESICLE MEMBRANE	5.64265e-09	7.94963	4.62147e-07
GO:0099501	EXOCYTIC VESICLE MEMBRANE	5.64265e-09	7.94963	4.62147e-07
GO:0050807	REGULATION OF SYNAPSE ORGANIZATION	6.27536e-09	5.21479	5.0173e-07
HSA04070	PHOSPHATIDYLINOSITOL SIGNALING SYSTEM	6.86649e-09	9.71974	5.34431e-07
GO:0051270	REGULATION OF CELLULAR COMPONENT MOVEMENT	7.00267e-09	2.71329	5.34431e-07
GO:0031346	POSITIVE REGULATION OF CELL PROJECTION ORGANIZATION	1.90834e-08	3.87424	1.40535e-06
GO:0061564	AXON DEVELOPMENT	1.92514e-08	3.76086	1.40535e-06
GO:0050806	POSITIVE REGULATION OF SYNAPTIC TRANSMISSION	1.98957e-08	6.1093	1.42148e-06
GO:2000145	REGULATION OF CELL MOTILITY	2.88934e-08	2.70143	1.96357e-06
GO:0044297	CELL BODY	2.92133e-08	3.19924	1.96357e-06
GO:0098978	GLUTAMATERGIC SYNAPSE	2.92373e-08	3.90626	1.96357e-06
GO:0048812	NEURON PROJECTION MORPHOGENESIS	4.42792e-08	3.42314	2.91548e-06
GO:0120039	PLASMA MEMBRANE BOUNDED CELL PROJECTION MORPHOGENESIS	5.34954e-08	3.39133	3.45457e-06
GO:0048858	CELL PROJECTION MORPHOGENESIS	5.87482e-08	3.37565	3.7222e-06
GO:0030001	METAL ION TRANSPORT	7.51619e-08	3.00943	4.67396e-06
GO:0070382	EXOCYTIC VESICLE	9.0755e-08	4.84522	5.541e-06
GO:0008092	CYTOSKELETAL PROTEIN BINDING	1.08738e-07	2.54084	6.52038e-06
GO:0040012	REGULATION OF LOCOMOTION	1.15498e-07	2.53506	6.80427e-06
GO:0032990	CELL PART MORPHOGENESIS	1.51843e-07	3.21915	8.79118e-06
GO:0051966	REGULATION OF SYNAPTIC TRANSMISSION, GLUTAMATERGIC	1.61031e-07	9.17902	9.16514e-06
GO:0007269	NEUROTRANSMITTER SECRETION	1.65142e-07	7.17147	9.24243e-06
GO:0099643	SIGNAL RELEASE FROM SYNAPSE	1.85752e-07	7.09084	1.01574e-05
GO:0048786	PRESYNAPTIC ACTIVE ZONE	1.8754e-07	9.02445	1.01574e-05
GO:0099504	SYNAPTIC VESICLE CYCLE	1.92944e-07	6.42161	1.02842e-05
GO:0030334	REGULATION OF CELL MIGRATION	2.19138e-07	2.62303	1.13913e-05
GO:0001505	REGULATION OF NEUROTRANSMITTER LEVELS	2.20499e-07	3.71602	1.13913e-05
GO:0007611	LEARNING OR MEMORY	3.72572e-07	4.18707	1.8956e-05
GO:0098797	PLASMA MEMBRANE PROTEIN COMPLEX	5.06509e-07	2.90753	2.53859e-05
GO:0023061	SIGNAL RELEASE	5.61966e-07	5.03	2.77512e-05
GO:0044057	REGULATION OF SYSTEM PROCESS	5.88822e-07	2.88587	2.8656e-05
GO:0099003	VESICLE-MEDIATED TRANSPORT IN SYNAPSE	6.30011e-07	5.76563	2.9986e-05
GO:0008021	SYNAPTIC VESICLE	6.34011e-07	4.68603	2.9986e-05
GO:0048667	CELL MORPHOGENESIS INVOLVED IN NEURON DIFFERENTIATION	6.49896e-07	3.28624	3.00886e-05
GO:0032940	SECRETION BY CELL	6.54101e-07	2.39496	3.00886e-05
GO:0051592	RESPONSE TO CALCIUM ION	6.9755e-07	5.28862	3.16537e-05
GO:0005509	CALCIUM ION BINDING	7.21296e-07	2.67065	3.22948e-05
GO:0019904	PROTEIN DOMAIN SPECIFIC BINDING	7.45598e-07	2.66655	3.29436e-05
GO:0030425	DENDRITE	7.78014e-07	2.79497	3.36106e-05
GO:0043269	REGULATION OF ION TRANSPORT	7.8071e-07	2.7025	3.36106e-05
GO:0097447	DENDRITIC TREE	8.35415e-07	2.78521	3.55104e-05
GO:0099175	REGULATION OF POSTSYNAPSE ORGANIZATION	8.53572e-07	6.76092	3.58287e-05
GO:0010038	RESPONSE TO METAL ION	8.69136e-07	3.42084	3.60316e-05
GO:0022604	REGULATION OF CELL MORPHOGENESIS	9.57063e-07	3.05867	3.89424e-05
GO:1902903	REGULATION OF SUPRAMOLECULAR FIBER ORGANIZATION	9.62542e-07	3.50824	3.89424e-05
GO:0044306	NEURON PROJECTION TERMINUS	1.08313e-06	5.48566	4.32996e-05
GO:0031252	CELL LEADING EDGE	1.22235e-06	3.25468	4.82901e-05
GO:0099106	ION CHANNEL REGULATOR ACTIVITY	1.2421e-06	5.89427	4.84997e-05
GO:0048167	REGULATION OF SYNAPTIC PLASTICITY	1.2954e-06	4.69471	4.99994e-05
GO:0033267	AXON PART	1.33034e-06	3.33252	5.07645e-05
GO:0010721	NEGATIVE REGULATION OF CELL DEVELOPMENT	1.35429e-06	3.54931	5.1098e-05
GO:0051046	REGULATION OF SECRETION	1.44529e-06	2.51397	5.39254e-05
GO:1902495	TRANSMEMBRANE TRANSPORTER COMPLEX	1.49834e-06	3.52586	5.52902e-05
GO:1903530	REGULATION OF SECRETION BY CELL	1.66657e-06	2.56808	6.05856e-05
GO:0099568	CYTOPLASMIC REGION	1.67792e-06	2.96491	6.05856e-05
GO:0044325	ION CHANNEL BINDING	1.80547e-06	5.6809	6.3509e-05
HSA04724	GLUTAMATERGIC SYNAPSE	1.80547e-06	5.6809	6.3509e-05
GO:0150034	DISTAL AXON	1.81562e-06	3.74935	6.3509e-05
GO:0046873	METAL ION TRANSMEMBRANE TRANSPORTER ACTIVITY	1.84917e-06	3.09238	6.40157e-05
GO:0030658	TRANSPORT VESICLE MEMBRANE	1.90755e-06	4.29417	6.53629e-05
GO:0022839	ION GATED CHANNEL ACTIVITY	2.11979e-06	3.44607	7.19014e-05
GO:1990351	TRANSPORTER COMPLEX	2.22562e-06	3.43494	7.47363e-05
GO:0016247	CHANNEL REGULATOR ACTIVITY	2.31337e-06	5.11196	7.69137e-05
GO:0000904	CELL MORPHOGENESIS INVOLVED IN DIFFERENTIATION	2.46301e-06	2.84076	8.10862e-05
GO:0006812	CATION TRANSPORT	2.53418e-06	2.45003	8.26193e-05
GO:0007420	BRAIN DEVELOPMENT	3.11469e-06	2.52821	0.000100569
GO:0022836	GATED CHANNEL ACTIVITY	3.26231e-06	3.34839	0.000104332
GO:0050890	COGNITION	3.80767e-06	3.55586	0.000120624
GO:0043266	REGULATION OF POTASSIUM ION TRANSPORT	4.72075e-06	6.2573	0.00014678
GO:0097479	SYNAPTIC VESICLE LOCALIZATION	4.72075e-06	6.2573	0.00014678
GO:0060322	HEAD DEVELOPMENT	4.77499e-06	2.44125	0.000147105
GO:0032970	REGULATION OF ACTIN FILAMENT-BASED PROCESS	4.90045e-06	3.1594	0.000149598
GO:0097435	SUPRAMOLECULAR FIBER ORGANIZATION	5.79916e-06	2.95957	0.000174638
GO:0015079	POTASSIUM ION TRANSMEMBRANE TRANSPORTER ACTIVITY	5.82474e-06	4.68678	0.000174638
GO:0034702	ION CHANNEL COMPLEX	5.97405e-06	3.44199	0.00017753
GO:0001764	NEURON MIGRATION	6.17894e-06	5.4811	0.000182008
GO:0016079	SYNAPTIC VESICLE EXOCYTOSIS	6.37349e-06	7.88892	0.000184783
GO:0034705	POTASSIUM CHANNEL COMPLEX	6.38322e-06	6.04323	0.000184783
GO:0043679	AXON TERMINUS	7.35682e-06	5.37795	0.000209746
GO:0007409	AXONOGENESIS	7.37047e-06	3.16856	0.000209746
GO:0050773	REGULATION OF DENDRITE DEVELOPMENT	8.18186e-06	4.88409	0.00023088
GO:0032956	REGULATION OF ACTIN CYTOSKELETON ORGANIZATION	8.48288e-06	3.24019	0.000237379
GO:0030133	TRANSPORT VESICLE	8.84672e-06	3.03827	0.000245515
GO:0060078	REGULATION OF POSTSYNAPTIC MEMBRANE POTENTIAL	9.38024e-06	5.77951	0.000258187
GO:0098660	INORGANIC ION TRANSMEMBRANE TRANSPORT	1.06509e-05	2.52538	0.000290778
GO:0034762	REGULATION OF TRANSMEMBRANE TRANSPORT	1.1077e-05	2.6609	0.000299972
GO:0043235	RECEPTOR COMPLEX	1.12874e-05	2.98912	0.000300946
GO:0044087	REGULATION OF CELLULAR COMPONENT BIOGENESIS	1.12922e-05	2.20848	0.000300946
GO:0098984	NEURON TO NEURON SYNAPSE	1.20921e-05	3.15929	0.000319727
GO:0098889	INTRINSIC COMPONENT OF PRESYNAPTIC MEMBRANE	1.24068e-05	6.26819	0.000325485
GO:0051093	NEGATIVE REGULATION OF DEVELOPMENTAL PROCESS	1.29967e-05	2.21706	0.000338318
GO:0048015	PHOSPHATIDYLINOSITOL-MEDIATED SIGNALING	1.51698e-05	6.99517	0.000391848
GO:0010769	REGULATION OF CELL MORPHOGENESIS INVOLVED IN DIFFERENTIATION	1.65733e-05	3.30993	0.000424833
GO:0110020	REGULATION OF ACTOMYOSIN STRUCTURE ORGANIZATION	1.67896e-05	6.03238	0.000427117
GO:0007416	SYNAPSE ASSEMBLY	1.85193e-05	5.95766	0.000467578
GO:0015318	INORGANIC MOLECULAR ENTITY TRANSMEMBRANE TRANSPORTER ACTIVITY	2.02876e-05	2.27103	0.000500021
GO:0010035	RESPONSE TO INORGANIC SUBSTANCE	2.03751e-05	2.61713	0.000500021
GO:0097480	ESTABLISHMENT OF SYNAPTIC VESICLE LOCALIZATION	2.03999e-05	5.88476	0.000500021
GO:0048489	SYNAPTIC VESICLE TRANSPORT	2.03999e-05	5.88476	0.000500021
GO:0048017	INOSITOL LIPID-MEDIATED SIGNALING	2.13158e-05	6.67197	0.000513941
HSA04971	GASTRIC ACID SECRETION	2.13158e-05	6.67197	0.000513941
GO:0034220	ION TRANSMEMBRANE TRANSPORT	2.1427e-05	2.21189	0.000513941
GO:0022610	BIOLOGICAL ADHESION	2.20633e-05	2.18443	0.000525451
GO:0005216	ION CHANNEL ACTIVITY	2.27027e-05	2.85061	0.000536872
GO:0050768	NEGATIVE REGULATION OF NEUROGENESIS	2.71952e-05	3.3082	0.000635758
GO:0005912	ADHERENS JUNCTION	2.7263e-05	2.57044	0.000635758
GO:0030659	CYTOPLASMIC VESICLE MEMBRANE	3.00351e-05	2.28246	0.000695572
GO:0045596	NEGATIVE REGULATION OF CELL DIFFERENTIATION	3.12578e-05	2.34171	0.00071893
GO:0099056	INTEGRAL COMPONENT OF PRESYNAPTIC MEMBRANE	3.27011e-05	6.28417	0.000747008
GO:0110053	REGULATION OF ACTIN FILAMENT ORGANIZATION	3.35468e-05	3.3891	0.000761149
GO:0022838	SUBSTRATE-SPECIFIC CHANNEL ACTIVITY	3.52745e-05	2.76507	0.000794978
GO:0017156	CALCIUM ION REGULATED EXOCYTOSIS	3.62401e-05	6.19414	0.000811295
GO:0099572	POSTSYNAPTIC SPECIALIZATION	3.88381e-05	2.99291	0.000863698
GO:0050954	SENSORY PERCEPTION OF MECHANICAL STIMULUS	4.06833e-05	4.14121	0.000892906
GO:0006813	POTASSIUM ION TRANSPORT	4.06833e-05	4.14121	0.000892906
GO:0007155	CELL ADHESION	4.17888e-05	2.13872	0.000911213
GO:0070161	ANCHORING JUNCTION	4.48907e-05	2.49115	0.000972536
GO:0051588	REGULATION OF NEUROTRANSMITTER TRANSPORT	4.63154e-05	4.39616	0.000993906
GO:0050680	NEGATIVE REGULATION OF EPITHELIAL CELL PROLIFERATION	4.64691e-05	4.78688	0.000993906
GO:0046883	REGULATION OF HORMONE SECRETION	4.6772e-05	3.29355	0.000994052
GO:0071248	CELLULAR RESPONSE TO METAL ION	4.88596e-05	3.81235	0.00102544
GO:0007626	LOCOMOTORY BEHAVIOR	4.88596e-05	3.81235	0.00102544
GO:0051050	POSITIVE REGULATION OF TRANSPORT	4.9652e-05	2.0981	0.00102609
GO:0008016	REGULATION OF HEART CONTRACTION	4.99013e-05	3.42376	0.00102609
GO:0005267	POTASSIUM CHANNEL ACTIVITY	5.01007e-05	4.74378	0.00102609
GO:0046834	LIPID PHOSPHORYLATION	5.01129e-05	6.87169	0.00102609
GO:0012506	VESICLE MEMBRANE	5.12518e-05	2.2169	0.00104305
GO:0015077	MONOVALENT INORGANIC CATION TRANSMEMBRANE TRANSPORTER ACTIVITY	5.18527e-05	2.83967	0.00104892
GO:0032279	ASYMMETRIC SYNAPSE	5.40266e-05	3.01519	0.00108354
GO:0022890	INORGANIC CATION TRANSMEMBRANE TRANSPORTER ACTIVITY	5.43373e-05	2.4169	0.00108354
GO:0071241	CELLULAR RESPONSE TO INORGANIC SUBSTANCE	5.45321e-05	3.56734	0.00108354
GO:1902905	POSITIVE REGULATION OF SUPRAMOLECULAR FIBER ORGANIZATION	5.78374e-05	3.74875	0.00114246
GO:0015081	SODIUM ION TRANSMEMBRANE TRANSPORTER ACTIVITY	6.05352e-05	4.26618	0.00118876
GO:0051961	NEGATIVE REGULATION OF NERVOUS SYSTEM DEVELOPMENT	6.61644e-05	3.07329	0.00129174
GO:0060291	LONG-TERM SYNAPTIC POTENTIATION	7.10633e-05	7.81892	0.00137937
GO:0071805	POTASSIUM ION TRANSMEMBRANE TRANSPORT	7.83775e-05	4.14357	0.00150395
GO:0071804	CELLULAR POTASSIUM ION TRANSPORT	7.83775e-05	4.14357	0.00150395
GO:0015459	POTASSIUM CHANNEL REGULATOR ACTIVITY	8.09189e-05	7.64124	0.0015439
GO:0043204	PERIKARYON	8.3046e-05	4.46283	0.00157553
GO:0060998	REGULATION OF DENDRITIC SPINE DEVELOPMENT	8.65232e-05	6.30721	0.00163227
GO:0015075	ION TRANSMEMBRANE TRANSPORTER ACTIVITY	9.0383e-05	2.0986	0.00169557
GO:0042220	RESPONSE TO COCAINE	9.18608e-05	7.4715	0.00171371
GO:0098662	INORGANIC CATION TRANSMEMBRANE TRANSPORT	9.32244e-05	2.42163	0.00172187
GO:0048814	REGULATION OF DENDRITE MORPHOGENESIS	9.33235e-05	5.41844	0.00172187
GO:0099503	SECRETORY VESICLE	9.93985e-05	2.02469	0.00182394
GO:0015267	CHANNEL ACTIVITY	0.000101191	2.56581	0.00184673
GO:0008076	VOLTAGE-GATED POTASSIUM CHANNEL COMPLEX	0.000101827	5.34987	0.0018483
GO:0007015	ACTIN FILAMENT ORGANIZATION	0.000104428	3.35189	0.00187638
GO:0022803	PASSIVE TRANSMEMBRANE TRANSPORTER ACTIVITY	0.000104492	2.55985	0.00187638
GO:0051493	REGULATION OF CYTOSKELETON ORGANIZATION	0.000106862	2.44698	0.00190875
GO:0090276	REGULATION OF PEPTIDE HORMONE SECRETION	0.000109739	3.51356	0.00194975
GO:0006029	PROTEOGLYCAN METABOLIC PROCESS	0.000110971	5.28463	0.00196126
GO:1903522	REGULATION OF BLOOD CIRCULATION	0.000113217	3.04776	0.00199048
GO:0010959	REGULATION OF METAL ION TRANSPORT	0.000117314	2.74487	0.00205178
GO:0098693	REGULATION OF SYNAPTIC VESICLE CYCLE	0.000138382	4.59132	0.0024077
GO:0072347	RESPONSE TO ANESTHETIC	0.000142555	5.82821	0.00244268
GO:0048638	REGULATION OF DEVELOPMENTAL GROWTH	0.000142575	2.87878	0.00244268
GO:0014069	POSTSYNAPTIC DENSITY	0.000142575	2.87878	0.00244268
GO:0022834	LIGAND-GATED CHANNEL ACTIVITY	0.000151258	4.14763	0.00256527
GO:0015276	LIGAND-GATED ION CHANNEL ACTIVITY	0.000151258	4.14763	0.00256527
GO:0050678	REGULATION OF EPITHELIAL CELL PROLIFERATION	0.000153962	2.85971	0.00259801
GO:0005254	CHLORIDE CHANNEL ACTIVITY	0.000156737	5.74099	0.00262038
GO:0030036	ACTIN CYTOSKELETON ORGANIZATION	0.000157016	2.48492	0.00262038
GO:0098655	CATION TRANSMEMBRANE TRANSPORT	0.000157629	2.29641	0.00262038
GO:0007613	MEMORY	0.000159645	4.50463	0.00264083
GO:0005230	EXTRACELLULAR LIGAND-GATED ION CHANNEL ACTIVITY	0.000172059	5.65633	0.00283223
GO:0051952	REGULATION OF AMINE TRANSPORT	0.000181482	4.92344	0.00297277
GO:0099055	INTEGRAL COMPONENT OF POSTSYNAPTIC MEMBRANE	0.000183596	4.4219	0.0029928
GO:0007612	LEARNING	0.000194253	4.02126	0.00315122
GO:0008285	NEGATIVE REGULATION OF CELL PROLIFERATION	0.000202495	2.18816	0.00326913
GO:0016773	PHOSPHOTRANSFERASE ACTIVITY, ALCOHOL GROUP AS ACCEPTOR	0.000203983	2.15571	0.0032714
GO:0008324	CATION TRANSMEMBRANE TRANSPORTER ACTIVITY	0.000204584	2.22041	0.0032714
GO:0030029	ACTIN FILAMENT-BASED PROCESS	0.000212524	2.33245	0.00338225
GO:0045665	NEGATIVE REGULATION OF NEURON DIFFERENTIATION	0.00021756	3.27392	0.00342988
GO:0034703	CATION CHANNEL COMPLEX	0.00021756	3.27392	0.00342988
GO:0099240	INTRINSIC COMPONENT OF SYNAPTIC MEMBRANE	0.000225869	3.66898	0.00354424
GO:0005938	CELL CORTEX	0.000232895	2.85565	0.00361214
GO:0007605	SENSORY PERCEPTION OF SOUND	0.000232925	3.93141	0.00361214
GO:0015672	MONOVALENT INORGANIC CATION TRANSPORT	0.000233423	2.59616	0.00361214
GO:0007264	SMALL GTPASE MEDIATED SIGNAL TRANSDUCTION	0.000241962	2.84568	0.0037271
GO:0098936	INTRINSIC COMPONENT OF POSTSYNAPTIC MEMBRANE	0.000257009	4.22693	0.00394081
GO:1901379	REGULATION OF POTASSIUM ION TRANSMEMBRANE TRANSPORT	0.000268318	5.26744	0.00407697
GO:0051492	REGULATION OF STRESS FIBER ASSEMBLY	0.000268318	5.26744	0.00407697
GO:0051056	REGULATION OF SMALL GTPASE MEDIATED SIGNAL TRANSDUCTION	0.000277628	2.71568	0.00419944
GO:0005516	CALMODULIN BINDING	0.000282329	3.36093	0.00422114
GO:0022835	TRANSMITTER-GATED CHANNEL ACTIVITY	0.000282834	6.10946	0.00422114
GO:0022824	TRANSMITTER-GATED ION CHANNEL ACTIVITY	0.000282834	6.10946	0.00422114
GO:0034765	REGULATION OF ION TRANSMEMBRANE TRANSPORT	0.000298919	2.42058	0.00444146
GO:0044089	POSITIVE REGULATION OF CELLULAR COMPONENT BIOGENESIS	0.0003069	2.31556	0.00453995
GO:0060420	REGULATION OF HEART GROWTH	0.000312608	6.00013	0.00460411
GO:0010594	REGULATION OF ENDOTHELIAL CELL MIGRATION	0.000349114	3.73667	0.00511932
GO:0046928	REGULATION OF NEUROTRANSMITTER SECRETION	0.000354292	4.4647	0.00517266
GO:0071277	CELLULAR RESPONSE TO CALCIUM ION	0.000373692	4.99329	0.00543229
GO:0040008	REGULATION OF GROWTH	0.000376579	2.13155	0.00545066
GO:0051051	NEGATIVE REGULATION OF TRANSPORT	0.000388146	2.37147	0.00559397
GO:0051963	REGULATION OF SYNAPSE ASSEMBLY	0.000407002	4.37432	0.00584065
GO:0030900	FOREBRAIN DEVELOPMENT	0.000427111	2.53658	0.00610314
GO:0002791	REGULATION OF PEPTIDE SECRETION	0.000434767	2.35025	0.00618623
GO:0032409	REGULATION OF TRANSPORTER ACTIVITY	0.000439448	2.90517	0.00622644
GO:0016301	KINASE ACTIVITY	0.00044594	2.02422	0.00629188
GO:0060359	RESPONSE TO AMMONIUM ION	0.000451011	3.91637	0.00633679
GO:0099699	INTEGRAL COMPONENT OF SYNAPTIC MEMBRANE	0.000459119	3.60824	0.00642383
GO:0006887	EXOCYTOSIS	0.000465377	2.01866	0.00647209
GO:1904062	REGULATION OF CATION TRANSMEMBRANE TRANSPORT	0.000466422	2.67712	0.00647209
GO:0005253	ANION CHANNEL ACTIVITY	0.000510518	4.74632	0.00705482
GO:0035295	TUBE DEVELOPMENT	0.000514451	1.98209	0.00708002
HSA04720	LONG-TERM POTENTIATION	0.000548258	5.41895	0.0075145
GO:2000146	NEGATIVE REGULATION OF CELL MOTILITY	0.000554775	2.83633	0.0075729
GO:0007265	RAS PROTEIN SIGNAL TRANSDUCTION	0.000567125	2.9565	0.00771014
GO:0046620	REGULATION OF ORGAN GROWTH	0.000592744	4.63131	0.00800426
GO:0003779	ACTIN BINDING	0.000593526	2.40057	0.00800426
GO:0061024	MEMBRANE ORGANIZATION	0.000598539	1.98591	0.00803958
GO:0099529	NEUROTRANSMITTER RECEPTOR ACTIVITY INVOLVED IN REGULATION OF POSTSYNAPTIC MEMBRANE POTENTIAL	0.000616325	6.38951	0.00824549
GO:0051129	NEGATIVE REGULATION OF CELLULAR COMPONENT ORGANIZATION	0.00062306	2.05902	0.00830252
GO:0051345	POSITIVE REGULATION OF HYDROLASE ACTIVITY	0.000626908	2.00418	0.00832078
GO:0071902	POSITIVE REGULATION OF PROTEIN SERINE/THREONINE KINASE ACTIVITY	0.000634244	2.60018	0.008385
GO:0007423	SENSORY ORGAN DEVELOPMENT	0.000658115	2.22779	0.00863261
GO:0045860	POSITIVE REGULATION OF PROTEIN KINASE ACTIVITY	0.000658115	2.22779	0.00863261
GO:0019897	EXTRINSIC COMPONENT OF PLASMA MEMBRANE	0.0006607	3.44345	0.00863281
GO:0031012	EXTRACELLULAR MATRIX	0.00067525	2.22326	0.00878872
GO:0051271	NEGATIVE REGULATION OF CELLULAR COMPONENT MOVEMENT	0.000681166	2.67237	0.00883149
GO:0050801	ION HOMEOSTASIS	0.000696065	1.99015	0.00898995
GO:0017157	REGULATION OF EXOCYTOSIS	0.000728312	3.01878	0.00937039
GO:0032231	REGULATION OF ACTIN FILAMENT BUNDLE ASSEMBLY	0.000735836	4.46883	0.0093952
GO:2001023	REGULATION OF RESPONSE TO DRUG	0.000735836	4.46883	0.0093952
GO:0007167	ENZYME LINKED RECEPTOR PROTEIN SIGNALING PATHWAY	0.000742786	2.0338	0.00942368
GO:0051656	ESTABLISHMENT OF ORGANELLE LOCALIZATION	0.000743679	2.41503	0.00942368
GO:0007411	AXON GUIDANCE	0.000749224	2.86792	0.00943812
GO:0005788	ENDOPLASMIC RETICULUM LUMEN	0.000755811	2.64466	0.00943812
GO:1990089	RESPONSE TO NERVE GROWTH FACTOR	0.000758872	6.11714	0.00943812
GO:0021879	FOREBRAIN NEURON DIFFERENTIATION	0.000758872	6.11714	0.00943812
GO:0098960	POSTSYNAPTIC NEUROTRANSMITTER RECEPTOR ACTIVITY	0.000758872	6.11714	0.00943812
GO:0014066	REGULATION OF PHOSPHATIDYLINOSITOL 3-KINASE SIGNALING	0.000776589	3.97136	0.00962283
GO:0007169	TRANSMEMBRANE RECEPTOR PROTEIN TYROSINE KINASE SIGNALING PATHWAY	0.000789047	2.24	0.00974125
GO:0043271	NEGATIVE REGULATION OF ION TRANSPORT	0.000795684	3.61994	0.00975935
GO:0033674	POSITIVE REGULATION OF KINASE ACTIVITY	0.000796326	2.15418	0.00975935
GO:0097485	NEURON PROJECTION GUIDANCE	0.000809534	2.84357	0.00985343
GO:0090087	REGULATION OF PEPTIDE TRANSPORT	0.000809871	2.02141	0.00985343
GO:0060090	MOLECULAR ADAPTOR ACTIVITY	0.00081411	3.14659	0.00986925

## Sheet: ORAfile_allTests0 acc0 (3)
pathwayid	pathwayname	Pvalue	Oddsratio	FDR
GO:0031966	MITOCHONDRIAL MEMBRANE	5.6478e-22	2.66641	1.89653e-18
GO:0044456	SYNAPSE PART	1.29295e-21	2.37759	2.17086e-18
GO:0005740	MITOCHONDRIAL ENVELOPE	1.41898e-20	2.53417	1.58831e-17
GO:0036477	SOMATODENDRITIC COMPARTMENT	8.75952e-20	2.38144	6.67538e-17
GO:0019637	ORGANOPHOSPHATE METABOLIC PROCESS	9.93952e-20	2.25464	6.67538e-17
GO:0061024	MEMBRANE ORGANIZATION	5.8929e-19	2.38686	3.29806e-16
GO:0006886	INTRACELLULAR PROTEIN TRANSPORT	7.23607e-18	2.21582	3.47124e-15
GO:0030425	DENDRITE	4.98596e-17	2.49503	2.09286e-14
GO:0097447	DENDRITIC TREE	6.56317e-17	2.48458	2.27125e-14
GO:0048193	GOLGI VESICLE TRANSPORT	6.7637e-17	3.12482	2.27125e-14
GO:0098791	GOLGI SUBCOMPARTMENT	7.84555e-16	2.1655	2.39503e-13
GO:0098793	PRESYNAPSE	1.36379e-15	2.61983	3.81634e-13
GO:0000139	GOLGI MEMBRANE	1.69092e-15	2.23988	4.36779e-13
GO:0098794	POSTSYNAPSE	2.39441e-15	2.38483	5.74316e-13
GO:0030424	AXON	9.0121e-15	2.37012	2.01751e-12
GO:0016817	HYDROLASE ACTIVITY, ACTING ON ACID ANHYDRIDES	1.17881e-14	2.05214	2.32849e-12
GO:0016818	HYDROLASE ACTIVITY, ACTING ON ACID ANHYDRIDES, IN PHOSPHORUS-CONTAINING ANHYDRIDES	1.17881e-14	2.05214	2.32849e-12
GO:0017111	NUCLEOSIDE-TRIPHOSPHATASE ACTIVITY	1.53532e-14	2.08346	2.86422e-12
GO:0016462	PYROPHOSPHATASE ACTIVITY	1.81272e-14	2.04471	3.20374e-12
GO:0044455	MITOCHONDRIAL MEMBRANE PART	4.11596e-14	3.4549	6.9107e-12
GO:0030163	PROTEIN CATABOLIC PROCESS	5.26123e-14	2.24329	8.41296e-12
GO:0060322	HEAD DEVELOPMENT	6.228e-14	2.14073	9.4487e-12
GO:0044257	CELLULAR PROTEIN CATABOLIC PROCESS	6.47171e-14	2.31012	9.4487e-12
GO:0090407	ORGANOPHOSPHATE BIOSYNTHETIC PROCESS	8.45685e-14	2.36542	1.18325e-11
GO:0009259	RIBONUCLEOTIDE METABOLIC PROCESS	1.29969e-13	2.5479	1.74575e-11
GO:0051640	ORGANELLE LOCALIZATION	1.48001e-13	2.30384	1.9115e-11
GO:0005773	VACUOLE	2.51355e-13	2.10065	3.08943e-11
GO:0009150	PURINE RIBONUCLEOTIDE METABOLIC PROCESS	2.57606e-13	2.5554	3.08943e-11
GO:0019866	ORGANELLE INNER MEMBRANE	3.90803e-13	2.36049	4.52523e-11
GO:0044255	CELLULAR LIPID METABOLIC PROCESS	4.47821e-13	1.97159	4.95867e-11
GO:0005764	LYSOSOME	4.57769e-13	2.17107	4.95867e-11
GO:0000323	LYTIC VACUOLE	5.11096e-13	2.16702	5.36331e-11
GO:0051603	PROTEOLYSIS INVOLVED IN CELLULAR PROTEIN CATABOLIC PROCESS	6.14441e-13	2.28162	6.25241e-11
GO:0044265	CELLULAR MACROMOLECULE CATABOLIC PROCESS	6.54268e-13	2.00124	6.4109e-11
GO:0006163	PURINE NUCLEOTIDE METABOLIC PROCESS	6.682e-13	2.47768	6.4109e-11
GO:0007005	MITOCHONDRION ORGANIZATION	6.97466e-13	2.50285	6.50581e-11
GO:0019693	RIBOSE PHOSPHATE METABOLIC PROCESS	7.27092e-13	2.44738	6.59886e-11
GO:0006119	OXIDATIVE PHOSPHORYLATION	7.81761e-13	4.80768	6.90829e-11
GO:0031329	REGULATION OF CELLULAR CATABOLIC PROCESS	8.90615e-13	2.00632	7.66843e-11
GO:0034220	ION TRANSMEMBRANE TRANSPORT	9.15573e-13	1.9864	7.68624e-11
GO:1990234	TRANSFERASE COMPLEX	9.75692e-13	2.06148	7.8889e-11
GO:0007420	BRAIN DEVELOPMENT	9.867e-13	2.10945	7.8889e-11
GO:0006812	CATION TRANSPORT	1.04498e-12	2.03714	8.15683e-11
GO:0044431	GOLGI APPARATUS PART	1.09579e-12	1.92969	8.15683e-11
GO:0006753	NUCLEOSIDE PHOSPHATE METABOLIC PROCESS	1.11717e-12	2.23885	8.15683e-11
GO:0009117	NUCLEOTIDE METABOLIC PROCESS	1.11737e-12	2.24757	8.15683e-11
GO:0005743	MITOCHONDRIAL INNER MEMBRANE	1.24298e-12	2.42039	8.88069e-11
GO:0044437	VACUOLAR PART	1.39905e-12	2.27466	9.78754e-11
GO:0097060	SYNAPTIC MEMBRANE	1.45931e-12	2.4919	9.98958e-11
GO:0010506	REGULATION OF AUTOPHAGY	1.48743e-12	2.79462	9.98958e-11
GO:0006888	ER TO GOLGI VESICLE-MEDIATED TRANSPORT	1.84359e-12	3.47852	1.21387e-10
GO:0007417	CENTRAL NERVOUS SYSTEM DEVELOPMENT	2.17613e-12	1.93038	1.40528e-10
GO:0008610	LIPID BIOSYNTHETIC PROCESS	2.53402e-12	2.24896	1.60552e-10
GO:0098798	MITOCHONDRIAL PROTEIN COMPLEX	2.91577e-12	3.00589	1.81318e-10
GO:0048666	NEURON DEVELOPMENT	3.19163e-12	2.02217	1.94864e-10
GO:0007611	LEARNING OR MEMORY	3.58046e-12	3.05146	2.10371e-10
GO:0009161	RIBONUCLEOSIDE MONOPHOSPHATE METABOLIC PROCESS	3.59168e-12	3.08431	2.10371e-10
GO:0030182	NEURON DIFFERENTIATION	3.63357e-12	1.90768	2.10371e-10
GO:0008654	PHOSPHOLIPID BIOSYNTHETIC PROCESS	4.34154e-12	3.10165	2.471e-10
GO:0043632	MODIFICATION-DEPENDENT MACROMOLECULE CATABOLIC PROCESS	4.47348e-12	2.28149	2.50365e-10
GO:0055086	NUCLEOBASE-CONTAINING SMALL MOLECULE METABOLIC PROCESS	4.63016e-12	2.10626	2.54886e-10
GO:0032446	PROTEIN MODIFICATION BY SMALL PROTEIN CONJUGATION	5.0866e-12	2.03425	2.75497e-10
GO:0009141	NUCLEOSIDE TRIPHOSPHATE METABOLIC PROCESS	5.19507e-12	3.01942	2.76906e-10
GO:0060341	REGULATION OF CELLULAR LOCALIZATION	5.96464e-12	1.94326	3.12957e-10
GO:0019941	MODIFICATION-DEPENDENT PROTEIN CATABOLIC PROCESS	6.3231e-12	2.28589	3.26661e-10
GO:0072521	PURINE-CONTAINING COMPOUND METABOLIC PROCESS	7.69881e-12	2.31934	3.91706e-10
GO:0042391	REGULATION OF MEMBRANE POTENTIAL	8.70828e-12	2.43756	4.36454e-10
GO:0009205	PURINE RIBONUCLEOSIDE TRIPHOSPHATE METABOLIC PROCESS	9.22793e-12	3.14001	4.45658e-10
GO:0009167	PURINE RIBONUCLEOSIDE MONOPHOSPHATE METABOLIC PROCESS	9.29008e-12	3.10267	4.45658e-10
GO:0009199	RIBONUCLEOSIDE TRIPHOSPHATE METABOLIC PROCESS	9.29008e-12	3.10267	4.45658e-10
GO:0033365	PROTEIN LOCALIZATION TO ORGANELLE	1.03125e-11	2.06984	4.8157e-10
GO:0009894	REGULATION OF CATABOLIC PROCESS	1.03255e-11	1.88555	4.8157e-10
GO:0006644	PHOSPHOLIPID METABOLIC PROCESS	1.10216e-11	2.56407	4.96941e-10
GO:0051656	ESTABLISHMENT OF ORGANELLE LOCALIZATION	1.10232e-11	2.48249	4.96941e-10
GO:0009126	PURINE NUCLEOSIDE MONOPHOSPHATE METABOLIC PROCESS	1.1247e-11	3.08492	4.96941e-10
GO:0009144	PURINE NUCLEOSIDE TRIPHOSPHATE METABOLIC PROCESS	1.1247e-11	3.08492	4.96941e-10
GO:0006511	UBIQUITIN-DEPENDENT PROTEIN CATABOLIC PROCESS	1.63084e-11	2.26209	7.08304e-10
GO:0015980	ENERGY DERIVATION BY OXIDATION OF ORGANIC COMPOUNDS	1.64526e-11	3.0852	7.08304e-10
GO:0050890	COGNITION	2.1082e-11	2.76724	8.96117e-10
GO:0030001	METAL ION TRANSPORT	2.29678e-11	2.12314	9.64073e-10
GO:0098800	INNER MITOCHONDRIAL MEMBRANE PROTEIN COMPLEX	2.39795e-11	3.98448	9.94112e-10
GO:0043603	CELLULAR AMIDE METABOLIC PROCESS	2.84558e-11	1.97529	1.1653e-09
GO:0098978	GLUTAMATERGIC SYNAPSE	2.90472e-11	2.55608	1.17519e-09
GO:0006091	GENERATION OF PRECURSOR METABOLITES AND ENERGY	3.15265e-11	2.43696	1.26031e-09
GO:0045211	POSTSYNAPTIC MEMBRANE	4.24335e-11	2.62692	1.67637e-09
GO:0098660	INORGANIC ION TRANSMEMBRANE TRANSPORT	5.0725e-11	2.07635	1.98063e-09
GO:0031175	NEURON PROJECTION DEVELOPMENT	5.47201e-11	2.0663	2.11207e-09
GO:0010256	ENDOMEMBRANE SYSTEM ORGANIZATION	5.93385e-11	2.41466	2.2643e-09
GO:0009123	NUCLEOSIDE MONOPHOSPHATE METABOLIC PROCESS	7.22722e-11	2.79868	2.70371e-09
GO:0046034	ATP METABOLIC PROCESS	7.24639e-11	3.21667	2.70371e-09
GO:0043484	REGULATION OF RNA SPLICING	7.4155e-11	3.88802	2.7364e-09
GO:0070469	RESPIRATORY CHAIN	8.18594e-11	4.63372	2.98787e-09
GO:0070647	PROTEIN MODIFICATION BY SMALL PROTEIN CONJUGATION OR REMOVAL	9.51737e-11	1.83197	3.40079e-09
GO:0010498	PROTEASOMAL PROTEIN CATABOLIC PROCESS	9.58535e-11	2.5513	3.40079e-09
GO:0043161	PROTEASOME-MEDIATED UBIQUITIN-DEPENDENT PROTEIN CATABOLIC PROCESS	9.62107e-11	2.63185	3.40079e-09
GO:0034622	CELLULAR PROTEIN-CONTAINING COMPLEX ASSEMBLY	1.15036e-10	1.8815	4.02388e-09
GO:0005765	LYSOSOMAL MEMBRANE	1.24425e-10	2.49747	4.30743e-09
GO:0098852	LYTIC VACUOLE MEMBRANE	1.43151e-10	2.48833	4.9051e-09
GO:0030133	TRANSPORT VESICLE	1.59556e-10	2.3858	5.41199e-09
GO:0015672	MONOVALENT INORGANIC CATION TRANSPORT	1.81782e-10	2.37807	6.10423e-09
GO:0005741	MITOCHONDRIAL OUTER MEMBRANE	2.18469e-10	3.28045	7.26354e-09
GO:0006650	GLYCEROPHOSPHOLIPID METABOLIC PROCESS	2.5383e-10	2.6259	8.35648e-09
GO:0008380	RNA SPLICING	2.96728e-10	2.36338	9.67392e-09
GO:0019829	CATION-TRANSPORTING ATPASE ACTIVITY	3.38814e-10	5.83277	1.09398e-08
GO:0012506	VESICLE MEMBRANE	3.51098e-10	1.89897	1.12285e-08
GO:0015075	ION TRANSMEMBRANE TRANSPORTER ACTIVITY	3.6738e-10	1.8442	1.14696e-08
GO:0098803	RESPIRATORY CHAIN COMPLEX	3.68765e-10	4.90024	1.14696e-08
GO:0016050	VESICLE ORGANIZATION	3.68884e-10	2.61997	1.14696e-08
GO:0016887	ATPASE ACTIVITY	3.79489e-10	2.23435	1.1691e-08
GO:0007612	LEARNING	4.11654e-10	3.62031	1.25667e-08
GO:0045333	CELLULAR RESPIRATION	4.44209e-10	3.35237	1.34383e-08
GO:0022853	ACTIVE ION TRANSMEMBRANE TRANSPORTER ACTIVITY	5.00593e-10	5.69082	1.4876e-08
GO:0042625	ATPASE COUPLED ION TRANSMEMBRANE TRANSPORTER ACTIVITY	5.00593e-10	5.69082	1.4876e-08
GO:0010243	RESPONSE TO ORGANONITROGEN COMPOUND	5.44085e-10	1.81995	1.60266e-08
GO:0031301	INTEGRAL COMPONENT OF ORGANELLE MEMBRANE	5.90777e-10	2.95353	1.72507e-08
GO:0015318	INORGANIC MOLECULAR ENTITY TRANSMEMBRANE TRANSPORTER ACTIVITY	6.4715e-10	1.86389	1.87339e-08
GO:0007610	BEHAVIOR	7.41652e-10	2.06011	2.12861e-08
GO:0005774	VACUOLAR MEMBRANE	8.26541e-10	2.28899	2.35214e-08
GO:0019725	CELLULAR HOMEOSTASIS	9.38481e-10	1.81811	2.64825e-08
GO:0005768	ENDOSOME	1.03708e-09	1.81102	2.9021e-08
GO:0019867	OUTER MEMBRANE	1.05484e-09	2.96882	2.91353e-08
GO:0008324	CATION TRANSMEMBRANE TRANSPORTER ACTIVITY	1.05852e-09	1.974	2.91353e-08
GO:0098982	GABA-ERGIC SYNAPSE	1.18195e-09	5.15608	3.22682e-08
GO:0031647	REGULATION OF PROTEIN STABILITY	1.31305e-09	2.5894	3.54646e-08
GO:0042775	MITOCHONDRIAL ATP SYNTHESIS COUPLED ELECTRON TRANSPORT	1.32015e-09	4.56728	3.54646e-08
GO:0022890	INORGANIC CATION TRANSMEMBRANE TRANSPORTER ACTIVITY	1.35965e-09	2.01088	3.62356e-08
GO:0051650	ESTABLISHMENT OF VESICLE LOCALIZATION	1.3773e-09	2.83422	3.6417e-08
GO:0022904	RESPIRATORY ELECTRON TRANSPORT CHAIN	1.45871e-09	4.02249	3.82684e-08
GO:0042773	ATP SYNTHESIS COUPLED ELECTRON TRANSPORT	1.78983e-09	4.49098	4.65911e-08
GO:0016567	PROTEIN UBIQUITINATION	2.03915e-09	1.92351	5.26727e-08
GO:0046474	GLYCEROPHOSPHOLIPID BIOSYNTHETIC PROCESS	2.21173e-09	2.92838	5.62651e-08
GO:0031968	ORGANELLE OUTER MEMBRANE	2.21173e-09	2.92838	5.62651e-08
HSA00190	OXIDATIVE PHOSPHORYLATION	2.23092e-09	3.83765	5.63266e-08
GO:0010008	ENDOSOME MEMBRANE	2.31878e-09	2.13909	5.8108e-08
GO:0098662	INORGANIC CATION TRANSMEMBRANE TRANSPORT	2.50318e-09	2.0364	6.22644e-08
HSA04141	PROTEIN PROCESSING IN ENDOPLASMIC RETICULUM	3.27694e-09	3.2008	8.09114e-08
GO:0099503	SECRETORY VESICLE	3.92955e-09	1.73453	9.6317e-08
GO:0044297	CELL BODY	3.96791e-09	2.00742	9.65525e-08
GO:1990204	OXIDOREDUCTASE COMPLEX	4.1033e-09	3.81993	9.91286e-08
GO:0031300	INTRINSIC COMPONENT OF ORGANELLE MEMBRANE	4.14747e-09	2.69808	9.948e-08
GO:0098655	CATION TRANSMEMBRANE TRANSPORT	4.8464e-09	1.96261	1.1542e-07
GO:1902600	PROTON TRANSMEMBRANE TRANSPORT	5.23976e-09	3.37422	1.22494e-07
GO:0044440	ENDOSOMAL PART	5.25037e-09	2.04221	1.22494e-07
GO:0030659	CYTOPLASMIC VESICLE MEMBRANE	5.25288e-09	1.83585	1.22494e-07
GO:0006397	MRNA PROCESSING	5.66139e-09	2.11222	1.3111e-07
GO:0005746	MITOCHONDRIAL RESPIRATORY CHAIN	6.0069e-09	4.33949	1.38018e-07
GO:0051648	VESICLE LOCALIZATION	6.04187e-09	2.69214	1.38018e-07
GO:0043025	NEURONAL CELL BODY	6.43777e-09	2.06717	1.46068e-07
GO:0046486	GLYCEROLIPID METABOLIC PROCESS	6.72652e-09	2.27089	1.51595e-07
GO:0019787	UBIQUITIN-LIKE PROTEIN TRANSFERASE ACTIVITY	6.86806e-09	2.19009	1.53753e-07
GO:0018193	PEPTIDYL-AMINO ACID MODIFICATION	6.93173e-09	1.78733	1.54151e-07
GO:0000381	REGULATION OF ALTERNATIVE MRNA SPLICING, VIA SPLICEOSOME	7.43138e-09	5.24855	1.64175e-07
GO:1903311	REGULATION OF MRNA METABOLIC PROCESS	7.48983e-09	2.37592	1.64385e-07
GO:0045017	GLYCEROLIPID BIOSYNTHETIC PROCESS	8.36642e-09	2.75397	1.82431e-07
GO:0099537	TRANS-SYNAPTIC SIGNALING	9.47767e-09	2.14786	2.05329e-07
GO:0099536	SYNAPTIC SIGNALING	1.29718e-08	2.11894	2.79226e-07
HSA04142	LYSOSOME	1.37678e-08	3.59461	2.9274e-07
GO:0050684	REGULATION OF MRNA PROCESSING	1.37739e-08	3.36074	2.9274e-07
GO:0015399	PRIMARY ACTIVE TRANSMEMBRANE TRANSPORTER ACTIVITY	1.50446e-08	3.49545	3.17735e-07
GO:1902495	TRANSMEMBRANE TRANSPORTER COMPLEX	1.61738e-08	2.32068	3.39447e-07
GO:0048024	REGULATION OF MRNA SPLICING, VIA SPLICEOSOME	1.69804e-08	3.96054	3.54162e-07
GO:0099003	VESICLE-MEDIATED TRANSPORT IN SYNAPSE	2.00584e-08	3.37111	4.15779e-07
GO:0006915	APOPTOTIC PROCESS	2.11105e-08	1.72402	4.34901e-07
GO:0099132	ATP HYDROLYSIS COUPLED CATION TRANSMEMBRANE TRANSPORT	2.52931e-08	5.32769	5.17892e-07
GO:0032940	SECRETION BY CELL	2.68889e-08	1.68751	5.47229e-07
GO:0042623	ATPASE ACTIVITY, COUPLED	2.75348e-08	2.22178	5.51439e-07
GO:0032981	MITOCHONDRIAL RESPIRATORY CHAIN COMPLEX I ASSEMBLY	2.75884e-08	5.02773	5.51439e-07
GO:0010257	NADH DEHYDROGENASE COMPLEX ASSEMBLY	2.75884e-08	5.02773	5.51439e-07
GO:0006887	EXOCYTOSIS	2.88658e-08	1.77789	5.73558e-07
GO:0031227	INTRINSIC COMPONENT OF ENDOPLASMIC RETICULUM MEMBRANE	3.99291e-08	3.02355	7.88717e-07
GO:0015405	P-P-BOND-HYDROLYSIS-DRIVEN TRANSMEMBRANE TRANSPORTER ACTIVITY	4.25153e-08	3.39411	8.34891e-07
GO:1990351	TRANSPORTER COMPLEX	4.32279e-08	2.25079	8.4395e-07
GO:0007416	SYNAPSE ASSEMBLY	4.45732e-08	3.98734	8.65183e-07
GO:0051668	LOCALIZATION WITHIN MEMBRANE	4.58366e-08	3.54783	8.84593e-07
GO:0072657	PROTEIN LOCALIZATION TO MEMBRANE	5.25596e-08	2.02116	1.00854e-06
GO:0043604	AMIDE BIOSYNTHETIC PROCESS	5.53258e-08	1.95834	1.05559e-06
GO:0016071	MRNA METABOLIC PROCESS	5.77617e-08	1.82148	1.09584e-06
GO:1903827	REGULATION OF CELLULAR PROTEIN LOCALIZATION	6.30635e-08	1.95966	1.1897e-06
GO:0006518	PEPTIDE METABOLIC PROCESS	6.40138e-08	1.94324	1.20088e-06
GO:0016772	TRANSFERASE ACTIVITY, TRANSFERRING PHOSPHORUS-CONTAINING GROUPS	6.8221e-08	1.68205	1.2727e-06
GO:0055114	OXIDATION-REDUCTION PROCESS	7.28704e-08	1.68302	1.35193e-06
GO:0030176	INTEGRAL COMPONENT OF ENDOPLASMIC RETICULUM MEMBRANE	8.5555e-08	3.02312	1.57854e-06
GO:0000151	UBIQUITIN LIGASE COMPLEX	8.78245e-08	2.35695	1.61156e-06
GO:0042626	ATPASE ACTIVITY, COUPLED TO TRANSMEMBRANE MOVEMENT OF SUBSTANCES	9.00421e-08	3.42064	1.64327e-06
GO:0016241	REGULATION OF MACROAUTOPHAGY	9.63232e-08	2.85885	1.7484e-06
GO:0006643	MEMBRANE LIPID METABOLIC PROCESS	1.04373e-07	2.65472	1.88432e-06
GO:0098876	VESICLE-MEDIATED TRANSPORT TO THE PLASMA MEMBRANE	1.07014e-07	3.90554	1.92168e-06
GO:0006839	MITOCHONDRIAL TRANSPORT	1.13928e-07	2.61236	2.03495e-06
GO:0004842	UBIQUITIN-PROTEIN TRANSFERASE ACTIVITY	1.15993e-07	2.10187	2.06088e-06
GO:0048770	PIGMENT GRANULE	1.21141e-07	3.54268	2.1298e-06
GO:0042470	MELANOSOME	1.21141e-07	3.54268	2.1298e-06
GO:0006914	AUTOPHAGY	1.29828e-07	2.40968	2.25888e-06
GO:0061919	PROCESS UTILIZING AUTOPHAGIC MECHANISM	1.29828e-07	2.40968	2.25888e-06
GO:0034702	ION CHANNEL COMPLEX	1.35936e-07	2.2653	2.35295e-06
GO:0015077	MONOVALENT INORGANIC CATION TRANSMEMBRANE TRANSPORTER ACTIVITY	1.45907e-07	2.09931	2.5126e-06
GO:0006665	SPHINGOLIPID METABOLIC PROCESS	1.48646e-07	2.94457	2.54671e-06
GO:0033108	MITOCHONDRIAL RESPIRATORY CHAIN COMPLEX ASSEMBLY	1.57976e-07	3.69361	2.6928e-06
GO:0060284	REGULATION OF CELL DEVELOPMENT	1.61364e-07	1.66575	2.73667e-06
GO:0098916	ANTEROGRADE TRANS-SYNAPTIC SIGNALING	1.65175e-07	2.0455	2.77328e-06
GO:0007268	CHEMICAL SYNAPTIC TRANSMISSION	1.65175e-07	2.0455	2.77328e-06
GO:0034976	RESPONSE TO ENDOPLASMIC RETICULUM STRESS	1.79235e-07	2.42752	2.99438e-06
GO:0022900	ELECTRON TRANSPORT CHAIN	1.8097e-07	2.73763	3.0084e-06
GO:0051960	REGULATION OF NERVOUS SYSTEM DEVELOPMENT	1.84289e-07	1.66753	3.04849e-06
GO:0099568	CYTOPLASMIC REGION	1.85318e-07	1.93586	3.05048e-06
GO:0043492	ATPASE ACTIVITY, COUPLED TO MOVEMENT OF SUBSTANCES	2.21473e-07	3.11562	3.62783e-06
GO:0046390	RIBOSE PHOSPHATE BIOSYNTHETIC PROCESS	2.40611e-07	2.59587	3.92219e-06
GO:0050767	REGULATION OF NEUROGENESIS	2.49513e-07	1.70552	4.04765e-06
GO:0009260	RIBONUCLEOTIDE BIOSYNTHETIC PROCESS	2.57973e-07	2.62172	4.16478e-06
GO:0031625	UBIQUITIN PROTEIN LIGASE BINDING	2.7194e-07	2.26412	4.36925e-06
GO:0006164	PURINE NUCLEOTIDE BIOSYNTHETIC PROCESS	2.75577e-07	2.64936	4.40661e-06
GO:0030705	CYTOSKELETON-DEPENDENT INTRACELLULAR TRANSPORT	2.77636e-07	2.76637	4.41849e-06
GO:0042734	PRESYNAPTIC MEMBRANE	2.90215e-07	2.80452	4.59689e-06
GO:0032880	REGULATION OF PROTEIN LOCALIZATION	2.98265e-07	1.62745	4.684e-06
GO:0009165	NUCLEOTIDE BIOSYNTHETIC PROCESS	2.98504e-07	2.29461	4.684e-06
GO:0050804	MODULATION OF CHEMICAL SYNAPTIC TRANSMISSION	3.11125e-07	1.98691	4.85934e-06
GO:0007033	VACUOLE ORGANIZATION	3.2425e-07	3.11856	5.04089e-06
GO:0099177	REGULATION OF TRANS-SYNAPTIC SIGNALING	3.42446e-07	1.98123	5.29924e-06
GO:0006892	POST-GOLGI VESICLE-MEDIATED TRANSPORT	4.02624e-07	3.48784	6.20188e-06
GO:0030141	SECRETORY GRANULE	4.06698e-07	1.67267	6.23603e-06
GO:0006396	RNA PROCESSING	4.34547e-07	1.66339	6.63276e-06
GO:0061659	UBIQUITIN-LIKE PROTEIN LIGASE ACTIVITY	4.47095e-07	2.44128	6.79341e-06
GO:0005759	MITOCHONDRIAL MATRIX	4.69639e-07	1.92666	7.10382e-06
GO:1901293	NUCLEOSIDE PHOSPHATE BIOSYNTHETIC PROCESS	4.87424e-07	2.25319	7.33978e-06
GO:1901137	CARBOHYDRATE DERIVATIVE BIOSYNTHETIC PROCESS	5.03434e-07	1.77025	7.54701e-06
GO:0005813	CENTROSOME	5.3735e-07	1.87914	8.01965e-06
GO:0030258	LIPID MODIFICATION	5.45473e-07	2.53708	8.10486e-06
GO:0090114	COPII-COATED VESICLE BUDDING	6.11604e-07	4.19258	9.04743e-06
GO:0005635	NUCLEAR ENVELOPE	6.1515e-07	1.9115	9.05997e-06
GO:0010638	POSITIVE REGULATION OF ORGANELLE ORGANIZATION	6.33133e-07	1.78124	9.2841e-06
GO:0034703	CATION CHANNEL COMPLEX	6.44553e-07	2.43096	9.41047e-06
GO:0099572	POSTSYNAPTIC SPECIALIZATION	6.53066e-07	2.08729	9.49348e-06
GO:0006661	PHOSPHATIDYLINOSITOL BIOSYNTHETIC PROCESS	6.60517e-07	3.29266	9.56041e-06
GO:0048167	REGULATION OF SYNAPTIC PLASTICITY	6.81196e-07	2.61406	9.77546e-06
GO:0009152	PURINE RIBONUCLEOTIDE BIOSYNTHETIC PROCESS	6.81196e-07	2.61406	9.77546e-06
GO:0017144	DRUG METABOLIC PROCESS	7.00551e-07	1.74558	1.00104e-05
GO:0000287	MAGNESIUM ION BINDING	7.05812e-07	2.44909	1.00429e-05
GO:0005730	NUCLEOLUS	7.23113e-07	1.60885	1.01961e-05
GO:0050821	PROTEIN STABILIZATION	7.28224e-07	2.64355	1.01961e-05
GO:0002478	ANTIGEN PROCESSING AND PRESENTATION OF EXOGENOUS PEPTIDE ANTIGEN	7.28224e-07	2.64355	1.01961e-05
GO:0072522	PURINE-CONTAINING COMPOUND BIOSYNTHETIC PROCESS	7.2873e-07	2.50472	1.01961e-05
GO:0010970	TRANSPORT ALONG MICROTUBULE	7.66142e-07	2.81158	1.0631e-05
GO:0099111	MICROTUBULE-BASED TRANSPORT	7.66142e-07	2.81158	1.0631e-05
GO:0045055	REGULATED EXOCYTOSIS	7.88968e-07	1.72169	1.09027e-05
GO:0032386	REGULATION OF INTRACELLULAR TRANSPORT	8.11685e-07	1.95845	1.11707e-05
GO:0046488	PHOSPHATIDYLINOSITOL METABOLIC PROCESS	8.21347e-07	2.70964	1.12575e-05
GO:0016469	PROTON-TRANSPORTING TWO-SECTOR ATPASE COMPLEX	8.56868e-07	5.03265	1.16966e-05
GO:0033267	AXON PART	8.96063e-07	2.01579	1.21821e-05
GO:0044389	UBIQUITIN-LIKE PROTEIN LIGASE BINDING	9.7828e-07	2.1445	1.32462e-05
GO:0055082	CELLULAR CHEMICAL HOMEOSTASIS	9.9671e-07	1.69882	1.34416e-05
GO:0032838	PLASMA MEMBRANE BOUNDED CELL PROJECTION CYTOPLASM	1.05468e-06	2.49445	1.41665e-05
GO:0120111	NEURON PROJECTION CYTOPLASM	1.10957e-06	3.70714	1.48443e-05
GO:0005798	GOLGI-ASSOCIATED VESICLE	1.15307e-06	2.58612	1.53651e-05
GO:1990778	PROTEIN LOCALIZATION TO CELL PERIPHERY	1.1678e-06	2.42344	1.55e-05
GO:0048194	GOLGI VESICLE BUDDING	1.24632e-06	3.81478	1.64769e-05
GO:0006873	CELLULAR ION HOMEOSTASIS	1.26768e-06	1.74397	1.66937e-05
GO:0098984	NEURON TO NEURON SYNAPSE	1.38024e-06	2.0469	1.81048e-05
GO:0000375	RNA SPLICING, VIA TRANSESTERIFICATION REACTIONS	1.38775e-06	2.14887	1.81325e-05
GO:0005815	MICROTUBULE ORGANIZING CENTER	1.40398e-06	1.68456	1.82735e-05
GO:0050801	ION HOMEOSTASIS	1.4189e-06	1.66448	1.83964e-05
GO:0022804	ACTIVE TRANSMEMBRANE TRANSPORTER ACTIVITY	1.45035e-06	2.01835	1.87318e-05
GO:1990904	RIBONUCLEOPROTEIN COMPLEX	1.47753e-06	1.62803	1.90097e-05
GO:0006605	PROTEIN TARGETING	1.52827e-06	2.03957	1.95876e-05
GO:0008306	ASSOCIATIVE LEARNING	1.59955e-06	3.74532	2.04232e-05
GO:0030003	CELLULAR CATION HOMEOSTASIS	1.65468e-06	1.74195	2.08226e-05
GO:0006893	GOLGI TO PLASMA MEMBRANE TRANSPORT	1.65749e-06	4.47434	2.08226e-05
GO:0045271	RESPIRATORY CHAIN COMPLEX I	1.66184e-06	4.73626	2.08226e-05
GO:0030964	NADH DEHYDROGENASE COMPLEX	1.66184e-06	4.73626	2.08226e-05
GO:0005747	MITOCHONDRIAL RESPIRATORY CHAIN COMPLEX I	1.66184e-06	4.73626	2.08226e-05
GO:0006890	RETROGRADE VESICLE-MEDIATED TRANSPORT, GOLGI TO ER	1.7892e-06	3.58334	2.2335e-05
GO:0046165	ALCOHOL BIOSYNTHETIC PROCESS	1.81616e-06	3.09573	2.25876e-05
GO:0048667	CELL MORPHOGENESIS INVOLVED IN NEURON DIFFERENTIATION	2.01016e-06	1.92151	2.49082e-05
GO:0007034	VACUOLAR TRANSPORT	2.02497e-06	2.82041	2.49995e-05
GO:0006900	VESICLE BUDDING FROM MEMBRANE	2.06125e-06	3.32869	2.53542e-05
GO:0019884	ANTIGEN PROCESSING AND PRESENTATION OF EXOGENOUS ANTIGEN	2.08146e-06	2.5133	2.5478e-05
GO:0120039	PLASMA MEMBRANE BOUNDED CELL PROJECTION MORPHOGENESIS	2.0865e-06	1.85818	2.5478e-05
GO:0099240	INTRINSIC COMPONENT OF SYNAPTIC MEMBRANE	2.09575e-06	2.58572	2.54983e-05
GO:0032990	CELL PART MORPHOGENESIS	2.1252e-06	1.83427	2.57632e-05
GO:0000377	RNA SPLICING, VIA TRANSESTERIFICATION REACTIONS WITH BULGED ADENOSINE AS NUCLEOPHILE	2.18066e-06	2.12826	2.62461e-05
GO:0000398	MRNA SPLICING, VIA SPLICEOSOME	2.18066e-06	2.12826	2.62461e-05
HSA05012	PARKINSON'S DISEASE	2.20282e-06	3.05921	2.64181e-05
GO:0010975	REGULATION OF NEURON PROJECTION DEVELOPMENT	2.23538e-06	1.83887	2.66184e-05
GO:0043312	NEUTROPHIL DEGRANULATION	2.23538e-06	1.83887	2.66184e-05
GO:0010608	POSTTRANSCRIPTIONAL REGULATION OF GENE EXPRESSION	2.25575e-06	1.81669	2.67661e-05
GO:0046873	METAL ION TRANSMEMBRANE TRANSPORTER ACTIVITY	2.30749e-06	1.88566	2.72836e-05
GO:0048858	CELL PROJECTION MORPHOGENESIS	2.4692e-06	1.84851	2.90933e-05
GO:0016032	VIRAL PROCESS	2.52689e-06	1.68475	2.96689e-05
GO:0045664	REGULATION OF NEURON DIFFERENTIATION	2.60643e-06	1.71082	3.04961e-05
GO:0030004	CELLULAR MONOVALENT INORGANIC CATION HOMEOSTASIS	2.66328e-06	3.09878	3.10531e-05
GO:0070838	DIVALENT METAL ION TRANSPORT	2.71234e-06	2.11025	3.15158e-05
GO:0048812	NEURON PROJECTION MORPHOGENESIS	2.8203e-06	1.84868	3.26572e-05
GO:1901990	REGULATION OF MITOTIC CELL CYCLE PHASE TRANSITION	2.86151e-06	1.91837	3.30204e-05
GO:0035637	MULTICELLULAR ORGANISMAL SIGNALING	2.96532e-06	2.81457	3.39848e-05
GO:0015078	PROTON TRANSMEMBRANE TRANSPORTER ACTIVITY	2.96532e-06	2.81457	3.39848e-05
GO:0005874	MICROTUBULE	3.00257e-06	1.90566	3.42947e-05
GO:0034248	REGULATION OF CELLULAR AMIDE METABOLIC PROCESS	3.09967e-06	1.93322	3.5203e-05
GO:0002283	NEUTROPHIL ACTIVATION INVOLVED IN IMMUNE RESPONSE	3.10307e-06	1.82046	3.5203e-05
GO:0005770	LATE ENDOSOME	3.12879e-06	2.22633	3.53754e-05
GO:0019882	ANTIGEN PROCESSING AND PRESENTATION	3.26224e-06	2.34043	3.67604e-05
GO:0032279	ASYMMETRIC SYNAPSE	3.43256e-06	2.0324	3.85503e-05
GO:0050808	SYNAPSE ORGANIZATION	3.52923e-06	2.17504	3.95039e-05
GO:0043299	LEUKOCYTE DEGRANULATION	3.54857e-06	1.79887	3.95884e-05
GO:0048002	ANTIGEN PROCESSING AND PRESENTATION OF PEPTIDE ANTIGEN	3.66776e-06	2.44457	4.07826e-05
GO:0072511	DIVALENT INORGANIC CATION TRANSPORT	3.7405e-06	2.08379	4.14542e-05
GO:0008021	SYNAPTIC VESICLE	3.83594e-06	2.40753	4.2372e-05
GO:0072594	ESTABLISHMENT OF PROTEIN LOCALIZATION TO ORGANELLE	4.09145e-06	1.89532	4.50461e-05
HSA04120	UBIQUITIN MEDIATED PROTEOLYSIS	4.15504e-06	2.7602	4.55968e-05
GO:0002444	MYELOID LEUKOCYTE MEDIATED IMMUNITY	4.24927e-06	1.78228	4.6479e-05
GO:1904813	FICOLIN-1-RICH GRANULE LUMEN	4.50512e-06	2.86183	4.91175e-05
GO:0031965	NUCLEAR MEMBRANE	4.5206e-06	2.05323	4.91268e-05
GO:0018209	PEPTIDYL-SERINE MODIFICATION	4.61052e-06	2.44952	4.99424e-05
GO:0000209	PROTEIN POLYUBIQUITINATION	4.70463e-06	2.08046	5.07979e-05
GO:0014069	POSTSYNAPTIC DENSITY	4.7655e-06	2.02073	5.11263e-05
GO:0003924	GTPASE ACTIVITY	4.7655e-06	2.02073	5.11263e-05
GO:0002446	NEUTROPHIL MEDIATED IMMUNITY	5.01351e-06	1.7935	5.36158e-05
GO:0051082	UNFOLDED PROTEIN BINDING	5.14508e-06	2.78023	5.48482e-05
GO:0061564	AXON DEVELOPMENT	5.32664e-06	1.89733	5.66039e-05
GO:0044403	SYMBIONT PROCESS	5.47688e-06	1.62031	5.80169e-05
GO:0000245	SPLICEOSOMAL COMPLEX ASSEMBLY	5.56989e-06	4.23719	5.88167e-05
GO:0031503	PROTEIN-CONTAINING COMPLEX LOCALIZATION	5.6042e-06	2.17104	5.89934e-05
GO:0001508	ACTION POTENTIAL	5.64313e-06	3.1995	5.92176e-05
GO:0099529	NEUROTRANSMITTER RECEPTOR ACTIVITY INVOLVED IN REGULATION OF POSTSYNAPTIC MEMBRANE POTENTIAL	5.79646e-06	4.47134	6.06371e-05
GO:0000902	CELL MORPHOGENESIS	5.99186e-06	1.65499	6.24865e-05
GO:0070382	EXOCYTIC VESICLE	6.02951e-06	2.29998	6.26845e-05
GO:0042119	NEUTROPHIL ACTIVATION	6.33833e-06	1.78031	6.56917e-05
GO:0036503	ERAD PATHWAY	6.43611e-06	3.37612	6.64999e-05
GO:0030135	COATED VESICLE	6.57306e-06	2.06811	6.77066e-05
GO:1903829	POSITIVE REGULATION OF CELLULAR PROTEIN LOCALIZATION	6.60704e-06	2.00882	6.78484e-05
GO:0016655	OXIDOREDUCTASE ACTIVITY, ACTING ON NAD(P)H, QUINONE OR SIMILAR COMPOUND AS ACCEPTOR	6.79188e-06	3.95257	6.95339e-05
GO:0061630	UBIQUITIN PROTEIN LIGASE ACTIVITY	6.93992e-06	2.25953	7.08336e-05
GO:0090150	ESTABLISHMENT OF PROTEIN LOCALIZATION TO MEMBRANE	6.97277e-06	2.13146	7.09533e-05
GO:0009060	AEROBIC RESPIRATION	7.53417e-06	3.45512	7.64342e-05
GO:0055080	CATION HOMEOSTASIS	7.76823e-06	1.64333	7.85714e-05
GO:0003729	MRNA BINDING	7.93853e-06	2.17808	8.00528e-05
GO:0036230	GRANULOCYTE ACTIVATION	8.61728e-06	1.76301	8.66372e-05
GO:0062012	REGULATION OF SMALL MOLECULE METABOLIC PROCESS	8.7346e-06	1.82914	8.75545e-05
GO:0048208	COPII VESICLE COATING	8.80904e-06	3.86266	8.77767e-05
GO:0048207	VESICLE TARGETING, ROUGH ER TO CIS-GOLGI	8.80904e-06	3.86266	8.77767e-05
GO:0032549	RIBONUCLEOSIDE BINDING	9.03244e-06	1.88129	8.97365e-05
GO:0070925	ORGANELLE ASSEMBLY	9.27262e-06	1.6198	9.18509e-05
GO:0098771	INORGANIC ION HOMEOSTASIS	9.38505e-06	1.63083	9.26911e-05
GO:0005525	GTP BINDING	9.44323e-06	1.88844	9.29923e-05
GO:0002275	MYELOID CELL ACTIVATION INVOLVED IN IMMUNE RESPONSE	9.6135e-06	1.74399	9.4117e-05
GO:0071417	CELLULAR RESPONSE TO ORGANONITROGEN COMPOUND	9.6135e-06	1.74399	9.4117e-05
GO:0007040	LYSOSOME ORGANIZATION	9.69004e-06	4.02512	9.43164e-05
GO:0080171	LYTIC VACUOLE ORGANIZATION	9.69004e-06	4.02512	9.43164e-05
GO:0030031	CELL PROJECTION ASSEMBLY	9.76792e-06	1.814	9.47997e-05
GO:0098960	POSTSYNAPTIC NEUROTRANSMITTER RECEPTOR ACTIVITY	1.04137e-05	4.2227	0.000100776
GO:0007017	MICROTUBULE-BASED PROCESS	1.07833e-05	1.65375	0.000104052
GO:0072384	ORGANELLE TRANSPORT ALONG MICROTUBULE	1.09909e-05	3.48029	0.000105752
GO:0007613	MEMORY	1.15253e-05	2.81934	0.000110577
GO:1903828	NEGATIVE REGULATION OF CELLULAR PROTEIN LOCALIZATION	1.19302e-05	2.8799	0.000113551
GO:0022037	METENCEPHALON DEVELOPMENT	1.19302e-05	2.8799	0.000113551
GO:0070201	REGULATION OF ESTABLISHMENT OF PROTEIN LOCALIZATION	1.19367e-05	1.61246	0.000113551
GO:1901987	REGULATION OF CELL CYCLE PHASE TRANSITION	1.20981e-05	1.80871	0.000114761
GO:0032550	PURINE RIBONUCLEOSIDE BINDING	1.2267e-05	1.87016	0.000116036
GO:0030658	TRANSPORT VESICLE MEMBRANE	1.24676e-05	2.24551	0.000117602
GO:0072659	PROTEIN LOCALIZATION TO PLASMA MEMBRANE	1.2617e-05	2.38896	0.000118677
GO:0098936	INTRINSIC COMPONENT OF POSTSYNAPTIC MEMBRANE	1.3031e-05	2.73603	0.000122229
GO:0004674	PROTEIN SERINE/THREONINE KINASE ACTIVITY	1.34548e-05	1.79415	0.000125853
GO:0000904	CELL MORPHOGENESIS INVOLVED IN DIFFERENTIATION	1.50724e-05	1.71321	0.000140592
GO:0031344	REGULATION OF CELL PROJECTION ORGANIZATION	1.56846e-05	1.61943	0.000145804
GO:0071826	RIBONUCLEOPROTEIN COMPLEX SUBUNIT ORGANIZATION	1.5718e-05	2.13081	0.000145804
GO:0001883	PURINE NUCLEOSIDE BINDING	1.58589e-05	1.85243	0.000146705
GO:0001882	NUCLEOSIDE BINDING	1.64341e-05	1.84057	0.000151609
GO:0022839	ION GATED CHANNEL ACTIVITY	1.65704e-05	1.92439	0.000152447
GO:0099699	INTEGRAL COMPONENT OF SYNAPTIC MEMBRANE	1.66589e-05	2.45955	0.000152843
GO:0030660	GOLGI-ASSOCIATED VESICLE MEMBRANE	1.69078e-05	2.81267	0.000154704
GO:0006468	PROTEIN PHOSPHORYLATION	1.73954e-05	1.51414	0.000158733
GO:0007006	MITOCHONDRIAL MEMBRANE ORGANIZATION	1.80341e-05	2.67936	0.000164115
GO:0006903	VESICLE TARGETING	1.81677e-05	3.11939	0.00016427
GO:0031146	SCF-DEPENDENT PROTEASOMAL UBIQUITIN-DEPENDENT PROTEIN CATABOLIC PROCESS	1.81677e-05	3.11939	0.00016427
GO:0016358	DENDRITE DEVELOPMENT	1.81978e-05	3.02649	0.00016427
GO:0016604	NUCLEAR BODY	1.86733e-05	1.57878	0.000168109
GO:0018105	PEPTIDYL-SERINE PHOSPHORYLATION	1.916e-05	2.43983	0.00017203
GO:0061951	ESTABLISHMENT OF PROTEIN LOCALIZATION TO PLASMA MEMBRANE	1.94943e-05	4.20669	0.000174565
GO:0120031	PLASMA MEMBRANE BOUNDED CELL PROJECTION ASSEMBLY	2.00677e-05	1.79268	0.000179067
HSA04260	CARDIAC MUSCLE CONTRACTION	2.01037e-05	3.44089	0.000179067
GO:0006446	REGULATION OF TRANSLATIONAL INITIATION	2.12207e-05	3.29665	0.000188516
GO:0010821	REGULATION OF MITOCHONDRION ORGANIZATION	2.13393e-05	2.32176	0.00018907
GO:0005769	EARLY ENDOSOME	2.17973e-05	1.88062	0.000192619
GO:0016197	ENDOSOMAL TRANSPORT	2.25416e-05	2.18009	0.000198674
GO:0043687	POST-TRANSLATIONAL PROTEIN MODIFICATION	2.27218e-05	1.8669	0.000199738
GO:0031901	EARLY ENDOSOME MEMBRANE	2.28306e-05	2.49486	0.00020017
GO:0032409	REGULATION OF TRANSPORTER ACTIVITY	2.28953e-05	2.03911	0.000200215
GO:1901652	RESPONSE TO PEPTIDE	2.31696e-05	1.76041	0.000202087
GO:0006901	VESICLE COATING	2.33722e-05	3.54039	0.000203326
GO:2001252	POSITIVE REGULATION OF CHROMOSOME ORGANIZATION	2.3647e-05	2.34039	0.000205185
GO:0043436	OXOACID METABOLIC PROCESS	2.39717e-05	1.49772	0.000207467
GO:0120035	REGULATION OF PLASMA MEMBRANE BOUNDED CELL PROJECTION ORGANIZATION	2.44184e-05	1.60677	0.000210789
GO:0007409	AXONOGENESIS	2.47638e-05	1.86059	0.000212586
GO:0060271	CILIUM ASSEMBLY	2.48152e-05	1.90495	0.000212586
GO:0043043	PEPTIDE BIOSYNTHETIC PROCESS	2.48164e-05	1.81253	0.000212586
GO:0044087	REGULATION OF CELLULAR COMPONENT BIOGENESIS	2.49134e-05	1.50081	0.000212873
GO:0019752	CARBOXYLIC ACID METABOLIC PROCESS	2.50704e-05	1.52248	0.000213671
GO:0051129	NEGATIVE REGULATION OF CELLULAR COMPONENT ORGANIZATION	2.56025e-05	1.5968	0.000217654
GO:0007346	REGULATION OF MITOTIC CELL CYCLE	2.66117e-05	1.62331	0.000225662
GO:0022835	TRANSMITTER-GATED CHANNEL ACTIVITY	2.6848e-05	3.65807	0.000226522
GO:0022824	TRANSMITTER-GATED ION CHANNEL ACTIVITY	2.6848e-05	3.65807	0.000226522
GO:0060627	REGULATION OF VESICLE-MEDIATED TRANSPORT	2.79206e-05	1.69069	0.000234981
GO:0044283	SMALL MOLECULE BIOSYNTHETIC PROCESS	3.05838e-05	1.63886	0.000256142
GO:0002274	MYELOID LEUKOCYTE ACTIVATION	3.05876e-05	1.65342	0.000256142
GO:0007041	LYSOSOMAL TRANSPORT	3.06691e-05	2.83358	0.000256186
GO:0016773	PHOSPHOTRANSFERASE ACTIVITY, ALCOHOL GROUP AS ACCEPTOR	3.19228e-05	1.57925	0.000265997
GO:0032989	CELLULAR COMPONENT MORPHOGENESIS	3.22338e-05	1.54888	0.000267894
GO:0061337	CARDIAC CONDUCTION	3.231e-05	2.98348	0.000267894
HSA04914	PROGESTERONE-MEDIATED OOCYTE MATURATION	3.25032e-05	3.07603	0.000268832
GO:0007030	GOLGI ORGANIZATION	3.35997e-05	2.57275	0.000277218
GO:0010494	CYTOPLASMIC STRESS GRANULE	3.40636e-05	3.57662	0.000280357
GO:0022836	GATED CHANNEL ACTIVITY	3.68725e-05	1.86265	0.000302734
GO:0034762	REGULATION OF TRANSMEMBRANE TRANSPORT	3.70369e-05	1.66383	0.000303341
GO:1901699	CELLULAR RESPONSE TO NITROGEN COMPOUND	3.71889e-05	1.63821	0.000303845
GO:0016301	KINASE ACTIVITY	3.85832e-05	1.54422	0.000313896
GO:0005775	VACUOLAR LUMEN	3.8606e-05	2.30808	0.000313896
GO:1901379	REGULATION OF POTASSIUM ION TRANSMEMBRANE TRANSPORT	3.93022e-05	3.13112	0.000318784
GO:0044419	INTERSPECIES INTERACTION BETWEEN ORGANISMS	4.11946e-05	1.53243	0.000333329
HSA05010	ALZHEIMER'S DISEASE	4.15847e-05	2.36685	0.000335676
GO:0007029	ENDOPLASMIC RETICULUM ORGANIZATION	4.38194e-05	3.86444	0.000352023
HSA05110	VIBRIO CHOLERAE INFECTION	4.38194e-05	3.86444	0.000352023
GO:0051050	POSITIVE REGULATION OF TRANSPORT	4.48905e-05	1.48315	0.000359767
GO:0099055	INTEGRAL COMPONENT OF POSTSYNAPTIC MEMBRANE	4.51575e-05	2.6285	0.000361045
GO:0048199	VESICLE TARGETING, TO, FROM OR WITHIN GOLGI	4.5696e-05	3.33166	0.000364483
GO:0015085	CALCIUM ION TRANSMEMBRANE TRANSPORTER ACTIVITY	4.80483e-05	2.46631	0.000382337
GO:0019001	GUANYL NUCLEOTIDE BINDING	4.94556e-05	1.77386	0.000391679
GO:0032561	GUANYL RIBONUCLEOTIDE BINDING	4.94556e-05	1.77386	0.000391679
GO:0005819	SPINDLE	4.99764e-05	1.85004	0.000394873
GO:0005912	ADHERENS JUNCTION	5.15144e-05	1.65085	0.000406069
GO:0050806	POSITIVE REGULATION OF SYNAPTIC TRANSMISSION	5.24497e-05	2.37042	0.000412473
GO:0055067	MONOVALENT INORGANIC CATION HOMEOSTASIS	5.53205e-05	2.44386	0.000434033
GO:0034765	REGULATION OF ION TRANSMEMBRANE TRANSPORT	5.60602e-05	1.70537	0.000438811
GO:0032210	REGULATION OF TELOMERE MAINTENANCE VIA TELOMERASE	5.64697e-05	3.76269	0.000440989
GO:0010389	REGULATION OF G2/M TRANSITION OF MITOTIC CELL CYCLE	5.71082e-05	2.17137	0.000444941
GO:0031252	CELL LEADING EDGE	5.77215e-05	1.76316	0.000448678
GO:0006672	CERAMIDE METABOLIC PROCESS	5.80215e-05	3.02996	0.000449968
GO:0006412	TRANSLATION	5.83083e-05	1.78858	0.00045115
GO:0001505	REGULATION OF NEUROTRANSMITTER LEVELS	5.91775e-05	1.83685	0.000456823
GO:0006664	GLYCOLIPID METABOLIC PROCESS	6.00322e-05	2.69653	0.000462358
GO:0016607	NUCLEAR SPECK	6.10644e-05	1.76766	0.000469061
GO:0044782	CILIUM ORGANIZATION	6.11818e-05	1.82377	0.000469061
GO:0022898	REGULATION OF TRANSMEMBRANE TRANSPORTER ACTIVITY	6.14172e-05	1.99576	0.000469449
GO:0032869	CELLULAR RESPONSE TO INSULIN STIMULUS	6.15121e-05	2.31108	0.000469449
GO:0032412	REGULATION OF ION TRANSMEMBRANE TRANSPORTER ACTIVITY	6.3192e-05	2.01035	0.000481176
GO:0021549	CEREBELLUM DEVELOPMENT	6.33582e-05	2.75408	0.000481276
GO:0016746	TRANSFERASE ACTIVITY, TRANSFERRING ACYL GROUPS	6.34918e-05	1.95997	0.000481276
GO:0098693	REGULATION OF SYNAPTIC VESICLE CYCLE	6.60126e-05	2.61571	0.000499258
GO:0030433	UBIQUITIN-DEPENDENT ERAD PATHWAY	6.70961e-05	3.35261	0.000506312
GO:1903509	LIPOSACCHARIDE METABOLIC PROCESS	7.05138e-05	2.6643	0.000530909
HSA05016	HUNTINGTON'S DISEASE	7.17512e-05	2.22561	0.000539017
GO:0035966	RESPONSE TO TOPOLOGICALLY INCORRECT PROTEIN	7.20927e-05	2.19617	0.000539298
GO:0009100	GLYCOPROTEIN METABOLIC PROCESS	7.21098e-05	1.78225	0.000539298
GO:0060078	REGULATION OF POSTSYNAPTIC MEMBRANE POTENTIAL	7.47865e-05	2.71909	0.000558073
GO:0022618	RIBONUCLEOPROTEIN COMPLEX ASSEMBLY	7.53756e-05	2.04868	0.000561222
GO:0006814	SODIUM ION TRANSPORT	7.55759e-05	2.35406	0.000561469
GO:0030641	REGULATION OF CELLULAR PH	8.19134e-05	2.8526	0.000605871
GO:1905368	PEPTIDASE COMPLEX	8.19134e-05	2.8526	0.000605871
HSA05120	EPITHELIAL CELL SIGNALING IN HELICOBACTER PYLORI INFECTION	8.3158e-05	3.28404	0.000613724
GO:0070161	ANCHORING JUNCTION	8.60161e-05	1.61716	0.000633221
GO:0030902	HINDBRAIN DEVELOPMENT	8.61769e-05	2.33418	0.000633221
GO:0007626	LOCOMOTORY BEHAVIOR	9.05339e-05	2.14078	0.000663783
GO:1901016	REGULATION OF POTASSIUM ION TRANSMEMBRANE TRANSPORTER ACTIVITY	9.17036e-05	3.57439	0.000670895
GO:0043624	CELLULAR PROTEIN COMPLEX DISASSEMBLY	9.19642e-05	2.40508	0.000671339
GO:0035770	RIBONUCLEOPROTEIN GRANULE	9.48627e-05	2.04385	0.000690995
GO:0035967	CELLULAR RESPONSE TO TOPOLOGICALLY INCORRECT PROTEIN	9.54021e-05	2.35748	0.000692994
GO:0043620	REGULATION OF DNA-TEMPLATED TRANSCRIPTION IN RESPONSE TO STRESS	9.57561e-05	2.49242	0.000692994
GO:0044325	ION CHANNEL BINDING	9.57561e-05	2.49242	0.000692994
GO:0007265	RAS PROTEIN SIGNAL TRANSDUCTION	9.67959e-05	1.98477	0.000699012
GO:0006879	CELLULAR IRON ION HOMEOSTASIS	9.85601e-05	3.37647	0.00070719
GO:0031903	MICROBODY MEMBRANE	9.85601e-05	3.37647	0.00070719
GO:0005778	PEROXISOMAL MEMBRANE	9.85601e-05	3.37647	0.00070719
GO:0005216	ION CHANNEL ACTIVITY	9.89826e-05	1.71806	0.000708707
GO:0050810	REGULATION OF STEROID BIOSYNTHETIC PROCESS	0.000101035	2.88979	0.000720333
GO:0060047	HEART CONTRACTION	0.000101035	2.88979	0.000720333
GO:0044304	MAIN AXON	0.000102516	3.21839	0.000729338
GO:0045786	NEGATIVE REGULATION OF CELL CYCLE	0.000103126	1.6023	0.000732128
GO:0032592	INTEGRAL COMPONENT OF MITOCHONDRIAL MEMBRANE	0.000103956	3.08859	0.000736465
GO:0006875	CELLULAR METAL ION HOMEOSTASIS	0.000104585	1.61606	0.000739362
GO:0032886	REGULATION OF MICROTUBULE-BASED PROCESS	0.000107607	2.05057	0.000759128
GO:0019886	ANTIGEN PROCESSING AND PRESENTATION OF EXOGENOUS PEPTIDE ANTIGEN VIA MHC CLASS II	0.000109782	2.70787	0.000772847
GO:0016482	CYTOSOLIC TRANSPORT	0.000120457	2.3612	0.0008458
GO:0098889	INTRINSIC COMPONENT OF PRESYNAPTIC MEMBRANE	0.000120649	2.84588	0.0008458
GO:0098661	INORGANIC ANION TRANSMEMBRANE TRANSPORT	0.000120913	2.61923	0.000845888
GO:1904356	REGULATION OF TELOMERE MAINTENANCE VIA TELOMERE LENGTHENING	0.000122396	3.30292	0.00085448
GO:0032204	REGULATION OF TELOMERE MAINTENANCE	0.000124308	2.93193	0.000866026
GO:1903779	REGULATION OF CARDIAC CONDUCTION	0.000125729	3.15527	0.000874119
GO:0098573	INTRINSIC COMPONENT OF MITOCHONDRIAL MEMBRANE	0.000126178	3.03336	0.000875427
GO:0032868	RESPONSE TO INSULIN	0.000128921	2.01006	0.00089026
GO:0002504	ANTIGEN PROCESSING AND PRESENTATION OF PEPTIDE OR POLYSACCHARIDE ANTIGEN VIA MHC CLASS II	0.000129112	2.67258	0.00089026
GO:0002495	ANTIGEN PROCESSING AND PRESENTATION OF PEPTIDE ANTIGEN VIA MHC CLASS II	0.000129112	2.67258	0.00089026
GO:0010564	REGULATION OF CELL CYCLE PROCESS	0.000130642	1.50793	0.000898966
GO:0032206	POSITIVE REGULATION OF TELOMERE MAINTENANCE	0.000133918	3.62164	0.00091784
GO:0005802	TRANS-GOLGI NETWORK	0.000133931	1.96879	0.00091784
GO:0030134	COPII-COATED ER TO GOLGI TRANSPORT VESICLE	0.000136783	2.73338	0.000935472
GO:0016747	TRANSFERASE ACTIVITY, TRANSFERRING ACYL GROUPS OTHER THAN AMINO-ACYL GROUPS	0.000138304	1.98343	0.00094395
GO:0099504	SYNAPTIC VESICLE CYCLE	0.000139245	2.476	0.000948446
GO:0034774	SECRETORY GRANULE LUMEN	0.000140586	1.81053	0.000955643
GO:0098656	ANION TRANSMEMBRANE TRANSPORT	0.000142369	1.94531	0.000965811
GO:0006836	NEUROTRANSMITTER TRANSPORT	0.00014511	2.16117	0.00098242
GO:0030055	CELL-SUBSTRATE JUNCTION	0.000150585	1.69659	0.00101479
GO:0008088	AXO-DENDRITIC TRANSPORT	0.000151131	3.23264	0.00101479
GO:0006687	GLYCOSPHINGOLIPID METABOLIC PROCESS	0.000151131	3.23264	0.00101479
GO:0046834	LIPID PHOSPHORYLATION	0.000151131	3.23264	0.00101479
GO:0099634	POSTSYNAPTIC SPECIALIZATION MEMBRANE	0.000151402	2.63819	0.00101479
GO:0045454	CELL REDOX HOMEOSTASIS	0.000152477	2.98005	0.00101793
GO:0005230	EXTRACELLULAR LIGAND-GATED ION CHANNEL ACTIVITY	0.000152477	2.98005	0.00101793
GO:0022843	VOLTAGE-GATED CATION CHANNEL ACTIVITY	0.00015661	2.31884	0.00104012
GO:0022832	VOLTAGE-GATED CHANNEL ACTIVITY	0.00015673	2.07339	0.00104012
GO:0005244	VOLTAGE-GATED ION CHANNEL ACTIVITY	0.00015673	2.07339	0.00104012
GO:0006457	PROTEIN FOLDING	0.0001574	1.98815	0.00104251
GO:0005925	FOCAL ADHESION	0.00016014	1.69978	0.00105856
GO:0006417	REGULATION OF TRANSLATION	0.000160734	1.77833	0.0010604
GO:0022406	MEMBRANE DOCKING	0.000162675	2.14585	0.0010711
GO:0016491	OXIDOREDUCTASE ACTIVITY	0.000163517	1.50047	0.00107454
GO:0000149	SNARE BINDING	0.000164311	2.55663	0.00107765
GO:0006520	CELLULAR AMINO ACID METABOLIC PROCESS	0.000165381	1.79695	0.00108255
GO:1901653	CELLULAR RESPONSE TO PEPTIDE	0.00017436	1.80349	0.0011391
GO:0043434	RESPONSE TO PEPTIDE HORMONE	0.000176506	1.72475	0.00115089
GO:1904062	REGULATION OF CATION TRANSMEMBRANE TRANSPORT	0.00017921	1.79023	0.00116625
GO:0070507	REGULATION OF MICROTUBULE CYTOSKELETON ORGANIZATION	0.000180154	2.10539	0.00117013
GO:0044772	MITOTIC CELL CYCLE PHASE TRANSITION	0.000180936	1.9051	0.00117294
GO:0098948	INTRINSIC COMPONENT OF POSTSYNAPTIC SPECIALIZATION MEMBRANE	0.000183471	2.92856	0.00118708
GO:0033044	REGULATION OF CHROMOSOME ORGANIZATION	0.000187953	1.76568	0.00121374
GO:0043266	REGULATION OF POTASSIUM ION TRANSPORT	0.000189464	2.65925	0.00122115
GO:0008016	REGULATION OF HEART CONTRACTION	0.000195943	1.92907	0.00126049
GO:0005924	CELL-SUBSTRATE ADHERENS JUNCTION	0.000197838	1.68483	0.00127025
GO:0002263	CELL ACTIVATION INVOLVED IN IMMUNE RESPONSE	0.000198733	1.54525	0.00127356
GO:0101002	FICOLIN-1-RICH GRANULE	0.000200959	2.09126	0.00128537
GO:0016874	LIGASE ACTIVITY	0.000204866	2.23898	0.00130787
GO:0016236	MACROAUTOPHAGY	0.000206233	2.20378	0.0013141
HSA04010	MAPK SIGNALING PATHWAY	0.000207376	1.87652	0.00131888
GO:0016651	OXIDOREDUCTASE ACTIVITY, ACTING ON NAD(P)H	0.000220987	2.49693	0.00140279
GO:0072665	PROTEIN LOCALIZATION TO VACUOLE	0.000223003	3.24894	0.00141292
GO:2000573	POSITIVE REGULATION OF DNA BIOSYNTHETIC PROCESS	0.000226698	3.10006	0.00143362
GO:0030662	COATED VESICLE MEMBRANE	0.000227379	2.10115	0.00143522
GO:0004672	PROTEIN KINASE ACTIVITY	0.000227993	1.54576	0.0014364
GO:0050839	CELL ADHESION MOLECULE BINDING	0.000228633	1.61141	0.00143717
GO:0051588	REGULATION OF NEUROTRANSMITTER TRANSPORT	0.000229077	2.25802	0.00143717
GO:0022838	SUBSTRATE-SPECIFIC CHANNEL ACTIVITY	0.000229399	1.66029	0.00143717
HSA04724	GLUTAMATERGIC SYNAPSE	0.000242856	2.37442	0.00151864
GO:0051453	REGULATION OF INTRACELLULAR PH	0.000250667	2.75104	0.00156457
GO:0002366	LEUKOCYTE ACTIVATION INVOLVED IN IMMUNE RESPONSE	0.000251517	1.53649	0.00156697
GO:0003015	HEART PROCESS	0.000259281	2.58902	0.00160639
GO:0048475	COATED MEMBRANE	0.000259281	2.58902	0.00160639
GO:0030117	MEMBRANE COAT	0.000259281	2.58902	0.00160639
GO:0043618	REGULATION OF TRANSCRIPTION FROM RNA POLYMERASE II PROMOTER IN RESPONSE TO STRESS	0.000267806	2.40532	0.00165063
GO:0007264	SMALL GTPASE MEDIATED SIGNAL TRANSDUCTION	0.00026784	1.78879	0.00165063
GO:0098797	PLASMA MEMBRANE PROTEIN COMPLEX	0.000267896	1.55337	0.00165063
GO:0006826	IRON ION TRANSPORT	0.000274241	3.17677	0.00168663
GO:0046916	CELLULAR TRANSITION METAL ION HOMEOSTASIS	0.00027841	2.50902	0.00170914
GO:0046890	REGULATION OF LIPID BIOSYNTHETIC PROCESS	0.000282428	2.07237	0.00173065
GO:0031256	LEADING EDGE MEMBRANE	0.000287046	2.0967	0.00175574
GO:0022834	LIGAND-GATED CHANNEL ACTIVITY	0.000289827	2.25818	0.00176606
GO:0015276	LIGAND-GATED ION CHANNEL ACTIVITY	0.000289827	2.25818	0.00176606
GO:0140056	ORGANELLE LOCALIZATION BY MEMBRANE TETHERING	0.000290568	2.12322	0.00176606
GO:0033157	REGULATION OF INTRACELLULAR PROTEIN TRANSPORT	0.000290838	1.93884	0.00176606
GO:0060205	CYTOPLASMIC VESICLE LUMEN	0.000291778	1.73957	0.00176857
GO:0042752	REGULATION OF CIRCADIAN RHYTHM	0.000294282	2.44011	0.00177734
GO:0016407	ACETYLTRANSFERASE ACTIVITY	0.000294282	2.44011	0.00177734
GO:0055065	METAL ION HOMEOSTASIS	0.000300766	1.53064	0.00181323
GO:0006885	REGULATION OF PH	0.000301995	2.55528	0.00181738
GO:0007018	MICROTUBULE-BASED MOVEMENT	0.000307984	1.85198	0.00185011
GO:0019216	REGULATION OF LIPID METABOLIC PROCESS	0.000313187	1.68176	0.00187485
GO:0043038	AMINO ACID ACTIVATION	0.000313219	3.47277	0.00187485
GO:0031983	VESICLE LUMEN	0.000314533	1.73339	0.00187937
GO:0099060	INTEGRAL COMPONENT OF POSTSYNAPTIC SPECIALIZATION MEMBRANE	0.000324792	2.87257	0.00193721
GO:0090181	REGULATION OF CHOLESTEROL METABOLIC PROCESS	0.00032939	3.26775	0.00196115
GO:0006816	CALCIUM ION TRANSPORT	0.000337897	1.87218	0.00200755
GO:0009055	ELECTRON TRANSFER ACTIVITY	0.000338379	2.41229	0.00200755
GO:1902749	REGULATION OF CELL CYCLE G2/M PHASE TRANSITION	0.000343771	1.95767	0.00203595
GO:0002028	REGULATION OF SODIUM ION TRANSPORT	0.000348356	2.66866	0.00205947
HSA04722	NEUROTROPHIN SIGNALING PATHWAY	0.000360521	2.30361	0.00212764
GO:0044770	CELL CYCLE PHASE TRANSITION	0.000365453	1.83499	0.00215297
HSA00564	GLYCEROPHOSPHOLIPID METABOLISM	0.000369433	2.73916	0.0021726
GO:0009156	RIBONUCLEOSIDE MONOPHOSPHATE BIOSYNTHETIC PROCESS	0.00037159	2.44917	0.00218146
GO:0048284	ORGANELLE FUSION	0.000379857	2.57216	0.00222223
GO:0043202	LYSOSOMAL LUMEN	0.000379857	2.57216	0.00222223
GO:0019218	REGULATION OF STEROID METABOLIC PROCESS	0.000388178	2.38543	0.00226696
GO:0007269	NEUROTRANSMITTER SECRETION	0.000406274	2.49035	0.00236852
GO:0061025	MEMBRANE FUSION	0.000409623	2.28078	0.00238391
GO:0043523	REGULATION OF NEURON APOPTOTIC PROCESS	0.000431601	1.95053	0.00250747
GO:0002474	ANTIGEN PROCESSING AND PRESENTATION OF PEPTIDE ANTIGEN VIA MHC CLASS I	0.000441899	2.53728	0.00256286
GO:0045296	CADHERIN BINDING	0.000442717	1.72406	0.00256318
GO:0043269	REGULATION OF ION TRANSPORT	0.000451748	1.48424	0.00261096
GO:0031461	CULLIN-RING UBIQUITIN LIGASE COMPLEX	0.000464114	2.11488	0.00267783
GO:0099643	SIGNAL RELEASE FROM SYNAPSE	0.000469314	2.45919	0.00270141
GO:0048638	REGULATION OF DEVELOPMENTAL GROWTH	0.000469811	1.72887	0.00270141
GO:0010769	REGULATION OF CELL MORPHOGENESIS INVOLVED IN DIFFERENTIATION	0.00048021	1.75886	0.00275277
GO:0048786	PRESYNAPTIC ACTIVE ZONE	0.000480381	2.86572	0.00275277
GO:0051899	MEMBRANE DEPOLARIZATION	0.000487079	3.2897	0.00278165
GO:0030315	T-TUBULE	0.000487079	3.2897	0.00278165
GO:0000041	TRANSITION METAL ION TRANSPORT	0.000491029	2.39178	0.00279945
GO:0031124	MRNA 3'-END PROCESSING	0.000512538	2.6533	0.00291712
GO:0034620	CELLULAR RESPONSE TO UNFOLDED PROTEIN	0.000518797	2.28201	0.00294277
GO:0005262	CALCIUM CHANNEL ACTIVITY	0.000518797	2.28201	0.00294277
GO:0061418	REGULATION OF TRANSCRIPTION FROM RNA POLYMERASE II PROMOTER IN RESPONSE TO HYPOXIA	0.000544957	2.72615	0.00308595
GO:0048471	PERINUCLEAR REGION OF CYTOPLASM	0.000571628	1.46288	0.00323152
GO:0036464	CYTOPLASMIC RIBONUCLEOPROTEIN GRANULE	0.000572975	1.91646	0.0032337
GO:0042594	RESPONSE TO STARVATION	0.000580401	1.97754	0.00327011
GO:0030534	ADULT BEHAVIOR	0.000592593	2.14177	0.00333321
GO:0046467	MEMBRANE LIPID BIOSYNTHETIC PROCESS	0.000593946	2.21553	0.00333523
GO:0032984	PROTEIN-CONTAINING COMPLEX DISASSEMBLY	0.000601861	1.85763	0.00337264
GO:0034033	PURINE NUCLEOSIDE BISPHOSPHATE BIOSYNTHETIC PROCESS	0.000604625	3.04436	0.00337264
GO:0033866	NUCLEOSIDE BISPHOSPHATE BIOSYNTHETIC PROCESS	0.000604625	3.04436	0.00337264
GO:0034030	RIBONUCLEOSIDE BISPHOSPHATE BIOSYNTHETIC PROCESS	0.000604625	3.04436	0.00337264
GO:0031331	POSITIVE REGULATION OF CELLULAR CATABOLIC PROCESS	0.000607197	1.67051	0.00338137
GO:0010948	NEGATIVE REGULATION OF CELL CYCLE PROCESS	0.000622789	1.71417	0.00346246
GO:0070085	GLYCOSYLATION	0.000633002	1.79345	0.00351342
GO:0061136	REGULATION OF PROTEASOMAL PROTEIN CATABOLIC PROCESS	0.000640292	1.96469	0.00354802
GO:0060048	CARDIAC MUSCLE CONTRACTION	0.000642489	2.68059	0.00354955
HSA04114	OOCYTE MEIOSIS	0.000642683	2.33726	0.00354955
GO:0006986	RESPONSE TO UNFOLDED PROTEIN	0.000644284	2.06579	0.00355255
GO:0022411	CELLULAR COMPONENT DISASSEMBLY	0.000656384	1.6331	0.00361334
GO:0034249	NEGATIVE REGULATION OF CELLULAR AMIDE METABOLIC PROCESS	0.000663765	2.12352	0.00364799
GO:0031333	NEGATIVE REGULATION OF PROTEIN COMPLEX ASSEMBLY	0.000669754	2.19443	0.00367489
GO:0019905	SYNTAXIN BINDING	0.000680418	2.76129	0.00372731
GO:1990542	MITOCHONDRIAL TRANSMEMBRANE TRANSPORT	0.000683863	2.43824	0.003734
GO:0009142	NUCLEOSIDE TRIPHOSPHATE BIOSYNTHETIC PROCESS	0.000683863	2.43824	0.003734
GO:0001558	REGULATION OF CELL GROWTH	0.000698036	1.6144	0.0038052
GO:0034704	CALCIUM CHANNEL COMPLEX	0.000711439	2.85816	0.00387198
GO:0150034	DISTAL AXON	0.000718844	1.75555	0.00390595
GO:0061695	TRANSFERASE COMPLEX, TRANSFERRING PHOSPHORUS-CONTAINING GROUPS	0.00072437	1.7931	0.00392962
GO:0043200	RESPONSE TO AMINO ACID	0.000732719	2.3109	0.0039685
GO:0099146	INTRINSIC COMPONENT OF POSTSYNAPTIC DENSITY MEMBRANE	0.000736936	3.12468	0.00398491
GO:0097480	ESTABLISHMENT OF SYNAPTIC VESICLE LOCALIZATION	0.000749163	2.48275	0.0040305
GO:0048489	SYNAPTIC VESICLE TRANSPORT	0.000749163	2.48275	0.0040305
GO:0005777	PEROXISOME	0.000750168	2.13787	0.0040305
GO:0042579	MICROBODY	0.000750168	2.13787	0.0040305
GO:0006694	STEROID BIOSYNTHETIC PROCESS	0.000752713	2.21413	0.00403771
GO:1903050	REGULATION OF PROTEOLYSIS INVOLVED IN CELLULAR PROTEIN CATABOLIC PROCESS	0.000787439	1.86046	0.00421726
GO:0198738	CELL-CELL SIGNALING BY WNT	0.000794865	1.65671	0.00424349
GO:0016055	WNT SIGNALING PATHWAY	0.000794865	1.65671	0.00424349
GO:0050770	REGULATION OF AXONOGENESIS	0.000805112	1.95695	0.00429137
GO:0005938	CELL CORTEX	0.000813999	1.71037	0.00433187
HSA03013	RNA TRANSPORT	0.000828856	2.08793	0.00440395
GO:0008361	REGULATION OF CELL SIZE	0.000832645	1.97588	0.00441463
GO:0010508	POSITIVE REGULATION OF AUTOPHAGY	0.000833495	2.28526	0.00441463
GO:0051223	REGULATION OF PROTEIN TRANSPORT	0.000847351	1.45716	0.00448095
HSA05131	SHIGELLOSIS	0.000881047	2.91181	0.00464846
GO:0055072	IRON ION HOMEOSTASIS	0.00088318	2.59387	0.00464846
GO:0090559	REGULATION OF MEMBRANE PERMEABILITY	0.00088318	2.59387	0.00464846
GO:0007632	VISUAL BEHAVIOR	0.000897838	3.04843	0.00471084
GO:1904115	AXON CYTOPLASM	0.000897838	3.04843	0.00471084
GO:0031902	LATE ENDOSOME MEMBRANE	0.000955444	2.17086	0.00500527
GO:0098687	CHROMOSOMAL REGION	0.000970536	1.64832	0.00507642
GO:0021537	TELENCEPHALON DEVELOPMENT	0.000973956	1.77567	0.00508638
GO:0009168	PURINE RIBONUCLEOSIDE MONOPHOSPHATE BIOSYNTHETIC PROCESS	0.000996401	2.41528	0.00518746
GO:0009127	PURINE NUCLEOSIDE MONOPHOSPHATE BIOSYNTHETIC PROCESS	0.000996401	2.41528	0.00518746
GO:0009145	PURINE NUCLEOSIDE TRIPHOSPHATE BIOSYNTHETIC PROCESS	0.00102997	2.55258	0.00533738
GO:0007031	PEROXISOME ORGANIZATION	0.00102997	2.55258	0.00533738
GO:0010507	NEGATIVE REGULATION OF AUTOPHAGY	0.00102997	2.55258	0.00533738
GO:0030968	ENDOPLASMIC RETICULUM UNFOLDED PROTEIN RESPONSE	0.00103282	2.34629	0.00534394
GO:0043271	NEGATIVE REGULATION OF ION TRANSPORT	0.00104856	2.08229	0.00541701
GO:0090087	REGULATION OF PEPTIDE TRANSPORT	0.00105059	1.4369	0.00541916
GO:0048857	NEURAL NUCLEUS DEVELOPMENT	0.00105521	2.84974	0.00542631
GO:0012507	ER TO GOLGI TRANSPORT VESICLE MEMBRANE	0.00105521	2.84974	0.00542631
GO:0061387	REGULATION OF EXTENT OF CELL GROWTH	0.0010574	2.28701	0.00542929
GO:1905114	CELL SURFACE RECEPTOR SIGNALING PATHWAY INVOLVED IN CELL-CELL SIGNALING	0.00107013	1.57608	0.00548627
GO:1901617	ORGANIC HYDROXY COMPOUND BIOSYNTHETIC PROCESS	0.00107186	1.91858	0.00548673
GO:0006066	ALCOHOL METABOLIC PROCESS	0.00107602	1.69476	0.00549964
GO:0035725	SODIUM ION TRANSMEMBRANE TRANSPORT	0.00109509	2.46054	0.00556387
GO:0010972	NEGATIVE REGULATION OF G2/M TRANSITION OF MITOTIC CELL CYCLE	0.00109509	2.46054	0.00556387
GO:0046854	PHOSPHATIDYLINOSITOL PHOSPHORYLATION	0.00109521	3.13582	0.00556387
GO:0008542	VISUAL LEARNING	0.00109521	3.13582	0.00556387
GO:0002479	ANTIGEN PROCESSING AND PRESENTATION OF EXOGENOUS PEPTIDE ANTIGEN VIA MHC CLASS I, TAP-DEPENDENT	0.00111203	2.61809	0.00563228
GO:0090174	ORGANELLE MEMBRANE FUSION	0.00111203	2.61809	0.00563228
GO:0009267	CELLULAR RESPONSE TO STARVATION	0.00114341	2.03672	0.00577812
GO:0051651	MAINTENANCE OF LOCATION IN CELL	0.00114427	2.38303	0.00577812
GO:0044438	MICROBODY PART	0.00117892	2.31723	0.00592635
GO:0044439	PEROXISOMAL PART	0.00117892	2.31723	0.00592635
GO:1904949	ATPASE COMPLEX	0.00117892	2.31723	0.00592635
GO:0140053	MITOCHONDRIAL GENE EXPRESSION	0.00118915	2.09508	0.00595296
GO:0006906	VESICLE FUSION	0.00118953	2.69603	0.00595296
GO:0099023	TETHERING COMPLEX	0.00118953	2.69603	0.00595296
GO:0010822	POSITIVE REGULATION OF MITOCHONDRION ORGANIZATION	0.001211	2.21112	0.00605138
GO:1903522	REGULATION OF BLOOD CIRCULATION	0.00121719	1.70418	0.00607328
GO:0015079	POTASSIUM ION TRANSMEMBRANE TRANSPORTER ACTIVITY	0.00123398	1.99609	0.00614154
HSA04144	ENDOCYTOSIS	0.00123453	1.87902	0.00614154
GO:0060420	REGULATION OF HEART GROWTH	0.00125751	2.79025	0.00624661
GO:1903047	MITOTIC CELL CYCLE PROCESS	0.00127758	1.47764	0.00633696
GO:0006487	PROTEIN N-LINKED GLYCOSYLATION	0.00129978	2.57359	0.00643753
GO:0055021	REGULATION OF CARDIAC MUSCLE TISSUE GROWTH	0.00130923	2.90646	0.00647157
GO:0097479	SYNAPTIC VESICLE LOCALIZATION	0.0013105	2.3516	0.00647157
GO:0099061	INTEGRAL COMPONENT OF POSTSYNAPTIC DENSITY MEMBRANE	0.00133578	3.05327	0.00657707
GO:0003743	TRANSLATION INITIATION FACTOR ACTIVITY	0.00133578	3.05327	0.00657707
GO:0010038	RESPONSE TO METAL ION	0.00134228	1.60552	0.00659937
GO:0015631	TUBULIN BINDING	0.00134899	1.64546	0.00662265
GO:0009896	POSITIVE REGULATION OF CATABOLIC PROCESS	0.00136977	1.56367	0.00671489
GO:1905897	REGULATION OF RESPONSE TO ENDOPLASMIC RETICULUM STRESS	0.00138659	2.47383	0.00677756
GO:0001540	AMYLOID-BETA BINDING	0.00138659	2.47383	0.00677756
GO:0010035	RESPONSE TO INORGANIC SUBSTANCE	0.00140134	1.49164	0.0068397
GO:0046686	RESPONSE TO CADMIUM ION	0.00149141	2.7332	0.00725821
GO:0000502	PROTEASOME COMPLEX	0.00149141	2.7332	0.00725821
GO:0017157	REGULATION OF EXOCYTOSIS	0.00150333	1.80085	0.00730562
GO:1903362	REGULATION OF CELLULAR PROTEIN CATABOLIC PROCESS	0.00152506	1.74093	0.00740053
GO:0015267	CHANNEL ACTIVITY	0.00153319	1.52733	0.00742924
GO:0006865	AMINO ACID TRANSPORT	0.00153736	2.16434	0.00743868
GO:0030120	VESICLE COAT	0.00156775	2.84029	0.00757485
GO:0071453	CELLULAR RESPONSE TO OXYGEN LEVELS	0.00158471	1.81097	0.00764577
HSA04150	MTOR SIGNALING PATHWAY	0.00161868	2.97491	0.00778903
GO:0022803	PASSIVE TRANSMEMBRANE TRANSPORTER ACTIVITY	0.00162027	1.52339	0.00778903
GO:0016757	TRANSFERASE ACTIVITY, TRANSFERRING GLYCOSYL GROUPS	0.00162136	1.67615	0.00778903
GO:0042277	PEPTIDE BINDING	0.00163879	1.65516	0.00786151
GO:0009101	GLYCOPROTEIN BIOSYNTHETIC PROCESS	0.00164363	1.64551	0.00786315
GO:0006486	PROTEIN GLYCOSYLATION	0.00164616	1.73264	0.00786315
GO:0043413	MACROMOLECULE GLYCOSYLATION	0.00164616	1.73264	0.00786315
GO:0051235	MAINTENANCE OF LOCATION	0.00166182	1.95081	0.00792671
GO:0015931	NUCLEOBASE-CONTAINING COMPOUND TRANSPORT	0.00171277	1.75536	0.00815811
GO:2000058	REGULATION OF UBIQUITIN-DEPENDENT PROTEIN CATABOLIC PROCESS	0.00172042	1.97222	0.00816848
GO:0015698	INORGANIC ANION TRANSPORT	0.00172042	1.97222	0.00816848
GO:0006403	RNA LOCALIZATION	0.00172224	1.80077	0.00816848
GO:0009124	NUCLEOSIDE MONOPHOSPHATE BIOSYNTHETIC PROCESS	0.00172697	2.14169	0.00817222
GO:0046822	REGULATION OF NUCLEOCYTOPLASMIC TRANSPORT	0.0017279	2.23411	0.00817222
GO:0043462	REGULATION OF ATPASE ACTIVITY	0.00175642	2.48898	0.00828379
GO:0099056	INTEGRAL COMPONENT OF PRESYNAPTIC MEMBRANE	0.00175642	2.48898	0.00828379
GO:1905369	ENDOPEPTIDASE COMPLEX	0.00176066	2.67841	0.00829214
GO:0015081	SODIUM ION TRANSMEMBRANE TRANSPORTER ACTIVITY	0.00177573	1.99579	0.00835138
GO:0022402	CELL CYCLE PROCESS	0.00181694	1.35	0.00853328
GO:0032589	NEURON PROJECTION MEMBRANE	0.00186739	2.77708	0.00875798
GO:0031123	RNA 3'-END PROCESSING	0.00187134	2.05079	0.00876424
GO:0044057	REGULATION OF SYSTEM PROCESS	0.00189249	1.45347	0.00885096
GO:0032434	REGULATION OF PROTEASOMAL UBIQUITIN-DEPENDENT PROTEIN CATABOLIC PROCESS	0.00190855	2.08313	0.00891363
GO:1901983	REGULATION OF PROTEIN ACETYLATION	0.00191435	2.55123	0.0089283
GO:2000649	REGULATION OF SODIUM ION TRANSMEMBRANE TRANSPORTER ACTIVITY	0.0019494	2.90044	0.00906662
GO:0098930	AXONAL TRANSPORT	0.0019494	2.90044	0.00906662
GO:0051051	NEGATIVE REGULATION OF TRANSPORT	0.00198152	1.50408	0.00920326
GO:0000278	MITOTIC CELL CYCLE	0.00198838	1.41882	0.00922237
GO:0009895	NEGATIVE REGULATION OF CATABOLIC PROCESS	0.00200339	1.6456	0.00927915
GO:0042590	ANTIGEN PROCESSING AND PRESENTATION OF EXOGENOUS PEPTIDE ANTIGEN VIA MHC CLASS I	0.0020311	2.44885	0.00939453
GO:0000226	MICROTUBULE CYTOSKELETON ORGANIZATION	0.00204565	1.51169	0.00944883
GO:0070972	PROTEIN LOCALIZATION TO ENDOPLASMIC RETICULUM	0.00208072	2.03205	0.0095976
GO:0042582	AZUROPHIL GRANULE	0.00209276	1.94148	0.00962671
GO:0005766	PRIMARY LYSOSOME	0.00209276	1.94148	0.00962671
GO:0008022	PROTEIN C-TERMINUS BINDING	0.00211284	1.84742	0.00968655
GO:0009201	RIBONUCLEOSIDE TRIPHOSPHATE BIOSYNTHETIC PROCESS	0.00211443	2.36429	0.00968655
GO:0045921	POSITIVE REGULATION OF EXOCYTOSIS	0.00211443	2.36429	0.00968655
GO:1902652	SECONDARY ALCOHOL METABOLIC PROCESS	0.00216659	2.09778	0.00991201

## Sheet: ORAfile_allTests0 acc0 (4)
pathwayid	pathwayname	Pvalue	Oddsratio	FDR
GO:0044456	SYNAPSE PART	2.46562e-45	5.20025	8.27956e-42
GO:0036477	SOMATODENDRITIC COMPARTMENT	9.61781e-36	4.73631	1.61483e-32
GO:0030424	AXON	8.47576e-34	5.42335	9.4872e-31
GO:0097060	SYNAPTIC MEMBRANE	9.61508e-32	6.2648	8.07186e-29
GO:0098793	PRESYNAPSE	4.77146e-31	5.75259	3.20451e-28
GO:0098794	POSTSYNAPSE	5.70564e-30	4.95555	3.19326e-27
GO:0030425	DENDRITE	1.08813e-28	4.83305	5.21992e-26
GO:0097447	DENDRITIC TREE	1.38251e-28	4.81316	5.80308e-26
GO:0098978	GLUTAMATERGIC SYNAPSE	1.13607e-27	6.40942	4.23882e-25
GO:0099536	SYNAPTIC SIGNALING	5.09409e-26	5.45581	1.7106e-23
GO:0099537	TRANS-SYNAPTIC SIGNALING	6.87626e-26	5.50769	2.09913e-23
GO:0048666	NEURON DEVELOPMENT	8.00953e-26	4.03492	2.11849e-23
GO:0030182	NEURON DIFFERENTIATION	8.20141e-26	3.68428	2.11849e-23
GO:0045211	POSTSYNAPTIC MEMBRANE	5.26432e-25	6.30025	1.26269e-22
GO:0050804	MODULATION OF CHEMICAL SYNAPTIC TRANSMISSION	7.55106e-25	5.33007	1.69043e-22
GO:0099177	REGULATION OF TRANS-SYNAPTIC SIGNALING	8.65707e-25	5.31516	1.8169e-22
GO:0098916	ANTEROGRADE TRANS-SYNAPTIC SIGNALING	6.61541e-24	5.34268	1.23414e-21
GO:0007268	CHEMICAL SYNAPTIC TRANSMISSION	6.61541e-24	5.34268	1.23414e-21
GO:0033267	AXON PART	9.10739e-24	5.58205	1.60961e-21
GO:0000902	CELL MORPHOGENESIS	2.40531e-22	3.97365	4.03851e-20
GO:0150034	DISTAL AXON	9.27624e-22	6.24396	1.48332e-19
GO:0031175	NEURON PROJECTION DEVELOPMENT	4.96673e-21	3.95157	7.58104e-19
GO:0032989	CELLULAR COMPONENT MORPHOGENESIS	9.36077e-21	3.59074	1.36667e-18
GO:0048812	NEURON PROJECTION MORPHOGENESIS	2.51939e-20	4.53458	3.52504e-18
GO:0120039	PLASMA MEMBRANE BOUNDED CELL PROJECTION MORPHOGENESIS	3.96441e-20	4.48943	5.32499e-18
GO:0048858	CELL PROJECTION MORPHOGENESIS	4.96294e-20	4.46704	6.27194e-18
GO:0099699	INTEGRAL COMPONENT OF SYNAPTIC MEMBRANE	5.04295e-20	8.50062	6.27194e-18
GO:0050808	SYNAPSE ORGANIZATION	6.27049e-20	6.12912	7.52011e-18
GO:0099240	INTRINSIC COMPONENT OF SYNAPTIC MEMBRANE	8.92845e-20	8.00957	1.03385e-17
GO:0032990	CELL PART MORPHOGENESIS	4.85351e-19	4.2438	5.43269e-17
GO:0044297	CELL BODY	5.57673e-19	3.96989	6.04086e-17
GO:0043025	NEURONAL CELL BODY	7.37753e-19	4.20374	7.74179e-17
GO:1902495	TRANSMEMBRANE TRANSPORTER COMPLEX	1.03566e-18	5.17421	1.05386e-16
GO:0034702	ION CHANNEL COMPLEX	1.08346e-18	5.39106	1.07007e-16
GO:0098984	NEURON TO NEURON SYNAPSE	2.14954e-18	4.97257	2.06233e-16
GO:1990351	TRANSPORTER COMPLEX	2.98679e-18	5.02655	2.78601e-16
GO:0007610	BEHAVIOR	1.37381e-17	3.79007	1.24682e-15
GO:0044306	NEURON PROJECTION TERMINUS	2.31127e-17	8.34554	2.04243e-15
GO:0000904	CELL MORPHOGENESIS INVOLVED IN DIFFERENTIATION	2.85735e-17	3.86571	2.46026e-15
GO:0061564	AXON DEVELOPMENT	4.29542e-17	4.4275	3.60601e-15
GO:0120035	REGULATION OF PLASMA MEMBRANE BOUNDED CELL PROJECTION ORGANIZATION	5.44365e-17	3.44872	4.45848e-15
HSA04724	GLUTAMATERGIC SYNAPSE	6.55121e-17	8.80497	5.23785e-15
GO:0048667	CELL MORPHOGENESIS INVOLVED IN NEURON DIFFERENTIATION	7.81792e-17	4.28683	6.10525e-15
GO:0031344	REGULATION OF CELL PROJECTION ORGANIZATION	1.11393e-16	3.39659	8.50129e-15
GO:0007417	CENTRAL NERVOUS SYSTEM DEVELOPMENT	1.58252e-16	2.96517	1.18091e-14
GO:0034703	CATION CHANNEL COMPLEX	1.67698e-16	5.9548	1.2242e-14
GO:0030001	METAL ION TRANSPORT	2.04068e-16	3.52718	1.458e-14
GO:0043679	AXON TERMINUS	2.23171e-16	8.7823	1.56127e-14
GO:0099572	POSTSYNAPTIC SPECIALIZATION	2.469e-16	4.61992	1.69202e-14
GO:0007155	CELL ADHESION	4.74822e-16	2.9643	3.1889e-14
GO:0051960	REGULATION OF NERVOUS SYSTEM DEVELOPMENT	6.14092e-16	2.97038	4.04338e-14
GO:0022610	BIOLOGICAL ADHESION	7.44499e-16	2.9386	4.80775e-14
GO:0042391	REGULATION OF MEMBRANE POTENTIAL	9.41014e-16	4.07718	5.96212e-14
GO:0007409	AXONOGENESIS	1.5448e-15	4.38091	9.60637e-14
GO:0043269	REGULATION OF ION TRANSPORT	2.69025e-15	3.26059	1.64252e-13
GO:0046873	METAL ION TRANSMEMBRANE TRANSPORTER ACTIVITY	3.75861e-15	3.92688	2.25382e-13
GO:0022836	GATED CHANNEL ACTIVITY	4.12614e-15	4.41979	2.4308e-13
GO:0042734	PRESYNAPTIC MEMBRANE	4.61542e-15	6.69355	2.67217e-13
GO:0043235	RECEPTOR COMPLEX	4.77072e-15	4.09294	2.71527e-13
GO:0022838	SUBSTRATE-SPECIFIC CHANNEL ACTIVITY	5.69339e-15	3.94271	3.1864e-13
GO:0022839	ION GATED CHANNEL ACTIVITY	6.72595e-15	4.44165	3.70258e-13
GO:0014069	POSTSYNAPTIC DENSITY	6.90724e-15	4.52982	3.74105e-13
GO:0005216	ION CHANNEL ACTIVITY	7.07528e-15	3.98143	3.74608e-13
GO:0022890	INORGANIC CATION TRANSMEMBRANE TRANSPORTER ACTIVITY	7.13965e-15	3.3914	3.74608e-13
GO:0044057	REGULATION OF SYSTEM PROCESS	7.44873e-15	3.42621	3.84813e-13
GO:0032279	ASYMMETRIC SYNAPSE	1.09436e-14	4.46483	5.56798e-13
GO:0099055	INTEGRAL COMPONENT OF POSTSYNAPTIC MEMBRANE	1.30123e-14	8.06809	6.52171e-13
GO:0010975	REGULATION OF NEURON PROJECTION DEVELOPMENT	1.62338e-14	3.6659	8.01662e-13
GO:0034220	ION TRANSMEMBRANE TRANSPORT	1.79682e-14	2.85525	8.74452e-13
GO:0045664	REGULATION OF NEURON DIFFERENTIATION	2.00316e-14	3.23833	9.50455e-13
GO:0007611	LEARNING OR MEMORY	2.0096e-14	5.03406	9.50455e-13
GO:0006812	CATION TRANSPORT	2.52803e-14	2.94344	1.17905e-12
GO:0098936	INTRINSIC COMPONENT OF POSTSYNAPTIC MEMBRANE	3.83033e-14	7.65114	1.76195e-12
GO:0043197	DENDRITIC SPINE	5.17268e-14	6.28473	2.34728e-12
GO:0098797	PLASMA MEMBRANE PROTEIN COMPLEX	6.36317e-14	3.32192	2.849e-12
GO:0044309	NEURON SPINE	7.25315e-14	6.19336	3.20475e-12
GO:0097485	NEURON PROJECTION GUIDANCE	7.84339e-14	4.9221	3.42053e-12
GO:0008324	CATION TRANSMEMBRANE TRANSPORTER ACTIVITY	8.70368e-14	3.15696	3.74705e-12
GO:0015267	CHANNEL ACTIVITY	9.98592e-14	3.63758	4.24465e-12
GO:0060284	REGULATION OF CELL DEVELOPMENT	1.02248e-13	2.75271	4.26348e-12
GO:0050767	REGULATION OF NEUROGENESIS	1.02842e-13	2.89924	4.26348e-12
GO:0022803	PASSIVE TRANSMEMBRANE TRANSPORTER ACTIVITY	1.09009e-13	3.62854	4.46406e-12
GO:0008092	CYTOSKELETAL PROTEIN BINDING	1.2639e-13	2.70395	5.11346e-12
GO:0050890	COGNITION	1.34489e-13	4.48309	5.37635e-12
GO:0098660	INORGANIC ION TRANSMEMBRANE TRANSPORT	1.45851e-13	3.14884	5.76198e-12
GO:0015318	INORGANIC MOLECULAR ENTITY TRANSMEMBRANE TRANSPORTER ACTIVITY	1.48769e-13	2.85262	5.80889e-12
GO:0051962	POSITIVE REGULATION OF NERVOUS SYSTEM DEVELOPMENT	1.55577e-13	3.4042	6.00493e-12
GO:0007420	BRAIN DEVELOPMENT	1.76312e-13	2.98743	6.72789e-12
GO:0050806	POSITIVE REGULATION OF SYNAPTIC TRANSMISSION	1.93842e-13	6.43559	7.31373e-12
GO:0005509	CALCIUM ION BINDING	1.97045e-13	3.00664	7.35196e-12
GO:0001505	REGULATION OF NEUROTRANSMITTER LEVELS	2.70605e-13	4.10823	9.98563e-12
GO:0007411	AXON GUIDANCE	3.01376e-13	4.80856	1.10002e-11
GO:0031346	POSITIVE REGULATION OF CELL PROJECTION ORGANIZATION	3.28595e-13	3.93117	1.18648e-11
GO:0048167	REGULATION OF SYNAPTIC PLASTICITY	5.7732e-13	5.6565	2.06238e-11
GO:0034762	REGULATION OF TRANSMEMBRANE TRANSPORT	6.85844e-13	3.26907	2.42428e-11
GO:0098662	INORGANIC CATION TRANSMEMBRANE TRANSPORT	1.07794e-12	3.22856	3.77055e-11
GO:0098655	CATION TRANSMEMBRANE TRANSPORT	1.31615e-12	3.10326	4.55634e-11
GO:0031252	CELL LEADING EDGE	1.54055e-12	3.67733	5.27873e-11
GO:0034765	REGULATION OF ION TRANSMEMBRANE TRANSPORT	1.8129e-12	3.44008	6.14921e-11
HSA04730	LONG-TERM DEPRESSION	2.68115e-12	10.3644	9.0033e-11
GO:1900449	REGULATION OF GLUTAMATE RECEPTOR SIGNALING PATHWAY	2.73909e-12	11.4036	9.10681e-11
GO:0060322	HEAD DEVELOPMENT	3.2183e-12	2.78489	1.05951e-10
GO:0022604	REGULATION OF CELL MORPHOGENESIS	6.00783e-12	3.31752	1.95867e-10
GO:0005261	CATION CHANNEL ACTIVITY	8.32943e-12	3.95807	2.68944e-10
GO:0099634	POSTSYNAPTIC SPECIALIZATION MEMBRANE	8.78177e-12	7.61366	2.80849e-10
GO:0098982	GABA-ERGIC SYNAPSE	1.04742e-11	9.41761	3.31813e-10
GO:0015075	ION TRANSMEMBRANE TRANSPORTER ACTIVITY	1.45049e-11	2.58419	4.55211e-10
GO:0008328	IONOTROPIC GLUTAMATE RECEPTOR COMPLEX	2.20264e-11	12.08	6.84859e-10
GO:0098889	INTRINSIC COMPONENT OF PRESYNAPTIC MEMBRANE	2.71646e-11	8.14456	8.36869e-10
GO:0099056	INTEGRAL COMPONENT OF PRESYNAPTIC MEMBRANE	2.86537e-11	8.77799	8.7472e-10
GO:0070382	EXOCYTIC VESICLE	3.09494e-11	4.73899	9.36289e-10
GO:0099601	REGULATION OF NEUROTRANSMITTER RECEPTOR ACTIVITY	3.56725e-11	9.42633	1.06007e-09
GO:0048786	PRESYNAPTIC ACTIVE ZONE	3.56725e-11	9.42633	1.06007e-09
GO:0032409	REGULATION OF TRANSPORTER ACTIVITY	3.61145e-11	4.19912	1.06379e-09
GO:0098878	NEUROTRANSMITTER RECEPTOR COMPLEX	4.19062e-11	11.4442	1.22366e-09
GO:0050769	POSITIVE REGULATION OF NEUROGENESIS	4.80567e-11	3.24127	1.39116e-09
GO:0051270	REGULATION OF CELLULAR COMPONENT MOVEMENT	5.80997e-11	2.45057	1.66751e-09
GO:0010720	POSITIVE REGULATION OF CELL DEVELOPMENT	6.78559e-11	3.0394	1.93102e-09
GO:0045666	POSITIVE REGULATION OF NEURON DIFFERENTIATION	8.0685e-11	3.57039	2.27681e-09
GO:0015079	POTASSIUM ION TRANSMEMBRANE TRANSPORTER ACTIVITY	1.09199e-10	5.35723	3.05576e-09
GO:0098609	CELL-CELL ADHESION	1.54989e-10	3.07682	4.30125e-09
GO:0005230	EXTRACELLULAR LIGAND-GATED ION CHANNEL ACTIVITY	1.57192e-10	8.44969	4.32666e-09
GO:0032589	NEURON PROJECTION MEMBRANE	1.84079e-10	10.1116	5.02552e-09
HSA04360	AXON GUIDANCE	1.86513e-10	5.98721	5.04136e-09
GO:0006836	NEUROTRANSMITTER TRANSPORT	1.87662e-10	5.0024	5.04136e-09
GO:0010976	POSITIVE REGULATION OF NEURON PROJECTION DEVELOPMENT	2.7945e-10	3.95257	7.44756e-09
GO:0007612	LEARNING	3.27038e-10	5.5167	8.64719e-09
GO:0022835	TRANSMITTER-GATED CHANNEL ACTIVITY	4.14439e-10	9.45114	1.07883e-08
GO:0022824	TRANSMITTER-GATED ION CHANNEL ACTIVITY	4.14439e-10	9.45114	1.07883e-08
GO:0007269	NEUROTRANSMITTER SECRETION	4.74641e-10	6.73203	1.22603e-08
GO:0005938	CELL CORTEX	5.09937e-10	3.67686	1.30715e-08
GO:0099643	SIGNAL RELEASE FROM SYNAPSE	5.70665e-10	6.64965	1.45174e-08
GO:2000145	REGULATION OF CELL MOTILITY	6.66464e-10	2.41324	1.6827e-08
GO:0060078	REGULATION OF POSTSYNAPTIC MEMBRANE POTENTIAL	6.84495e-10	6.56925	1.71533e-08
GO:1904062	REGULATION OF CATION TRANSMEMBRANE TRANSPORT	7.4169e-10	3.54469	1.84489e-08
GO:0099060	INTEGRAL COMPONENT OF POSTSYNAPTIC SPECIALIZATION MEMBRANE	8.45702e-10	8.11112	2.08814e-08
GO:0005516	CALMODULIN BINDING	8.636e-10	4.46453	2.11677e-08
GO:0050803	REGULATION OF SYNAPSE STRUCTURE OR ACTIVITY	9.94923e-10	4.16088	2.42098e-08
GO:0022834	LIGAND-GATED CHANNEL ACTIVITY	1.01833e-09	5.41763	2.44255e-08
GO:0015276	LIGAND-GATED ION CHANNEL ACTIVITY	1.01833e-09	5.41763	2.44255e-08
GO:0098839	POSTSYNAPTIC DENSITY MEMBRANE	1.05721e-09	7.97113	2.5178e-08
GO:0098742	CELL-CELL ADHESION VIA PLASMA-MEMBRANE ADHESION MOLECULES	1.13284e-09	3.91084	2.67894e-08
GO:0030334	REGULATION OF CELL MIGRATION	1.26633e-09	2.44011	2.97366e-08
GO:0006813	POTASSIUM ION TRANSPORT	1.30071e-09	4.88668	3.03318e-08
GO:0030672	SYNAPTIC VESICLE MEMBRANE	1.38515e-09	6.26614	3.18586e-08
GO:0099501	EXOCYTIC VESICLE MEMBRANE	1.38515e-09	6.26614	3.18586e-08
GO:0040012	REGULATION OF LOCOMOTION	1.57643e-09	2.31386	3.60113e-08
GO:0050807	REGULATION OF SYNAPSE ORGANIZATION	1.62635e-09	4.18782	3.68109e-08
GO:0098948	INTRINSIC COMPONENT OF POSTSYNAPTIC SPECIALIZATION MEMBRANE	1.63336e-09	7.70517	3.68109e-08
GO:0030900	FOREBRAIN DEVELOPMENT	1.9613e-09	3.22174	4.37778e-08
GO:0008021	SYNAPTIC VESICLE	1.96857e-09	4.42915	4.37778e-08
GO:0051588	REGULATION OF NEUROTRANSMITTER TRANSPORT	2.07762e-09	5.19332	4.58989e-08
HSA04970	SALIVARY SECRETION	2.44804e-09	6.89824	5.37289e-08
GO:0045597	POSITIVE REGULATION OF CELL DIFFERENTIATION	2.5862e-09	2.29801	5.63926e-08
GO:0022898	REGULATION OF TRANSMEMBRANE TRANSPORTER ACTIVITY	3.04772e-09	3.83564	6.60274e-08
GO:0098960	POSTSYNAPTIC NEUROTRANSMITTER RECEPTOR ACTIVITY	3.70084e-09	9.73311	7.9663e-08
HSA04020	CALCIUM SIGNALING PATHWAY	5.0857e-09	4.52784	1.08776e-07
GO:0015077	MONOVALENT INORGANIC CATION TRANSMEMBRANE TRANSPORTER ACTIVITY	5.92192e-09	3.13724	1.2586e-07
GO:0032412	REGULATION OF ION TRANSMEMBRANE TRANSPORTER ACTIVITY	6.11256e-09	3.81133	1.29094e-07
GO:0030426	GROWTH CONE	7.20482e-09	4.6185	1.51211e-07
GO:0030427	SITE OF POLARIZED GROWTH	9.16875e-09	4.55355	1.91234e-07
GO:0012506	VESICLE MEMBRANE	9.29884e-09	2.37423	1.9275e-07
GO:0099003	VESICLE-MEDIATED TRANSPORT IN SYNAPSE	1.11483e-08	5.15835	2.29669e-07
GO:0003779	ACTIN BINDING	1.24223e-08	2.94793	2.53321e-07
GO:0006873	CELLULAR ION HOMEOSTASIS	1.24473e-08	2.5433	2.53321e-07
GO:0050770	REGULATION OF AXONOGENESIS	1.27575e-08	4.29865	2.58071e-07
GO:0010769	REGULATION OF CELL MORPHOGENESIS INVOLVED IN DIFFERENTIATION	1.32992e-08	3.40921	2.67418e-07
GO:0030133	TRANSPORT VESICLE	1.39653e-08	3.02954	2.79139e-07
GO:0015672	MONOVALENT INORGANIC CATION TRANSPORT	1.49726e-08	3.0209	2.97503e-07
GO:0030003	CELLULAR CATION HOMEOSTASIS	1.70643e-08	2.54167	3.3707e-07
GO:0030659	CYTOPLASMIC VESICLE MEMBRANE	2.01223e-08	2.35509	3.95151e-07
GO:0099529	NEUROTRANSMITTER RECEPTOR ACTIVITY INVOLVED IN REGULATION OF POSTSYNAPTIC MEMBRANE POTENTIAL	2.14536e-08	9.26501	4.18844e-07
GO:0019725	CELLULAR HOMEOSTASIS	2.30938e-08	2.24631	4.4826e-07
GO:0044087	REGULATION OF CELLULAR COMPONENT BIOGENESIS	2.35249e-08	2.18921	4.54003e-07
GO:0032940	SECRETION BY CELL	2.70312e-08	2.16789	5.18689e-07
GO:0043195	TERMINAL BOUTON	2.76661e-08	9.02721	5.27856e-07
GO:0042330	TAXIS	2.90197e-08	2.63366	5.50554e-07
GO:0071805	POTASSIUM ION TRANSMEMBRANE TRANSPORT	2.97146e-08	4.61549	5.57439e-07
GO:0071804	CELLULAR POTASSIUM ION TRANSPORT	2.97146e-08	4.61549	5.57439e-07
GO:0007613	MEMORY	3.93263e-08	5.27505	7.33653e-07
GO:2001257	REGULATION OF CATION CHANNEL ACTIVITY	4.19623e-08	4.3286	7.78505e-07
GO:0030594	NEUROTRANSMITTER RECEPTOR ACTIVITY	4.53117e-08	5.22295	8.36025e-07
GO:0021537	TELENCEPHALON DEVELOPMENT	4.77558e-08	3.53081	8.76306e-07
GO:0016079	SYNAPTIC VESICLE EXOCYTOSIS	5.0962e-08	7.59018	9.30056e-07
GO:0051046	REGULATION OF SECRETION	5.25207e-08	2.28532	9.53322e-07
GO:0005911	CELL-CELL JUNCTION	5.78777e-08	2.77149	1.04491e-06
GO:0099504	SYNAPTIC VESICLE CYCLE	5.98662e-08	5.11872	1.07503e-06
GO:0006935	CHEMOTAXIS	6.55577e-08	2.58519	1.17097e-06
GO:0055082	CELLULAR CHEMICAL HOMEOSTASIS	7.40249e-08	2.3323	1.31522e-06
GO:0030155	REGULATION OF CELL ADHESION	8.10993e-08	2.38658	1.42695e-06
GO:0031256	LEADING EDGE MEMBRANE	8.11638e-08	4.15551	1.42695e-06
GO:0005912	ADHERENS JUNCTION	8.61145e-08	2.55827	1.50611e-06
GO:0015081	SODIUM ION TRANSMEMBRANE TRANSPORTER ACTIVITY	8.65645e-08	4.50483	1.50613e-06
GO:0055080	CATION HOMEOSTASIS	9.09931e-08	2.356	1.57503e-06
GO:0006875	CELLULAR METAL ION HOMEOSTASIS	1.01218e-07	2.5426	1.74303e-06
GO:0050801	ION HOMEOSTASIS	1.02438e-07	2.27078	1.75503e-06
GO:0099568	CYTOPLASMIC REGION	1.07235e-07	2.63105	1.8279e-06
GO:0044089	POSITIVE REGULATION OF CELLULAR COMPONENT BIOGENESIS	1.11607e-07	2.56271	1.89281e-06
GO:0070838	DIVALENT METAL ION TRANSPORT	1.12174e-07	3.21908	1.89286e-06
GO:0044304	MAIN AXON	1.14791e-07	7.02517	1.92733e-06
GO:1903530	REGULATION OF SECRETION BY CELL	1.16908e-07	2.29699	1.95312e-06
GO:0010243	RESPONSE TO ORGANONITROGEN COMPOUND	1.39501e-07	2.14154	2.31903e-06
GO:0072511	DIVALENT INORGANIC CATION TRANSPORT	1.40901e-07	3.18248	2.33076e-06
GO:0098771	INORGANIC ION HOMEOSTASIS	1.51699e-07	2.31464	2.49709e-06
GO:0098693	REGULATION OF SYNAPTIC VESICLE CYCLE	1.59089e-07	5.0436	2.60596e-06
GO:0031253	CELL PROJECTION MEMBRANE	1.61223e-07	2.97283	2.62809e-06
GO:0090066	REGULATION OF ANATOMICAL STRUCTURE SIZE	1.77196e-07	2.57867	2.87451e-06
GO:0030658	TRANSPORT VESICLE MEMBRANE	1.78307e-07	3.68989	2.87863e-06
GO:0099061	INTEGRAL COMPONENT OF POSTSYNAPTIC DENSITY MEMBRANE	1.95745e-07	8.32336	3.14503e-06
GO:0070161	ANCHORING JUNCTION	2.00389e-07	2.47678	3.20431e-06
GO:0021954	CENTRAL NERVOUS SYSTEM NEURON DEVELOPMENT	2.11517e-07	6.07155	3.36623e-06
GO:0010038	RESPONSE TO METAL ION	2.17986e-07	2.87801	3.45281e-06
GO:0042493	RESPONSE TO DRUG	2.42721e-07	2.07999	3.82655e-06
GO:0023061	SIGNAL RELEASE	2.5015e-07	4.02365	3.92525e-06
GO:0048638	REGULATION OF DEVELOPMENTAL GROWTH	2.53104e-07	3.02523	3.95313e-06
GO:0030534	ADULT BEHAVIOR	2.80027e-07	4.35401	4.35339e-06
GO:0090257	REGULATION OF MUSCLE SYSTEM PROCESS	3.10327e-07	3.46458	4.79966e-06
GO:1901699	CELLULAR RESPONSE TO NITROGEN COMPOUND	3.11592e-07	2.40878	4.79966e-06
GO:0060359	RESPONSE TO AMMONIUM ION	3.17578e-07	4.53191	4.86953e-06
GO:0043279	RESPONSE TO ALKALOID	3.21983e-07	5.07288	4.91464e-06
GO:0016247	CHANNEL REGULATOR ACTIVITY	3.50952e-07	4.28507	5.33256e-06
GO:0035637	MULTICELLULAR ORGANISMAL SIGNALING	3.57732e-07	4.49267	5.4111e-06
GO:0051952	REGULATION OF AMINE TRANSPORT	3.69711e-07	5.35929	5.54742e-06
GO:0098802	PLASMA MEMBRANE RECEPTOR COMPLEX	3.70049e-07	3.77782	5.54742e-06
GO:0099146	INTRINSIC COMPONENT OF POSTSYNAPTIC DENSITY MEMBRANE	3.82892e-07	7.72871	5.71445e-06
GO:0006816	CALCIUM ION TRANSPORT	3.92198e-07	3.32389	5.82743e-06
GO:0071417	CELLULAR RESPONSE TO ORGANONITROGEN COMPOUND	4.17117e-07	2.48994	6.17039e-06
GO:0099175	REGULATION OF POSTSYNAPSE ORGANIZATION	4.27239e-07	5.29327	6.29241e-06
GO:0055065	METAL ION HOMEOSTASIS	4.69441e-07	2.34702	6.88376e-06
GO:0007626	LOCOMOTORY BEHAVIOR	4.91021e-07	3.70954	7.1689e-06
GO:1903522	REGULATION OF BLOOD CIRCULATION	6.99007e-07	3.06259	1.01613e-05
GO:0070588	CALCIUM ION TRANSMEMBRANE TRANSPORT	7.08972e-07	3.62332	1.02618e-05
GO:0072503	CELLULAR DIVALENT INORGANIC CATION HOMEOSTASIS	7.28797e-07	2.55913	1.05034e-05
GO:0050839	CELL ADHESION MOLECULE BINDING	7.40326e-07	2.49098	1.0624e-05
GO:0022832	VOLTAGE-GATED CHANNEL ACTIVITY	7.75842e-07	3.60239	1.10393e-05
GO:0005244	VOLTAGE-GATED ION CHANNEL ACTIVITY	7.75842e-07	3.60239	1.10393e-05
GO:0015629	ACTIN CYTOSKELETON	7.79964e-07	2.48539	1.10511e-05
GO:0022843	VOLTAGE-GATED CATION CHANNEL ACTIVITY	7.96401e-07	4.2334	1.12266e-05
GO:1903391	REGULATION OF ADHERENS JUNCTION ORGANIZATION	8.01946e-07	6.39676	1.12266e-05
GO:0017156	CALCIUM ION REGULATED EXOCYTOSIS	8.02377e-07	5.83318	1.12266e-05
GO:0008016	REGULATION OF HEART CONTRACTION	8.28698e-07	3.27121	1.15468e-05
GO:0009887	ANIMAL ORGAN MORPHOGENESIS	8.34841e-07	2.0476	1.15843e-05
GO:0007416	SYNAPSE ASSEMBLY	8.60533e-07	5.34945	1.18916e-05
GO:0006874	CELLULAR CALCIUM ION HOMEOSTASIS	9.22411e-07	2.60557	1.26945e-05
GO:0051966	REGULATION OF SYNAPTIC TRANSMISSION, GLUTAMATERGIC	9.55781e-07	6.28227	1.30468e-05
HSA04720	LONG-TERM POTENTIATION	9.55781e-07	6.28227	1.30468e-05
GO:0097480	ESTABLISHMENT OF SYNAPTIC VESICLE LOCALIZATION	9.94291e-07	5.27931	1.3463e-05
GO:0048489	SYNAPTIC VESICLE TRANSPORT	9.94291e-07	5.27931	1.3463e-05
GO:0032970	REGULATION OF ACTIN FILAMENT-BASED PROCESS	1.23918e-06	2.69398	1.67115e-05
GO:0051493	REGULATION OF CYTOSKELETON ORGANIZATION	1.41613e-06	2.39303	1.89817e-05
GO:0071241	CELLULAR RESPONSE TO INORGANIC SUBSTANCE	1.41882e-06	3.35527	1.89817e-05
GO:0099106	ION CHANNEL REGULATOR ACTIVITY	1.4817e-06	4.47924	1.97442e-05
GO:0001540	AMYLOID-BETA BINDING	1.49234e-06	5.49444	1.98074e-05
GO:0001508	ACTION POTENTIAL	1.51494e-06	5.08158	2.00282e-05
GO:0044291	CELL-CELL CONTACT ZONE	1.58696e-06	5.9613	2.0898e-05
GO:0031644	REGULATION OF NEUROLOGICAL SYSTEM PROCESS	1.6176e-06	4.21399	2.12184e-05
GO:0099173	POSTSYNAPSE ORGANIZATION	1.73202e-06	5.41574	2.25996e-05
GO:0097479	SYNAPTIC VESICLE LOCALIZATION	1.73636e-06	5.01833	2.25996e-05
GO:0021953	CENTRAL NERVOUS SYSTEM NEURON DIFFERENTIATION	1.78729e-06	3.66243	2.31727e-05
GO:0090109	REGULATION OF CELL-SUBSTRATE JUNCTION ASSEMBLY	1.85014e-06	6.48868	2.38037e-05
GO:0051893	REGULATION OF FOCAL ADHESION ASSEMBLY	1.85014e-06	6.48868	2.38037e-05
GO:0006814	SODIUM ION TRANSPORT	1.86199e-06	3.97159	2.38647e-05
GO:0055074	CALCIUM ION HOMEOSTASIS	1.98478e-06	2.51352	2.53418e-05
GO:0071277	CELLULAR RESPONSE TO CALCIUM ION	2.0055e-06	5.33901	2.54131e-05
GO:0030165	PDZ DOMAIN BINDING	2.0055e-06	5.33901	2.54131e-05
GO:0005267	POTASSIUM CHANNEL ACTIVITY	2.10098e-06	4.35192	2.65229e-05
GO:0001558	REGULATION OF CELL GROWTH	2.14981e-06	2.57971	2.70377e-05
GO:0072347	RESPONSE TO ANESTHETIC	2.19163e-06	5.76582	2.73587e-05
HSA04971	GASTRIC ACID SECRETION	2.19163e-06	5.76582	2.73587e-05
GO:0019897	EXTRINSIC COMPONENT OF PLASMA MEMBRANE	2.24207e-06	3.75053	2.78847e-05
GO:0072507	DIVALENT INORGANIC CATION HOMEOSTASIS	2.31056e-06	2.42918	2.86305e-05
GO:0044325	ION CHANNEL BINDING	2.35421e-06	4.31106	2.90641e-05
HSA04080	NEUROACTIVE LIGAND-RECEPTOR INTERACTION	2.53971e-06	2.9841	3.11782e-05
GO:0010959	REGULATION OF METAL ION TRANSPORT	2.54402e-06	2.6425	3.11782e-05
GO:0019233	SENSORY PERCEPTION OF PAIN	2.56452e-06	5.6727	3.13151e-05
GO:0034705	POTASSIUM CHANNEL COMPLEX	2.58515e-06	4.83788	3.14527e-05
HSA04540	GAP JUNCTION	2.67059e-06	5.19319	3.23749e-05
GO:0007156	HOMOPHILIC CELL ADHESION VIA PLASMA MEMBRANE ADHESION MOLECULES	2.70648e-06	3.69844	3.26919e-05
GO:0015085	CALCIUM ION TRANSMEMBRANE TRANSPORTER ACTIVITY	2.76397e-06	4.03903	3.32668e-05
GO:0030018	Z DISC	2.94475e-06	4.23159	3.53159e-05
GO:0035725	SODIUM ION TRANSMEMBRANE TRANSPORT	3.07167e-06	5.12256	3.6707e-05
HSA04972	PANCREATIC SECRETION	3.3406e-06	4.72537	3.97792e-05
GO:0019226	TRANSMISSION OF NERVE IMPULSE	3.54324e-06	6.75256	4.20432e-05
GO:0060627	REGULATION OF VESICLE-MEDIATED TRANSPORT	3.60312e-06	2.32319	4.26031e-05
GO:0017158	REGULATION OF CALCIUM ION-DEPENDENT EXOCYTOSIS	3.81494e-06	4.38153	4.47922e-05
GO:0001952	REGULATION OF CELL-MATRIX ADHESION	3.81494e-06	4.38153	4.47922e-05
GO:0014070	RESPONSE TO ORGANIC CYCLIC COMPOUND	3.93462e-06	2.00163	4.60364e-05
GO:0008306	ASSOCIATIVE LEARNING	4.0429e-06	5.41034	4.71391e-05
GO:0003012	MUSCLE SYSTEM PROCESS	4.19981e-06	2.83159	4.87991e-05
GO:0019932	SECOND-MESSENGER-MEDIATED SIGNALING	4.25129e-06	2.7152	4.9227e-05
GO:0051345	POSITIVE REGULATION OF HYDROLASE ACTIVITY	4.4708e-06	2.06158	5.15909e-05
GO:0006887	EXOCYTOSIS	4.64558e-06	2.04369	5.34242e-05
GO:0060341	REGULATION OF CELLULAR LOCALIZATION	5.13876e-06	1.96989	5.88941e-05
GO:0048471	PERINUCLEAR REGION OF CYTOPLASM	5.51681e-06	2.09222	6.30117e-05
GO:1903779	REGULATION OF CARDIAC CONDUCTION	5.99013e-06	5.68996	6.8186e-05
GO:0032956	REGULATION OF ACTIN CYTOSKELETON ORGANIZATION	6.07568e-06	2.66159	6.89262e-05
GO:0099094	LIGAND-GATED CATION CHANNEL ACTIVITY	6.1587e-06	4.46482	6.96328e-05
GO:0071248	CELLULAR RESPONSE TO METAL ION	6.559e-06	3.33914	7.39098e-05
GO:0008361	REGULATION OF CELL SIZE	6.61981e-06	3.46163	7.43456e-05
GO:0051093	NEGATIVE REGULATION OF DEVELOPMENTAL PROCESS	6.701e-06	1.92816	7.50066e-05
GO:0051056	REGULATION OF SMALL GTPASE MEDIATED SIGNAL TRANSDUCTION	6.82786e-06	2.64418	7.61726e-05
GO:0007218	NEUROPEPTIDE SIGNALING PATHWAY	6.92735e-06	4.41668	7.70266e-05
GO:0098858	ACTIN-BASED CELL PROJECTION	7.42457e-06	3.20047	8.22829e-05
GO:0043266	REGULATION OF POTASSIUM ION TRANSPORT	8.75342e-06	4.62081	9.66907e-05
GO:0010770	POSITIVE REGULATION OF CELL MORPHOGENESIS INVOLVED IN DIFFERENTIATION	9.00722e-06	3.67231	9.9168e-05
GO:0033674	POSITIVE REGULATION OF KINASE ACTIVITY	9.6572e-06	2.19741	0.000105977
GO:0060291	LONG-TERM SYNAPTIC POTENTIATION	9.83306e-06	6.74554	0.000107555
GO:0031674	I BAND	1.0233e-05	3.81022	0.000111567
GO:0099503	SECRETORY VESICLE	1.029e-05	1.87802	0.000111825
GO:0050772	POSITIVE REGULATION OF AXONOGENESIS	1.07383e-05	4.88349	0.000115946
GO:0048013	EPHRIN RECEPTOR SIGNALING PATHWAY	1.07383e-05	4.88349	0.000115946
GO:0051592	RESPONSE TO CALCIUM ION	1.08253e-05	3.61772	0.000116511
GO:0014704	INTERCALATED DISC	1.1839e-05	6.58075	0.000127014
GO:0010035	RESPONSE TO INORGANIC SUBSTANCE	1.2102e-05	2.22161	0.000129422
GO:0060401	CYTOSOLIC CALCIUM ION TRANSPORT	1.2238e-05	4.81533	0.000130461
GO:0048646	ANATOMICAL STRUCTURE FORMATION INVOLVED IN MORPHOGENESIS	1.23916e-05	1.92962	0.00013168
GO:0007162	NEGATIVE REGULATION OF CELL ADHESION	1.34847e-05	2.82561	0.000142844
GO:1902476	CHLORIDE TRANSMEMBRANE TRANSPORT	1.39188e-05	4.7503	0.000146518
GO:0002028	REGULATION OF SODIUM ION TRANSPORT	1.39188e-05	4.7503	0.000146518
GO:0044431	GOLGI APPARATUS PART	1.44771e-05	1.86466	0.000151919
GO:0030198	EXTRACELLULAR MATRIX ORGANIZATION	1.46984e-05	2.57829	0.000153761
GO:0043087	REGULATION OF GTPASE ACTIVITY	1.49664e-05	2.27785	0.000156078
GO:0032535	REGULATION OF CELLULAR COMPONENT SIZE	1.51244e-05	2.48346	0.000157238
GO:0046883	REGULATION OF HORMONE SECRETION	1.53296e-05	2.8021	0.000158879
GO:0004714	TRANSMEMBRANE RECEPTOR PROTEIN TYROSINE KINASE ACTIVITY	1.63853e-05	5.6037	0.000169298
GO:0021543	PALLIUM DEVELOPMENT	1.68045e-05	3.34894	0.000173097
GO:0051020	GTPASE BINDING	1.70586e-05	2.1855	0.000175177
GO:0017157	REGULATION OF EXOCYTOSIS	1.80048e-05	3.00587	0.00018433
GO:0098791	GOLGI SUBCOMPARTMENT	1.81867e-05	1.91278	0.000185626
GO:0043204	PERIKARYON	1.87186e-05	3.80283	0.000189901
HSA04530	TIGHT JUNCTION	1.87186e-05	3.80283	0.000189901
GO:0046777	PROTEIN AUTOPHOSPHORYLATION	1.90555e-05	3.19504	0.000192736
GO:0045860	POSITIVE REGULATION OF PROTEIN KINASE ACTIVITY	1.95361e-05	2.19518	0.000197003
GO:0090276	REGULATION OF PEPTIDE HORMONE SECRETION	2.08636e-05	3.06779	0.000209761
GO:0034704	CALCIUM CHANNEL COMPLEX	2.21653e-05	5.39957	0.000222182
HSA05146	AMOEBIASIS	2.22879e-05	4.20864	0.000222747
GO:0001501	SKELETAL SYSTEM DEVELOPMENT	2.2394e-05	2.23171	0.000223143
GO:0001764	NEURON MIGRATION	2.3015e-05	3.94282	0.000228652
GO:0032880	REGULATION OF PROTEIN LOCALIZATION	2.36368e-05	1.84057	0.000234137
GO:0031345	NEGATIVE REGULATION OF CELL PROJECTION ORGANIZATION	2.51371e-05	3.24289	0.000248266
GO:0051650	ESTABLISHMENT OF VESICLE LOCALIZATION	2.54879e-05	2.93154	0.000250992
GO:0043549	REGULATION OF KINASE ACTIVITY	2.65993e-05	1.89569	0.000261171
GO:0098661	INORGANIC ANION TRANSMEMBRANE TRANSPORT	2.7724e-05	4.11682	0.000270632
GO:0046928	REGULATION OF NEUROTRANSMITTER SECRETION	2.7724e-05	4.11682	0.000270632
GO:0000139	GOLGI MEMBRANE	3.15149e-05	1.94595	0.000306745
GO:1901379	REGULATION OF POTASSIUM ION TRANSMEMBRANE TRANSPORT	3.23481e-05	4.69807	0.000313945
GO:0030516	REGULATION OF AXON EXTENSION	3.24935e-05	4.33867	0.000314447
GO:0010977	NEGATIVE REGULATION OF NEURON PROJECTION DEVELOPMENT	3.35032e-05	3.43829	0.000323287
GO:0050795	REGULATION OF BEHAVIOR	3.41131e-05	5.12006	0.000328064
GO:0051963	REGULATION OF SYNAPSE ASSEMBLY	3.42913e-05	4.02892	0.000328064
GO:0061387	REGULATION OF EXTENT OF CELL GROWTH	3.42913e-05	4.02892	0.000328064
GO:0045121	MEMBRANE RAFT	3.61507e-05	2.53656	0.00034487
GO:0006936	MUSCLE CONTRACTION	3.63519e-05	2.77955	0.000345806
GO:0098685	SCHAFFER COLLATERAL - CA1 SYNAPSE	3.66656e-05	4.63083	0.000347653
GO:0010632	REGULATION OF EPITHELIAL CELL MIGRATION	3.6753e-05	2.94023	0.000347653
GO:0097305	RESPONSE TO ALCOHOL	3.80821e-05	2.84701	0.000359156
GO:0098857	MEMBRANE MICRODOMAIN	3.8183e-05	2.52774	0.000359156
GO:0014743	REGULATION OF MUSCLE HYPERTROPHY	3.84919e-05	5.61932	0.00036105
GO:0019935	CYCLIC-NUCLEOTIDE-MEDIATED SIGNALING	3.87513e-05	3.25386	0.00036247
GO:0010594	REGULATION OF ENDOTHELIAL CELL MIGRATION	3.96848e-05	3.38742	0.000370171
HSA04510	FOCAL ADHESION	4.00161e-05	3.01619	0.000372227
GO:0031646	POSITIVE REGULATION OF NEUROLOGICAL SYSTEM PROCESS	4.48643e-05	5.50448	0.000415026
GO:0098631	CELL ADHESION MEDIATOR ACTIVITY	4.48643e-05	5.50448	0.000415026
GO:0048639	POSITIVE REGULATION OF DEVELOPMENTAL GROWTH	4.53539e-05	3.21076	0.000418402
GO:0051648	VESICLE LOCALIZATION	4.6267e-05	2.80654	0.000425657
GO:0043502	REGULATION OF MUSCLE ADAPTATION	4.68193e-05	4.50184	0.000429561
GO:0051480	REGULATION OF CYTOSOLIC CALCIUM ION CONCENTRATION	4.99771e-05	2.48454	0.000456761
GO:0030029	ACTIN FILAMENT-BASED PROCESS	5.01747e-05	2.09378	0.000456761
GO:0051050	POSITIVE REGULATION OF TRANSPORT	5.01921e-05	1.80629	0.000456761
GO:0040008	REGULATION OF GROWTH	5.449e-05	1.97278	0.000494533
GO:0046578	REGULATION OF RAS PROTEIN SIGNAL TRANSDUCTION	5.59917e-05	2.76719	0.000506793
GO:0051668	LOCALIZATION WITHIN MEMBRANE	5.69996e-05	3.82481	0.000513149
HSA04725	CHOLINERGIC SYNAPSE	5.69996e-05	3.82481	0.000513149
GO:0051640	ORGANELLE LOCALIZATION	5.73056e-05	2.03879	0.000514525
GO:0042277	PEPTIDE BINDING	5.81518e-05	2.50975	0.00052073
GO:1902903	REGULATION OF SUPRAMOLECULAR FIBER ORGANIZATION	6.13763e-05	2.40662	0.000548143
GO:0043062	EXTRACELLULAR STRUCTURE ORGANIZATION	6.22278e-05	2.32416	0.000554273
GO:0120034	POSITIVE REGULATION OF PLASMA MEMBRANE BOUNDED CELL PROJECTION ASSEMBLY	6.28959e-05	4.03847	0.000555801
GO:0006821	CHLORIDE TRANSPORT	6.28959e-05	4.03847	0.000555801
GO:0015108	CHLORIDE TRANSMEMBRANE TRANSPORTER ACTIVITY	6.28959e-05	4.03847	0.000555801
GO:0051656	ESTABLISHMENT OF ORGANELLE LOCALIZATION	6.33633e-05	2.28597	0.000558462
GO:0051272	POSITIVE REGULATION OF CELLULAR COMPONENT MOVEMENT	6.40516e-05	2.11277	0.00056305
GO:0043523	REGULATION OF NEURON APOPTOTIC PROCESS	6.50773e-05	2.90238	0.000570574
GO:0098632	CELL-CELL ADHESION MEDIATOR ACTIVITY	6.59069e-05	5.91496	0.000576342
GO:0002791	REGULATION OF PEPTIDE SECRETION	6.62029e-05	2.15904	0.000577427
GO:0050796	REGULATION OF INSULIN SECRETION	6.64156e-05	3.10782	0.000577781
GO:0045859	REGULATION OF PROTEIN KINASE ACTIVITY	6.71908e-05	1.88265	0.000583015
GO:0019898	EXTRINSIC COMPONENT OF MEMBRANE	6.74609e-05	2.5377	0.00058385
GO:0098589	MEMBRANE REGION	7.20039e-05	2.42642	0.000621048
GO:0019933	CAMP-MEDIATED SIGNALING	7.21289e-05	3.3581	0.000621048
GO:0006939	SMOOTH MUSCLE CONTRACTION	7.74929e-05	5.77419	0.000663829
GO:0015459	POTASSIUM CHANNEL REGULATOR ACTIVITY	7.74929e-05	5.77419	0.000663829
GO:0030335	POSITIVE REGULATION OF CELL MIGRATION	7.81402e-05	2.13937	0.000667671
GO:0051347	POSITIVE REGULATION OF TRANSFERASE ACTIVITY	7.88915e-05	1.97091	0.00067238
GO:1902305	REGULATION OF SODIUM ION TRANSMEMBRANE TRANSPORT	8.01393e-05	5.08858	0.000681285
GO:0043524	NEGATIVE REGULATION OF NEURON APOPTOTIC PROCESS	8.5027e-05	3.30653	0.000720591
GO:0031594	NEUROMUSCULAR JUNCTION	8.51919e-05	4.56647	0.000720591
GO:0090087	REGULATION OF PEPTIDE TRANSPORT	8.65267e-05	1.91516	0.000728615
GO:2000147	POSITIVE REGULATION OF CELL MOTILITY	8.65746e-05	2.10242	0.000728615
GO:0031267	SMALL GTPASE BINDING	8.69356e-05	2.18128	0.000729824
GO:0071902	POSITIVE REGULATION OF PROTEIN SERINE/THREONINE KINASE ACTIVITY	8.81876e-05	2.39438	0.000738489
GO:0030315	T-TUBULE	9.07428e-05	5.63984	0.000757996
GO:0050433	REGULATION OF CATECHOLAMINE SECRETION	9.19456e-05	4.99383	0.000766137
GO:1901888	REGULATION OF CELL JUNCTION ASSEMBLY	9.31634e-05	4.15449	0.000772451
GO:0008076	VOLTAGE-GATED POTASSIUM CHANNEL COMPLEX	9.31634e-05	4.15449	0.000772451
GO:0004713	PROTEIN TYROSINE KINASE ACTIVITY	9.36992e-05	3.43918	0.00077498
GO:0008344	ADULT LOCOMOTORY BEHAVIOR	9.61944e-05	4.49698	0.000793663
GO:0004672	PROTEIN KINASE ACTIVITY	0.000102705	1.9798	0.000845297
GO:0050708	REGULATION OF PROTEIN SECRETION	0.000102956	2.15975	0.000845297
GO:0006029	PROTEOGLYCAN METABOLIC PROCESS	0.000103845	4.10175	0.000848447
HSA05414	DILATED CARDIOMYOPATHY	0.000103845	4.10175	0.000848447
GO:0021879	FOREBRAIN NEURON DIFFERENTIATION	0.000105842	5.51151	0.00086266
GO:0021675	NERVE DEVELOPMENT	0.000108387	4.42972	0.000881269
GO:0030017	SARCOMERE	0.00011501	2.86187	0.000932855
GO:0051495	POSITIVE REGULATION OF CYTOSKELETON ORGANIZATION	0.000117247	2.76799	0.000947331
GO:0021700	DEVELOPMENTAL MATURATION	0.000117358	2.68842	0.000947331
GO:0042383	SARCOLEMMA	0.00012074	3.35346	0.000972286
GO:0098739	IMPORT ACROSS PLASMA MEMBRANE	0.000128394	4.00018	0.00103106
GO:0040017	POSITIVE REGULATION OF LOCOMOTION	0.000128803	2.03457	0.00103106
GO:0008015	BLOOD CIRCULATION	0.00012896	2.25706	0.00103106
GO:0051271	NEGATIVE REGULATION OF CELLULAR COMPONENT MOVEMENT	0.000134534	2.41899	0.00107308
GO:0010611	REGULATION OF CARDIAC MUSCLE HYPERTROPHY	0.000142397	5.27084	0.00112801
GO:2001023	REGULATION OF RESPONSE TO DRUG	0.000142428	3.95127	0.00112801
HSA04666	FC GAMMA R-MEDIATED PHAGOCYTOSIS	0.000142428	3.95127	0.00112801
GO:0005262	CALCIUM CHANNEL ACTIVITY	0.000143954	3.4721	0.0011374
GO:0010721	NEGATIVE REGULATION OF CELL DEVELOPMENT	0.000146938	2.35733	0.00115826
GO:0008289	LIPID BINDING	0.000150342	1.852	0.00118231
GO:2000300	REGULATION OF SYNAPTIC VESICLE EXOCYTOSIS	0.00015317	4.23984	0.00119615
GO:0005901	CAVEOLA	0.00015317	4.23984	0.00119615
GO:0019199	TRANSMEMBRANE RECEPTOR PROTEIN KINASE ACTIVITY	0.00015317	4.23984	0.00119615
GO:0021872	FOREBRAIN GENERATION OF NEURONS	0.000155011	4.64859	0.00120772
GO:0045665	NEGATIVE REGULATION OF NEURON DIFFERENTIATION	0.00015994	2.69854	0.00124324
GO:1901016	REGULATION OF POTASSIUM ION TRANSMEMBRANE TRANSPORTER ACTIVITY	0.000164296	5.15966	0.00127415
GO:0051282	REGULATION OF SEQUESTERING OF CALCIUM ION	0.000171028	3.40923	0.0013233
GO:0140029	EXOCYTIC PROCESS	0.000175502	4.56913	0.00134859
GO:0051965	POSITIVE REGULATION OF SYNAPSE ASSEMBLY	0.000175502	4.56913	0.00134859
GO:0051705	MULTI-ORGANISM BEHAVIOR	0.000175502	4.56913	0.00134859
GO:1901701	CELLULAR RESPONSE TO OXYGEN-CONTAINING COMPOUND	0.000182047	1.7216	0.00139569
GO:0003013	CIRCULATORY SYSTEM PROCESS	0.000184252	2.20577	0.00140938
GO:0003407	NEURAL RETINA DEVELOPMENT	0.000188932	5.05145	0.00144189
GO:0009612	RESPONSE TO MECHANICAL STIMULUS	0.000192573	2.73895	0.00146635
GO:0050773	REGULATION OF DENDRITE DEVELOPMENT	0.000195749	3.19416	0.00148716
GO:0007187	G PROTEIN-COUPLED RECEPTOR SIGNALING PATHWAY, COUPLED TO CYCLIC NUCLEOTIDE SECOND MESSENGER	0.000198983	2.57802	0.00150832
GO:0043406	POSITIVE REGULATION OF MAP KINASE ACTIVITY	0.000203163	2.50881	0.00153653
GO:0042063	GLIOGENESIS	0.000204934	2.72434	0.00154645
GO:0005925	FOCAL ADHESION	0.000208276	2.15593	0.00156814
GO:0072659	PROTEIN LOCALIZATION TO PLASMA MEMBRANE	0.000225095	2.89444	0.00169098
GO:0005924	CELL-SUBSTRATE ADHERENS JUNCTION	0.000236067	2.13874	0.00176945
GO:0051223	REGULATION OF PROTEIN TRANSPORT	0.000244614	1.862	0.00182943
GO:0016477	CELL MIGRATION	0.000245521	1.72504	0.00183213
GO:0050805	NEGATIVE REGULATION OF SYNAPTIC TRANSMISSION	0.000247469	4.84835	0.00184258
GO:0040013	NEGATIVE REGULATION OF LOCOMOTION	0.000255575	2.31056	0.00189872
GO:0016301	KINASE ACTIVITY	0.0002571	1.79248	0.00190467
GO:0044448	CELL CORTEX PART	0.00025751	2.85823	0.00190467
GO:1990778	PROTEIN LOCALIZATION TO CELL PERIPHERY	0.000261601	2.66756	0.00192085
HSA04810	REGULATION OF ACTIN CYTOSKELETON	0.000261601	2.66756	0.00192085
GO:1902905	POSITIVE REGULATION OF SUPRAMOLECULAR FIBER ORGANIZATION	0.000262153	2.7542	0.00192085
GO:1902803	REGULATION OF SYNAPTIC VESICLE TRANSPORT	0.000262558	3.95646	0.00192085
GO:0005249	VOLTAGE-GATED POTASSIUM CHANNEL ACTIVITY	0.000262558	3.95646	0.00192085
GO:0071407	CELLULAR RESPONSE TO ORGANIC CYCLIC COMPOUND	0.000268378	2.04004	0.00195916
GO:0030055	CELL-SUBSTRATE JUNCTION	0.000278242	2.11622	0.00202603
GO:0030036	ACTIN CYTOSKELETON ORGANIZATION	0.000278745	2.03533	0.00202603
GO:0051961	NEGATIVE REGULATION OF NERVOUS SYSTEM DEVELOPMENT	0.000288097	2.3362	0.00208948
GO:0005581	COLLAGEN TRIMER	0.000290923	3.90429	0.00210543
GO:1903305	REGULATION OF REGULATED SECRETORY PATHWAY	0.000304228	2.92451	0.00219699
GO:0021987	CEREBRAL CORTEX DEVELOPMENT	0.000312493	3.37573	0.002247
HSA04270	VASCULAR SMOOTH MUSCLE CONTRACTION	0.000312493	3.37573	0.002247
GO:0098659	INORGANIC CATION IMPORT ACROSS PLASMA MEMBRANE	0.000315369	4.21176	0.00225321
GO:0099587	INORGANIC ION IMPORT ACROSS PLASMA MEMBRANE	0.000315369	4.21176	0.00225321
GO:0060402	CALCIUM ION TRANSPORT INTO CYTOSOL	0.000315369	4.21176	0.00225321
GO:0050954	SENSORY PERCEPTION OF MECHANICAL STIMULUS	0.000325866	2.90476	0.00232326
GO:0044449	CONTRACTILE FIBER PART	0.000331501	2.61293	0.0023564
GO:0097435	SUPRAMOLECULAR FIBER ORGANIZATION	0.000331917	2.06416	0.0023564
GO:0030308	NEGATIVE REGULATION OF CELL GROWTH	0.000334681	2.78845	0.00237101
GO:0007169	TRANSMEMBRANE RECEPTOR PROTEIN TYROSINE KINASE SIGNALING PATHWAY	0.000335756	1.98931	0.00237362
GO:0016525	NEGATIVE REGULATION OF ANGIOGENESIS	0.000339498	3.55894	0.00238719
GO:0030175	FILOPODIUM	0.000339498	3.55894	0.00238719
GO:0014066	REGULATION OF PHOSPHATIDYLINOSITOL 3-KINASE SIGNALING	0.000339808	3.34343	0.00238719
GO:0005254	CHLORIDE CHANNEL ACTIVITY	0.000352306	4.1468	0.00246982
GO:0030902	HINDBRAIN DEVELOPMENT	0.000356241	3.00382	0.00248702
GO:0009898	CYTOPLASMIC SIDE OF PLASMA MEMBRANE	0.000356241	3.00382	0.00248702
GO:0021885	FOREBRAIN CELL MIGRATION	0.000362862	4.57336	0.00252799
GO:0048640	NEGATIVE REGULATION OF DEVELOPMENTAL GROWTH	0.000371414	3.5201	0.00258221
GO:0045926	NEGATIVE REGULATION OF GROWTH	0.000383287	2.44377	0.00265925
GO:0008542	VISUAL LEARNING	0.000389384	5.12718	0.00269598
GO:0110020	REGULATION OF ACTOMYOSIN STRUCTURE ORGANIZATION	0.000391964	3.75576	0.00270826
GO:2000181	NEGATIVE REGULATION OF BLOOD VESSEL MORPHOGENESIS	0.00040583	3.48209	0.00279831
GO:0048278	VESICLE DOCKING	0.000409982	4.48903	0.00281615
GO:0016773	PHOSPHOTRANSFERASE ACTIVITY, ALCOHOL GROUP AS ACCEPTOR	0.000410094	1.79901	0.00281615
GO:0071900	REGULATION OF PROTEIN SERINE/THREONINE KINASE ACTIVITY	0.000416225	1.96348	0.00285242
GO:0030016	MYOFIBRIL	0.000417132	2.56065	0.00285281
GO:0051129	NEGATIVE REGULATION OF CELLULAR COMPONENT ORGANIZATION	0.000424623	1.8088	0.00289814
GO:0006835	DICARBOXYLIC ACID TRANSPORT	0.000437044	4.02273	0.00297686
GO:0050905	NEUROMUSCULAR PROCESS	0.000442899	3.44489	0.00301064
GO:0048168	REGULATION OF NEURONAL SYNAPTIC PLASTICITY	0.00044741	5.00733	0.00303148
GO:0031300	INTRINSIC COMPONENT OF ORGANELLE MEMBRANE	0.000447771	2.47468	0.00303148
GO:0032947	PROTEIN-CONTAINING COMPLEX SCAFFOLD ACTIVITY	0.000474496	3.66208	0.00320595
GO:0033218	AMIDE BINDING	0.000478226	2.13324	0.00322027
GO:0060041	RETINA DEVELOPMENT IN CAMERA-TYPE EYE	0.000478533	3.05005	0.00322027
HSA04070	PHOSPHATIDYLINOSITOL SIGNALING SYSTEM	0.000485376	3.96345	0.00325978
GO:0006468	PROTEIN PHOSPHORYLATION	0.000490699	1.67134	0.00328896
GO:0051338	REGULATION OF TRANSFERASE ACTIVITY	0.000502992	1.66942	0.00336464
GO:0015698	INORGANIC ANION TRANSPORT	0.000505618	2.8959	0.00337548
GO:0007188	ADENYLATE CYCLASE-MODULATING G PROTEIN-COUPLED RECEPTOR SIGNALING PATHWAY	0.000509376	2.59185	0.00339382
GO:0051899	MEMBRANE DEPOLARIZATION	0.000512259	4.89386	0.00340627
GO:0010634	POSITIVE REGULATION OF EPITHELIAL CELL MIGRATION	0.000514843	3.02551	0.00341669
GO:0070201	REGULATION OF ESTABLISHMENT OF PROTEIN LOCALIZATION	0.000517352	1.77713	0.00342656
GO:0044070	REGULATION OF ANION TRANSPORT	0.000520925	3.61738	0.00344344
GO:0000149	SNARE BINDING	0.000525648	3.37282	0.00346783
GO:0046717	ACID SECRETION	0.000538057	3.9059	0.0035358
GO:0016528	SARCOPLASM	0.000538057	3.9059	0.0035358
GO:0110053	REGULATION OF ACTIN FILAMENT ORGANIZATION	0.000548733	2.37177	0.00359891
GO:0032231	REGULATION OF ACTIN FILAMENT BUNDLE ASSEMBLY	0.000571087	3.57373	0.00372751
GO:0050920	REGULATION OF CHEMOTAXIS	0.000571248	2.56443	0.00372751
GO:0021761	LIMBIC SYSTEM DEVELOPMENT	0.00057167	3.3379	0.00372751
GO:0005198	STRUCTURAL MOLECULE ACTIVITY	0.000576435	1.72207	0.00375129
GO:1990089	RESPONSE TO NERVE GROWTH FACTOR	0.000584511	4.78406	0.00379649
GO:0001726	RUFFLE	0.000588136	2.73804	0.00381267
GO:0099080	SUPRAMOLECULAR COMPLEX	0.000614072	1.66185	0.00397313
GO:0045596	NEGATIVE REGULATION OF CELL DIFFERENTIATION	0.000620417	1.77233	0.00399504
GO:0005913	CELL-CELL ADHERENS JUNCTION	0.000621027	3.30369	0.00399504
GO:0044853	PLASMA MEMBRANE RAFT	0.000621027	3.30369	0.00399504
GO:0005518	COLLAGEN BINDING	0.000651612	4.17877	0.0041767
GO:0050768	NEGATIVE REGULATION OF NEUROGENESIS	0.000651754	2.28557	0.0041767
GO:0051492	REGULATION OF STRESS FIBER ASSEMBLY	0.000657669	3.79571	0.00420657
GO:0006937	REGULATION OF MUSCLE CONTRACTION	0.000660912	2.81496	0.00421928
GO:0060191	REGULATION OF LIPASE ACTIVITY	0.000683545	3.48933	0.00435298
GO:0018108	PEPTIDYL-TYROSINE PHOSPHORYLATION	0.000684447	2.93118	0.00435298
GO:0043292	CONTRACTILE FIBER	0.000719652	2.43799	0.00455961
GO:0005539	GLYCOSAMINOGLYCAN BINDING	0.000719652	2.43799	0.00455961
GO:0097553	CALCIUM ION TRANSMEMBRANE IMPORT INTO CYTOSOL	0.000727365	4.10779	0.0045998
GO:0048592	EYE MORPHOGENESIS	0.000733557	2.9085	0.00463024
GO:0045177	APICAL PART OF CELL	0.000745989	2.0661	0.00469322
GO:0010595	POSITIVE REGULATION OF ENDOTHELIAL CELL MIGRATION	0.000746331	3.44861	0.00469322
GO:0007632	VISUAL BEHAVIOR	0.000753691	4.58103	0.00473065
GO:0060560	DEVELOPMENTAL GROWTH INVOLVED IN MORPHOGENESIS	0.000791033	3.20513	0.00495576
GO:0010817	REGULATION OF HORMONE LEVELS	0.000795362	1.88589	0.00497361
GO:0045778	POSITIVE REGULATION OF OSSIFICATION	0.000798407	3.69076	0.00497412
GO:0034332	ADHERENS JUNCTION ORGANIZATION	0.000798407	3.69076	0.00497412
GO:0005201	EXTRACELLULAR MATRIX STRUCTURAL CONSTITUENT	0.00080248	2.75715	0.00499024
HSA04976	BILE SECRETION	0.000810145	4.03919	0.00502859
GO:0120032	REGULATION OF PLASMA MEMBRANE BOUNDED CELL PROJECTION ASSEMBLY	0.000828707	2.55456	0.00513431
GO:0018212	PEPTIDYL-TYROSINE MODIFICATION	0.000840755	2.86418	0.00519435
GO:0031301	INTEGRAL COMPONENT OF ORGANELLE MEMBRANE	0.00084149	2.47231	0.00519435
GO:0034329	CELL JUNCTION ASSEMBLY	0.000855045	2.73824	0.00526833
GO:0045055	REGULATED EXOCYTOSIS	0.000856652	1.75345	0.00526857
GO:0099512	SUPRAMOLECULAR FIBER	0.000865564	1.64241	0.00531364
GO:0007009	PLASMA MEMBRANE ORGANIZATION	0.000877547	3.64086	0.00536758
GO:0007193	ADENYLATE CYCLASE-INHIBITING G PROTEIN-COUPLED RECEPTOR SIGNALING PATHWAY	0.000877547	3.64086	0.00536758
GO:0150063	VISUAL SYSTEM DEVELOPMENT	0.000879456	2.10707	0.00536948
GO:0010522	REGULATION OF CALCIUM ION TRANSPORT INTO CYTOSOL	0.000886312	3.36993	0.00540152
GO:0015103	INORGANIC ANION TRANSMEMBRANE TRANSPORTER ACTIVITY	0.000899125	2.84252	0.0054382
GO:0071242	CELLULAR RESPONSE TO AMMONIUM ION	0.000900428	3.97285	0.0054382
GO:0010517	REGULATION OF PHOSPHOLIPASE ACTIVITY	0.000900428	3.97285	0.0054382
GO:0033555	MULTICELLULAR ORGANISMAL RESPONSE TO STRESS	0.000900428	3.97285	0.0054382
GO:0016529	SARCOPLASMIC RETICULUM	0.000900428	3.97285	0.0054382
GO:0060491	REGULATION OF CELL PROJECTION ASSEMBLY	0.000927369	2.52594	0.00559085
GO:0120031	PLASMA MEMBRANE BOUNDED CELL PROJECTION ASSEMBLY	0.000942774	1.9754	0.00567354
GO:0018209	PEPTIDYL-SERINE MODIFICATION	0.000955941	2.60532	0.00574248
GO:0005544	CALCIUM-DEPENDENT PHOSPHOLIPID BINDING	0.000960167	4.39309	0.00575153
GO:0008360	REGULATION OF CELL SHAPE	0.000960871	2.82118	0.00575153
GO:0017016	RAS GTPASE BINDING	0.000977392	1.97037	0.00584001
GO:0048705	SKELETAL SYSTEM MORPHOGENESIS	0.000979725	2.36996	0.00584355
GO:1901343	NEGATIVE REGULATION OF VASCULATURE DEVELOPMENT	0.000998257	3.11227	0.0059357
GO:0048015	PHOSPHATIDYLINOSITOL-MEDIATED SIGNALING	0.000998711	3.90867	0.0059357
GO:0099081	SUPRAMOLECULAR POLYMER	0.00102159	1.62898	0.00606093
GO:0042692	MUSCLE CELL DIFFERENTIATION	0.00103008	2.35898	0.00610056
GO:0048588	DEVELOPMENTAL CELL GROWTH	0.00105518	3.54488	0.00623817
GO:0048880	SENSORY SYSTEM DEVELOPMENT	0.00107592	2.07438	0.00634962
GO:0009986	CELL SURFACE	0.00109524	1.65655	0.00645232
GO:0042641	ACTOMYOSIN	0.00110551	3.84655	0.0065014
GO:0021549	CEREBELLUM DEVELOPMENT	0.00113648	3.25839	0.00667187
GO:0002761	REGULATION OF MYELOID LEUKOCYTE DIFFERENTIATION	0.00116004	3.05328	0.0067983
GO:1990138	NEURON PROJECTION EXTENSION	0.0012096	4.22047	0.00706408
GO:0022029	TELENCEPHALON CELL MIGRATION	0.0012096	4.22047	0.00706408
HSA04520	ADHERENS JUNCTION	0.00122135	3.78638	0.00710806
GO:0009100	GLYCOPROTEIN METABOLIC PROCESS	0.00122137	2.02185	0.00710806
GO:0016049	CELL GROWTH	0.00126117	3.45368	0.00732703
HSA04062	CHEMOKINE SIGNALING PATHWAY	0.00127304	2.52843	0.00738321
GO:1901215	NEGATIVE REGULATION OF NEURON DEATH	0.00128549	2.44476	0.00744254
GO:0007422	PERIPHERAL NERVOUS SYSTEM DEVELOPMENT	0.0013468	3.72723	0.0077707
GO:0048017	INOSITOL LIPID-MEDIATED SIGNALING	0.0013468	3.72723	0.0077707
GO:0097517	CONTRACTILE ACTIN FILAMENT BUNDLE	0.00135232	4.13915	0.00777584
GO:0001725	STRESS FIBER	0.00135232	4.13915	0.00777584
GO:0042133	NEUROTRANSMITTER METABOLIC PROCESS	0.00137582	3.40981	0.00785717
GO:0048814	REGULATION OF DENDRITE MORPHOGENESIS	0.00137582	3.40981	0.00785717
GO:0031234	EXTRINSIC COMPONENT OF CYTOPLASMIC SIDE OF PLASMA MEMBRANE	0.00137582	3.40981	0.00785717
GO:0005253	ANION CHANNEL ACTIVITY	0.00137582	3.40981	0.00785717
GO:0043405	REGULATION OF MAP KINASE ACTIVITY	0.00139934	2.06581	0.00797789
GO:0072001	RENAL SYSTEM DEVELOPMENT	0.00140348	2.18736	0.00798793
GO:0055117	REGULATION OF CARDIAC MUSCLE CONTRACTION	0.00148241	3.67073	0.00840867
HSA05412	ARRHYTHMOGENIC RIGHT VENTRICULAR CARDIOMYOPATHY (ARVC)	0.00148241	3.67073	0.00840867
GO:0030168	PLATELET ACTIVATION	0.00149461	2.806	0.00846357
GO:0030136	CLATHRIN-COATED VESICLE	0.00150284	2.48457	0.00849132
GO:0010810	REGULATION OF CELL-SUBSTRATE ADHESION	0.00150457	2.40605	0.00849132
GO:0022804	ACTIVE TRANSMEMBRANE TRANSPORTER ACTIVITY	0.00152619	2.01799	0.00859889
GO:0030031	CELL PROJECTION ASSEMBLY	0.00153897	1.90724	0.0086564
GO:0051216	CARTILAGE DEVELOPMENT	0.00156131	2.56411	0.00875271
GO:0031589	CELL-SUBSTRATE ADHESION	0.00156131	2.56411	0.00875271
GO:0005768	ENDOSOME	0.00159334	1.6157	0.0089174
GO:0032102	NEGATIVE REGULATION OF RESPONSE TO EXTERNAL STIMULUS	0.00161573	2.0776	0.00902763
GO:0001654	EYE DEVELOPMENT	0.0016367	2.03957	0.00912962
GO:0034330	CELL JUNCTION ORGANIZATION	0.00166748	2.38091	0.00928587
HSA04010	MAPK SIGNALING PATHWAY	0.00167726	2.20045	0.0093249
GO:0008285	NEGATIVE REGULATION OF CELL PROLIFERATION	0.00174942	1.70601	0.00971
GO:0061337	CARDIAC CONDUCTION	0.00177155	3.28462	0.00981659
GO:0048729	TISSUE MORPHOGENESIS	0.0017894	1.78884	0.0098992

## Sheet: ORAfile_allTests0 acc0 (5)
pathwayid	pathwayname	Pvalue	Oddsratio	FDR
GO:0044456	SYNAPSE PART	3.14392e-39	4.31762	1.05573e-35
GO:0030424	AXON	8.73121e-36	5.10012	1.46597e-32
GO:0036477	SOMATODENDRITIC COMPARTMENT	5.91231e-35	4.2529	6.61784e-32
GO:0098978	GLUTAMATERGIC SYNAPSE	8.05653e-33	6.53065	6.76345e-30
GO:0097060	SYNAPTIC MEMBRANE	2.26133e-30	5.50955	1.51871e-27
GO:0098794	POSTSYNAPSE	2.36145e-27	4.27434	1.32162e-24
GO:0030425	DENDRITE	7.87251e-27	4.23348	3.77656e-24
GO:0097447	DENDRITIC TREE	1.01052e-26	4.217	4.24166e-24
GO:0048666	NEURON DEVELOPMENT	1.32478e-26	3.75655	4.94291e-24
GO:0050804	MODULATION OF CHEMICAL SYNAPTIC TRANSMISSION	4.95777e-26	4.99161	1.66482e-23
GO:0099177	REGULATION OF TRANS-SYNAPTIC SIGNALING	5.78087e-26	4.97746	1.76474e-23
GO:0098793	PRESYNAPSE	8.14025e-26	4.65214	2.27791e-23
GO:0099537	TRANS-SYNAPTIC SIGNALING	1.1565e-25	4.97844	2.98733e-23
GO:0030182	NEURON DIFFERENTIATION	1.82447e-25	3.36075	4.37613e-23
GO:0099536	SYNAPTIC SIGNALING	5.23641e-25	4.83911	1.17226e-22
GO:0043025	NEURONAL CELL BODY	3.90983e-24	4.44064	8.19914e-22
GO:0033267	AXON PART	4.15084e-24	5.12156	8.19914e-22
GO:0007417	CENTRAL NERVOUS SYSTEM DEVELOPMENT	1.13727e-23	3.26774	2.12164e-21
GO:0045211	POSTSYNAPTIC MEMBRANE	1.47646e-23	5.49119	2.60946e-21
GO:0051960	REGULATION OF NERVOUS SYSTEM DEVELOPMENT	2.02305e-23	3.31812	3.39671e-21
GO:0098916	ANTEROGRADE TRANS-SYNAPTIC SIGNALING	3.02559e-23	4.77844	4.61814e-21
GO:0007268	CHEMICAL SYNAPTIC TRANSMISSION	3.02559e-23	4.77844	4.61814e-21
GO:0015318	INORGANIC MOLECULAR ENTITY TRANSMEMBRANE TRANSPORTER ACTIVITY	1.46633e-22	3.38984	2.14084e-20
GO:0099699	INTEGRAL COMPONENT OF SYNAPTIC MEMBRANE	1.73854e-22	8.42095	2.43251e-20
GO:0044297	CELL BODY	2.57332e-22	3.98555	3.45648e-20
GO:0099240	INTRINSIC COMPONENT OF SYNAPTIC MEMBRANE	5.07831e-22	7.86934	6.55883e-20
GO:0098660	INORGANIC ION TRANSMEMBRANE TRANSPORT	1.03724e-21	3.71079	1.29001e-19
GO:0150034	DISTAL AXON	1.13159e-21	5.65256	1.35709e-19
GO:0034220	ION TRANSMEMBRANE TRANSPORT	2.038e-21	3.19428	2.35987e-19
GO:0022890	INORGANIC CATION TRANSMEMBRANE TRANSPORTER ACTIVITY	2.78037e-21	3.78062	3.11216e-19
GO:1902495	TRANSMEMBRANE TRANSPORTER COMPLEX	3.71811e-21	5.09628	4.02756e-19
GO:0050808	SYNAPSE ORGANIZATION	6.8921e-21	5.7455	7.23239e-19
GO:0034702	ION CHANNEL COMPLEX	1.07926e-20	5.24131	1.09823e-18
GO:0015075	ION TRANSMEMBRANE TRANSPORTER ACTIVITY	1.14333e-20	3.14854	1.1292e-18
GO:1990351	TRANSPORTER COMPLEX	1.30466e-20	4.94604	1.25172e-18
GO:0045664	REGULATION OF NEURON DIFFERENTIATION	2.36261e-20	3.57139	2.14552e-18
GO:0060284	REGULATION OF CELL DEVELOPMENT	2.36404e-20	3.07601	2.14552e-18
GO:0050767	REGULATION OF NEUROGENESIS	2.51761e-20	3.25302	2.22477e-18
GO:0098662	INORGANIC CATION TRANSMEMBRANE TRANSPORT	6.09097e-20	3.78193	5.24448e-18
GO:0008324	CATION TRANSMEMBRANE TRANSPORTER ACTIVITY	1.26074e-19	3.49397	1.05839e-17
GO:0000902	CELL MORPHOGENESIS	1.46701e-19	3.3986	1.20152e-17
GO:0022839	ION GATED CHANNEL ACTIVITY	2.70074e-19	4.7541	2.1593e-17
GO:0031175	NEURON PROJECTION DEVELOPMENT	4.00744e-19	3.44916	3.12953e-17
GO:0005216	ION CHANNEL ACTIVITY	5.93114e-19	4.19702	4.52654e-17
GO:0022838	SUBSTRATE-SPECIFIC CHANNEL ACTIVITY	6.34864e-19	4.13509	4.7375e-17
GO:0098655	CATION TRANSMEMBRANE TRANSPORT	9.61067e-19	3.51471	7.01579e-17
GO:0022836	GATED CHANNEL ACTIVITY	9.94997e-19	4.60264	7.10894e-17
GO:0032989	CELLULAR COMPONENT MORPHOGENESIS	1.0433e-18	3.13911	7.29874e-17
GO:0042391	REGULATION OF MEMBRANE POTENTIAL	1.61217e-18	4.10254	1.10483e-16
GO:0120035	REGULATION OF PLASMA MEMBRANE BOUNDED CELL PROJECTION ORGANIZATION	2.23288e-18	3.31198	1.4996e-16
GO:0006812	CATION TRANSPORT	2.30854e-18	3.07506	1.52002e-16
GO:0048812	NEURON PROJECTION MORPHOGENESIS	2.56326e-18	3.90872	1.65528e-16
GO:0120039	PLASMA MEMBRANE BOUNDED CELL PROJECTION MORPHOGENESIS	4.06286e-18	3.86906	2.57417e-16
GO:0031344	REGULATION OF CELL PROJECTION ORGANIZATION	5.08942e-18	3.26093	3.11619e-16
GO:0048858	CELL PROJECTION MORPHOGENESIS	5.10394e-18	3.84953	3.11619e-16
GO:0010975	REGULATION OF NEURON PROJECTION DEVELOPMENT	6.38122e-18	3.78589	3.82645e-16
GO:0046873	METAL ION TRANSMEMBRANE TRANSPORTER ACTIVITY	8.69741e-18	3.94695	5.12384e-16
GO:0051962	POSITIVE REGULATION OF NERVOUS SYSTEM DEVELOPMENT	1.13282e-17	3.61632	6.55867e-16
GO:0007420	BRAIN DEVELOPMENT	1.28131e-17	3.15534	7.2819e-16
GO:0046034	ATP METABOLIC PROCESS	1.30111e-17	6.0453	7.2819e-16
HSA05012	PARKINSON'S DISEASE	1.63288e-17	8.70311	8.98885e-16
GO:0007610	BEHAVIOR	1.77887e-17	3.47459	9.63457e-16
GO:0015267	CHANNEL ACTIVITY	2.47432e-17	3.80541	1.31885e-15
GO:0034703	CATION CHANNEL COMPLEX	2.76451e-17	5.58784	1.42986e-15
GO:0022803	PASSIVE TRANSMEMBRANE TRANSPORTER ACTIVITY	2.76774e-17	3.79564	1.42986e-15
GO:0030001	METAL ION TRANSPORT	3.67935e-17	3.32821	1.87201e-15
GO:0032990	CELL PART MORPHOGENESIS	5.14778e-17	3.6548	2.58004e-15
GO:0060322	HEAD DEVELOPMENT	6.23791e-17	3.01902	3.07682e-15
GO:0044057	REGULATION OF SYSTEM PROCESS	6.32224e-17	3.38346	3.07682e-15
GO:0099055	INTEGRAL COMPONENT OF POSTSYNAPTIC MEMBRANE	6.5313e-17	8.20163	3.13316e-15
GO:0048667	CELL MORPHOGENESIS INVOLVED IN NEURON DIFFERENTIATION	1.31071e-16	3.89998	6.1991e-15
GO:0042734	PRESYNAPTIC MEMBRANE	1.3411e-16	6.51813	6.25474e-15
GO:0061564	AXON DEVELOPMENT	2.23401e-16	3.95658	1.02765e-14
GO:0098936	INTRINSIC COMPONENT OF POSTSYNAPTIC MEMBRANE	2.41981e-16	7.75469	1.09807e-14
GO:0001505	REGULATION OF NEUROTRANSMITTER LEVELS	3.04391e-16	4.2374	1.36286e-14
GO:0006163	PURINE NUCLEOTIDE METABOLIC PROCESS	6.19906e-16	3.65814	2.739e-14
GO:0008092	CYTOSKELETAL PROTEIN BINDING	7.84312e-16	2.69399	3.42042e-14
GO:0000904	CELL MORPHOGENESIS INVOLVED IN DIFFERENTIATION	9.21133e-16	3.38642	3.9656e-14
GO:0009150	PURINE RIBONUCLEOTIDE METABOLIC PROCESS	9.94678e-16	3.70813	4.22801e-14
GO:0009259	RIBONUCLEOTIDE METABOLIC PROCESS	1.34393e-15	3.63419	5.64113e-14
GO:0009167	PURINE RIBONUCLEOSIDE MONOPHOSPHATE METABOLIC PROCESS	1.58279e-15	5.02529	6.56173e-14
GO:0099056	INTEGRAL COMPONENT OF PRESYNAPTIC MEMBRANE	1.75382e-15	10.4578	7.1821e-14
GO:0009126	PURINE NUCLEOSIDE MONOPHOSPHATE METABOLIC PROCESS	1.85519e-15	4.99915	7.50571e-14
GO:0009161	RIBONUCLEOSIDE MONOPHOSPHATE METABOLIC PROCESS	2.39612e-15	4.84259	9.57876e-14
GO:0072521	PURINE-CONTAINING COMPOUND METABOLIC PROCESS	2.65538e-15	3.44961	1.04726e-13
GO:0019693	RIBOSE PHOSPHATE METABOLIC PROCESS	2.68208e-15	3.52967	1.04726e-13
GO:0009205	PURINE RIBONUCLEOSIDE TRIPHOSPHATE METABOLIC PROCESS	3.10603e-15	5.03558	1.19886e-13
GO:0098889	INTRINSIC COMPONENT OF PRESYNAPTIC MEMBRANE	3.24183e-15	9.45633	1.23705e-13
GO:0007409	AXONOGENESIS	3.64045e-15	3.95878	1.37355e-13
GO:0009199	RIBONUCLEOSIDE TRIPHOSPHATE METABOLIC PROCESS	7.96276e-15	4.87827	2.97099e-13
GO:0099572	POSTSYNAPTIC SPECIALIZATION	8.72204e-15	3.98793	3.21853e-13
GO:0009144	PURINE NUCLEOSIDE TRIPHOSPHATE METABOLIC PROCESS	9.28501e-15	4.85295	3.38903e-13
GO:0050803	REGULATION OF SYNAPSE STRUCTURE OR ACTIVITY	1.34108e-14	4.91114	4.84232e-13
HSA00190	OXIDATIVE PHOSPHORYLATION	1.92249e-14	7.32497	6.8678e-13
GO:0005516	CALMODULIN BINDING	2.00639e-14	5.24429	7.09207e-13
GO:0043269	REGULATION OF ION TRANSPORT	2.78425e-14	2.91884	9.73907e-13
GO:0015077	MONOVALENT INORGANIC CATION TRANSMEMBRANE TRANSPORTER ACTIVITY	3.58678e-14	3.71347	1.24169e-12
GO:0009141	NUCLEOSIDE TRIPHOSPHATE METABOLIC PROCESS	3.68771e-14	4.52678	1.26361e-12
GO:0015672	MONOVALENT INORGANIC CATION TRANSPORT	3.94121e-14	3.65066	1.33683e-12
HSA05016	HUNTINGTON'S DISEASE	5.19112e-14	5.53726	1.7361e-12
GO:0050769	POSITIVE REGULATION OF NEUROGENESIS	5.22173e-14	3.3937	1.7361e-12
HSA05010	ALZHEIMER'S DISEASE	6.30163e-14	5.88196	2.0746e-12
GO:0009123	NUCLEOSIDE MONOPHOSPHATE METABOLIC PROCESS	6.45634e-14	4.34751	2.10489e-12
GO:0006091	GENERATION OF PRECURSOR METABOLITES AND ENERGY	8.27993e-14	3.57603	2.67346e-12
GO:0006119	OXIDATIVE PHOSPHORYLATION	8.79865e-14	7.14675	2.81389e-12
GO:0005261	CATION CHANNEL ACTIVITY	1.02232e-13	3.96648	3.23862e-12
GO:0045666	POSITIVE REGULATION OF NEURON DIFFERENTIATION	1.53114e-13	3.72668	4.80522e-12
GO:0006753	NUCLEOSIDE PHOSPHATE METABOLIC PROCESS	2.21179e-13	2.9787	6.87701e-12
GO:0010720	POSITIVE REGULATION OF CELL DEVELOPMENT	2.48305e-13	3.11766	7.64963e-12
GO:0030426	GROWTH CONE	2.76219e-13	5.52555	8.43223e-12
GO:0009117	NUCLEOTIDE METABOLIC PROCESS	3.78845e-13	2.96709	1.14609e-11
GO:0051270	REGULATION OF CELLULAR COMPONENT MOVEMENT	3.9325e-13	2.47676	1.16971e-11
GO:0030427	SITE OF POLARIZED GROWTH	3.9362e-13	5.44395	1.16971e-11
GO:0050807	REGULATION OF SYNAPSE ORGANIZATION	3.9943e-13	4.6893	1.17657e-11
GO:0098982	GABA-ERGIC SYNAPSE	4.90253e-13	9.35245	1.43154e-11
GO:0098984	NEURON TO NEURON SYNAPSE	5.20343e-13	3.70738	1.5063e-11
GO:0007611	LEARNING OR MEMORY	5.6565e-13	4.30683	1.62346e-11
GO:0032279	ASYMMETRIC SYNAPSE	8.09687e-13	3.78151	2.30418e-11
GO:0050806	POSITIVE REGULATION OF SYNAPTIC TRANSMISSION	8.53585e-13	5.65072	2.40869e-11
GO:0031252	CELL LEADING EDGE	1.15347e-12	3.40894	3.22778e-11
GO:0099634	POSTSYNAPTIC SPECIALIZATION MEMBRANE	1.25417e-12	7.28607	3.48058e-11
GO:0006836	NEUROTRANSMITTER TRANSPORT	1.30051e-12	5.17396	3.57959e-11
GO:0098800	INNER MITOCHONDRIAL MEMBRANE PROTEIN COMPLEX	1.45933e-12	5.9629	3.98409e-11
GO:0030334	REGULATION OF CELL MIGRATION	1.78213e-12	2.5558	4.82614e-11
GO:0055086	NUCLEOBASE-CONTAINING SMALL MOLECULE METABOLIC PROCESS	1.87838e-12	2.73677	5.04607e-11
GO:0014069	POSTSYNAPTIC DENSITY	1.97627e-12	3.73716	5.26691e-11
GO:0031346	POSITIVE REGULATION OF CELL PROJECTION ORGANIZATION	2.2318e-12	3.48926	5.9011e-11
GO:0045597	POSITIVE REGULATION OF CELL DIFFERENTIATION	2.76553e-12	2.41884	7.2552e-11
GO:0034765	REGULATION OF ION TRANSMEMBRANE TRANSPORT	3.04168e-12	3.14975	7.91779e-11
GO:0034762	REGULATION OF TRANSMEMBRANE TRANSPORT	3.15459e-12	2.94902	8.14855e-11
GO:0048167	REGULATION OF SYNAPTIC PLASTICITY	4.02765e-12	4.92906	1.03243e-10
GO:2000145	REGULATION OF CELL MOTILITY	4.79428e-12	2.45723	1.21964e-10
GO:0050890	COGNITION	5.29275e-12	3.81927	1.33632e-10
GO:0051046	REGULATION OF SECRETION	9.63595e-12	2.52435	2.40719e-10
GO:0022904	RESPIRATORY ELECTRON TRANSPORT CHAIN	9.67752e-12	6.51301	2.40719e-10
GO:0044306	NEURON PROJECTION TERMINUS	1.04501e-11	5.64651	2.58025e-10
GO:0040012	REGULATION OF LOCOMOTION	1.06114e-11	2.36387	2.60096e-10
GO:0044455	MITOCHONDRIAL MEMBRANE PART	1.10703e-11	4.23156	2.67454e-10
GO:0022604	REGULATION OF CELL MORPHOGENESIS	1.10709e-11	3.03595	2.67454e-10
GO:0006164	PURINE NUCLEOTIDE BIOSYNTHETIC PROCESS	1.17555e-11	4.70601	2.81964e-10
GO:0043679	AXON TERMINUS	1.19274e-11	6.12733	2.84059e-10
GO:0098797	PLASMA MEMBRANE PROTEIN COMPLEX	1.29028e-11	2.81406	3.05123e-10
GO:0046390	RIBOSE PHOSPHATE BIOSYNTHETIC PROCESS	1.43234e-11	4.53285	3.3635e-10
GO:0022843	VOLTAGE-GATED CATION CHANNEL ACTIVITY	1.79819e-11	5.49504	4.19329e-10
GO:0009152	PURINE RIBONUCLEOTIDE BIOSYNTHETIC PROCESS	1.98859e-11	4.74313	4.60531e-10
GO:0009260	RIBONUCLEOTIDE BIOSYNTHETIC PROCESS	2.81872e-11	4.5317	6.48305e-10
GO:0051588	REGULATION OF NEUROTRANSMITTER TRANSPORT	3.04608e-11	5.35308	6.95833e-10
GO:0022832	VOLTAGE-GATED CHANNEL ACTIVITY	3.74104e-11	4.47548	8.43116e-10
GO:0005244	VOLTAGE-GATED ION CHANNEL ACTIVITY	3.74104e-11	4.47548	8.43116e-10
GO:0099060	INTEGRAL COMPONENT OF POSTSYNAPTIC SPECIALIZATION MEMBRANE	3.91838e-11	8.17126	8.77195e-10
GO:0045333	CELLULAR RESPIRATION	4.14526e-11	4.89733	9.2184e-10
GO:0015980	ENERGY DERIVATION BY OXIDATION OF ORGANIC COMPOUNDS	4.70186e-11	4.09188	1.03874e-09
GO:0019637	ORGANOPHOSPHATE METABOLIC PROCESS	5.79159e-11	2.27933	1.27112e-09
GO:1903530	REGULATION OF SECRETION BY CELL	6.98241e-11	2.50649	1.52253e-09
GO:0072522	PURINE-CONTAINING COMPOUND BIOSYNTHETIC PROCESS	7.45958e-11	4.3421	1.61608e-09
GO:0006754	ATP BIOSYNTHETIC PROCESS	8.43702e-11	8.37655	1.81612e-09
GO:0098948	INTRINSIC COMPONENT OF POSTSYNAPTIC SPECIALIZATION MEMBRANE	8.6386e-11	7.7407	1.84767e-09
GO:0048786	PRESYNAPTIC ACTIVE ZONE	1.11058e-10	8.21214	2.36032e-09
GO:0007612	LEARNING	1.3825e-10	5.15673	2.91976e-09
HSA04020	CALCIUM SIGNALING PATHWAY	1.85943e-10	4.5597	3.90248e-09
GO:0010976	POSITIVE REGULATION OF NEURON PROJECTION DEVELOPMENT	2.88272e-10	3.63443	6.01253e-09
HSA04360	AXON GUIDANCE	3.13062e-10	5.36964	6.48927e-09
GO:0070469	RESPIRATORY CHAIN	3.30291e-10	6.22736	6.80439e-09
GO:0032589	NEURON PROJECTION MEMBRANE	3.7939e-10	8.90714	7.76824e-09
GO:0044304	MAIN AXON	5.3851e-10	7.92829	1.09595e-08
GO:0017144	DRUG METABOLIC PROCESS	6.00067e-10	2.49414	1.21387e-08
GO:0006813	POTASSIUM ION TRANSPORT	8.30337e-10	4.52875	1.66962e-08
GO:0099601	REGULATION OF NEUROTRANSMITTER RECEPTOR ACTIVITY	9.02242e-10	7.62307	1.80341e-08
GO:0060341	REGULATION OF CELLULAR LOCALIZATION	1.04413e-09	2.24489	2.07467e-08
GO:0043197	DENDRITIC SPINE	1.10289e-09	4.46275	2.17854e-08
GO:0009206	PURINE RIBONUCLEOSIDE TRIPHOSPHATE BIOSYNTHETIC PROCESS	1.33479e-09	6.86228	2.62119e-08
GO:0042775	MITOCHONDRIAL ATP SYNTHESIS COUPLED ELECTRON TRANSPORT	1.40728e-09	6.38896	2.73159e-08
GO:0005746	MITOCHONDRIAL RESPIRATORY CHAIN	1.40728e-09	6.38896	2.73159e-08
GO:0010769	REGULATION OF CELL MORPHOGENESIS INVOLVED IN DIFFERENTIATION	1.43281e-09	3.34214	2.76517e-08
GO:0044309	NEURON SPINE	1.45792e-09	4.39905	2.79755e-08
HSA04260	CARDIAC MUSCLE CONTRACTION	1.48254e-09	7.33865	2.82863e-08
GO:0009145	PURINE NUCLEOSIDE TRIPHOSPHATE BIOSYNTHETIC PROCESS	1.67247e-09	6.75137	3.16284e-08
GO:1903522	REGULATION OF BLOOD CIRCULATION	1.67655e-09	3.38478	3.16284e-08
GO:0042773	ATP SYNTHESIS COUPLED ELECTRON TRANSPORT	1.73519e-09	6.29767	3.25517e-08
GO:0022834	LIGAND-GATED CHANNEL ACTIVITY	1.91251e-09	4.84905	3.52868e-08
GO:0015085	CALCIUM ION TRANSMEMBRANE TRANSPORTER ACTIVITY	1.91251e-09	4.84905	3.52868e-08
GO:0015276	LIGAND-GATED ION CHANNEL ACTIVITY	1.91251e-09	4.84905	3.52868e-08
GO:0007269	NEUROTRANSMITTER SECRETION	2.48308e-09	5.78981	4.55638e-08
GO:0032940	SECRETION BY CELL	2.81362e-09	2.13612	5.13486e-08
GO:0099643	SIGNAL RELEASE FROM SYNAPSE	2.9985e-09	5.7181	5.44268e-08
GO:0051592	RESPONSE TO CALCIUM ION	3.21232e-09	4.52926	5.79945e-08
GO:0060078	REGULATION OF POSTSYNAPTIC MEMBRANE POTENTIAL	3.61183e-09	5.64808	6.48584e-08
GO:0009168	PURINE RIBONUCLEOSIDE MONOPHOSPHATE BIOSYNTHETIC PROCESS	3.88991e-09	5.95671	6.91128e-08
GO:0009127	PURINE NUCLEOSIDE MONOPHOSPHATE BIOSYNTHETIC PROCESS	3.88991e-09	5.95671	6.91128e-08
GO:0098803	RESPIRATORY CHAIN COMPLEX	3.97546e-09	6.34005	7.02611e-08
GO:0043436	OXOACID METABOLIC PROCESS	4.36772e-09	2.12344	7.65852e-08
GO:0035637	MULTICELLULAR ORGANISMAL SIGNALING	4.37891e-09	4.82041	7.65852e-08
GO:0044087	REGULATION OF CELLULAR COMPONENT BIOGENESIS	4.42042e-09	2.13306	7.69108e-08
GO:0001508	ACTION POTENTIAL	4.72531e-09	5.87708	8.17917e-08
GO:1904062	REGULATION OF CATION TRANSMEMBRANE TRANSPORT	4.84759e-09	3.12678	8.3478e-08
GO:0009201	RIBONUCLEOSIDE TRIPHOSPHATE BIOSYNTHETIC PROCESS	4.89407e-09	6.24538	8.38484e-08
GO:2001257	REGULATION OF CATION CHANNEL ACTIVITY	5.64388e-09	4.23769	9.62038e-08
GO:0009165	NUCLEOTIDE BIOSYNTHETIC PROCESS	6.11531e-09	3.33495	1.03713e-07
GO:0022900	ELECTRON TRANSPORT CHAIN	6.24415e-09	4.07878	1.05366e-07
GO:0097485	NEURON PROJECTION GUIDANCE	6.77489e-09	3.46395	1.1375e-07
GO:0030900	FOREBRAIN DEVELOPMENT	7.05275e-09	2.89631	1.17827e-07
GO:0032409	REGULATION OF TRANSPORTER ACTIVITY	7.15046e-09	3.38138	1.18867e-07
GO:0015079	POTASSIUM ION TRANSMEMBRANE TRANSPORTER ACTIVITY	7.42267e-09	4.32338	1.22188e-07
GO:0009156	RIBONUCLEOSIDE MONOPHOSPHATE BIOSYNTHETIC PROCESS	7.423e-09	5.38452	1.22188e-07
GO:0022898	REGULATION OF TRANSMEMBRANE TRANSPORTER ACTIVITY	7.50264e-09	3.44798	1.22897e-07
GO:0007613	MEMORY	7.54585e-09	5.11005	1.23005e-07
GO:0009142	NUCLEOSIDE TRIPHOSPHATE BIOSYNTHETIC PROCESS	8.33291e-09	5.65033	1.34719e-07
GO:0030659	CYTOPLASMIC VESICLE MEMBRANE	8.3447e-09	2.25476	1.34719e-07
GO:0051129	NEGATIVE REGULATION OF CELLULAR COMPONENT ORGANIZATION	8.70821e-09	2.32945	1.39915e-07
GO:1901293	NUCLEOSIDE PHOSPHATE BIOSYNTHETIC PROCESS	8.98208e-09	3.27968	1.43628e-07
GO:0043235	RECEPTOR COMPLEX	9.09811e-09	2.82946	1.44794e-07
GO:0008016	REGULATION OF HEART CONTRACTION	9.5685e-09	3.48787	1.51561e-07
GO:0070588	CALCIUM ION TRANSMEMBRANE TRANSPORT	1.07838e-08	3.84654	1.70009e-07
GO:0008076	VOLTAGE-GATED POTASSIUM CHANNEL COMPLEX	1.08904e-08	5.89291	1.70888e-07
GO:0070838	DIVALENT METAL ION TRANSPORT	1.09755e-08	3.18909	1.71423e-07
GO:0010977	NEGATIVE REGULATION OF NEURON PROJECTION DEVELOPMENT	1.11036e-08	4.38499	1.7262e-07
GO:0031966	MITOCHONDRIAL MEMBRANE	1.21601e-08	2.3067	1.88173e-07
GO:0045665	NEGATIVE REGULATION OF NEURON DIFFERENTIATION	1.23661e-08	3.61725	1.90484e-07
GO:0071805	POTASSIUM ION TRANSMEMBRANE TRANSPORT	1.27419e-08	4.35027	1.94488e-07
GO:0071804	CELLULAR POTASSIUM ION TRANSPORT	1.27419e-08	4.35027	1.94488e-07
GO:0032412	REGULATION OF ION TRANSMEMBRANE TRANSPORTER ACTIVITY	1.30097e-08	3.43827	1.97677e-07
GO:0072511	DIVALENT INORGANIC CATION TRANSPORT	1.44093e-08	3.15201	2.17958e-07
GO:0070382	EXOCYTIC VESICLE	1.54609e-08	3.67227	2.32814e-07
GO:0099003	VESICLE-MEDIATED TRANSPORT IN SYNAPSE	1.57704e-08	4.65745	2.36415e-07
GO:0097480	ESTABLISHMENT OF SYNAPTIC VESICLE LOCALIZATION	1.59572e-08	5.73103	2.37099e-07
GO:0048489	SYNAPTIC VESICLE TRANSPORT	1.59572e-08	5.73103	2.37099e-07
GO:0010243	RESPONSE TO ORGANONITROGEN COMPOUND	1.60795e-08	2.11612	2.37864e-07
GO:0010721	NEGATIVE REGULATION OF CELL DEVELOPMENT	1.66449e-08	3.02399	2.45147e-07
GO:0006816	CALCIUM ION TRANSPORT	1.75891e-08	3.39006	2.57923e-07
GO:0007411	AXON GUIDANCE	1.94254e-08	3.37428	2.83611e-07
GO:0005262	CALCIUM CHANNEL ACTIVITY	1.96728e-08	4.80475	2.8598e-07
GO:0031345	NEGATIVE REGULATION OF CELL PROJECTION ORGANIZATION	2.01112e-08	3.95545	2.91092e-07
GO:0003779	ACTIN BINDING	2.06422e-08	2.70899	2.97496e-07
GO:0098839	POSTSYNAPTIC DENSITY MEMBRANE	2.08476e-08	6.44416	2.99172e-07
GO:0005912	ADHERENS JUNCTION	2.33e-08	2.47264	3.32942e-07
GO:0012506	VESICLE MEMBRANE	2.4666e-08	2.18684	3.50968e-07
GO:0098693	REGULATION OF SYNAPTIC VESICLE CYCLE	2.82146e-08	4.92429	3.99766e-07
GO:0016247	CHANNEL REGULATOR ACTIVITY	2.87345e-08	4.30852	4.05422e-07
GO:0022610	BIOLOGICAL ADHESION	3.08269e-08	2.07968	4.33124e-07
GO:0015081	SODIUM ION TRANSMEMBRANE TRANSPORTER ACTIVITY	3.2885e-08	4.27359	4.60116e-07
GO:0097479	SYNAPTIC VESICLE LOCALIZATION	3.31487e-08	5.43242	4.61881e-07
GO:0030029	ACTIN FILAMENT-BASED PROCESS	3.37338e-08	2.442	4.68091e-07
GO:0032880	REGULATION OF PROTEIN LOCALIZATION	3.46245e-08	2.0434	4.78474e-07
GO:0023061	SIGNAL RELEASE	3.48587e-08	3.96363	4.79735e-07
GO:0051966	REGULATION OF SYNAPTIC TRANSMISSION, GLUTAMATERGIC	3.83649e-08	6.63385	5.25834e-07
GO:1901137	CARBOHYDRATE DERIVATIVE BIOSYNTHETIC PROCESS	3.95667e-08	2.3089	5.40102e-07
GO:0050770	REGULATION OF AXONOGENESIS	4.10596e-08	3.80347	5.58211e-07
GO:1900449	REGULATION OF GLUTAMATE RECEPTOR SIGNALING PATHWAY	4.37971e-08	7.16017	5.93027e-07
GO:0099568	CYTOPLASMIC REGION	4.43651e-08	2.51629	5.98305e-07
GO:0003012	MUSCLE SYSTEM PROCESS	4.58298e-08	3.05186	6.15586e-07
GO:0031256	LEADING EDGE MEMBRANE	5.00813e-08	3.88286	6.70012e-07
GO:0009124	NUCLEOSIDE MONOPHOSPHATE BIOSYNTHETIC PROCESS	5.24618e-08	4.72328	6.99074e-07
GO:0043204	PERIKARYON	5.558e-08	4.49199	7.37698e-07
GO:0034705	POTASSIUM CHANNEL COMPLEX	5.58384e-08	5.22802	7.3821e-07
GO:0050796	REGULATION OF INSULIN SECRETION	5.63967e-08	3.85666	7.42667e-07
GO:0010038	RESPONSE TO METAL ION	5.85951e-08	2.78217	7.68603e-07
GO:0019752	CARBOXYLIC ACID METABOLIC PROCESS	5.89258e-08	2.07467	7.69933e-07
GO:0070161	ANCHORING JUNCTION	6.15246e-08	2.39255	8.00773e-07
GO:0099503	SECRETORY VESICLE	6.65501e-08	2.00833	8.62839e-07
GO:0016079	SYNAPTIC VESICLE EXOCYTOSIS	8.74983e-08	6.72111	1.13007e-06
GO:0051271	NEGATIVE REGULATION OF CELLULAR COMPONENT MOVEMENT	9.00474e-08	2.96036	1.15412e-06
GO:0005938	CELL CORTEX	9.00474e-08	2.96036	1.15412e-06
GO:0031644	REGULATION OF NEUROLOGICAL SYSTEM PROCESS	9.71805e-08	4.3308	1.24081e-06
GO:0007155	CELL ADHESION	9.88605e-08	2.03455	1.25748e-06
GO:0005740	MITOCHONDRIAL ENVELOPE	1.09098e-07	2.15902	1.38182e-06
GO:0044325	ION CHANNEL BINDING	1.09459e-07	4.49245	1.38182e-06
GO:0099512	SUPRAMOLECULAR FIBER	1.09875e-07	2.01861	1.38187e-06
GO:0050839	CELL ADHESION MOLECULE BINDING	1.12876e-07	2.4578	1.41432e-06
GO:1990204	OXIDOREDUCTASE COMPLEX	1.19972e-07	4.68507	1.49765e-06
GO:0030133	TRANSPORT VESICLE	1.29502e-07	2.65558	1.61062e-06
GO:0032970	REGULATION OF ACTIN FILAMENT-BASED PROCESS	1.3146e-07	2.69054	1.62894e-06
GO:0090276	REGULATION OF PEPTIDE HORMONE SECRETION	1.35659e-07	3.45924	1.67479e-06
GO:0099081	SUPRAMOLECULAR POLYMER	1.4854e-07	2.00165	1.8271e-06
GO:0099080	SUPRAMOLECULAR COMPLEX	1.55019e-07	1.99925	1.89983e-06
GO:0005230	EXTRACELLULAR LIGAND-GATED ION CHANNEL ACTIVITY	1.62507e-07	5.85754	1.98436e-06
GO:0019866	ORGANELLE INNER MEMBRANE	1.71515e-07	2.37265	2.08676e-06
GO:0016053	ORGANIC ACID BIOSYNTHETIC PROCESS	1.8994e-07	2.8134	2.3026e-06
GO:0014910	REGULATION OF SMOOTH MUSCLE CELL MIGRATION	1.99326e-07	6.82497	2.40768e-06
GO:0010035	RESPONSE TO INORGANIC SUBSTANCE	2.04238e-07	2.35752	2.45818e-06
GO:0006090	PYRUVATE METABOLIC PROCESS	2.06301e-07	6.21205	2.47414e-06
GO:0051961	NEGATIVE REGULATION OF NERVOUS SYSTEM DEVELOPMENT	2.12175e-07	2.89692	2.53553e-06
GO:0005509	CALCIUM ION BINDING	2.17579e-07	2.15469	2.59089e-06
GO:0051093	NEGATIVE REGULATION OF DEVELOPMENTAL PROCESS	2.24401e-07	1.98787	2.66268e-06
GO:0051963	REGULATION OF SYNAPSE ASSEMBLY	2.36107e-07	4.69708	2.79171e-06
GO:0060048	CARDIAC MUSCLE CONTRACTION	2.37565e-07	5.66816	2.7991e-06
GO:0040013	NEGATIVE REGULATION OF LOCOMOTION	2.54517e-07	2.8227	2.98835e-06
GO:0017156	CALCIUM ION REGULATED EXOCYTOSIS	2.85822e-07	5.57744	3.3366e-06
GO:0099106	ION CHANNEL REGULATOR ACTIVITY	2.86165e-07	4.40306	3.3366e-06
GO:0051493	REGULATION OF CYTOSKELETON ORGANIZATION	2.92597e-07	2.34863	3.39802e-06
GO:0014070	RESPONSE TO ORGANIC CYCLIC COMPOUND	2.93456e-07	2.02268	3.39802e-06
HSA04970	SALIVARY SECRETION	2.97733e-07	5.18892	3.42669e-06
GO:0015629	ACTIN CYTOSKELETON	2.97973e-07	2.39418	3.42669e-06
GO:0007626	LOCOMOTORY BEHAVIOR	3.68494e-07	3.45875	4.22322e-06
GO:0032956	REGULATION OF ACTIN CYTOSKELETON ORGANIZATION	3.73489e-07	2.72816	4.26591e-06
GO:0050768	NEGATIVE REGULATION OF NEUROGENESIS	3.7713e-07	2.92449	4.29289e-06
GO:0022835	TRANSMITTER-GATED CHANNEL ACTIVITY	3.8527e-07	6.39643	4.35602e-06
GO:0022824	TRANSMITTER-GATED ION CHANNEL ACTIVITY	3.8527e-07	6.39643	4.35602e-06
GO:0044089	POSITIVE REGULATION OF CELLULAR COMPONENT BIOGENESIS	3.89312e-07	2.32388	4.38694e-06
GO:0007169	TRANSMEMBRANE RECEPTOR PROTEIN TYROSINE KINASE SIGNALING PATHWAY	4.00195e-07	2.3671	4.4945e-06
GO:0008021	SYNAPTIC VESICLE	4.52123e-07	3.41727	5.06077e-06
GO:0005743	MITOCHONDRIAL INNER MEMBRANE	4.5562e-07	2.40489	5.08296e-06
GO:0098685	SCHAFFER COLLATERAL - CA1 SYNAPSE	4.88592e-07	5.32376	5.41854e-06
GO:0061337	CARDIAC CONDUCTION	4.88927e-07	4.98029	5.41854e-06
GO:0046394	CARBOXYLIC ACID BIOSYNTHETIC PROCESS	5.02238e-07	2.73458	5.54775e-06
GO:0003013	CIRCULATORY SYSTEM PROCESS	5.74705e-07	2.56073	6.3274e-06
GO:0045121	MEMBRANE RAFT	6.26741e-07	2.75134	6.87777e-06
GO:0006814	SODIUM ION TRANSPORT	6.49664e-07	3.81711	7.10609e-06
GO:0098857	MEMBRANE MICRODOMAIN	6.75122e-07	2.7415	7.36059e-06
GO:0048589	DEVELOPMENTAL GROWTH	6.78986e-07	2.57708	7.37875e-06
GO:0099173	POSTSYNAPSE ORGANIZATION	6.88336e-07	5.16673	7.45623e-06
GO:0055114	OXIDATION-REDUCTION PROCESS	7.03544e-07	1.94083	7.59646e-06
GO:0042493	RESPONSE TO DRUG	7.05875e-07	1.92273	7.5972e-06
GO:0060627	REGULATION OF VESICLE-MEDIATED TRANSPORT	7.35686e-07	2.28961	7.89276e-06
HSA05412	ARRHYTHMOGENIC RIGHT VENTRICULAR CARDIOMYOPATHY (ARVC)	7.9436e-07	5.48697	8.4951e-06
GO:0071277	CELLULAR RESPONSE TO CALCIUM ION	8.13607e-07	5.09221	8.67331e-06
GO:0046928	REGULATION OF NEUROTRANSMITTER SECRETION	8.38685e-07	4.49654	8.91236e-06
GO:0008015	BLOOD CIRCULATION	8.86791e-07	2.54634	9.39383e-06
GO:0019725	CELLULAR HOMEOSTASIS	9.21644e-07	1.95327	9.73233e-06
GO:0040007	GROWTH	9.4729e-07	2.53877	9.97178e-06
GO:0060047	HEART CONTRACTION	9.59097e-07	5.0181	1.00251e-05
GO:0005249	VOLTAGE-GATED POTASSIUM CHANNEL ACTIVITY	9.59097e-07	5.0181	1.00251e-05
GO:0021537	TELENCEPHALON DEVELOPMENT	9.64083e-07	2.9617	1.00251e-05
GO:0030672	SYNAPTIC VESICLE MEMBRANE	9.67281e-07	4.44582	1.00251e-05
GO:0099501	EXOCYTIC VESICLE MEMBRANE	9.67281e-07	4.44582	1.00251e-05
GO:0045596	NEGATIVE REGULATION OF CELL DIFFERENTIATION	9.70899e-07	2.07747	1.00316e-05
GO:0030594	NEUROTRANSMITTER RECEPTOR ACTIVITY	9.7388e-07	4.22117	1.00316e-05
GO:0046883	REGULATION OF HORMONE SECRETION	1.00479e-06	2.89377	1.03183e-05
GO:0051952	REGULATION OF AMINE TRANSPORT	1.06535e-06	4.66827	1.09069e-05
GO:0043279	RESPONSE TO ALKALOID	1.11352e-06	4.39623	1.13653e-05
GO:0071417	CELLULAR RESPONSE TO ORGANONITROGEN COMPOUND	1.17076e-06	2.26971	1.19134e-05
GO:0003015	HEART PROCESS	1.23663e-06	4.61053	1.25078e-05
GO:0099175	REGULATION OF POSTSYNAPSE ORGANIZATION	1.23663e-06	4.61053	1.25078e-05
GO:0099504	SYNAPTIC VESICLE CYCLE	1.26697e-06	4.13725	1.27762e-05
GO:0015698	INORGANIC ANION TRANSPORT	1.28743e-06	3.64345	1.29437e-05
GO:0035725	SODIUM ION TRANSMEMBRANE TRANSPORT	1.32245e-06	4.8787	1.3256e-05
GO:0008306	ASSOCIATIVE LEARNING	1.34483e-06	5.22418	1.34076e-05
GO:1990138	NEURON PROJECTION EXTENSION	1.34955e-06	6.19267	1.34076e-05
GO:0031646	POSITIVE REGULATION OF NEUROLOGICAL SYSTEM PROCESS	1.34955e-06	6.19267	1.34076e-05
GO:0051345	POSITIVE REGULATION OF HYDROLASE ACTIVITY	1.37931e-06	2.01437	1.36629e-05
GO:0031267	SMALL GTPASE BINDING	1.42888e-06	2.37152	1.41122e-05
GO:1901699	CELLULAR RESPONSE TO NITROGEN COMPOUND	1.4671e-06	2.17132	1.44473e-05
GO:0005253	ANION CHANNEL ACTIVITY	1.54704e-06	4.81174	1.51495e-05
GO:0060359	RESPONSE TO AMMONIUM ION	1.54743e-06	3.89455	1.51495e-05
GO:0002791	REGULATION OF PEPTIDE SECRETION	1.56357e-06	2.31157	1.5263e-05
GO:0009060	AEROBIC RESPIRATION	1.59303e-06	5.14256	1.54843e-05
GO:0030534	ADULT BEHAVIOR	1.59906e-06	3.72783	1.54843e-05
GO:0098589	MEMBRANE REGION	1.60008e-06	2.62869	1.54843e-05
GO:0099061	INTEGRAL COMPONENT OF POSTSYNAPTIC DENSITY MEMBRANE	1.63232e-06	6.7384	1.57509e-05
GO:0006887	EXOCYTOSIS	1.66922e-06	1.98972	1.60609e-05
GO:0005911	CELL-CELL JUNCTION	1.70341e-06	2.3536	1.6343e-05
GO:0051020	GTPASE BINDING	1.73988e-06	2.2137	1.66453e-05
GO:0050708	REGULATION OF PROTEIN SECRETION	1.80533e-06	2.34769	1.72224e-05
GO:0005267	POTASSIUM CHANNEL ACTIVITY	1.85842e-06	4.01745	1.76787e-05
GO:0006006	GLUCOSE METABOLIC PROCESS	1.92084e-06	4.20845	1.82209e-05
GO:0030335	POSITIVE REGULATION OF CELL MIGRATION	1.9561e-06	2.28995	1.8503e-05
GO:0015103	INORGANIC ANION TRANSMEMBRANE TRANSPORTER ACTIVITY	2.00448e-06	3.66847	1.89075e-05
GO:0008328	IONOTROPIC GLUTAMATE RECEPTOR COMPLEX	2.03742e-06	6.57033	1.91108e-05
GO:0043195	TERMINAL BOUTON	2.03742e-06	6.57033	1.91108e-05
GO:0030658	TRANSPORT VESICLE MEMBRANE	2.08367e-06	3.11785	1.94901e-05
GO:0007416	SYNAPSE ASSEMBLY	2.10191e-06	4.68284	1.95519e-05
HSA05414	DILATED CARDIOMYOPATHY	2.10191e-06	4.68284	1.95519e-05
GO:0051272	POSITIVE REGULATION OF CELLULAR COMPONENT MOVEMENT	2.30048e-06	2.22978	2.13398e-05
GO:0098798	MITOCHONDRIAL PROTEIN COMPLEX	2.33717e-06	2.82166	2.16204e-05
GO:0048857	NEURAL NUCLEUS DEVELOPMENT	2.4506e-06	5.81313	2.26075e-05
GO:0030175	FILOPODIUM	2.52705e-06	4.34156	2.32488e-05
GO:0021954	CENTRAL NERVOUS SYSTEM NEURON DEVELOPMENT	2.60276e-06	4.91124	2.38799e-05
GO:0030018	Z DISC	2.69022e-06	3.90442	2.46151e-05
GO:0031674	I BAND	2.78347e-06	3.72811	2.53992e-05
GO:0051051	NEGATIVE REGULATION OF TRANSPORT	2.9478e-06	2.27388	2.68258e-05
GO:0017016	RAS GTPASE BINDING	3.10966e-06	2.34534	2.81041e-05
HSA04520	ADHERENS JUNCTION	3.11832e-06	5.20222	2.81041e-05
GO:0099146	INTRINSIC COMPONENT OF POSTSYNAPTIC DENSITY MEMBRANE	3.12174e-06	6.25549	2.81041e-05
GO:0098878	NEUROTRANSMITTER RECEPTOR COMPLEX	3.12174e-06	6.25549	2.81041e-05
GO:0007167	ENZYME LINKED RECEPTOR PROTEIN SIGNALING PATHWAY	3.40014e-06	2.01371	3.05285e-05
GO:0098657	IMPORT INTO CELL	3.47004e-06	1.99929	3.10731e-05
GO:0021953	CENTRAL NERVOUS SYSTEM NEURON DIFFERENTIATION	3.50205e-06	3.28991	3.12763e-05
GO:0098742	CELL-CELL ADHESION VIA PLASMA-MEMBRANE ADHESION MOLECULES	3.65559e-06	2.8094	3.25609e-05
GO:0060402	CALCIUM ION TRANSPORT INTO CYTOSOL	3.6914e-06	5.11573	3.27929e-05
GO:0042330	TAXIS	3.716e-06	2.16614	3.29243e-05
GO:0090087	REGULATION OF PEPTIDE TRANSPORT	4.04898e-06	2.00089	3.57802e-05
GO:0051050	POSITIVE REGULATION OF TRANSPORT	4.1591e-06	1.84533	3.66568e-05
GO:0090407	ORGANOPHOSPHATE BIOSYNTHETIC PROCESS	4.33352e-06	2.13383	3.80942e-05
GO:1902903	REGULATION OF SUPRAMOLECULAR FIBER ORGANIZATION	4.37893e-06	2.49959	3.83928e-05
GO:0051223	REGULATION OF PROTEIN TRANSPORT	4.62207e-06	2.0177	4.04191e-05
GO:0048471	PERINUCLEAR REGION OF CYTOPLASM	4.81185e-06	1.98822	4.1868e-05
GO:0060401	CYTOSOLIC CALCIUM ION TRANSPORT	4.82517e-06	4.63394	4.1868e-05
GO:0048588	DEVELOPMENTAL CELL GROWTH	4.82517e-06	4.63394	4.1868e-05
GO:1902600	PROTON TRANSMEMBRANE TRANSPORT	4.85709e-06	3.57605	4.19283e-05
GO:0043271	NEGATIVE REGULATION OF ION TRANSPORT	4.85709e-06	3.57605	4.19283e-05
GO:0010771	NEGATIVE REGULATION OF CELL MORPHOGENESIS INVOLVED IN DIFFERENTIATION	4.99598e-06	4.33505	4.30167e-05
GO:0016477	CELL MIGRATION	5.1111e-06	1.84955	4.37699e-05
GO:0034704	CALCIUM CHANNEL COMPLEX	5.12257e-06	5.37357	4.37699e-05
GO:0019829	CATION-TRANSPORTING ATPASE ACTIVITY	5.12257e-06	5.37357	4.37699e-05
GO:0061024	MEMBRANE ORGANIZATION	5.48857e-06	1.92072	4.67782e-05
GO:0071902	POSITIVE REGULATION OF PROTEIN SERINE/THREONINE KINASE ACTIVITY	5.54709e-06	2.5077	4.71573e-05
GO:0040017	POSITIVE REGULATION OF LOCOMOTION	5.79849e-06	2.14554	4.917e-05
GO:0044283	SMALL MOLECULE BIOSYNTHETIC PROCESS	5.99802e-06	2.07159	5.07339e-05
GO:0022853	ACTIVE ION TRANSMEMBRANE TRANSPORTER ACTIVITY	6.1016e-06	5.27383	5.13513e-05
GO:0042625	ATPASE COUPLED ION TRANSMEMBRANE TRANSPORTER ACTIVITY	6.1016e-06	5.27383	5.13513e-05
GO:2000147	POSITIVE REGULATION OF CELL MOTILITY	6.31907e-06	2.17784	5.30486e-05
GO:0016049	CELL GROWTH	6.47351e-06	4.50659	5.42096e-05
GO:0048638	REGULATION OF DEVELOPMENTAL GROWTH	6.57738e-06	2.52528	5.49424e-05
GO:0006935	CHEMOTAXIS	7.06374e-06	2.12768	5.88587e-05
GO:0097553	CALCIUM ION TRANSMEMBRANE IMPORT INTO CYTOSOL	7.24218e-06	5.17772	6.01962e-05
GO:0006821	CHLORIDE TRANSPORT	7.49161e-06	4.17972	6.21156e-05
GO:0070201	REGULATION OF ESTABLISHMENT OF PROTEIN LOCALIZATION	7.98032e-06	1.95115	6.60047e-05
GO:0009725	RESPONSE TO HORMONE	8.20918e-06	1.84608	6.77308e-05
GO:0099132	ATP HYDROLYSIS COUPLED CATION TRANSMEMBRANE TRANSPORT	8.31576e-06	5.58885	6.81081e-05
GO:0009179	PURINE RIBONUCLEOSIDE DIPHOSPHATE METABOLIC PROCESS	8.31576e-06	5.58885	6.81081e-05
GO:0009135	PURINE NUCLEOSIDE DIPHOSPHATE METABOLIC PROCESS	8.31576e-06	5.58885	6.81081e-05
HSA04724	GLUTAMATERGIC SYNAPSE	8.44995e-06	3.72969	6.87989e-05
GO:0030055	CELL-SUBSTRATE JUNCTION	8.45324e-06	2.29269	6.87989e-05
GO:0042383	SARCOLEMMA	8.46156e-06	3.56886	6.87989e-05
GO:0051965	POSITIVE REGULATION OF SYNAPSE ASSEMBLY	8.56672e-06	5.08568	6.94856e-05
GO:0060291	LONG-TERM SYNAPTIC POTENTIATION	8.90205e-06	6.17014	7.20315e-05
GO:0009055	ELECTRON TRANSFER ACTIVITY	9.19751e-06	3.88788	7.42433e-05
GO:0042578	PHOSPHORIC ESTER HYDROLASE ACTIVITY	9.85363e-06	2.36449	7.93489e-05
GO:0043087	REGULATION OF GTPASE ACTIVITY	1.03055e-05	2.1734	8.27892e-05
GO:0019900	KINASE BINDING	1.10731e-05	1.92717	8.84151e-05
GO:2000300	REGULATION OF SYNAPTIC VESICLE EXOCYTOSIS	1.10796e-05	4.57922	8.84151e-05
GO:0010959	REGULATION OF METAL ION TRANSPORT	1.10848e-05	2.35027	8.84151e-05
GO:0010770	POSITIVE REGULATION OF CELL MORPHOGENESIS INVOLVED IN DIFFERENTIATION	1.11742e-05	3.35645	8.89172e-05
GO:0045055	REGULATED EXOCYTOSIS	1.13521e-05	1.9496	9.01189e-05
GO:0009185	RIBONUCLEOSIDE DIPHOSPHATE METABOLIC PROCESS	1.19315e-05	5.36076	9.44955e-05
GO:0090257	REGULATION OF MUSCLE SYSTEM PROCESS	1.19872e-05	2.79581	9.47132e-05
HSA04080	NEUROACTIVE LIGAND-RECEPTOR INTERACTION	1.27386e-05	2.61264	0.000100414
GO:0044448	CELL CORTEX PART	1.27692e-05	3.10314	0.000100419
GO:0045271	RESPIRATORY CHAIN COMPLEX I	1.32793e-05	5.86895	0.000103702
GO:0030964	NADH DEHYDROGENASE COMPLEX	1.32793e-05	5.86895	0.000103702
GO:0005747	MITOCHONDRIAL RESPIRATORY CHAIN COMPLEX I	1.32793e-05	5.86895	0.000103702
GO:0031253	CELL PROJECTION MEMBRANE	1.33482e-05	2.3944	0.000103998
GO:0005925	FOCAL ADHESION	1.34753e-05	2.2683	0.000104745
GO:0019318	HEXOSE METABOLIC PROCESS	1.36211e-05	3.30568	0.000105634
GO:0098656	ANION TRANSMEMBRANE TRANSPORT	1.40238e-05	2.70628	0.000108507
GO:0032787	MONOCARBOXYLIC ACID METABOLIC PROCESS	1.46888e-05	2.11797	0.000113391
GO:0030155	REGULATION OF CELL ADHESION	1.48534e-05	1.9546	0.000114399
GO:0030003	CELLULAR CATION HOMEOSTASIS	1.54195e-05	1.9933	0.000118487
GO:0009612	RESPONSE TO MECHANICAL STIMULUS	1.56375e-05	2.88806	0.000119888
GO:0005924	CELL-SUBSTRATE ADHERENS JUNCTION	1.58827e-05	2.24978	0.00012149
GO:0098960	POSTSYNAPTIC NEUROTRANSMITTER RECEPTOR ACTIVITY	1.60949e-05	5.72903	0.000122685
GO:0030036	ACTIN CYTOSKELETON ORGANIZATION	1.61121e-05	2.15069	0.000122685
GO:0001764	NEURON MIGRATION	1.65246e-05	3.69409	0.000125542
GO:0044272	SULFUR COMPOUND BIOSYNTHETIC PROCESS	1.666e-05	3.04418	0.000126285
GO:0098609	CELL-CELL ADHESION	1.69996e-05	2.12406	0.000128569
GO:0055082	CELLULAR CHEMICAL HOMEOSTASIS	1.71371e-05	1.90663	0.000129318
GO:0009410	RESPONSE TO XENOBIOTIC STIMULUS	1.73394e-05	2.51799	0.000130551
GO:0019904	PROTEIN DOMAIN SPECIFIC BINDING	1.85007e-05	1.91266	0.000138983
GO:0045860	POSITIVE REGULATION OF PROTEIN KINASE ACTIVITY	1.85874e-05	2.0761	0.000139323
GO:0072347	RESPONSE TO ANESTHETIC	1.89196e-05	4.66714	0.000141496
GO:0006941	STRIATED MUSCLE CONTRACTION	2.03769e-05	3.81527	0.000152057
GO:0005884	ACTIN FILAMENT	2.18129e-05	4.01054	0.000162412
GO:0019233	SENSORY PERCEPTION OF PAIN	2.19731e-05	4.5916	0.000162666
GO:0005254	CHLORIDE CHANNEL ACTIVITY	2.19731e-05	4.5916	0.000162666
GO:0009743	RESPONSE TO CARBOHYDRATE	2.19923e-05	3.07832	0.000162666
GO:1902803	REGULATION OF SYNAPTIC VESICLE TRANSPORT	2.24762e-05	4.26056	0.000165879
GO:0046496	NICOTINAMIDE NUCLEOTIDE METABOLIC PROCESS	2.29193e-05	3.77328	0.000168409
GO:0019362	PYRIDINE NUCLEOTIDE METABOLIC PROCESS	2.29193e-05	3.77328	0.000168409
GO:0019226	TRANSMISSION OF NERVE IMPULSE	2.33086e-05	5.469	0.000170896
GO:0019901	PROTEIN KINASE BINDING	2.39156e-05	1.94325	0.000174964
GO:1990542	MITOCHONDRIAL TRANSMEMBRANE TRANSPORT	2.47195e-05	3.9621	0.000180453
GO:0030278	REGULATION OF OSSIFICATION	2.55673e-05	2.9507	0.000185874
GO:0006873	CELLULAR ION HOMEOSTASIS	2.56973e-05	1.95105	0.000185874
GO:1902476	CHLORIDE TRANSMEMBRANE TRANSPORT	2.57136e-05	4.20203	0.000185874
GO:1901292	NUCLEOSIDE PHOSPHATE CATABOLIC PROCESS	2.5739e-05	3.73306	0.000185874
GO:0030048	ACTIN FILAMENT-BASED MOVEMENT	2.5739e-05	3.73306	0.000185874
GO:0016491	OXIDOREDUCTASE ACTIVITY	2.6225e-05	1.86412	0.000188978
GO:0072330	MONOCARBOXYLIC ACID BIOSYNTHETIC PROCESS	2.71781e-05	2.78078	0.000195308
GO:0033674	POSITIVE REGULATION OF KINASE ACTIVITY	2.72198e-05	2.00633	0.000195308
GO:0022804	ACTIVE TRANSMEMBRANE TRANSPORTER ACTIVITY	2.85741e-05	2.29793	0.000204588
GO:0090066	REGULATION OF ANATOMICAL STRUCTURE SIZE	2.88314e-05	2.0721	0.000205991
GO:0070252	ACTIN-MEDIATED CELL CONTRACTION	2.93536e-05	4.14509	0.000209147
GO:0008344	ADULT LOCOMOTORY BEHAVIOR	2.93977e-05	4.44788	0.000209147
GO:0019932	SECOND-MESSENGER-MEDIATED SIGNALING	3.09838e-05	2.35536	0.000219965
GO:0015108	CHLORIDE TRANSMEMBRANE TRANSPORTER ACTIVITY	3.15752e-05	3.86865	0.000223691
GO:0007005	MITOCHONDRION ORGANIZATION	3.18847e-05	2.14755	0.000225408
GO:0006165	NUCLEOSIDE DIPHOSPHATE PHOSPHORYLATION	3.31608e-05	5.23002	0.000233937
GO:0021675	NERVE DEVELOPMENT	3.38704e-05	4.37927	0.000238442
GO:0030902	HINDBRAIN DEVELOPMENT	3.46407e-05	3.18544	0.000243355
GO:0051668	LOCALIZATION WITHIN MEMBRANE	3.61276e-05	3.6174	0.00025327
GO:0007015	ACTIN FILAMENT ORGANIZATION	3.66107e-05	2.65942	0.000256122
GO:0110020	REGULATION OF ACTOMYOSIN STRUCTURE ORGANIZATION	3.80126e-05	4.03573	0.000265377
GO:0009132	NUCLEOSIDE DIPHOSPHATE METABOLIC PROCESS	3.89255e-05	4.31274	0.000271186
GO:0099513	POLYMERIC CYTOSKELETAL FIBER	4.35767e-05	1.85895	0.000302906
GO:1903779	REGULATION OF CARDIAC CONDUCTION	4.36588e-05	4.60673	0.000302906
GO:0017158	REGULATION OF CALCIUM ION-DEPENDENT EXOCYTOSIS	4.49636e-05	3.54402	0.000311315
GO:0017157	REGULATION OF EXOCYTOSIS	4.59042e-05	2.68113	0.000317173
GO:0050922	NEGATIVE REGULATION OF CHEMOTAXIS	4.64094e-05	5.01115	0.000318697
GO:0046939	NUCLEOTIDE PHOSPHORYLATION	4.64094e-05	5.01115	0.000318697
GO:0099516	ION ANTIPORTER ACTIVITY	4.64094e-05	5.01115	0.000318697
GO:0051056	REGULATION OF SMALL GTPASE MEDIATED SIGNAL TRANSDUCTION	4.92244e-05	2.2935	0.000337338
GO:0009166	NUCLEOTIDE CATABOLIC PROCESS	5.047e-05	3.6936	0.00034517
GO:0050771	NEGATIVE REGULATION OF AXONOGENESIS	5.0602e-05	4.52737	0.000345369
GO:0098858	ACTIN-BASED CELL PROJECTION	5.33498e-05	2.71999	0.000363384
GO:0034707	CHLORIDE CHANNEL COMPLEX	5.46004e-05	5.46453	0.000369978
GO:0016469	PROTON-TRANSPORTING TWO-SECTOR ATPASE COMPLEX	5.46004e-05	5.46453	0.000369978
GO:0050773	REGULATION OF DENDRITE DEVELOPMENT	5.46484e-05	3.18596	0.000369978
GO:0072524	PYRIDINE-CONTAINING COMPOUND METABOLIC PROCESS	5.56518e-05	3.47353	0.000376013
GO:0061448	CONNECTIVE TISSUE DEVELOPMENT	5.69923e-05	2.64065	0.000384297
GO:0030516	REGULATION OF AXON EXTENSION	6.22492e-05	3.83351	0.000418066
GO:2001023	REGULATION OF RESPONSE TO DRUG	6.22492e-05	3.83351	0.000418066
GO:0045296	CADHERIN BINDING	6.28117e-05	2.29511	0.000421001
GO:0098661	INORGANIC ANION TRANSMEMBRANE TRANSPORT	6.31918e-05	3.6123	0.000422705
GO:0099529	NEUROTRANSMITTER RECEPTOR ACTIVITY INVOLVED IN REGULATION OF POSTSYNAPTIC MEMBRANE POTENTIAL	6.52587e-05	5.33028	0.000435664
GO:0051650	ESTABLISHMENT OF VESICLE LOCALIZATION	6.56608e-05	2.61436	0.000437478
GO:0045778	POSITIVE REGULATION OF OSSIFICATION	6.63043e-05	4.06569	0.000440019
GO:0034332	ADHERENS JUNCTION ORGANIZATION	6.63043e-05	4.06569	0.000440019
GO:0055080	CATION HOMEOSTASIS	6.67213e-05	1.84839	0.000441914
GO:2000146	NEGATIVE REGULATION OF CELL MOTILITY	7.17941e-05	2.43741	0.000473719
GO:0030017	SARCOMERE	7.18056e-05	2.73239	0.000473719
GO:0017111	NUCLEOSIDE-TRIPHOSPHATASE ACTIVITY	7.3416e-05	1.73667	0.000483394
GO:0031903	MICROBODY MEMBRANE	7.47049e-05	4.71571	0.000489959
GO:0005778	PEROXISOMAL MEMBRANE	7.47049e-05	4.71571	0.000489959
HSA05410	HYPERTROPHIC CARDIOMYOPATHY (HCM)	7.53212e-05	4.0083	0.000493038
GO:0006874	CELLULAR CALCIUM ION HOMEOSTASIS	7.70739e-05	2.09699	0.00050353
GO:0042220	RESPONSE TO COCAINE	7.76348e-05	5.20315	0.000505228
GO:0030315	T-TUBULE	7.76348e-05	5.20315	0.000505228
GO:0051640	ORGANELLE LOCALIZATION	7.82039e-05	1.9121	0.000507947
GO:0043648	DICARBOXYLIC ACID METABOLIC PROCESS	7.86375e-05	3.5343	0.000509777
GO:0016817	HYDROLASE ACTIVITY, ACTING ON ACID ANHYDRIDES	7.94872e-05	1.70895	0.000513304
GO:0016818	HYDROLASE ACTIVITY, ACTING ON ACID ANHYDRIDES, IN PHOSPHORUS-CONTAINING ANHYDRIDES	7.94872e-05	1.70895	0.000513304
GO:0021543	PALLIUM DEVELOPMENT	8.10056e-05	2.87099	0.000522105
GO:0010632	REGULATION OF EPITHELIAL CELL MIGRATION	8.26135e-05	2.6344	0.000531449
GO:0005874	MICROTUBULE	8.49979e-05	2.1097	0.000545741
GO:0043292	CONTRACTILE FIBER	8.66162e-05	2.56283	0.000555071
GO:0030141	SECRETORY GRANULE	8.70265e-05	1.74945	0.000556638
GO:0030674	PROTEIN BINDING, BRIDGING	8.7809e-05	2.85222	0.000560575
GO:0016791	PHOSPHATASE ACTIVITY	9.20306e-05	2.39767	0.000586412
GO:0006875	CELLULAR METAL ION HOMEOSTASIS	9.34323e-05	1.94124	0.000594216
GO:0098771	INORGANIC ION HOMEOSTASIS	0.000100087	1.81592	0.00063525
GO:0043410	POSITIVE REGULATION OF MAPK CASCADE	0.000100263	1.9508	0.00063525
HSA00010	GLYCOLYSIS / GLUCONEOGENESIS	0.000100854	4.5383	0.000637792
GO:0030027	LAMELLIPODIUM	0.000104216	2.72991	0.000657814
GO:0001934	POSITIVE REGULATION OF PROTEIN PHOSPHORYLATION	0.000104834	1.67756	0.000660473
GO:0032102	NEGATIVE REGULATION OF RESPONSE TO EXTERNAL STIMULUS	0.000106137	2.25716	0.000666181
GO:0051480	REGULATION OF CYTOSOLIC CALCIUM ION CONCENTRATION	0.000106137	2.25716	0.000666181
GO:0006936	MUSCLE CONTRACTION	0.000108705	2.46676	0.000681027
GO:0002028	REGULATION OF SODIUM ION TRANSPORT	0.000109034	3.8455	0.000681818
GO:0008509	ANION TRANSMEMBRANE TRANSPORTER ACTIVITY	0.000112161	2.24937	0.000700067
GO:0030016	MYOFIBRIL	0.000117146	2.56671	0.000729828
GO:0046434	ORGANOPHOSPHATE CATABOLIC PROCESS	0.000117522	2.87608	0.000730815
GO:0051259	PROTEIN COMPLEX OLIGOMERIZATION	0.000118508	1.93459	0.00073558
GO:0017048	RHO GTPASE BINDING	0.000120359	2.77951	0.00074569
GO:0051648	VESICLE LOCALIZATION	0.000121087	2.5016	0.00074882
GO:0120034	POSITIVE REGULATION OF PLASMA MEMBRANE BOUNDED CELL PROJECTION ASSEMBLY	0.000123573	3.56475	0.000762792
GO:0051282	REGULATION OF SEQUESTERING OF CALCIUM ION	0.00012405	3.21743	0.000764331
GO:0016462	PYROPHOSPHATASE ACTIVITY	0.00012639	1.68568	0.000777324
GO:0006835	DICARBOXYLIC ACID TRANSPORT	0.000131721	4.03855	0.000808627
GO:0007162	NEGATIVE REGULATION OF CELL ADHESION	0.000132411	2.38429	0.000808756
HSA04010	MAPK SIGNALING PATHWAY	0.000132411	2.38429	0.000808756
GO:0060560	DEVELOPMENTAL GROWTH INVOLVED IN MORPHOGENESIS	0.000132464	3.35322	0.000808756
GO:0006733	OXIDOREDUCTION COENZYME METABOLIC PROCESS	0.000136382	3.18804	0.000831164
GO:0050920	REGULATION OF CHEMOTAXIS	0.000137948	2.59893	0.000839185
GO:0051347	POSITIVE REGULATION OF TRANSFERASE ACTIVITY	0.000139469	1.83505	0.000846899
GO:0097435	SUPRAMOLECULAR FIBER ORGANIZATION	0.000141945	2.02813	0.000860381
GO:0010594	REGULATION OF ENDOTHELIAL CELL MIGRATION	0.000144614	2.92493	0.00087498
GO:0016311	DEPHOSPHORYLATION	0.000146322	2.28395	0.000883719
GO:0006839	MITOCHONDRIAL TRANSPORT	0.000147901	2.58495	0.000891654
GO:0055074	CALCIUM ION HOMEOSTASIS	0.000148553	2.02302	0.000893981
GO:0051209	RELEASE OF SEQUESTERED CALCIUM ION INTO CYTOSOL	0.000148975	4.75015	0.000894913
GO:0140056	ORGANELLE LOCALIZATION BY MEMBRANE TETHERING	0.000149499	2.8174	0.00089646
GO:0072503	CELLULAR DIVALENT INORGANIC CATION HOMEOSTASIS	0.000152746	1.99911	0.000912559
GO:0021549	CEREBELLUM DEVELOPMENT	0.000153271	3.48342	0.000912559
GO:0044438	MICROBODY PART	0.000153271	3.48342	0.000912559
GO:0044439	PEROXISOMAL PART	0.000153271	3.48342	0.000912559
GO:0010817	REGULATION OF HORMONE LEVELS	0.000156585	1.92364	0.000930643
GO:0032870	CELLULAR RESPONSE TO HORMONE STIMULUS	0.000158603	1.86252	0.000940348
GO:0009611	RESPONSE TO WOUNDING	0.000158778	1.87638	0.000940348
GO:0019935	CYCLIC-NUCLEOTIDE-MEDIATED SIGNALING	0.000161739	2.79837	0.000955306
GO:0060090	MOLECULAR ADAPTOR ACTIVITY	0.000161873	2.63571	0.000955306
GO:0045471	RESPONSE TO ETHANOL	0.000164288	3.13083	0.000967861
GO:0050801	ION HOMEOSTASIS	0.000165742	1.74654	0.000974715
GO:0035335	PEPTIDYL-TYROSINE DEPHOSPHORYLATION	0.000170303	3.44412	0.000998038
GO:0004725	PROTEIN TYROSINE PHOSPHATASE ACTIVITY	0.000170303	3.44412	0.000998038
GO:0032890	REGULATION OF ORGANIC ACID TRANSPORT	0.000173616	4.64863	0.00101514
GO:0005996	MONOSACCHARIDE METABOLIC PROCESS	0.000173825	2.62067	0.00101514
GO:0021872	FOREBRAIN GENERATION OF NEURONS	0.000177091	4.21878	0.00103241
GO:1990778	PROTEIN LOCALIZATION TO CELL PERIPHERY	0.000181677	2.54385	0.00105732
GO:0048640	NEGATIVE REGULATION OF DEVELOPMENTAL GROWTH	0.000188943	3.4057	0.0010977
GO:0021987	CEREBRAL CORTEX DEVELOPMENT	0.000196239	3.22115	0.00113812
GO:0051283	NEGATIVE REGULATION OF SEQUESTERING OF CALCIUM ION	0.000201597	4.55221	0.00116378
GO:0140029	EXOCYTIC PROCESS	0.000202397	4.14589	0.00116378
GO:0019674	NAD METABOLIC PROCESS	0.000202397	4.14589	0.00116378
GO:0099565	CHEMICAL SYNAPTIC TRANSMISSION, POSTSYNAPTIC	0.000202397	4.14589	0.00116378
HSA04720	LONG-TERM POTENTIATION	0.000202397	4.14589	0.00116378
GO:0072359	CIRCULATORY SYSTEM DEVELOPMENT	0.000212796	1.69406	0.00122149
GO:0006865	AMINO ACID TRANSPORT	0.000215819	3.18974	0.00123672
GO:0005975	CARBOHYDRATE METABOLIC PROCESS	0.000216498	1.96103	0.0012385
GO:0005539	GLYCOSAMINOGLYCAN BINDING	0.000226623	2.44171	0.00129422
GO:0043406	POSITIVE REGULATION OF MAP KINASE ACTIVITY	0.000227909	2.3394	0.00129935
GO:0099094	LIGAND-GATED CATION CHANNEL ACTIVITY	0.000231553	3.33136	0.00131789
GO:0048660	REGULATION OF SMOOTH MUSCLE CELL PROLIFERATION	0.000235313	3.02233	0.00133702
GO:0051216	CARTILAGE DEVELOPMENT	0.000237086	2.70691	0.0013433
GO:0044449	CONTRACTILE FIBER PART	0.000237217	2.491	0.0013433
GO:0110053	REGULATION OF ACTIN FILAMENT ORGANIZATION	0.000241758	2.32969	0.00136671
GO:0006820	ANION TRANSPORT	0.000243667	1.87988	0.00137518
GO:0016301	KINASE ACTIVITY	0.000261644	1.71173	0.00147275
GO:0019363	PYRIDINE NUCLEOTIDE BIOSYNTHETIC PROCESS	0.000262271	4.00745	0.00147275
GO:0019359	NICOTINAMIDE NUCLEOTIDE BIOSYNTHETIC PROCESS	0.000262271	4.00745	0.00147275
GO:0021700	DEVELOPMENTAL MATURATION	0.000273626	2.40651	0.00153395
GO:0061387	REGULATION OF EXTENT OF CELL GROWTH	0.000282175	3.26019	0.00157924
GO:0071241	CELLULAR RESPONSE TO INORGANIC SUBSTANCE	0.000288181	2.45275	0.00161017
GO:0034284	RESPONSE TO MONOSACCHARIDE	0.000291647	2.84446	0.00162413
GO:0008360	REGULATION OF CELL SHAPE	0.000291647	2.84446	0.00162413
GO:0001558	REGULATION OF CELL GROWTH	0.000293368	2.01021	0.00163101
GO:0048037	COFACTOR BINDING	0.000295389	1.89234	0.00163324
GO:0072659	PROTEIN LOCALIZATION TO PLASMA MEMBRANE	0.000295714	2.65486	0.00163324
GO:0009108	COENZYME BIOSYNTHETIC PROCESS	0.000295714	2.65486	0.00163324
GO:0022406	MEMBRANE DOCKING	0.000295714	2.65486	0.00163324
GO:0032835	GLOMERULUS DEVELOPMENT	0.000297992	4.79252	0.00163851
GO:0019320	HEXOSE CATABOLIC PROCESS	0.000297992	4.79252	0.00163851
GO:0043266	REGULATION OF POTASSIUM ION TRANSPORT	0.00029862	3.42682	0.00163851
GO:0002027	REGULATION OF HEART RATE	0.00029862	3.42682	0.00163851
GO:0071407	CELLULAR RESPONSE TO ORGANIC CYCLIC COMPOUND	0.000303188	1.92435	0.00166086
GO:0007193	ADENYLATE CYCLASE-INHIBITING G PROTEIN-COUPLED RECEPTOR SIGNALING PATHWAY	0.000305402	3.64459	0.00167026
GO:0051017	ACTIN FILAMENT BUNDLE ASSEMBLY	0.000309206	4.28333	0.00168832
GO:0030695	GTPASE REGULATOR ACTIVITY	0.00031297	2.16986	0.00170609
GO:0035295	TUBE DEVELOPMENT	0.000317201	1.68063	0.00172636
GO:0005096	GTPASE ACTIVATOR ACTIVITY	0.000333781	2.23365	0.00181365
GO:0050772	POSITIVE REGULATION OF AXONOGENESIS	0.00034157	3.59457	0.00185235
GO:0016651	OXIDOREDUCTASE ACTIVITY, ACTING ON NAD(P)H	0.000342006	3.19199	0.00185235
GO:0042803	PROTEIN HOMODIMERIZATION ACTIVITY	0.000345864	1.65906	0.00187023
GO:0015459	POTASSIUM CHANNEL REGULATOR ACTIVITY	0.000347864	4.6781	0.00187802
GO:0021885	FOREBRAIN CELL MIGRATION	0.000354303	4.20081	0.00190665
GO:0016655	OXIDOREDUCTASE ACTIVITY, ACTING ON NAD(P)H, QUINONE OR SIMILAR COMPOUND AS ACCEPTOR	0.000354303	4.20081	0.00190665
GO:0043270	POSITIVE REGULATION OF ION TRANSPORT	0.000361358	2.26174	0.00194151
GO:0042063	GLIOGENESIS	0.00036639	2.4651	0.0019654
GO:0019897	EXTRINSIC COMPONENT OF PLASMA MEMBRANE	0.000371464	2.68472	0.00198944
GO:0009582	DETECTION OF ABIOTIC STIMULUS	0.000372543	3.01335	0.00199204
GO:0022037	METENCEPHALON DEVELOPMENT	0.000375783	3.15894	0.00200617
HSA04971	GASTRIC ACID SECRETION	0.000379677	3.81637	0.00202126
GO:0046677	RESPONSE TO ANTIBIOTIC	0.000379814	2.17556	0.00202126
GO:0015297	ANTIPORTER ACTIVITY	0.000381298	3.54584	0.00202595
GO:0072507	DIVALENT INORGANIC CATION HOMEOSTASIS	0.000387338	1.89771	0.00205479
GO:0001503	OSSIFICATION	0.000389596	2.29308	0.00206351
GO:0009749	RESPONSE TO GLUCOSE	0.000391247	2.87293	0.00206899
GO:0048278	VESICLE DOCKING	0.000404748	4.12141	0.00213688
GO:0032414	POSITIVE REGULATION OF ION TRANSMEMBRANE TRANSPORTER ACTIVITY	0.000405358	3.30683	0.00213688
GO:0016051	CARBOHYDRATE BIOSYNTHETIC PROCESS	0.000406428	2.98582	0.00213916
GO:1902905	POSITIVE REGULATION OF SUPRAMOLECULAR FIBER ORGANIZATION	0.000408105	2.50753	0.00214463
GO:0030336	NEGATIVE REGULATION OF CELL MIGRATION	0.00041255	2.28303	0.0021646
GO:0008289	LIPID BINDING	0.000415438	1.70211	0.00217635
GO:0008652	CELLULAR AMINO ACID BIOSYNTHETIC PROCESS	0.00042486	3.49841	0.00221879
HSA04540	GAP JUNCTION	0.00042486	3.49841	0.00221879
GO:0042060	WOUND HEALING	0.000436756	1.88467	0.00227737
GO:0007006	MITOCHONDRIAL MEMBRANE ORGANIZATION	0.000442921	2.95879	0.00230594
GO:0032981	MITOCHONDRIAL RESPIRATORY CHAIN COMPLEX I ASSEMBLY	0.000461024	4.04497	0.00238907
GO:0010257	NADH DEHYDROGENASE COMPLEX ASSEMBLY	0.000461024	4.04497	0.00238907
GO:0004714	TRANSMEMBRANE RECEPTOR PROTEIN TYROSINE KINASE ACTIVITY	0.000461024	4.04497	0.00238907
GO:0120032	REGULATION OF PLASMA MEMBRANE BOUNDED CELL PROJECTION ASSEMBLY	0.00046572	2.47899	0.00240969
GO:0046364	MONOSACCHARIDE BIOSYNTHETIC PROCESS	0.000468339	4.46523	0.00241209
GO:0021879	FOREBRAIN NEURON DIFFERENTIATION	0.000468339	4.46523	0.00241209
GO:0051496	POSITIVE REGULATION OF STRESS FIBER ASSEMBLY	0.000468339	4.46523	0.00241209
GO:0072525	PYRIDINE-CONTAINING COMPOUND BIOSYNTHETIC PROCESS	0.000480238	3.69801	0.00246959
GO:1901701	CELLULAR RESPONSE TO OXYGEN-CONTAINING COMPOUND	0.000487099	1.59591	0.00250104
GO:0034764	POSITIVE REGULATION OF TRANSMEMBRANE TRANSPORT	0.000497088	2.46496	0.00254843
GO:0016773	PHOSPHOTRANSFERASE ACTIVITY, ALCOHOL GROUP AS ACCEPTOR	0.000497871	1.70585	0.00254855
GO:0014074	RESPONSE TO PURINE-CONTAINING COMPOUND	0.000502052	2.69933	0.00256604
GO:0061572	ACTIN FILAMENT BUNDLE ORGANIZATION	0.000523643	3.97132	0.00266828
GO:0060079	EXCITATORY POSTSYNAPTIC POTENTIAL	0.000523643	3.97132	0.00266828
GO:0048814	REGULATION OF DENDRITE MORPHOGENESIS	0.000524662	3.40723	0.00266942
GO:0070848	RESPONSE TO GROWTH FACTOR	0.000528021	1.83204	0.00268244
GO:0060491	REGULATION OF CELL PROJECTION ASSEMBLY	0.000530272	2.45108	0.00268981
GO:0009435	NAD BIOSYNTHETIC PROCESS	0.00054032	4.36582	0.00273664
GO:0071900	REGULATION OF PROTEIN SERINE/THREONINE KINASE ACTIVITY	0.00055121	1.8432	0.0027876
GO:0004721	PHOSPHOPROTEIN PHOSPHATASE ACTIVITY	0.000553708	2.50981	0.00279468
GO:0032535	REGULATION OF CELLULAR COMPONENT SIZE	0.000554275	2.00168	0.00279468
GO:0009746	RESPONSE TO HEXOSE	0.000582421	2.75921	0.00293219
GO:2001259	POSITIVE REGULATION OF CATION CHANNEL ACTIVITY	0.000593144	3.90032	0.00297725
GO:0048010	VASCULAR ENDOTHELIAL GROWTH FACTOR RECEPTOR SIGNALING PATHWAY	0.000593144	3.90032	0.00297725
GO:0051260	PROTEIN HOMOOLIGOMERIZATION	0.000600243	2.07357	0.00300838
HSA04070	PHOSPHATIDYLINOSITOL SIGNALING SYSTEM	0.00060216	3.58751	0.00301349
GO:0051495	POSITIVE REGULATION OF CYTOSKELETON ORGANIZATION	0.000604967	2.36308	0.00302304
GO:0055065	METAL ION HOMEOSTASIS	0.000611548	1.75108	0.00305138
GO:0001755	NEURAL CREST CELL MIGRATION	0.000621119	4.27075	0.00309454
GO:0097305	RESPONSE TO ALCOHOL	0.000636735	2.29966	0.00316764
HSA04270	VASCULAR SMOOTH MUSCLE CONTRACTION	0.000644289	2.97414	0.00320048
GO:0046717	ACID SECRETION	0.000672178	3.53459	0.00333408
GO:0006897	ENDOCYTOSIS	0.000676797	1.74163	0.00335204
GO:0016323	BASOLATERAL PLASMA MEMBRANE	0.000682353	2.33879	0.00337458
GO:0070482	RESPONSE TO OXYGEN LEVELS	0.000692093	1.9723	0.00341772
GO:1901016	REGULATION OF POTASSIUM ION TRANSMEMBRANE TRANSPORTER ACTIVITY	0.00071153	4.17973	0.00350854
GO:0051188	COFACTOR BIOSYNTHETIC PROCESS	0.000714392	2.27772	0.00351749
GO:0015631	TUBULIN BINDING	0.0007262	2.04576	0.00357039
GO:0034404	NUCLEOBASE-CONTAINING SMALL MOLECULE BIOSYNTHETIC PROCESS	0.000731735	2.69517	0.00359235
GO:0045859	REGULATION OF PROTEIN KINASE ACTIVITY	0.000741559	1.64716	0.00363526
GO:0043547	POSITIVE REGULATION OF GTPASE ACTIVITY	0.000745457	1.91774	0.00364904
GO:1903524	POSITIVE REGULATION OF BLOOD CIRCULATION	0.000755097	3.76486	0.00369085
GO:0006790	SULFUR COMPOUND METABOLIC PROCESS	0.000772112	1.98236	0.00376542
GO:0006470	PROTEIN DEPHOSPHORYLATION	0.000772596	2.37094	0.00376542
GO:0098739	IMPORT ACROSS PLASMA MEMBRANE	0.000784048	3.2384	0.00380788
GO:0043549	REGULATION OF KINASE ACTIVITY	0.000784754	1.6129	0.00380788
GO:0042177	NEGATIVE REGULATION OF PROTEIN CATABOLIC PROCESS	0.000785844	2.7824	0.00380788
GO:0004713	PROTEIN TYROSINE KINASE ACTIVITY	0.000785844	2.7824	0.00380788
GO:0008277	REGULATION OF G PROTEIN-COUPLED RECEPTOR SIGNALING PATHWAY	0.000788256	2.67448	0.00381407
GO:0061178	REGULATION OF INSULIN SECRETION INVOLVED IN CELLULAR RESPONSE TO GLUCOSE STIMULUS	0.000812389	4.09253	0.00391954
GO:0046530	PHOTORECEPTOR CELL DIFFERENTIATION	0.000812389	4.09253	0.00391954
GO:1901379	REGULATION OF POTASSIUM ION TRANSMEMBRANE TRANSPORT	0.000832611	3.43329	0.0040056
GO:0051492	REGULATION OF STRESS FIBER ASSEMBLY	0.000832611	3.43329	0.0040056
GO:0050795	REGULATION OF BEHAVIOR	0.000848775	3.70103	0.00406415
GO:0060998	REGULATION OF DENDRITIC SPINE DEVELOPMENT	0.000848775	3.70103	0.00406415
HSA04730	LONG-TERM DEPRESSION	0.000848775	3.70103	0.00406415
GO:0015078	PROTON TRANSMEMBRANE TRANSPORTER ACTIVITY	0.000849622	2.7589	0.00406415
GO:0009986	CELL SURFACE	0.000852895	1.60663	0.004074
GO:0032411	POSITIVE REGULATION OF TRANSPORTER ACTIVITY	0.000859206	3.02433	0.00409832
GO:0071248	CELLULAR RESPONSE TO METAL ION	0.000871457	2.40754	0.00415085
GO:0010001	GLIAL CELL DIFFERENTIATION	0.000891387	2.55041	0.00423977
GO:0009581	DETECTION OF EXTERNAL STIMULUS	0.000901874	2.86245	0.00428358
GO:0051287	NAD BINDING	0.000924575	4.00891	0.0043852
GO:0051656	ESTABLISHMENT OF ORGANELLE LOCALIZATION	0.000945938	1.90897	0.0044802
GO:0016358	DENDRITE DEVELOPMENT	0.000949386	3.16008	0.00448891
GO:0071242	CELLULAR RESPONSE TO AMMONIUM ION	0.000951788	3.63934	0.00448891
GO:0048709	OLIGODENDROCYTE DIFFERENTIATION	0.000951788	3.63934	0.00448891
GO:1903305	REGULATION OF REGULATED SECRETORY PATHWAY	0.000954592	2.53296	0.00449582
GO:0060589	NUCLEOSIDE-TRIPHOSPHATASE REGULATOR ACTIVITY	0.000983477	1.97452	0.00462537
GO:0050954	SENSORY PERCEPTION OF MECHANICAL STIMULUS	0.00102157	2.51575	0.00479782
GO:0030004	CELLULAR MONOVALENT INORGANIC CATION HOMEOSTASIS	0.00102312	2.96106	0.00479836
GO:0036293	RESPONSE TO DECREASED OXYGEN LEVELS	0.00102768	1.96834	0.00481306
GO:0005741	MITOCHONDRIAL OUTER MEMBRANE	0.00104349	2.43447	0.0048803
GO:0022029	TELENCEPHALON CELL MIGRATION	0.00104901	3.92865	0.00489927
GO:0034767	POSITIVE REGULATION OF ION TRANSMEMBRANE TRANSPORT	0.00105301	2.59459	0.00491112
GO:0019216	REGULATION OF LIPID METABOLIC PROCESS	0.0010605	1.91604	0.0049392
GO:0007187	G PROTEIN-COUPLED RECEPTOR SIGNALING PATHWAY, COUPLED TO CYCLIC NUCLEOTIDE SECOND MESSENGER	0.00111281	2.19394	0.00517269
GO:0005913	CELL-CELL ADHERENS JUNCTION	0.0011144	2.9304	0.00517269
HSA04144	ENDOCYTOSIS	0.00111526	2.35262	0.00517269
GO:0007507	HEART DEVELOPMENT	0.00111992	1.78231	0.00518715
GO:0007009	PLASMA MEMBRANE ORGANIZATION	0.00113174	3.29176	0.00522033
GO:0014068	POSITIVE REGULATION OF PHOSPHATIDYLINOSITOL 3-KINASE SIGNALING	0.00113174	3.29176	0.00522033
GO:0002062	CHONDROCYTE DIFFERENTIATION	0.00113174	3.29176	0.00522033
GO:0015405	P-P-BOND-HYDROLYSIS-DRIVEN TRANSMEMBRANE TRANSPORTER ACTIVITY	0.00114771	2.78401	0.00528669
GO:0043408	REGULATION OF MAPK CASCADE	0.00116724	1.63448	0.00536929
GO:0030308	NEGATIVE REGULATION OF CELL GROWTH	0.00118464	2.40457	0.00543776
GO:0046365	MONOSACCHARIDE CATABOLIC PROCESS	0.00118666	3.85156	0.00543776
GO:0030279	NEGATIVE REGULATION OF OSSIFICATION	0.0011886	3.52168	0.00543776
GO:0015370	SOLUTE:SODIUM SYMPORTER ACTIVITY	0.0011886	3.52168	0.00543776
GO:0044282	SMALL MOLECULE CATABOLIC PROCESS	0.00120815	1.85791	0.00551968
GO:0046330	POSITIVE REGULATION OF JNK CASCADE	0.0012382	2.64713	0.0056416
GO:1904064	POSITIVE REGULATION OF CATION TRANSMEMBRANE TRANSPORT	0.0012382	2.64713	0.0056416
GO:0015399	PRIMARY ACTIVE TRANSMEMBRANE TRANSPORTER ACTIVITY	0.0012412	2.75881	0.00564763
GO:0048013	EPHRIN RECEPTOR SIGNALING PATHWAY	0.0012492	3.24713	0.00567635
GO:0030031	CELL PROJECTION ASSEMBLY	0.00125231	1.8347	0.00567715
GO:0001666	RESPONSE TO HYPOXIA	0.00125276	1.96626	0.00567715
GO:0040008	REGULATION OF GROWTH	0.00125574	1.66385	0.00568297
GO:0045667	REGULATION OF OSTEOBLAST DIFFERENTIATION	0.00131743	2.87095	0.00595415
GO:0055067	MONOVALENT INORGANIC CATION HOMEOSTASIS	0.00133158	2.62591	0.00601002
GO:0031623	RECEPTOR INTERNALIZATION	0.00133853	3.77659	0.00603325
GO:0010522	REGULATION OF CALCIUM ION TRANSPORT INTO CYTOSOL	0.0013677	3.01426	0.00615646
GO:0050662	COENZYME BINDING	0.00137796	2.04067	0.00619434
GO:0048639	POSITIVE REGULATION OF DEVELOPMENTAL GROWTH	0.00141957	2.43303	0.00637289
GO:0007204	POSITIVE REGULATION OF CYTOSOLIC CALCIUM ION CONCENTRATION	0.00145589	2.06585	0.0065272
GO:0060485	MESENCHYME DEVELOPMENT	0.00146876	2.2368	0.0065704
GO:0098659	INORGANIC CATION IMPORT ACROSS PLASMA MEMBRANE	0.00147139	3.41132	0.0065704
GO:0099587	INORGANIC ION IMPORT ACROSS PLASMA MEMBRANE	0.00147139	3.41132	0.0065704
GO:0090109	REGULATION OF CELL-SUBSTRATE JUNCTION ASSEMBLY	0.00150566	3.70533	0.00670557
GO:0051893	REGULATION OF FOCAL ADHESION ASSEMBLY	0.00150566	3.70533	0.00670557
GO:1901981	PHOSPHATIDYLINOSITOL PHOSPHATE BINDING	0.00158908	2.48365	0.00706772
GO:1901681	SULFUR COMPOUND BINDING	0.00160539	2.12571	0.00713083
GO:0016829	LYASE ACTIVITY	0.00161022	2.33275	0.0071428
GO:0043112	RECEPTOR METABOLIC PROCESS	0.00162801	2.94627	0.0072027
HSA04972	PANCREATIC SECRETION	0.00162801	2.94627	0.0072027
GO:0051186	COFACTOR METABOLIC PROCESS	0.00167389	1.75268	0.00739595
GO:0001952	REGULATION OF CELL-MATRIX ADHESION	0.00167897	2.78614	0.00740864
GO:0032233	POSITIVE REGULATION OF ACTIN FILAMENT BUNDLE ASSEMBLY	0.00168914	3.63672	0.00741457
GO:0060420	REGULATION OF HEART GROWTH	0.00168914	3.63672	0.00741457
GO:0051540	METAL CLUSTER BINDING	0.00168914	3.63672	0.00741457
GO:0051536	IRON-SULFUR CLUSTER BINDING	0.00168914	3.63672	0.00741457
GO:0050878	REGULATION OF BODY FLUID LEVELS	0.00173253	1.74884	0.00759511
GO:1903169	REGULATION OF CALCIUM ION TRANSMEMBRANE TRANSPORT	0.00176641	2.54381	0.00773351
GO:0031968	ORGANELLE OUTER MEMBRANE	0.00178074	2.25019	0.00778608
GO:0006979	RESPONSE TO OXIDATIVE STRESS	0.00178756	1.86839	0.00780574
GO:0006937	REGULATION OF MUSCLE CONTRACTION	0.00181223	2.44871	0.00790055
GO:1901343	NEGATIVE REGULATION OF VASCULATURE DEVELOPMENT	0.00181633	2.75897	0.00790055
GO:0042626	ATPASE ACTIVITY, COUPLED TO TRANSMEMBRANE MOVEMENT OF SUBSTANCES	0.00181633	2.75897	0.00790055
GO:0098876	VESICLE-MEDIATED TRANSPORT TO THE PLASMA MEMBRANE	0.00182359	3.08007	0.00791082
GO:0009791	POST-EMBRYONIC DEVELOPMENT	0.00182359	3.08007	0.00791082
GO:0001726	RUFFLE	0.00182575	2.37061	0.00791082
GO:0051047	POSITIVE REGULATION OF SECRETION	0.00184929	1.82336	0.00800249
GO:0015291	SECONDARY ACTIVE TRANSMEMBRANE TRANSPORTER ACTIVITY	0.0018571	2.14135	0.00802173
GO:0051899	MEMBRANE DEPOLARIZATION	0.00186241	3.96542	0.00802173
HSA05014	AMYOTROPHIC LATERAL SCLEROSIS (ALS)	0.00186241	3.96542	0.00802173
GO:1901653	CELLULAR RESPONSE TO PEPTIDE	0.0018633	1.96186	0.00802173
GO:1901652	RESPONSE TO PEPTIDE	0.00188215	1.78572	0.0080925
GO:0050433	REGULATION OF CATECHOLAMINE SECRETION	0.00189011	3.57048	0.00811635
GO:0016525	NEGATIVE REGULATION OF ANGIOGENESIS	0.00192777	2.88126	0.0082675
GO:0017137	RAB GTPASE BINDING	0.00194131	2.35544	0.00831493
GO:0019867	OUTER MEMBRANE	0.00199169	2.22593	0.00851985
GO:0006732	COENZYME METABOLIC PROCESS	0.00203314	1.94829	0.00868611
GO:0032386	REGULATION OF INTRACELLULAR TRANSPORT	0.00206916	1.80907	0.00882878
GO:0016887	ATPASE ACTIVITY	0.00209552	1.77278	0.00892989
GO:0043523	REGULATION OF NEURON APOPTOTIC PROCESS	0.00210483	2.21405	0.00895818
GO:0014066	REGULATION OF PHOSPHATIDYLINOSITOL 3-KINASE SIGNALING	0.00211894	2.70618	0.00900683
GO:1905114	CELL SURFACE RECEPTOR SIGNALING PATHWAY INVOLVED IN CELL-CELL SIGNALING	0.00214729	1.80436	0.00911581
GO:0043524	NEGATIVE REGULATION OF NEURON APOPTOTIC PROCESS	0.00216527	2.48571	0.00917745
GO:0009636	RESPONSE TO TOXIC SUBSTANCE	0.00216865	1.73792	0.00917745
GO:0035239	TUBE MORPHOGENESIS	0.00217001	1.64207	0.00917745
GO:0046620	REGULATION OF ORGAN GROWTH	0.00218258	3.00281	0.0092074
GO:0006029	PROTEOGLYCAN METABOLIC PROCESS	0.00218258	3.00281	0.0092074
GO:0008361	REGULATION OF CELL SIZE	0.00219088	2.32602	0.00923082
GO:0006915	APOPTOTIC PROCESS	0.00219847	1.52868	0.0092512
GO:2000181	NEGATIVE REGULATION OF BLOOD VESSEL MORPHOGENESIS	0.00227132	2.81905	0.00954582
GO:0051015	ACTIN FILAMENT BINDING	0.00228497	2.25234	0.00959118
GO:0008201	HEPARIN BINDING	0.00233771	2.38166	0.00979042
GO:0043405	REGULATION OF MAP KINASE ACTIVITY	0.00233827	1.90031	0.00979042

## Sheet: ORAfile_allTests0 acc0 (6)
pathwayid	pathwayname	Pvalue	Oddsratio	FDR
GO:0044456	SYNAPSE PART	2.58224e-45	4.63157	8.67115e-42
GO:0036477	SOMATODENDRITIC COMPARTMENT	2.90057e-37	4.34827	4.87006e-34
GO:0098794	POSTSYNAPSE	1.85142e-35	4.91957	2.07236e-32
GO:0030425	DENDRITE	3.55246e-32	4.64324	2.98229e-29
GO:0097447	DENDRITIC TREE	4.72748e-32	4.62494	3.17498e-29
GO:0097060	SYNAPTIC MEMBRANE	4.24529e-30	5.39293	2.37594e-27
GO:0099537	TRANS-SYNAPTIC SIGNALING	9.741e-30	5.38592	4.6729e-27
GO:0098916	ANTEROGRADE TRANS-SYNAPTIC SIGNALING	1.80474e-29	5.47066	6.7337e-27
GO:0007268	CHEMICAL SYNAPTIC TRANSMISSION	1.80474e-29	5.47066	6.7337e-27
GO:0099536	SYNAPTIC SIGNALING	5.30556e-29	5.23181	1.78161e-26
GO:0098793	PRESYNAPSE	7.33795e-27	4.69468	2.24008e-24
GO:0030424	AXON	2.47437e-25	4.08566	6.92411e-23
GO:0030182	NEURON DIFFERENTIATION	3.10597e-25	3.30088	8.02296e-23
GO:0045211	POSTSYNAPTIC MEMBRANE	2.83188e-24	5.51592	6.79247e-22
GO:0098978	GLUTAMATERGIC SYNAPSE	1.71496e-23	5.13705	3.83922e-21
GO:0048666	NEURON DEVELOPMENT	3.86994e-22	3.36334	8.12203e-20
GO:0060322	HEAD DEVELOPMENT	4.37613e-22	3.40313	8.64415e-20
GO:0007417	CENTRAL NERVOUS SYSTEM DEVELOPMENT	5.63406e-22	3.10918	1.05107e-19
GO:0001505	REGULATION OF NEUROTRANSMITTER LEVELS	6.99466e-21	4.86614	1.23621e-18
GO:0007420	BRAIN DEVELOPMENT	7.83395e-21	3.39009	1.31532e-18
GO:0099177	REGULATION OF TRANS-SYNAPTIC SIGNALING	1.91578e-20	4.24444	3.06342e-18
GO:0050804	MODULATION OF CHEMICAL SYNAPTIC TRANSMISSION	7.1553e-20	4.17956	1.09216e-17
GO:0042391	REGULATION OF MEMBRANE POTENTIAL	1.2178e-19	4.18491	1.778e-17
GO:0043025	NEURONAL CELL BODY	1.55942e-19	3.87601	2.18188e-17
GO:0044057	REGULATION OF SYSTEM PROCESS	2.20507e-19	3.58598	2.96185e-17
GO:0031175	NEURON PROJECTION DEVELOPMENT	8.96762e-19	3.37144	1.1582e-16
GO:0044297	CELL BODY	1.53966e-18	3.5513	1.91489e-16
GO:0098984	NEURON TO NEURON SYNAPSE	6.09493e-18	4.40641	7.30956e-16
GO:0042734	PRESYNAPTIC MEMBRANE	8.77548e-18	6.74849	1.01614e-15
GO:0033267	AXON PART	2.38434e-17	4.13105	2.66887e-15
GO:0099572	POSTSYNAPTIC SPECIALIZATION	2.69058e-17	4.31092	2.9145e-15
GO:0000902	CELL MORPHOGENESIS	4.10729e-17	3.13544	4.31008e-15
GO:0150034	DISTAL AXON	9.84315e-17	4.70979	1.00162e-14
GO:0032279	ASYMMETRIC SYNAPSE	1.4717e-16	4.32958	1.45352e-14
GO:0048812	NEURON PROJECTION MORPHOGENESIS	1.98947e-16	3.62994	1.90876e-14
GO:0043269	REGULATION OF ION TRANSPORT	2.19478e-16	3.08168	2.04724e-14
GO:0120039	PLASMA MEMBRANE BOUNDED CELL PROJECTION MORPHOGENESIS	3.07146e-16	3.59333	2.78756e-14
GO:0014069	POSTSYNAPTIC DENSITY	3.72786e-16	4.29308	3.27908e-14
GO:0048858	CELL PROJECTION MORPHOGENESIS	3.80834e-16	3.5753	3.27908e-14
GO:0099699	INTEGRAL COMPONENT OF SYNAPTIC MEMBRANE	6.89655e-16	6.36341	5.78965e-14
GO:0032989	CELLULAR COMPONENT MORPHOGENESIS	7.20846e-16	2.86466	5.9039e-14
GO:1902495	TRANSMEMBRANE TRANSPORTER COMPLEX	8.32773e-16	4.19828	6.65822e-14
GO:0032940	SECRETION BY CELL	1.03753e-15	2.62528	8.10236e-14
GO:0099240	INTRINSIC COMPONENT OF SYNAPTIC MEMBRANE	1.31916e-15	6.0027	1.00676e-13
GO:0051588	REGULATION OF NEUROTRANSMITTER TRANSPORT	1.40573e-15	6.65759	1.04899e-13
GO:1990351	TRANSPORTER COMPLEX	2.35367e-15	4.07817	1.71818e-13
GO:0032990	CELL PART MORPHOGENESIS	3.3576e-15	3.39582	2.3989e-13
GO:0006836	NEUROTRANSMITTER TRANSPORT	3.52907e-15	5.78402	2.46888e-13
GO:0000904	CELL MORPHOGENESIS INVOLVED IN DIFFERENTIATION	4.76626e-15	3.26365	3.26635e-13
GO:0048667	CELL MORPHOGENESIS INVOLVED IN NEURON DIFFERENTIATION	8.4527e-15	3.60813	5.67683e-13
GO:0030133	TRANSPORT VESICLE	1.01493e-14	3.68847	6.68263e-13
GO:0044309	NEURON SPINE	3.79541e-14	5.62415	2.45096e-12
GO:0007269	NEUROTRANSMITTER SECRETION	4.51001e-14	7.81808	2.85747e-12
GO:0061564	AXON DEVELOPMENT	5.20714e-14	3.57724	3.23807e-12
GO:0023061	SIGNAL RELEASE	5.50495e-14	5.54056	3.36103e-12
GO:0099643	SIGNAL RELEASE FROM SYNAPSE	5.87118e-14	7.71362	3.52061e-12
GO:0010959	REGULATION OF METAL ION TRANSPORT	6.28317e-14	3.66022	3.70156e-12
GO:0022610	BIOLOGICAL ADHESION	8.85759e-14	2.5366	5.12824e-12
GO:0098982	GABA-ERGIC SYNAPSE	9.94102e-14	9.63367	5.65796e-12
GO:0007155	CELL ADHESION	1.44232e-13	2.52625	8.07216e-12
GO:0043197	DENDRITIC SPINE	1.48391e-13	5.49991	8.16881e-12
GO:0034762	REGULATION OF TRANSMEMBRANE TRANSPORT	1.59666e-13	3.06145	8.6477e-12
GO:0015318	INORGANIC MOLECULAR ENTITY TRANSMEMBRANE TRANSPORTER ACTIVITY	1.84637e-13	2.61667	9.84142e-12
GO:0055082	CELLULAR CHEMICAL HOMEOSTASIS	1.89345e-13	2.73865	9.9347e-12
GO:0034702	ION CHANNEL COMPLEX	1.95313e-13	3.96335	1.00902e-11
GO:0050808	SYNAPSE ORGANIZATION	2.59333e-13	4.2455	1.30752e-11
GO:0098797	PLASMA MEMBRANE PROTEIN COMPLEX	2.6088e-13	2.96893	1.30752e-11
GO:0070382	EXOCYTIC VESICLE	3.28043e-13	4.73644	1.61996e-11
GO:0099056	INTEGRAL COMPONENT OF PRESYNAPTIC MEMBRANE	3.49247e-13	8.93193	1.69967e-11
GO:0007610	BEHAVIOR	3.70992e-13	2.97069	1.7797e-11
GO:0022890	INORGANIC CATION TRANSMEMBRANE TRANSPORTER ACTIVITY	4.16656e-13	2.90962	1.97061e-11
GO:0051046	REGULATION OF SECRETION	4.39907e-13	2.61808	2.02357e-11
GO:0012506	VESICLE MEMBRANE	4.39907e-13	2.61808	2.02357e-11
GO:0098889	INTRINSIC COMPONENT OF PRESYNAPTIC MEMBRANE	5.44464e-13	8.14256	2.47069e-11
GO:1904062	REGULATION OF CATION TRANSMEMBRANE TRANSPORT	6.14683e-13	3.75515	2.75214e-11
GO:0030659	CYTOPLASMIC VESICLE MEMBRANE	7.31235e-13	2.62322	3.23091e-11
GO:0006873	CELLULAR ION HOMEOSTASIS	7.85609e-13	2.81783	3.42607e-11
GO:0019725	CELLULAR HOMEOSTASIS	8.27007e-13	2.49346	3.56037e-11
GO:0030003	CELLULAR CATION HOMEOSTASIS	8.88116e-13	2.83292	3.77506e-11
GO:0034220	ION TRANSMEMBRANE TRANSPORT	9.99896e-13	2.48376	4.19706e-11
GO:0048167	REGULATION OF SYNAPTIC PLASTICITY	1.96911e-12	4.93894	8.16328e-11
GO:0060284	REGULATION OF CELL DEVELOPMENT	2.42089e-12	2.42577	9.91385e-11
GO:0051960	REGULATION OF NERVOUS SYSTEM DEVELOPMENT	2.53965e-12	2.43633	1.02749e-10
GO:0008021	SYNAPTIC VESICLE	2.67142e-12	4.73566	1.06396e-10
GO:0055080	CATION HOMEOSTASIS	2.69317e-12	2.67418	1.06396e-10
GO:0034765	REGULATION OF ION TRANSMEMBRANE TRANSPORT	3.62104e-12	3.10104	1.41389e-10
GO:0015075	ION TRANSMEMBRANE TRANSPORTER ACTIVITY	4.02402e-12	2.43934	1.54397e-10
GO:0050890	COGNITION	4.04613e-12	3.789	1.54397e-10
GO:0060078	REGULATION OF POSTSYNAPTIC MEMBRANE POTENTIAL	4.13801e-12	6.85235	1.56128e-10
GO:0008092	CYTOSKELETAL PROTEIN BINDING	4.19567e-12	2.37379	1.56545e-10
GO:0050801	ION HOMEOSTASIS	4.39977e-12	2.55407	1.62356e-10
GO:0043266	REGULATION OF POTASSIUM ION TRANSPORT	5.6014e-12	7.1213	2.04451e-10
GO:0098771	INORGANIC ION HOMEOSTASIS	5.84076e-12	2.62557	2.10896e-10
GO:0030658	TRANSPORT VESICLE MEMBRANE	6.19176e-12	4.4518	2.21191e-10
GO:0008324	CATION TRANSMEMBRANE TRANSPORTER ACTIVITY	6.27669e-12	2.70155	2.21865e-10
GO:0098936	INTRINSIC COMPONENT OF POSTSYNAPTIC MEMBRANE	9.06772e-12	5.95707	3.17181e-10
GO:0045664	REGULATION OF NEURON DIFFERENTIATION	1.28374e-11	2.67518	4.44414e-10
GO:0030001	METAL ION TRANSPORT	1.35836e-11	2.71507	4.62577e-10
GO:0031344	REGULATION OF CELL PROJECTION ORGANIZATION	1.36376e-11	2.6104	4.62577e-10
GO:0051270	REGULATION OF CELLULAR COMPONENT MOVEMENT	1.49492e-11	2.32362	5.01994e-10
GO:0098791	GOLGI SUBCOMPARTMENT	1.87551e-11	2.3989	6.23561e-10
GO:1903530	REGULATION OF SECRETION BY CELL	1.93755e-11	2.5341	6.33623e-10
GO:0120035	REGULATION OF PLASMA MEMBRANE BOUNDED CELL PROJECTION ORGANIZATION	1.94351e-11	2.60705	6.33623e-10
GO:0099055	INTEGRAL COMPONENT OF POSTSYNAPTIC MEMBRANE	2.02304e-11	5.97839	6.5321e-10
GO:0030900	FOREBRAIN DEVELOPMENT	2.18243e-11	3.25229	6.9796e-10
GO:0048786	PRESYNAPTIC ACTIVE ZONE	2.30344e-11	8.52102	7.29714e-10
GO:0098660	INORGANIC ION TRANSMEMBRANE TRANSPORT	2.43273e-11	2.6534	7.63469e-10
GO:0090257	REGULATION OF MUSCLE SYSTEM PROCESS	2.51291e-11	4.10418	7.8133e-10
GO:0034703	CATION CHANNEL COMPLEX	2.84209e-11	4.18507	8.75571e-10
GO:0099503	SECRETORY VESICLE	2.88661e-11	2.28045	8.81202e-10
GO:0043235	RECEPTOR COMPLEX	3.3071e-11	3.1661	1.00047e-09
GO:0051952	REGULATION OF AMINE TRANSPORT	4.97668e-11	6.63386	1.49211e-09
GO:1901379	REGULATION OF POTASSIUM ION TRANSMEMBRANE TRANSPORT	5.60119e-11	7.45958	1.66449e-09
GO:0015077	MONOVALENT INORGANIC CATION TRANSMEMBRANE TRANSPORTER ACTIVITY	6.50758e-11	3.18407	1.91688e-09
GO:0050767	REGULATION OF NEUROGENESIS	7.41277e-11	2.40747	2.16453e-09
GO:0022839	ION GATED CHANNEL ACTIVITY	8.52072e-11	3.35097	2.4666e-09
GO:0044431	GOLGI APPARATUS PART	8.84477e-11	2.24755	2.52747e-09
HSA04020	CALCIUM SIGNALING PATHWAY	8.88151e-11	4.58331	2.52747e-09
GO:0000139	GOLGI MEMBRANE	8.97183e-11	2.44209	2.53172e-09
GO:0032409	REGULATION OF TRANSPORTER ACTIVITY	1.01509e-10	3.71504	2.84056e-09
GO:0006875	CELLULAR METAL ION HOMEOSTASIS	1.03414e-10	2.73535	2.86995e-09
GO:0007409	AXONOGENESIS	1.05644e-10	3.22486	2.90782e-09
GO:0010243	RESPONSE TO ORGANONITROGEN COMPOUND	1.18656e-10	2.28927	3.23941e-09
GO:0099568	CYTOPLASMIC REGION	1.24101e-10	2.83158	3.36074e-09
GO:0022836	GATED CHANNEL ACTIVITY	2.0606e-10	3.24876	5.5356e-09
GO:0002028	REGULATION OF SODIUM ION TRANSPORT	2.39903e-10	6.77978	6.3936e-09
GO:0098693	REGULATION OF SYNAPTIC VESICLE CYCLE	3.2695e-10	5.62894	8.64486e-09
GO:1903522	REGULATION OF BLOOD CIRCULATION	3.48254e-10	3.47252	9.13622e-09
GO:0006812	CATION TRANSPORT	3.6204e-10	2.33109	9.42426e-09
GO:0007611	LEARNING OR MEMORY	4.10966e-10	3.66508	1.05345e-08
GO:0021537	TELENCEPHALON DEVELOPMENT	4.10966e-10	3.66508	1.05345e-08
GO:0030426	GROWTH CONE	4.37617e-10	4.53114	1.11327e-08
GO:0010975	REGULATION OF NEURON PROJECTION DEVELOPMENT	5.02895e-10	2.77202	1.26971e-08
GO:0051962	POSITIVE REGULATION OF NERVOUS SYSTEM DEVELOPMENT	5.3572e-10	2.68342	1.3425e-08
GO:0032970	REGULATION OF ACTIN FILAMENT-BASED PROCESS	5.47786e-10	3.04802	1.36257e-08
GO:0030427	SITE OF POLARIZED GROWTH	5.86493e-10	4.46549	1.44812e-08
GO:0055065	METAL ION HOMEOSTASIS	5.988e-10	2.53542	1.46772e-08
GO:0044306	NEURON PROJECTION TERMINUS	6.41869e-10	4.95988	1.56188e-08
GO:0040012	REGULATION OF LOCOMOTION	7.14366e-10	2.18573	1.72579e-08
GO:0046873	METAL ION TRANSMEMBRANE TRANSPORTER ACTIVITY	1.0131e-09	2.83532	2.42999e-08
GO:0098662	INORGANIC CATION TRANSMEMBRANE TRANSPORT	1.17126e-09	2.59637	2.78943e-08
GO:0022838	SUBSTRATE-SPECIFIC CHANNEL ACTIVITY	1.32655e-09	2.84389	3.13702e-08
GO:0022898	REGULATION OF TRANSMEMBRANE TRANSPORTER ACTIVITY	1.35887e-09	3.56269	3.19098e-08
GO:0050806	POSITIVE REGULATION OF SYNAPTIC TRANSMISSION	1.38051e-09	4.57978	3.21927e-08
GO:0005216	ION CHANNEL ACTIVITY	1.47795e-09	2.86868	3.42273e-08
GO:0099601	REGULATION OF NEUROTRANSMITTER RECEPTOR ACTIVITY	1.52217e-09	7.35878	3.50098e-08
GO:0051050	POSITIVE REGULATION OF TRANSPORT	1.57523e-09	2.15584	3.59838e-08
GO:0008016	REGULATION OF HEART CONTRACTION	1.65455e-09	3.61147	3.75405e-08
GO:2000145	REGULATION OF CELL MOTILITY	1.80743e-09	2.20306	4.07339e-08
GO:0032412	REGULATION OF ION TRANSMEMBRANE TRANSPORTER ACTIVITY	2.30389e-09	3.55969	5.13393e-08
GO:0045597	POSITIVE REGULATION OF CELL DIFFERENTIATION	2.30859e-09	2.14647	5.13393e-08
GO:0030672	SYNAPTIC VESICLE MEMBRANE	2.3896e-09	5.51539	5.24463e-08
GO:0099501	EXOCYTIC VESICLE MEMBRANE	2.3896e-09	5.51539	5.24463e-08
GO:0031346	POSITIVE REGULATION OF CELL PROJECTION ORGANIZATION	2.58606e-09	2.96677	5.63896e-08
GO:0030594	NEUROTRANSMITTER RECEPTOR ACTIVITY	3.1125e-09	5.16221	6.74308e-08
GO:0003012	MUSCLE SYSTEM PROCESS	3.26793e-09	3.23707	7.03443e-08
GO:0019829	CATION-TRANSPORTING ATPASE ACTIVITY	4.21238e-09	7.36932	9.00967e-08
GO:0099504	SYNAPTIC VESICLE CYCLE	4.37555e-09	5.05438	9.24094e-08
GO:0043679	AXON TERMINUS	4.37555e-09	5.05438	9.24094e-08
GO:0010720	POSITIVE REGULATION OF CELL DEVELOPMENT	4.40605e-09	2.56323	9.24721e-08
GO:0050769	POSITIVE REGULATION OF NEUROGENESIS	4.66046e-09	2.69419	9.72038e-08
GO:0022853	ACTIVE ION TRANSMEMBRANE TRANSPORTER ACTIVITY	5.40676e-09	7.22161	1.11386e-07
GO:0042625	ATPASE COUPLED ION TRANSMEMBRANE TRANSPORTER ACTIVITY	5.40676e-09	7.22161	1.11386e-07
GO:0006887	EXOCYTOSIS	5.7491e-09	2.23668	1.17716e-07
GO:0099003	VESICLE-MEDIATED TRANSPORT IN SYNAPSE	6.08617e-09	4.73915	1.23863e-07
GO:0007612	LEARNING	6.80712e-09	4.52126	1.37701e-07
GO:0035637	MULTICELLULAR ORGANISMAL SIGNALING	8.29259e-09	4.65321	1.66746e-07
HSA04724	GLUTAMATERGIC SYNAPSE	8.44918e-09	4.85385	1.68883e-07
GO:0030334	REGULATION OF CELL MIGRATION	9.37255e-09	2.18188	1.86231e-07
GO:0060341	REGULATION OF CELLULAR LOCALIZATION	1.02211e-08	2.13059	2.01897e-07
GO:0031252	CELL LEADING EDGE	1.08415e-08	2.77679	2.129e-07
GO:0046928	REGULATION OF NEUROTRANSMITTER SECRETION	1.10566e-08	5.2596	2.15862e-07
GO:0005912	ADHERENS JUNCTION	1.1161e-08	2.48798	2.16639e-07
GO:0098655	CATION TRANSMEMBRANE TRANSPORT	1.25995e-08	2.39423	2.43155e-07
GO:0019904	PROTEIN DOMAIN SPECIFIC BINDING	1.31511e-08	2.27058	2.5235e-07
GO:0015267	CHANNEL ACTIVITY	1.36061e-08	2.62584	2.59598e-07
GO:0007626	LOCOMOTORY BEHAVIOR	1.38579e-08	3.80429	2.62909e-07
GO:0015079	POTASSIUM ION TRANSMEMBRANE TRANSPORTER ACTIVITY	1.45299e-08	4.17311	2.73939e-07
GO:0022803	PASSIVE TRANSMEMBRANE TRANSPORTER ACTIVITY	1.46025e-08	2.61895	2.73939e-07
GO:0030029	ACTIN FILAMENT-BASED PROCESS	1.64105e-08	2.45703	3.06146e-07
GO:0030004	CELLULAR MONOVALENT INORGANIC CATION HOMEOSTASIS	1.85734e-08	5.07891	3.44583e-07
GO:0043204	PERIKARYON	2.14819e-08	4.58006	3.96353e-07
GO:1902903	REGULATION OF SUPRAMOLECULAR FIBER ORGANIZATION	2.18598e-08	2.89911	4.01122e-07
GO:0005938	CELL CORTEX	2.19839e-08	3.0439	4.01206e-07
GO:0045666	POSITIVE REGULATION OF NEURON DIFFERENTIATION	2.32284e-08	2.84915	4.21626e-07
GO:0099634	POSTSYNAPTIC SPECIALIZATION MEMBRANE	2.48244e-08	5.25235	4.48174e-07
GO:0048589	DEVELOPMENTAL GROWTH	2.85374e-08	2.78605	5.12453e-07
GO:0070161	ANCHORING JUNCTION	3.06903e-08	2.40708	5.48181e-07
GO:0060359	RESPONSE TO AMMONIUM ION	3.34916e-08	4.455	5.95052e-07
GO:0032880	REGULATION OF PROTEIN LOCALIZATION	3.39362e-08	2.02587	5.99779e-07
HSA04080	NEUROACTIVE LIGAND-RECEPTOR INTERACTION	3.85949e-08	3.13864	6.78544e-07
GO:0044087	REGULATION OF CELLULAR COMPONENT BIOGENESIS	4.07822e-08	2.02536	7.13264e-07
GO:0040007	GROWTH	4.19223e-08	2.74408	7.29405e-07
GO:0001508	ACTION POTENTIAL	4.67029e-08	5.31404	8.08394e-07
GO:0050803	REGULATION OF SYNAPSE STRUCTURE OR ACTIVITY	5.47078e-08	3.36582	9.42096e-07
GO:0097479	SYNAPTIC VESICLE LOCALIZATION	5.5767e-08	5.2448	9.55437e-07
GO:1903779	REGULATION OF CARDIAC CONDUCTION	6.04818e-08	6.40409	1.03095e-06
GO:1901699	CELLULAR RESPONSE TO NITROGEN COMPOUND	6.40633e-08	2.32931	1.08649e-06
GO:0005509	CALCIUM ION BINDING	6.45664e-08	2.19466	1.08952e-06
GO:0019932	SECOND-MESSENGER-MEDIATED SIGNALING	6.57209e-08	2.857	1.10345e-06
GO:0098960	POSTSYNAPTIC NEUROTRANSMITTER RECEPTOR ACTIVITY	6.94273e-08	7.60763	1.15988e-06
GO:0022834	LIGAND-GATED CHANNEL ACTIVITY	7.81098e-08	4.22348	1.29208e-06
GO:0015276	LIGAND-GATED ION CHANNEL ACTIVITY	7.81098e-08	4.22348	1.29208e-06
GO:0090109	REGULATION OF CELL-SUBSTRATE JUNCTION ASSEMBLY	8.52759e-08	6.76675	1.39686e-06
GO:0051893	REGULATION OF FOCAL ADHESION ASSEMBLY	8.52759e-08	6.76675	1.39686e-06
GO:0090066	REGULATION OF ANATOMICAL STRUCTURE SIZE	8.69524e-08	2.43303	1.41741e-06
HSA04970	SALIVARY SECRETION	8.76892e-08	5.38488	1.42251e-06
GO:0055067	MONOVALENT INORGANIC CATION HOMEOSTASIS	8.94944e-08	4.18721	1.44482e-06
GO:0005911	CELL-CELL JUNCTION	1.0851e-07	2.51681	1.74344e-06
GO:0072507	DIVALENT INORGANIC CATION HOMEOSTASIS	1.26469e-07	2.449	2.01345e-06
GO:0015672	MONOVALENT INORGANIC CATION TRANSPORT	1.26515e-07	2.62554	2.01345e-06
GO:0016079	SYNAPTIC VESICLE EXOCYTOSIS	1.34214e-07	6.48859	2.12589e-06
GO:0021953	CENTRAL NERVOUS SYSTEM NEURON DIFFERENTIATION	1.35964e-07	3.67245	2.14351e-06
GO:0010038	RESPONSE TO METAL ION	1.42237e-07	2.68403	2.23192e-06
GO:0097480	ESTABLISHMENT OF SYNAPTIC VESICLE LOCALIZATION	1.4929e-07	5.16625	2.32091e-06
GO:0048489	SYNAPTIC VESICLE TRANSPORT	1.4929e-07	5.16625	2.32091e-06
GO:0055074	CALCIUM ION HOMEOSTASIS	1.64094e-07	2.50523	2.5393e-06
GO:0006874	CELLULAR CALCIUM ION HOMEOSTASIS	1.66315e-07	2.53315	2.56187e-06
GO:0098659	INORGANIC CATION IMPORT ACROSS PLASMA MEMBRANE	1.71618e-07	5.85137	2.60766e-06
GO:0099587	INORGANIC ION IMPORT ACROSS PLASMA MEMBRANE	1.71618e-07	5.85137	2.60766e-06
HSA04971	GASTRIC ACID SECRETION	1.71618e-07	5.85137	2.60766e-06
GO:0045055	REGULATED EXOCYTOSIS	1.8008e-07	2.15399	2.72391e-06
GO:0032890	REGULATION OF ORGANIC ACID TRANSPORT	1.87422e-07	6.89762	2.82225e-06
GO:0072503	CELLULAR DIVALENT INORGANIC CATION HOMEOSTASIS	1.95531e-07	2.4607	2.93123e-06
GO:0043502	REGULATION OF MUSCLE ADAPTATION	1.9727e-07	5.3851	2.94415e-06
GO:0042623	ATPASE ACTIVITY, COUPLED	2.01532e-07	2.68236	2.99444e-06
GO:0055117	REGULATION OF CARDIAC MUSCLE CONTRACTION	2.09011e-07	5.75198	3.07833e-06
GO:0098839	POSTSYNAPTIC DENSITY MEMBRANE	2.09011e-07	5.75198	3.07833e-06
GO:0016247	CHANNEL REGULATOR ACTIVITY	2.23377e-07	3.94978	3.27554e-06
GO:0042383	SARCOLEMMA	2.24397e-07	4.10717	3.27619e-06
GO:0010035	RESPONSE TO INORGANIC SUBSTANCE	2.34303e-07	2.32557	3.40602e-06
GO:0014743	REGULATION OF MUSCLE HYPERTROPHY	2.36762e-07	6.74078	3.42693e-06
GO:0015081	SODIUM ION TRANSMEMBRANE TRANSPORTER ACTIVITY	2.5325e-07	3.91804	3.63996e-06
GO:0005230	EXTRACELLULAR LIGAND-GATED ION CHANNEL ACTIVITY	2.53648e-07	5.65548	3.63996e-06
GO:0050807	REGULATION OF SYNAPSE ORGANIZATION	2.58293e-07	3.25932	3.69084e-06
GO:0048588	DEVELOPMENTAL CELL GROWTH	2.8205e-07	5.22855	4.01324e-06
GO:0048770	PIGMENT GRANULE	2.88431e-07	4.6399	4.06955e-06
GO:0042470	MELANOSOME	2.88431e-07	4.6399	4.06955e-06
GO:0010976	POSITIVE REGULATION OF NEURON PROJECTION DEVELOPMENT	2.90395e-07	2.96603	4.08011e-06
GO:0032956	REGULATION OF ACTIN CYTOSKELETON ORGANIZATION	3.00181e-07	2.71525	4.20004e-06
GO:1903391	REGULATION OF ADHERENS JUNCTION ORGANIZATION	3.14654e-07	5.99864	4.38426e-06
GO:0015629	ACTIN CYTOSKELETON	3.20356e-07	2.36492	4.44004e-06
GO:0099529	NEUROTRANSMITTER RECEPTOR ACTIVITY INVOLVED IN REGULATION OF POSTSYNAPTIC MEMBRANE POTENTIAL	3.21302e-07	7.24219	4.44004e-06
GO:0030902	HINDBRAIN DEVELOPMENT	3.24324e-07	3.85608	4.46344e-06
GO:0017111	NUCLEOSIDE-TRIPHOSPHATASE ACTIVITY	3.57859e-07	1.98044	4.90486e-06
GO:0006936	MUSCLE CONTRACTION	3.7062e-07	3.05283	5.05911e-06
GO:0051966	REGULATION OF SYNAPTIC TRANSMISSION, GLUTAMATERGIC	3.85257e-07	5.88736	5.21651e-06
HSA04730	LONG-TERM DEPRESSION	3.85257e-07	5.88736	5.21651e-06
GO:0035725	SODIUM ION TRANSMEMBRANE TRANSPORT	3.98739e-07	5.08012	5.35586e-06
GO:0016049	CELL GROWTH	3.98739e-07	5.08012	5.35586e-06
GO:0008328	IONOTROPIC GLUTAMATE RECEPTOR COMPLEX	4.10632e-07	7.05623	5.49363e-06
GO:0044089	POSITIVE REGULATION OF CELLULAR COMPONENT BIOGENESIS	4.39561e-07	2.2931	5.85733e-06
GO:1900449	REGULATION OF GLUTAMATE RECEPTOR SIGNALING PATHWAY	4.62544e-07	6.30866	6.13922e-06
GO:0051592	RESPONSE TO CALCIUM ION	4.65853e-07	3.76587	6.15879e-06
GO:0034705	POTASSIUM CHANNEL COMPLEX	4.72928e-07	4.7177	6.22782e-06
GO:0045121	MEMBRANE RAFT	4.79404e-07	2.74324	6.27535e-06
GO:0099106	ION CHANNEL REGULATOR ACTIVITY	4.81445e-07	4.25088	6.27535e-06
GO:0051640	ORGANELLE LOCALIZATION	4.82144e-07	2.20884	6.27535e-06
GO:0006813	POTASSIUM ION TRANSPORT	4.90926e-07	3.62507	6.36497e-06
GO:0003013	CIRCULATORY SYSTEM PROCESS	5.09263e-07	2.54222	6.57733e-06
GO:0098857	MEMBRANE MICRODOMAIN	5.17464e-07	2.73339	6.65765e-06
GO:0030036	ACTIN CYTOSKELETON ORGANIZATION	5.63236e-07	2.36103	7.21888e-06
GO:0022835	TRANSMITTER-GATED CHANNEL ACTIVITY	5.7258e-07	6.17717	7.28305e-06
GO:0022824	TRANSMITTER-GATED ION CHANNEL ACTIVITY	5.7258e-07	6.17717	7.28305e-06
GO:2000300	REGULATION OF SYNAPTIC VESICLE EXOCYTOSIS	6.35203e-07	5.21972	8.0491e-06
GO:0098878	NEUROTRANSMITTER RECEPTOR COMPLEX	6.58405e-07	6.7119	8.31174e-06
GO:0043270	POSITIVE REGULATION OF ION TRANSPORT	6.80239e-07	2.89794	8.55522e-06
GO:0030534	ADULT BEHAVIOR	6.99927e-07	3.80545	8.76998e-06
GO:1902305	REGULATION OF SODIUM ION TRANSMEMBRANE TRANSPORT	7.05534e-07	6.05097	8.80737e-06
GO:0031644	REGULATION OF NEUROLOGICAL SYSTEM PROCESS	7.22285e-07	3.95166	8.98308e-06
GO:0030141	SECRETORY GRANULE	7.41271e-07	1.97686	9.1852e-06
GO:0022604	REGULATION OF CELL MORPHOGENESIS	7.58975e-07	2.33347	9.36999e-06
GO:0008015	BLOOD CIRCULATION	7.71284e-07	2.52975	9.44219e-06
GO:0061337	CARDIAC CONDUCTION	7.72092e-07	4.80898	9.44219e-06
GO:0051493	REGULATION OF CYTOSKELETON ORGANIZATION	7.73259e-07	2.26519	9.44219e-06
GO:0010611	REGULATION OF CARDIAC MUSCLE HYPERTROPHY	8.26458e-07	6.54988	1.00552e-05
GO:0006937	REGULATION OF MUSCLE CONTRACTION	9.3229e-07	3.59911	1.13019e-05
GO:0003779	ACTIN BINDING	9.40796e-07	2.41581	1.1364e-05
GO:0097435	SUPRAMOLECULAR FIBER ORGANIZATION	9.68109e-07	2.38543	1.1652e-05
GO:0010810	REGULATION OF CELL-SUBSTRATE ADHESION	9.84852e-07	3.18052	1.18112e-05
GO:0099060	INTEGRAL COMPONENT OF POSTSYNAPTIC SPECIALIZATION MEMBRANE	1.00151e-06	5.38736	1.19682e-05
GO:0007169	TRANSMEMBRANE RECEPTOR PROTEIN TYROSINE KINASE SIGNALING PATHWAY	1.02297e-06	2.28312	1.21387e-05
GO:0017157	REGULATION OF EXOCYTOSIS	1.02301e-06	3.09458	1.21387e-05
GO:0030155	REGULATION OF CELL ADHESION	1.04125e-06	2.08708	1.23117e-05
GO:2001023	REGULATION OF RESPONSE TO DRUG	1.05859e-06	4.68363	1.24199e-05
GO:0017158	REGULATION OF CALCIUM ION-DEPENDENT EXOCYTOSIS	1.0615e-06	4.2033	1.24199e-05
GO:0001952	REGULATION OF CELL-MATRIX ADHESION	1.0615e-06	4.2033	1.24199e-05
GO:0110053	REGULATION OF ACTIN FILAMENT ORGANIZATION	1.13373e-06	2.87858	1.3219e-05
GO:0010256	ENDOMEMBRANE SYSTEM ORGANIZATION	1.20249e-06	2.44875	1.39722e-05
GO:0042626	ATPASE ACTIVITY, COUPLED TO TRANSMEMBRANE MOVEMENT OF SUBSTANCES	1.21592e-06	4.1598	1.40795e-05
GO:0016358	DENDRITE DEVELOPMENT	1.2352e-06	4.62335	1.42536e-05
GO:0098589	MEMBRANE REGION	1.25557e-06	2.62059	1.44391e-05
GO:0042493	RESPONSE TO DRUG	1.27468e-06	1.88102	1.46087e-05
GO:0071417	CELLULAR RESPONSE TO ORGANONITROGEN COMPOUND	1.27947e-06	2.24174	1.46138e-05
GO:0090087	REGULATION OF PEPTIDE TRANSPORT	1.28572e-06	2.0448	1.46354e-05
GO:1902803	REGULATION OF SYNAPTIC VESICLE TRANSPORT	1.47589e-06	4.84577	1.67434e-05
GO:0005516	CALMODULIN BINDING	1.51149e-06	3.18384	1.70895e-05
GO:0022804	ACTIVE TRANSMEMBRANE TRANSPORTER ACTIVITY	1.54401e-06	2.51919	1.73766e-05
GO:0048471	PERINUCLEAR REGION OF CYTOPLASM	1.54723e-06	2.0318	1.73766e-05
GO:0071805	POTASSIUM ION TRANSMEMBRANE TRANSPORT	1.58225e-06	3.599	1.76518e-05
GO:0071804	CELLULAR POTASSIUM ION TRANSPORT	1.58225e-06	3.599	1.76518e-05
GO:0002791	REGULATION OF PEPTIDE SECRETION	1.60174e-06	2.28685	1.78101e-05
GO:0016462	PYROPHOSPHATASE ACTIVITY	1.6282e-06	1.8836	1.80445e-05
GO:0005261	CATION CHANNEL ACTIVITY	1.65524e-06	2.62673	1.82839e-05
GO:0008285	NEGATIVE REGULATION OF CELL PROLIFERATION	1.67704e-06	2.05247	1.84639e-05
GO:0050839	CELL ADHESION MOLECULE BINDING	1.69859e-06	2.25881	1.86401e-05
GO:0098948	INTRINSIC COMPONENT OF POSTSYNAPTIC SPECIALIZATION MEMBRANE	1.70454e-06	5.12665	1.86445e-05
GO:0010817	REGULATION OF HORMONE LEVELS	1.77565e-06	2.213	1.93592e-05
GO:0016817	HYDROLASE ACTIVITY, ACTING ON ACID ANHYDRIDES	1.83191e-06	1.87681	1.98437e-05
GO:0016818	HYDROLASE ACTIVITY, ACTING ON ACID ANHYDRIDES, IN PHOSPHORUS-CONTAINING ANHYDRIDES	1.83191e-06	1.87681	1.98437e-05
GO:0060627	REGULATION OF VESICLE-MEDIATED TRANSPORT	1.87404e-06	2.20798	2.02348e-05
GO:0099132	ATP HYDROLYSIS COUPLED CATION TRANSMEMBRANE TRANSPORT	1.94614e-06	5.9803	2.0946e-05
GO:0007187	G PROTEIN-COUPLED RECEPTOR SIGNALING PATHWAY, COUPLED TO CYCLIC NUCLEOTIDE SECOND MESSENGER	2.07983e-06	2.90435	2.23133e-05
GO:0015459	POTASSIUM CHANNEL REGULATOR ACTIVITY	2.3001e-06	6.50589	2.45979e-05
GO:0017156	CALCIUM ION REGULATED EXOCYTOSIS	2.39222e-06	4.96514	2.55019e-05
GO:2001257	REGULATION OF CATION CHANNEL ACTIVITY	2.46053e-06	3.37434	2.61471e-05
GO:0007188	ADENYLATE CYCLASE-MODULATING G PROTEIN-COUPLED RECEPTOR SIGNALING PATHWAY	2.64491e-06	3.07688	2.80177e-05
GO:0010769	REGULATION OF CELL MORPHOGENESIS INVOLVED IN DIFFERENTIATION	2.67202e-06	2.65055	2.81407e-05
GO:0022037	METENCEPHALON DEVELOPMENT	2.67328e-06	4.10716	2.81407e-05
GO:1901888	REGULATION OF CELL JUNCTION ASSEMBLY	2.76252e-06	4.5826	2.88091e-05
GO:0006942	REGULATION OF STRIATED MUSCLE CONTRACTION	2.76252e-06	4.5826	2.88091e-05
GO:0008076	VOLTAGE-GATED POTASSIUM CHANNEL COMPLEX	2.76252e-06	4.5826	2.88091e-05
GO:0051223	REGULATION OF PROTEIN TRANSPORT	2.90952e-06	2.02573	3.02482e-05
GO:0051051	NEGATIVE REGULATION OF TRANSPORT	2.9778e-06	2.25079	3.08625e-05
GO:0015631	TUBULIN BINDING	3.11498e-06	2.54501	3.20882e-05
GO:0043549	REGULATION OF KINASE ACTIVITY	3.11517e-06	1.89791	3.20882e-05
GO:0007416	SYNAPSE ASSEMBLY	3.2117e-06	4.52179	3.29813e-05
GO:0015405	P-P-BOND-HYDROLYSIS-DRIVEN TRANSMEMBRANE TRANSPORTER ACTIVITY	3.40258e-06	3.84181	3.4835e-05
GO:0021549	CEREBELLUM DEVELOPMENT	3.42383e-06	4.24142	3.49459e-05
GO:0098858	ACTIN-BASED CELL PROJECTION	3.46576e-06	3.02603	3.50621e-05
GO:0051648	VESICLE LOCALIZATION	3.46996e-06	2.88345	3.50621e-05
GO:0060560	DEVELOPMENTAL GROWTH INVOLVED IN MORPHOGENESIS	3.47698e-06	4.02041	3.50621e-05
GO:0051668	LOCALIZATION WITHIN MEMBRANE	3.47698e-06	4.02041	3.50621e-05
GO:0098609	CELL-CELL ADHESION	3.49429e-06	2.2137	3.51312e-05
GO:0015399	PRIMARY ACTIVE TRANSMEMBRANE TRANSPORTER ACTIVITY	3.84356e-06	3.80545	3.85274e-05
GO:0034764	POSITIVE REGULATION OF TRANSMEMBRANE TRANSPORT	4.06441e-06	3.07622	4.06199e-05
GO:0050708	REGULATION OF PROTEIN SECRETION	4.16968e-06	2.26485	4.15483e-05
GO:0098739	IMPORT ACROSS PLASMA MEMBRANE	4.3113e-06	4.40396	4.27061e-05
GO:0044070	REGULATION OF ANION TRANSPORT	4.3113e-06	4.40396	4.27061e-05
GO:0072657	PROTEIN LOCALIZATION TO MEMBRANE	4.40459e-06	2.23579	4.35018e-05
GO:0031256	LEADING EDGE MEMBRANE	4.50299e-06	3.23938	4.43432e-05
GO:0051650	ESTABLISHMENT OF VESICLE LOCALIZATION	4.90085e-06	2.89048	4.812e-05
GO:0016887	ATPASE ACTIVITY	5.82866e-06	2.23133	5.70631e-05
GO:0048813	DENDRITE MORPHOGENESIS	6.5562e-06	5.76627	6.39992e-05
GO:0051338	REGULATION OF TRANSFERASE ACTIVITY	6.80876e-06	1.80842	6.62719e-05
GO:0009725	RESPONSE TO HORMONE	6.89422e-06	1.83989	6.69098e-05
GO:0060401	CYTOSOLIC CALCIUM ION TRANSPORT	7.17485e-06	4.47449	6.94327e-05
GO:0043086	NEGATIVE REGULATION OF CATALYTIC ACTIVITY	7.22597e-06	1.90244	6.97265e-05
GO:0031594	NEUROMUSCULAR JUNCTION	7.4691e-06	4.77989	7.1866e-05
GO:0045859	REGULATION OF PROTEIN KINASE ACTIVITY	8.15819e-06	1.89422	7.8272e-05
GO:0043492	ATPASE ACTIVITY, COUPLED TO MOVEMENT OF SUBSTANCES	8.68102e-06	3.56819	8.30509e-05
GO:0008344	ADULT LOCOMOTORY BEHAVIOR	8.75011e-06	4.70347	8.34741e-05
GO:0007167	ENZYME LINKED RECEPTOR PROTEIN SIGNALING PATHWAY	9.16625e-06	1.94147	8.71963e-05
GO:1901701	CELLULAR RESPONSE TO OXYGEN-CONTAINING COMPOUND	9.40737e-06	1.78226	8.92372e-05
GO:1902905	POSITIVE REGULATION OF SUPRAMOLECULAR FIBER ORGANIZATION	9.77337e-06	2.98508	9.24478e-05
GO:0008306	ASSOCIATIVE LEARNING	1.02218e-05	4.62986	9.64181e-05
GO:0070201	REGULATION OF ESTABLISHMENT OF PROTEIN LOCALIZATION	1.07049e-05	1.9185	0.000100692
GO:0051347	POSITIVE REGULATION OF TRANSFERASE ACTIVITY	1.12123e-05	1.97723	0.00010517
GO:0015108	CHLORIDE TRANSMEMBRANE TRANSPORTER ACTIVITY	1.13027e-05	4.03586	0.000105723
GO:0007411	AXON GUIDANCE	1.13463e-05	2.6868	0.000105836
GO:0050770	REGULATION OF AXONOGENESIS	1.15168e-05	3.03681	0.000107129
GO:0050805	NEGATIVE REGULATION OF SYNAPTIC TRANSMISSION	1.15884e-05	5.39757	0.000107496
GO:0110020	REGULATION OF ACTOMYOSIN STRUCTURE ORGANIZATION	1.27244e-05	4.23515	0.000117709
HSA04972	PANCREATIC SECRETION	1.28697e-05	3.98825	0.000118727
GO:0097485	NEURON PROJECTION GUIDANCE	1.31713e-05	2.66263	0.000121176
GO:0042277	PEPTIDE BINDING	1.32087e-05	2.47341	0.000121188
GO:0033674	POSITIVE REGULATION OF KINASE ACTIVITY	1.459e-05	2.02949	0.000133497
GO:0099061	INTEGRAL COMPONENT OF POSTSYNAPTIC DENSITY MEMBRANE	1.48444e-05	5.80976	0.000135088
GO:0014704	INTERCALATED DISC	1.48444e-05	5.80976	0.000135088
GO:0051345	POSITIVE REGULATION OF HYDROLASE ACTIVITY	1.54528e-05	1.87082	0.000140245
GO:0072359	CIRCULATORY SYSTEM DEVELOPMENT	1.57955e-05	1.82174	0.000142969
GO:0005901	CAVEOLA	1.60333e-05	4.42205	0.000144731
GO:0030175	FILOPODIUM	1.65946e-05	3.89633	0.000149396
GO:0030055	CELL-SUBSTRATE JUNCTION	1.78544e-05	2.21202	0.000159995
GO:0098802	PLASMA MEMBRANE RECEPTOR COMPLEX	1.7885e-05	2.94468	0.000159995
GO:0051656	ESTABLISHMENT OF ORGANELLE LOCALIZATION	1.79295e-05	2.23752	0.000159995
GO:0034767	POSITIVE REGULATION OF ION TRANSMEMBRANE TRANSPORT	1.79855e-05	3.2404	0.000159995
GO:0042220	RESPONSE TO COCAINE	1.80578e-05	5.66749	0.000159995
GO:0043195	TERMINAL BOUTON	1.80578e-05	5.66749	0.000159995
GO:0021954	CENTRAL NERVOUS SYSTEM NEURON DEVELOPMENT	1.8533e-05	4.35684	0.000163343
GO:0098685	SCHAFFER COLLATERAL - CA1 SYNAPSE	1.8533e-05	4.35684	0.000163343
GO:0051495	POSITIVE REGULATION OF CYTOSKELETON ORGANIZATION	1.88129e-05	2.78405	0.000165376
HSA04141	PROTEIN PROCESSING IN ENDOPLASMIC RETICULUM	1.88966e-05	3.11824	0.000165678
GO:0051346	NEGATIVE REGULATION OF HYDROLASE ACTIVITY	1.93866e-05	2.15517	0.000169532
GO:0044291	CELL-CELL CONTACT ZONE	1.96945e-05	4.66091	0.000171777
GO:0050954	SENSORY PERCEPTION OF MECHANICAL STIMULUS	2.07395e-05	3.09645	0.000180423
GO:0001540	AMYLOID-BETA BINDING	2.13696e-05	4.29352	0.000185424
GO:0048646	ANATOMICAL STRUCTURE FORMATION INVOLVED IN MORPHOGENESIS	2.20477e-05	1.79174	0.000190815
HSA04520	ADHERENS JUNCTION	2.2973e-05	4.58172	0.000198312
GO:0071248	CELLULAR RESPONSE TO METAL ION	2.30877e-05	2.89201	0.000198791
GO:0007193	ADENYLATE CYCLASE-INHIBITING G PROTEIN-COUPLED RECEPTOR SIGNALING PATHWAY	2.45812e-05	4.23202	0.000211109
GO:0007156	HOMOPHILIC CELL ADHESION VIA PLASMA MEMBRANE ADHESION MOLECULES	2.4917e-05	3.05375	0.000213447
GO:0010811	POSITIVE REGULATION OF CELL-SUBSTRATE ADHESION	2.51523e-05	3.56694	0.000214914
GO:0051129	NEGATIVE REGULATION OF CELLULAR COMPONENT ORGANIZATION	2.54717e-05	1.88893	0.000217091
GO:0099146	INTRINSIC COMPONENT OF POSTSYNAPTIC DENSITY MEMBRANE	2.63272e-05	5.4038	0.000223815
GO:0060402	CALCIUM ION TRANSPORT INTO CYTOSOL	2.67192e-05	4.50694	0.000226574
GO:0050433	REGULATION OF CATECHOLAMINE SECRETION	2.75645e-05	4.87745	0.000233153
GO:0005925	FOCAL ADHESION	2.77745e-05	2.18838	0.000234339
GO:0050772	POSITIVE REGULATION OF AXONOGENESIS	2.82095e-05	4.17226	0.000236818
GO:0030165	PDZ DOMAIN BINDING	2.82095e-05	4.17226	0.000236818
GO:0061024	MEMBRANE ORGANIZATION	2.88502e-05	1.81756	0.000241593
GO:0006941	STRIATED MUSCLE CONTRACTION	3.03996e-05	3.6833	0.000253935
GO:0055002	STRIATED MUSCLE CELL DEVELOPMENT	3.13479e-05	3.34734	0.000261043
GO:0001934	POSITIVE REGULATION OF PROTEIN PHOSPHORYLATION	3.1406e-05	1.72528	0.000261043
GO:0005924	CELL-SUBSTRATE ADHERENS JUNCTION	3.25937e-05	2.17057	0.000270246
GO:0055001	MUSCLE CELL DEVELOPMENT	3.36333e-05	3.19817	0.000278179
GO:0001501	SKELETAL SYSTEM DEVELOPMENT	3.5192e-05	2.05364	0.000290356
GO:0005788	ENDOPLASMIC RETICULUM LUMEN	3.53694e-05	2.37632	0.000291104
GO:0099175	REGULATION OF POSTSYNAPSE ORGANIZATION	3.61448e-05	3.82596	0.000296759
GO:0070838	DIVALENT METAL ION TRANSPORT	3.64672e-05	2.41158	0.000298675
GO:1990778	PROTEIN LOCALIZATION TO CELL PERIPHERY	3.93881e-05	2.71308	0.000321813
GO:0015103	INORGANIC ANION TRANSMEMBRANE TRANSPORTER ACTIVITY	4.07554e-05	3.14791	0.000331968
GO:0010721	NEGATIVE REGULATION OF CELL DEVELOPMENT	4.08394e-05	2.32021	0.000331968
GO:0051924	REGULATION OF CALCIUM ION TRANSPORT	4.09275e-05	2.58391	0.000331968
GO:0008037	CELL RECOGNITION	4.19273e-05	2.84849	0.000339258
GO:0009986	CELL SURFACE	4.31849e-05	1.76428	0.000348593
GO:0032535	REGULATION OF CELLULAR COMPONENT SIZE	4.39204e-05	2.21608	0.00035368
GO:0072511	DIVALENT INORGANIC CATION TRANSPORT	4.40552e-05	2.38426	0.000353917
GO:0051047	POSITIVE REGULATION OF SECRETION	4.45919e-05	2.13574	0.000357374
GO:0005253	ANION CHANNEL ACTIVITY	4.78527e-05	3.94922	0.000382594
GO:0006814	SODIUM ION TRANSPORT	4.91894e-05	3.09921	0.000392347
GO:0043410	POSITIVE REGULATION OF MAPK CASCADE	5.15805e-05	1.98157	0.000410344
GO:1903524	POSITIVE REGULATION OF BLOOD CIRCULATION	5.16901e-05	4.52836	0.000410344
GO:0051282	REGULATION OF SEQUESTERING OF CALCIUM ION	5.33553e-05	3.33469	0.000422564
GO:1901652	RESPONSE TO PEPTIDE	5.4402e-05	2.06951	0.00042984
GO:0001558	REGULATION OF CELL GROWTH	5.58942e-05	2.13461	0.000440593
HSA04720	LONG-TERM POTENTIATION	6.00075e-05	4.44873	0.000471909
GO:0007015	ACTIN FILAMENT ORGANIZATION	6.2301e-05	2.56689	0.00048814
GO:1990138	NEURON PROJECTION EXTENSION	6.25076e-05	4.83983	0.00048814
GO:0032589	NEURON PROJECTION MEMBRANE	6.25076e-05	4.83983	0.00048814
GO:1904064	POSITIVE REGULATION OF CATION TRANSMEMBRANE TRANSPORT	6.27916e-05	3.15271	0.000489221
GO:0044448	CELL CORTEX PART	6.44766e-05	2.83839	0.000501186
GO:0019897	EXTRINSIC COMPONENT OF PLASMA MEMBRANE	6.52275e-05	2.9257	0.000505852
GO:0071241	CELLULAR RESPONSE TO INORGANIC SUBSTANCE	6.6394e-05	2.61506	0.000513712
GO:0071242	CELLULAR RESPONSE TO AMMONIUM ION	6.94552e-05	4.37184	0.000536162
GO:0071900	REGULATION OF PROTEIN SERINE/THREONINE KINASE ACTIVITY	7.05608e-05	1.98573	0.000543448
GO:0051492	REGULATION OF STRESS FIBER ASSEMBLY	7.1386e-05	4.04191	0.000548545
GO:0001954	POSITIVE REGULATION OF CELL-MATRIX ADHESION	7.19598e-05	5.27664	0.000551691
GO:0055013	CARDIAC MUSCLE CELL DEVELOPMENT	7.34217e-05	4.74038	0.000561617
GO:0009612	RESPONSE TO MECHANICAL STIMULUS	7.55979e-05	2.65454	0.000575641
GO:0090276	REGULATION OF PEPTIDE HORMONE SECRETION	7.55979e-05	2.65454	0.000575641
GO:0006816	CALCIUM ION TRANSPORT	7.60903e-05	2.47872	0.000578079
GO:0120111	NEURON PROJECTION CYTOPLASM	8.13438e-05	3.98321	0.000616597
GO:0045860	POSITIVE REGULATION OF PROTEIN KINASE ACTIVITY	8.40343e-05	1.95204	0.000634524
GO:0019935	CYCLIC-NUCLEOTIDE-MEDIATED SIGNALING	8.40867e-05	2.86601	0.000634524
GO:0051146	STRIATED MUSCLE CELL DIFFERENTIATION	8.56183e-05	2.69921	0.000644066
GO:0048168	REGULATION OF NEURONAL SYNAPTIC PLASTICITY	8.58903e-05	5.14825	0.000644066
GO:0051017	ACTIN FILAMENT BUNDLE ASSEMBLY	8.59266e-05	4.64587	0.000644066
GO:0042692	MUSCLE CELL DIFFERENTIATION	8.80785e-05	2.50585	0.000658725
GO:0001764	NEURON MIGRATION	9.09033e-05	3.32084	0.000677354
GO:1902600	PROTON TRANSMEMBRANE TRANSPORT	9.12126e-05	3.05128	0.000677354
GO:0043271	NEGATIVE REGULATION OF ION TRANSPORT	9.12126e-05	3.05128	0.000677354
GO:0099094	LIGAND-GATED CATION CHANNEL ACTIVITY	9.13762e-05	3.48799	0.000677354
HSA04260	CARDIAC MUSCLE CONTRACTION	9.22507e-05	4.22578	0.00068233
GO:0033218	AMIDE BINDING	9.42016e-05	2.15052	0.000694
GO:0034330	CELL JUNCTION ORGANIZATION	9.42418e-05	2.61132	0.000694
GO:0032411	POSITIVE REGULATION OF TRANSPORTER ACTIVITY	0.000101869	3.44992	0.000746522
GO:0046660	FEMALE SEX DIFFERENTIATION	0.000101869	3.44992	0.000746522
GO:0030315	T-TUBULE	0.000102041	5.02452	0.000746522
GO:1903532	POSITIVE REGULATION OF SECRETION BY CELL	0.000102422	2.11388	0.000747677
GO:0046883	REGULATION OF HORMONE SECRETION	0.000102713	2.38219	0.000748181
GO:0099173	POSTSYNAPSE ORGANIZATION	0.000104914	3.87081	0.00076256
GO:0019933	CAMP-MEDIATED SIGNALING	0.000109275	3.00296	0.000792538
GO:0051272	POSITIVE REGULATION OF CELLULAR COMPONENT MOVEMENT	0.000109658	1.94286	0.000793599
GO:0002027	REGULATION OF HEART RATE	0.000111647	3.61075	0.000806259
GO:0043279	RESPONSE TO ALKALOID	0.000113396	3.41267	0.000815382
GO:0000149	SNARE BINDING	0.000113396	3.41267	0.000815382
GO:2000649	REGULATION OF SODIUM ION TRANSMEMBRANE TRANSPORTER ACTIVITY	0.000120688	4.90776	0.000864119
HSA05110	VIBRIO CHOLERAE INFECTION	0.000120688	4.90776	0.000864119
GO:0072347	RESPONSE TO ANESTHETIC	0.0001212	4.08918	0.000865938
GO:0062023	COLLAGEN-CONTAINING EXTRACELLULAR MATRIX	0.000121743	2.06923	0.000867969
GO:0098657	IMPORT INTO CELL	0.000124375	1.77844	0.000884852
GO:0021761	LIMBIC SYSTEM DEVELOPMENT	0.000126042	3.37622	0.000894821
GO:0021543	PALLIUM DEVELOPMENT	0.000126394	2.77173	0.000895423
GO:0098742	CELL-CELL ADHESION VIA PLASMA-MEMBRANE ADHESION MOLECULES	0.000127946	2.39202	0.000904509
GO:0005254	CHLORIDE CHANNEL ACTIVITY	0.000138383	4.02416	0.000976243
GO:0035295	TUBE DEVELOPMENT	0.000139797	1.71627	0.000976795
GO:0005913	CELL-CELL ADHERENS JUNCTION	0.000139898	3.34053	0.000976795
GO:0044853	PLASMA MEMBRANE RAFT	0.000139898	3.34053	0.000976795
GO:0003015	HEART PROCESS	0.000139916	3.52446	0.000976795
GO:0050848	REGULATION OF CALCIUM-MEDIATED SIGNALING	0.000139916	3.52446	0.000976795
GO:0031253	CELL PROJECTION MEMBRANE	0.000140467	2.15636	0.000978237
GO:0048738	CARDIAC MUSCLE TISSUE DEVELOPMENT	0.000140705	2.83578	0.000978237
GO:0014070	RESPONSE TO ORGANIC CYCLIC COMPOUND	0.000146233	1.69764	0.00101457
GO:0050796	REGULATION OF INSULIN SECRETION	0.000147991	2.73572	0.00102464
GO:0055007	CARDIAC MUSCLE CELL DIFFERENTIATION	0.000151248	3.71283	0.00104076
GO:1902476	CHLORIDE TRANSMEMBRANE TRANSPORT	0.000151248	3.71283	0.00104076
HSA04540	GAP JUNCTION	0.000151248	3.71283	0.00104076
GO:0016477	CELL MIGRATION	0.000151915	1.66692	0.00104321
GO:0007507	HEART DEVELOPMENT	0.000155753	1.92491	0.00105774
GO:0061572	ACTIN FILAMENT BUNDLE ORGANIZATION	0.000155795	4.30103	0.00105774
GO:0055006	CARDIAC CELL DEVELOPMENT	0.000155795	4.30103	0.00105774
GO:0060079	EXCITATORY POSTSYNAPTIC POTENTIAL	0.000155795	4.30103	0.00105774
GO:0010522	REGULATION OF CALCIUM ION TRANSPORT INTO CYTOSOL	0.000156236	3.48284	0.00105774
GO:0006885	REGULATION OF PH	0.000156236	3.48284	0.00105774
GO:0032414	POSITIVE REGULATION OF ION TRANSMEMBRANE TRANSPORTER ACTIVITY	0.000156236	3.48284	0.00105774
GO:0072659	PROTEIN LOCALIZATION TO PLASMA MEMBRANE	0.000159961	2.71806	0.00108078
GO:0044325	ION CHANNEL BINDING	0.000164429	3.13552	0.00110874
GO:0051020	GTPASE BINDING	0.000165037	1.88796	0.00111061
GO:0006821	CHLORIDE TRANSPORT	0.000174175	3.44219	0.00116976
GO:0048638	REGULATION OF DEVELOPMENTAL GROWTH	0.000178235	2.18582	0.00119464
GO:0042698	OVULATION CYCLE	0.000179354	4.22267	0.00119838
GO:1903305	REGULATION OF REGULATED SECRETORY PATHWAY	0.000179507	2.77673	0.00119838
GO:0010770	POSITIVE REGULATION OF CELL MORPHOGENESIS INVOLVED IN DIFFERENTIATION	0.000183686	2.86671	0.00122385
GO:0031674	I BAND	0.000184423	2.97469	0.00122632
GO:0051480	REGULATION OF CYTOSOLIC CALCIUM ION CONCENTRATION	0.000188141	2.17827	0.00124788
GO:0007568	AGING	0.000188408	2.2863	0.00124788
GO:1901016	REGULATION OF POTASSIUM ION TRANSMEMBRANE TRANSPORTER ACTIVITY	0.000194754	4.58672	0.00128737
GO:0030018	Z DISC	0.000198426	3.07823	0.00130723
GO:0050678	REGULATION OF EPITHELIAL CELL PROLIFERATION	0.000198537	2.17078	0.00130723
GO:0009306	PROTEIN SECRETION	0.000199662	2.84519	0.00131207
GO:0060048	CARDIAC MUSCLE CONTRACTION	0.000202984	3.84096	0.0013287
HSA04070	PHOSPHATIDYLINOSITOL SIGNALING SYSTEM	0.000202984	3.84096	0.0013287
GO:0030335	POSITIVE REGULATION OF CELL MIGRATION	0.000204765	1.9311	0.00133774
GO:0042165	NEUROTRANSMITTER BINDING	0.000226662	4.48943	0.00147792
GO:0042578	PHOSPHORIC ESTER HYDROLASE ACTIVITY	0.000228406	2.06655	0.00148641
GO:0040017	POSITIVE REGULATION OF LOCOMOTION	0.000232179	1.87012	0.00150804
GO:0097553	CALCIUM ION TRANSMEMBRANE IMPORT INTO CYTOSOL	0.000235618	4.07424	0.00152734
GO:0032386	REGULATION OF INTRACELLULAR TRANSPORT	0.000236061	1.99266	0.00152734
GO:0030641	REGULATION OF CELLULAR PH	0.000239628	3.52202	0.00154744
GO:0060548	NEGATIVE REGULATION OF CELL DEATH	0.000242712	1.62408	0.00156435
GO:0030308	NEGATIVE REGULATION OF CELL GROWTH	0.000251348	2.61688	0.00161691
GO:0014074	RESPONSE TO PURINE-CONTAINING COMPOUND	0.000255099	2.78252	0.0016379
GO:0006915	APOPTOTIC PROCESS	0.000255719	1.64557	0.00163875
GO:2000147	POSITIVE REGULATION OF CELL MOTILITY	0.000260413	1.88966	0.00166565
GO:0002790	PEPTIDE SECRETION	0.000265213	2.68358	0.00169313
GO:0099565	CHEMICAL SYNAPTIC TRANSMISSION, POSTSYNAPTIC	0.000268924	4.00388	0.00171356
GO:0022832	VOLTAGE-GATED CHANNEL ACTIVITY	0.000271281	2.52974	0.00172205
GO:0005244	VOLTAGE-GATED ION CHANNEL ACTIVITY	0.000271281	2.52974	0.00172205
HSA04270	VASCULAR SMOOTH MUSCLE CONTRACTION	0.000279482	3.11031	0.00177075
GO:0030667	SECRETORY GRANULE MEMBRANE	0.000280202	2.18782	0.00177197
GO:0032838	PLASMA MEMBRANE BOUNDED CELL PROJECTION CYTOPLASM	0.000290731	2.51535	0.00183511
GO:0042562	HORMONE BINDING	0.000293009	3.25232	0.00184601
GO:0008289	LIPID BINDING	0.00029394	1.71181	0.00184841
GO:1901981	PHOSPHATIDYLINOSITOL PHOSPHATE BINDING	0.000299111	2.74224	0.00187741
GO:0031646	POSITIVE REGULATION OF NEUROLOGICAL SYSTEM PROCESS	0.000303723	4.30584	0.0019028
GO:0033555	MULTICELLULAR ORGANISMAL RESPONSE TO STRESS	0.000306113	3.93593	0.0019142
GO:0008017	MICROTUBULE BINDING	0.000307677	2.33669	0.00192041
GO:0005543	PHOSPHOLIPID BINDING	0.000323398	1.95646	0.00201289
GO:0098661	INORGANIC ANION TRANSMEMBRANE TRANSPORT	0.000323692	3.21684	0.00201289
GO:0019900	KINASE BINDING	0.000327199	1.71238	0.00203093
GO:0032231	REGULATION OF ACTIN FILAMENT BUNDLE ASSEMBLY	0.000332015	3.39112	0.00205323
GO:0030516	REGULATION OF AXON EXTENSION	0.000332015	3.39112	0.00205323
GO:0031267	SMALL GTPASE BINDING	0.000350967	1.92762	0.00216645
GO:0019722	CALCIUM-MEDIATED SIGNALING	0.000362785	2.78922	0.00223529
GO:0034332	ADHERENS JUNCTION ORGANIZATION	0.000367497	3.56932	0.00226018
GO:0060589	NUCLEOSIDE-TRIPHOSPHATASE REGULATOR ACTIVITY	0.000377186	2.05397	0.00231552
GO:0060291	LONG-TERM SYNAPTIC POTENTIATION	0.000379666	4.62847	0.00232226
GO:0098632	CELL-CELL ADHESION MEDIATOR ACTIVITY	0.000379666	4.62847	0.00232226
GO:0006940	REGULATION OF SMOOTH MUSCLE CONTRACTION	0.000401519	4.1367	0.00245146
GO:0015078	PROTON TRANSMEMBRANE TRANSPORTER ACTIVITY	0.000402715	2.86852	0.00245429
GO:1901214	REGULATION OF NEURON DEATH	0.00040711	2.13232	0.00247659
GO:0007009	PLASMA MEMBRANE ORGANIZATION	0.000411261	3.51959	0.00249731
GO:0010506	REGULATION OF AUTOPHAGY	0.000419477	2.09641	0.00254261
GO:0005795	GOLGI STACK	0.000425733	2.74639	0.00257587
GO:0006939	SMOOTH MUSCLE CONTRACTION	0.000442618	4.51818	0.00266842
HSA04978	MINERAL ABSORPTION	0.000442618	4.51818	0.00266842
GO:0098562	CYTOPLASMIC SIDE OF MEMBRANE	0.000444191	2.56301	0.00267311
GO:0071277	CELLULAR RESPONSE TO CALCIUM ION	0.000459343	3.47122	0.00274534
GO:0051453	REGULATION OF INTRACELLULAR PH	0.000459343	3.47122	0.00274534
GO:0021885	FOREBRAIN CELL MIGRATION	0.000459464	4.05703	0.00274534
GO:2000401	REGULATION OF LYMPHOCYTE MIGRATION	0.000459464	4.05703	0.00274534
GO:0034329	CELL JUNCTION ASSEMBLY	0.000473044	2.62823	0.00282146
GO:0043408	REGULATION OF MAPK CASCADE	0.000483026	1.68152	0.00287589
GO:0005635	NUCLEAR ENVELOPE	0.000484171	1.87421	0.0028776
GO:0009887	ANIMAL ORGAN MORPHOGENESIS	0.00049593	1.60677	0.00294228
GO:0009898	CYTOPLASMIC SIDE OF PLASMA MEMBRANE	0.000497884	2.70485	0.00294867
GO:0045665	NEGATIVE REGULATION OF NEURON DIFFERENTIATION	0.000510872	2.34364	0.00302026
GO:0060047	HEART CONTRACTION	0.000512075	3.42416	0.00302205
GO:0051899	MEMBRANE DEPOLARIZATION	0.000513901	4.41292	0.00302751
GO:0007162	NEGATIVE REGULATION OF CELL ADHESION	0.000523464	2.20131	0.00307845
GO:0051147	REGULATION OF MUSCLE CELL DIFFERENTIATION	0.000537745	2.68455	0.0031569
GO:0071407	CELLULAR RESPONSE TO ORGANIC CYCLIC COMPOUND	0.000568847	1.85669	0.00333347
GO:0005791	ROUGH ENDOPLASMIC RETICULUM	0.000569807	3.37835	0.00333347
GO:0031647	REGULATION OF PROTEIN STABILITY	0.000577391	2.14747	0.00337196
GO:0021879	FOREBRAIN NEURON DIFFERENTIATION	0.000594331	4.31246	0.00346487
GO:0045926	NEGATIVE REGULATION OF GROWTH	0.000621226	2.21354	0.00361539
HSA04725	CHOLINERGIC SYNAPSE	0.000625779	2.98845	0.00363558
GO:0043434	RESPONSE TO PEPTIDE HORMONE	0.000634875	1.96095	0.00368206
GO:0031012	EXTRACELLULAR MATRIX	0.000641265	1.79823	0.0037127
GO:0051048	NEGATIVE REGULATION OF SECRETION	0.000651397	2.29726	0.00376487
GO:0019901	PROTEIN KINASE BINDING	0.000664685	1.71104	0.00383507
GO:0032781	POSITIVE REGULATION OF ATPASE ACTIVITY	0.000684771	4.21647	0.00394419
GO:0071902	POSITIVE REGULATION OF PROTEIN SERINE/THREONINE KINASE ACTIVITY	0.000719261	2.01978	0.00413575
GO:0015698	INORGANIC ANION TRANSPORT	0.000725834	2.60607	0.00416641
GO:0002576	PLATELET DEGRANULATION	0.000735636	2.80616	0.00420113
GO:0045471	RESPONSE TO ETHANOL	0.000735636	2.80616	0.00420113
HSA04360	AXON GUIDANCE	0.000735636	2.80616	0.00420113
GO:0035239	TUBE MORPHOGENESIS	0.000790619	1.70591	0.00450747
GO:1903531	NEGATIVE REGULATION OF SECRETION BY CELL	0.000797909	2.36628	0.00454132
GO:0051087	CHAPERONE BINDING	0.000809854	3.05079	0.00460151
GO:0031985	GOLGI CISTERNA	0.000814526	2.90017	0.00461928
GO:0009790	EMBRYO DEVELOPMENT	0.000815733	1.57226	0.00461928
GO:0005518	COLLAGEN BINDING	0.000863214	3.70002	0.00486559
HSA05120	EPITHELIAL CELL SIGNALING IN HELICOBACTER PYLORI INFECTION	0.000863214	3.70002	0.00486559
GO:0097746	REGULATION OF BLOOD VESSEL DIAMETER	0.000865026	2.75711	0.00486559
GO:0035296	REGULATION OF TUBE DIAMETER	0.000865026	2.75711	0.00486559
GO:0045913	POSITIVE REGULATION OF CARBOHYDRATE METABOLIC PROCESS	0.000881187	3.41341	0.0049482
GO:0007613	MEMORY	0.00088725	2.87189	0.00496823
GO:0048640	NEGATIVE REGULATION OF DEVELOPMENTAL GROWTH	0.000887712	3.01713	0.00496823
GO:1903169	REGULATION OF CALCIUM ION TRANSMEMBRANE TRANSPORT	0.000892732	2.64335	0.00498801
GO:0090150	ESTABLISHMENT OF PROTEIN LOCALIZATION TO MEMBRANE	0.000910825	2.14734	0.00508065
GO:0008022	PROTEIN C-TERMINUS BINDING	0.000935225	2.39409	0.0052081
GO:0060537	MUSCLE TISSUE DEVELOPMENT	0.000964983	2.0661	0.00535606
GO:0009410	RESPONSE TO XENOBIOTIC STIMULUS	0.000964983	2.0661	0.00535606
GO:0021872	FOREBRAIN GENERATION OF NEURONS	0.00097142	3.63622	0.00536698
GO:0044304	MAIN AXON	0.00097142	3.63622	0.00536698
GO:0046916	CELLULAR TRANSITION METAL ION HOMEOSTASIS	0.000971746	2.9842	0.00536698
GO:0051896	REGULATION OF PROTEIN KINASE B SIGNALING	0.000975388	2.26964	0.00537825
GO:0010008	ENDOSOME MEMBRANE	0.00100487	1.81015	0.00553175
GO:0044440	ENDOSOMAL PART	0.0010264	1.7638	0.00564101
GO:0021700	DEVELOPMENTAL MATURATION	0.00103557	2.20943	0.00567367
GO:0007605	SENSORY PERCEPTION OF SOUND	0.00103572	2.60215	0.00567367
GO:0046545	DEVELOPMENT OF PRIMARY FEMALE SEXUAL CHARACTERISTICS	0.00104307	3.12727	0.00570462
GO:0031032	ACTOMYOSIN STRUCTURE ORGANIZATION	0.00106233	2.95199	0.00580052
GO:0009100	GLYCOPROTEIN METABOLIC PROCESS	0.00107943	1.91464	0.00588428
GO:0021766	HIPPOCAMPUS DEVELOPMENT	0.00108859	3.31558	0.00592462
GO:0000086	G2/M TRANSITION OF MITOTIC CELL CYCLE	0.00109495	2.68666	0.00594956
GO:0008277	REGULATION OF G PROTEIN-COUPLED RECEPTOR SIGNALING PATHWAY	0.0011142	2.58222	0.00604442
GO:0004857	ENZYME INHIBITOR ACTIVITY	0.00112659	1.90901	0.00610175
GO:0009636	RESPONSE TO TOXIC SUBSTANCE	0.00113437	1.78152	0.00613398
GO:0008047	ENZYME ACTIVATOR ACTIVITY	0.00114245	1.75267	0.00616778
GO:0007200	PHOSPHOLIPASE C-ACTIVATING G PROTEIN-COUPLED RECEPTOR SIGNALING PATHWAY	0.00114713	3.089	0.00618308
GO:1901215	NEGATIVE REGULATION OF NEURON DEATH	0.00115293	2.28904	0.00619695
GO:0014706	STRIATED MUSCLE TISSUE DEVELOPMENT	0.00115339	2.07107	0.00619695
GO:1902936	PHOSPHATIDYLINOSITOL BISPHOSPHATE BINDING	0.00115987	2.92045	0.00622178
GO:0030276	CLATHRIN BINDING	0.00116559	3.87191	0.0062425
GO:0005768	ENDOSOME	0.00118876	1.56295	0.00635646
GO:0003018	VASCULAR PROCESS IN CIRCULATORY SYSTEM	0.00119105	2.47963	0.00635757
GO:0045296	CADHERIN BINDING	0.00119275	1.97448	0.00635757
GO:0061387	REGULATION OF EXTENT OF CELL GROWTH	0.00126476	2.88958	0.00673067
GO:0050768	NEGATIVE REGULATION OF NEUROGENESIS	0.00127386	2.05478	0.006765
GO:0044839	CELL CYCLE G2/M PHASE TRANSITION	0.00127524	2.64177	0.006765
GO:0005773	VACUOLE	0.00130623	1.60196	0.00691849
GO:0017016	RAS GTPASE BINDING	0.00131277	1.82977	0.00694053
GO:0030072	PEPTIDE HORMONE SECRETION	0.00132073	3.79356	0.00694053
GO:0022029	TELENCEPHALON CELL MIGRATION	0.00132073	3.79356	0.00694053
GO:0098631	CELL ADHESION MEDIATOR ACTIVITY	0.00132073	3.79356	0.00694053
GO:0099516	ION ANTIPORTER ACTIVITY	0.00132073	3.79356	0.00694053
GO:0031345	NEGATIVE REGULATION OF CELL PROJECTION ORGANIZATION	0.00132821	2.38006	0.00696893
GO:0009914	HORMONE TRANSPORT	0.00133465	3.2232	0.00699181
GO:0050680	NEGATIVE REGULATION OF EPITHELIAL CELL PROLIFERATION	0.00133818	2.73833	0.00699937
GO:0099512	SUPRAMOLECULAR FIBER	0.00134824	1.54244	0.00704106
GO:0051897	POSITIVE REGULATION OF PROTEIN KINASE B SIGNALING	0.00136317	2.44569	0.00710795
GO:0060191	REGULATION OF LIPASE ACTIVITY	0.00138114	3.01518	0.00719052
GO:0008217	REGULATION OF BLOOD PRESSURE	0.00141539	2.3651	0.00735741
GO:0045596	NEGATIVE REGULATION OF CELL DIFFERENTIATION	0.00142042	1.62637	0.0073663
GO:0060249	ANATOMICAL STRUCTURE HOMEOSTASIS	0.00142149	1.9238	0.0073663
GO:0040008	REGULATION OF GROWTH	0.00142876	1.64327	0.00739258
GO:0060348	BONE DEVELOPMENT	0.00144606	2.29768	0.00746015
GO:0005267	POTASSIUM CHANNEL ACTIVITY	0.00144817	2.71308	0.00746015
GO:0006468	PROTEIN PHOSPHORYLATION	0.00144849	1.53197	0.00746015
GO:0050673	EPITHELIAL CELL PROLIFERATION	0.00147379	3.17891	0.00756725
GO:0030864	CORTICAL ACTIN CYTOSKELETON	0.00147379	3.17891	0.00756725
GO:0050880	REGULATION OF BLOOD VESSEL SIZE	0.00147984	2.59793	0.0075867
GO:0030048	ACTIN FILAMENT-BASED MOVEMENT	0.0014983	2.82975	0.00766964
GO:0038127	ERBB SIGNALING PATHWAY	0.00152103	3.40105	0.00777418
GO:2000146	NEGATIVE REGULATION OF CELL MOTILITY	0.00152373	2.05947	0.00777612
GO:0051961	NEGATIVE REGULATION OF NERVOUS SYSTEM DEVELOPMENT	0.00156104	1.9906	0.00795444
GO:0040013	NEGATIVE REGULATION OF LOCOMOTION	0.00156509	1.96155	0.007963
GO:0035150	REGULATION OF TUBE SIZE	0.00159202	2.57674	0.00808777
GO:0099081	SUPRAMOLECULAR POLYMER	0.00161142	1.52967	0.00817396
GO:0030863	CORTICAL CYTOSKELETON	0.00162784	2.80075	0.00824131
GO:0070588	CALCIUM ION TRANSMEMBRANE TRANSPORT	0.00162961	2.27148	0.00824131
GO:0099080	SUPRAMOLECULAR COMPLEX	0.0016525	1.52787	0.00834452
GO:0006826	IRON ION TRANSPORT	0.00168082	3.64767	0.00847475
GO:0010594	REGULATION OF ENDOTHELIAL CELL MIGRATION	0.0016984	2.46857	0.00855057
GO:0008064	REGULATION OF ACTIN POLYMERIZATION OR DEPOLYMERIZATION	0.00170659	2.32171	0.00857894
GO:0016773	PHOSPHOTRANSFERASE ACTIVITY, ALCOHOL GROUP AS ACCEPTOR	0.0017442	1.60867	0.0087549
GO:0050885	NEUROMUSCULAR PROCESS CONTROLLING BALANCE	0.00176885	4.01254	0.00880752
GO:0070997	NEURON DEATH	0.00176885	4.01254	0.00880752
GO:1990090	CELLULAR RESPONSE TO NERVE GROWTH FACTOR STIMULUS	0.00176885	4.01254	0.00880752
GO:0034707	CHLORIDE CHANNEL COMPLEX	0.00176885	4.01254	0.00880752
GO:0016469	PROTON-TRANSPORTING TWO-SECTOR ATPASE COMPLEX	0.00176885	4.01254	0.00880752
GO:0003205	CARDIAC CHAMBER DEVELOPMENT	0.00177102	2.38048	0.00880752
GO:0004672	PROTEIN KINASE ACTIVITY	0.00177305	1.66187	0.00880752
GO:0051271	NEGATIVE REGULATION OF CELLULAR COMPONENT MOVEMENT	0.00179256	1.96901	0.00889129
GO:0030832	REGULATION OF ACTIN FILAMENT LENGTH	0.00181425	2.30751	0.00898562
GO:0043405	REGULATION OF MAP KINASE ACTIVITY	0.00185767	1.91015	0.0091736
GO:0035690	CELLULAR RESPONSE TO DRUG	0.00185767	1.91015	0.0091736
GO:0007264	SMALL GTPASE MEDIATED SIGNAL TRANSDUCTION	0.001876	1.96192	0.00923307
GO:0046879	HORMONE SECRETION	0.00187796	3.29447	0.00923307
GO:0005546	PHOSPHATIDYLINOSITOL-4,5-BISPHOSPHATE BINDING	0.00187796	3.29447	0.00923307
GO:0045600	POSITIVE REGULATION OF FAT CELL DIFFERENTIATION	0.00188822	3.57874	0.00924291
GO:0006879	CELLULAR IRON ION HOMEOSTASIS	0.00188822	3.57874	0.00924291
GO:1904377	POSITIVE REGULATION OF PROTEIN LOCALIZATION TO CELL PERIPHERY	0.00188822	3.57874	0.00924291
GO:0032870	CELLULAR RESPONSE TO HORMONE STIMULUS	0.00191406	1.66487	0.00935168
GO:0043406	POSITIVE REGULATION OF MAP KINASE ACTIVITY	0.00191601	2.05587	0.00935168
GO:0032271	REGULATION OF PROTEIN POLYMERIZATION	0.00193457	2.18183	0.00942857
GO:0051056	REGULATION OF SMALL GTPASE MEDIATED SIGNAL TRANSDUCTION	0.001939	1.90394	0.00943607
GO:0030017	SARCOMERE	0.00194173	2.2333	0.00943607
GO:0035091	PHOSPHATIDYLINOSITOL BINDING	0.00197054	2.08923	0.00954223
GO:0046683	RESPONSE TO ORGANOPHOSPHORUS	0.0019721	2.51512	0.00954223
GO:0022843	VOLTAGE-GATED CATION CHANNEL ACTIVITY	0.0019721	2.51512	0.00954223
GO:0051222	POSITIVE REGULATION OF PROTEIN TRANSPORT	0.00203189	1.81212	0.0098174
GO:0010632	REGULATION OF EPITHELIAL CELL MIGRATION	0.00204413	2.17056	0.00986236
HSA04510	FOCAL ADHESION	0.00205638	2.22093	0.0099072
GO:0035051	CARDIOCYTE DIFFERENTIATION	0.00207323	2.71721	0.00997408
HSA05412	ARRHYTHMOGENIC RIGHT VENTRICULAR CARDIOMYOPATHY (ARVC)	0.00208019	3.24365	0.00999326

## Sheet: ORAfile_allTests0 acc0 (7)
pathwayid	pathwayname	Pvalue	Oddsratio	FDR
GO:0044456	SYNAPSE PART	1.14531e-27	4.31363	3.84594e-24
GO:0097060	SYNAPTIC MEMBRANE	1.96901e-23	5.74607	3.30596e-20
GO:0051960	REGULATION OF NERVOUS SYSTEM DEVELOPMENT	8.55561e-20	3.6393	9.57658e-17
GO:0000902	CELL MORPHOGENESIS	1.16376e-19	4.09581	9.76974e-17
GO:0098794	POSTSYNAPSE	1.83519e-19	4.2652	1.23251e-16
GO:0050767	REGULATION OF NEUROGENESIS	5.30983e-19	3.75694	2.69088e-16
GO:0030182	NEURON DIFFERENTIATION	5.60934e-19	3.45426	2.69088e-16
GO:0045664	REGULATION OF NEURON DIFFERENTIATION	1.02777e-18	4.10575	4.31408e-16
GO:0032989	CELLULAR COMPONENT MORPHOGENESIS	1.28776e-17	3.62716	4.80478e-15
GO:0048666	NEURON DEVELOPMENT	1.80683e-17	3.60123	6.06734e-15
GO:0030424	AXON	5.91069e-17	3.99252	1.77895e-14
GO:0098978	GLUTAMATERGIC SYNAPSE	6.7465e-17	5.18168	1.77895e-14
GO:0045211	POSTSYNAPTIC MEMBRANE	6.88695e-17	5.4321	1.77895e-14
GO:0098982	GABA-ERGIC SYNAPSE	8.02647e-17	14.7245	1.92521e-14
GO:0007417	CENTRAL NERVOUS SYSTEM DEVELOPMENT	2.34411e-16	3.22833	5.24769e-14
GO:0060284	REGULATION OF CELL DEVELOPMENT	3.68434e-16	3.25355	7.7325e-14
GO:0000904	CELL MORPHOGENESIS INVOLVED IN DIFFERENTIATION	1.00244e-15	4.05263	1.91473e-13
GO:0007610	BEHAVIOR	1.02636e-15	3.93107	1.91473e-13
GO:0099240	INTRINSIC COMPONENT OF SYNAPTIC MEMBRANE	1.43966e-15	7.52614	2.5444e-13
GO:0036477	SOMATODENDRITIC COMPARTMENT	1.62227e-15	3.29842	2.72379e-13
GO:0098793	PRESYNAPSE	2.18766e-15	4.16329	3.49817e-13
GO:0007155	CELL ADHESION	3.65805e-15	3.15217	5.58351e-13
GO:0042734	PRESYNAPTIC MEMBRANE	4.06186e-15	7.53449	5.93032e-13
GO:0022610	BIOLOGICAL ADHESION	5.41359e-15	3.12526	7.57451e-13
GO:0061564	AXON DEVELOPMENT	2.10352e-14	4.4342	2.82544e-12
GO:0010975	REGULATION OF NEURON PROJECTION DEVELOPMENT	2.51279e-14	4.01501	3.24536e-12
GO:0007420	BRAIN DEVELOPMENT	5.63648e-14	3.32822	7.01011e-12
GO:0031175	NEURON PROJECTION DEVELOPMENT	6.03063e-14	3.48458	7.23245e-12
GO:0048812	NEURON PROJECTION MORPHOGENESIS	8.51053e-14	4.0072	9.6452e-12
GO:0099699	INTEGRAL COMPONENT OF SYNAPTIC MEMBRANE	8.61691e-14	7.20513	9.6452e-12
GO:0048667	CELL MORPHOGENESIS INVOLVED IN NEURON DIFFERENTIATION	1.10921e-13	4.20358	1.20153e-11
GO:0120039	PLASMA MEMBRANE BOUNDED CELL PROJECTION MORPHOGENESIS	1.1676e-13	3.96851	1.22525e-11
GO:0120035	REGULATION OF PLASMA MEMBRANE BOUNDED CELL PROJECTION ORGANIZATION	1.26996e-13	3.37459	1.29228e-11
GO:0048858	CELL PROJECTION MORPHOGENESIS	1.36566e-13	3.94945	1.34879e-11
GO:0031344	REGULATION OF CELL PROJECTION ORGANIZATION	2.22394e-13	3.32477	2.13371e-11
HSA04360	AXON GUIDANCE	2.52194e-13	8.04094	2.35241e-11
GO:0060322	HEAD DEVELOPMENT	2.63164e-13	3.16586	2.38839e-11
GO:0007409	AXONOGENESIS	3.65138e-13	4.39626	3.22666e-11
GO:0050804	MODULATION OF CHEMICAL SYNAPTIC TRANSMISSION	4.49931e-13	4.01682	3.87402e-11
GO:0099177	REGULATION OF TRANS-SYNAPTIC SIGNALING	4.87383e-13	4.00635	4.09158e-11
GO:0043235	RECEPTOR COMPLEX	5.21596e-13	4.15863	4.272e-11
GO:0032990	CELL PART MORPHOGENESIS	6.69618e-13	3.75965	5.35375e-11
GO:0034702	ION CHANNEL COMPLEX	7.21703e-13	4.73551	5.636e-11
GO:0050808	SYNAPSE ORGANIZATION	1.19215e-12	5.06385	9.09826e-11
GO:1902495	TRANSMEMBRANE TRANSPORTER COMPLEX	1.52285e-12	4.48454	1.13639e-10
GO:0010769	REGULATION OF CELL MORPHOGENESIS INVOLVED IN DIFFERENTIATION	2.11979e-12	4.66626	1.54744e-10
GO:1990351	TRANSPORTER COMPLEX	3.15294e-12	4.36301	2.25268e-10
GO:0042391	REGULATION OF MEMBRANE POTENTIAL	4.1946e-12	3.87262	2.93448e-10
GO:0033267	AXON PART	6.20299e-12	4.06191	4.25095e-10
GO:0098984	NEURON TO NEURON SYNAPSE	7.57671e-12	4.21992	4.97647e-10
GO:0099572	POSTSYNAPTIC SPECIALIZATION	7.57671e-12	4.21992	4.97647e-10
GO:0051962	POSITIVE REGULATION OF NERVOUS SYSTEM DEVELOPMENT	7.70626e-12	3.47975	4.97647e-10
GO:0005509	CALCIUM ION BINDING	8.53091e-12	3.07819	5.40506e-10
GO:0098609	CELL-CELL ADHESION	9.32202e-12	3.57119	5.79692e-10
GO:0034703	CATION CHANNEL COMPLEX	1.01272e-11	5.28338	6.1831e-10
GO:0043025	NEURONAL CELL BODY	1.22583e-11	3.53895	7.35063e-10
GO:0007611	LEARNING OR MEMORY	1.32453e-11	4.8716	7.80313e-10
GO:0022604	REGULATION OF CELL MORPHOGENESIS	1.48385e-11	3.57592	8.591e-10
GO:0098797	PLASMA MEMBRANE PROTEIN COMPLEX	1.6894e-11	3.29514	9.61524e-10
GO:0099537	TRANS-SYNAPTIC SIGNALING	1.89258e-11	3.74472	1.05922e-09
GO:0050803	REGULATION OF SYNAPSE STRUCTURE OR ACTIVITY	2.20214e-11	5.09564	1.20663e-09
GO:0050770	REGULATION OF AXONOGENESIS	2.22785e-11	5.73866	1.20663e-09
GO:0050890	COGNITION	3.12927e-11	4.41971	1.66795e-09
GO:0099536	SYNAPTIC SIGNALING	3.90245e-11	3.64809	2.04757e-09
GO:0050807	REGULATION OF SYNAPSE ORGANIZATION	4.31521e-11	5.11993	2.2293e-09
GO:0030425	DENDRITE	5.89453e-11	3.12539	2.99906e-09
GO:0097447	DENDRITIC TREE	6.60748e-11	3.11417	3.31163e-09
GO:0099634	POSTSYNAPTIC SPECIALIZATION MEMBRANE	7.37095e-11	8.01883	3.63995e-09
GO:0044297	CELL BODY	7.95982e-11	3.22527	3.87378e-09
GO:0098916	ANTEROGRADE TRANS-SYNAPTIC SIGNALING	8.46901e-11	3.68634	4.00548e-09
GO:0007268	CHEMICAL SYNAPTIC TRANSMISSION	8.46901e-11	3.68634	4.00548e-09
GO:0098742	CELL-CELL ADHESION VIA PLASMA-MEMBRANE ADHESION MOLECULES	8.67736e-11	4.62272	4.04702e-09
GO:0007612	LEARNING	1.44991e-10	6.31038	6.6696e-09
GO:0046873	METAL ION TRANSMEMBRANE TRANSPORTER ACTIVITY	1.64267e-10	3.52656	7.45417e-09
GO:0099055	INTEGRAL COMPONENT OF POSTSYNAPTIC MEMBRANE	1.96072e-10	6.99596	8.77881e-09
GO:0044057	REGULATION OF SYSTEM PROCESS	2.28376e-10	3.11419	1.00906e-08
GO:0014069	POSTSYNAPTIC DENSITY	3.18962e-10	4.00229	1.39101e-08
GO:0098936	INTRINSIC COMPONENT OF POSTSYNAPTIC MEMBRANE	4.19656e-10	6.65866	1.7838e-08
HSA04724	GLUTAMATERGIC SYNAPSE	4.19656e-10	6.65866	1.7838e-08
GO:0032279	ASYMMETRIC SYNAPSE	4.39626e-10	3.94697	1.84533e-08
GO:0005216	ION CHANNEL ACTIVITY	4.74951e-10	3.5185	1.969e-08
GO:0030334	REGULATION OF CELL MIGRATION	1.00932e-09	2.64951	4.13327e-08
GO:0022838	SUBSTRATE-SPECIFIC CHANNEL ACTIVITY	1.05822e-09	3.40899	4.28133e-08
GO:0048786	PRESYNAPTIC ACTIVE ZONE	1.09699e-09	9.39015	4.38536e-08
GO:0051270	REGULATION OF CELLULAR COMPONENT MOVEMENT	1.27108e-09	2.49929	5.02152e-08
GO:0022890	INORGANIC CATION TRANSMEMBRANE TRANSPORTER ACTIVITY	1.61569e-09	2.95248	6.3087e-08
GO:0050769	POSITIVE REGULATION OF NEUROGENESIS	2.07875e-09	3.25862	8.02349e-08
GO:0098839	POSTSYNAPTIC DENSITY MEMBRANE	3.03455e-09	8.60615	1.15796e-07
GO:0150034	DISTAL AXON	3.24403e-09	4.0148	1.22398e-07
GO:0098889	INTRINSIC COMPONENT OF PRESYNAPTIC MEMBRANE	3.29333e-09	7.76697	1.22878e-07
GO:0022839	ION GATED CHANNEL ACTIVITY	3.41879e-09	3.69383	1.26157e-07
GO:0098660	INORGANIC ION TRANSMEMBRANE TRANSPORT	4.2743e-09	2.8168	1.55401e-07
GO:0005261	CATION CHANNEL ACTIVITY	4.30384e-09	3.74808	1.55401e-07
GO:0022836	GATED CHANNEL ACTIVITY	6.52512e-09	3.58526	2.331e-07
GO:0008324	CATION TRANSMEMBRANE TRANSPORTER ACTIVITY	6.64555e-09	2.77334	2.34903e-07
GO:0015267	CHANNEL ACTIVITY	7.246e-09	3.1547	2.53459e-07
GO:0022803	PASSIVE TRANSMEMBRANE TRANSPORTER ACTIVITY	7.68482e-09	3.14712	2.66037e-07
GO:0007626	LOCOMOTORY BEHAVIOR	8.38939e-09	4.7214	2.87465e-07
GO:0010720	POSITIVE REGULATION OF CELL DEVELOPMENT	1.0797e-08	2.95588	3.66226e-07
GO:0098685	SCHAFFER COLLATERAL - CA1 SYNAPSE	1.1011e-08	7.70584	3.6975e-07
GO:0034332	ADHERENS JUNCTION ORGANIZATION	1.30871e-08	7.59241	4.33701e-07
GO:2000145	REGULATION OF CELL MOTILITY	1.31738e-08	2.44737	4.33701e-07
GO:0015318	INORGANIC MOLECULAR ENTITY TRANSMEMBRANE TRANSPORTER ACTIVITY	1.60446e-08	2.49762	5.23084e-07
GO:0045666	POSITIVE REGULATION OF NEURON DIFFERENTIATION	1.81753e-08	3.41868	5.86853e-07
GO:0015085	CALCIUM ION TRANSMEMBRANE TRANSPORTER ACTIVITY	1.92701e-08	5.4698	6.16275e-07
GO:0099060	INTEGRAL COMPONENT OF POSTSYNAPTIC SPECIALIZATION MEMBRANE	2.16481e-08	8.02074	6.85794e-07
GO:0051271	NEGATIVE REGULATION OF CELLULAR COMPONENT MOVEMENT	2.21841e-08	3.64797	6.96206e-07
GO:0034765	REGULATION OF ION TRANSMEMBRANE TRANSPORT	2.88812e-08	3.03027	8.97991e-07
GO:0030659	CYTOPLASMIC VESICLE MEMBRANE	3.27276e-08	2.50952	1.00825e-06
GO:0098948	INTRINSIC COMPONENT OF POSTSYNAPTIC SPECIALIZATION MEMBRANE	3.68282e-08	7.63847	1.12426e-06
GO:0040012	REGULATION OF LOCOMOTION	3.8387e-08	2.32767	1.16129e-06
GO:0060078	REGULATION OF POSTSYNAPTIC MEMBRANE POTENTIAL	4.07467e-08	6.3333	1.22167e-06
GO:0040013	NEGATIVE REGULATION OF LOCOMOTION	5.52792e-08	3.48274	1.64272e-06
GO:0051966	REGULATION OF SYNAPTIC TRANSMISSION, GLUTAMATERGIC	7.27161e-08	7.96904	2.136e-06
GO:0090066	REGULATION OF ANATOMICAL STRUCTURE SIZE	7.31507e-08	2.86431	2.136e-06
GO:0034762	REGULATION OF TRANSMEMBRANE TRANSPORT	7.5696e-08	2.77447	2.19127e-06
GO:0012506	VESICLE MEMBRANE	7.66815e-08	2.43602	2.20082e-06
GO:0007156	HOMOPHILIC CELL ADHESION VIA PLASMA MEMBRANE ADHESION MOLECULES	7.87076e-08	4.70275	2.23983e-06
GO:0030900	FOREBRAIN DEVELOPMENT	8.2596e-08	3.18146	2.33073e-06
GO:0098662	INORGANIC CATION TRANSMEMBRANE TRANSPORT	1.01288e-07	2.74121	2.83437e-06
GO:0009986	CELL SURFACE	1.66443e-07	2.32769	4.61913e-06
GO:0045121	MEMBRANE RAFT	1.70699e-07	3.36912	4.69842e-06
GO:0015075	ION TRANSMEMBRANE TRANSPORTER ACTIVITY	1.74547e-07	2.30441	4.76527e-06
GO:0098857	MEMBRANE MICRODOMAIN	1.82195e-07	3.35735	4.93397e-06
GO:0005912	ADHERENS JUNCTION	1.84369e-07	2.71174	4.95288e-06
GO:0008092	CYTOSKELETAL PROTEIN BINDING	1.94804e-07	2.24152	5.19169e-06
GO:0043269	REGULATION OF ION TRANSPORT	2.12184e-07	2.4965	5.61035e-06
GO:0032970	REGULATION OF ACTIN FILAMENT-BASED PROCESS	2.23448e-07	3.09508	5.83855e-06
GO:0034220	ION TRANSMEMBRANE TRANSPORT	2.24292e-07	2.28432	5.83855e-06
HSA04970	SALIVARY SECRETION	2.43517e-07	6.41189	6.27255e-06
GO:0030001	METAL ION TRANSPORT	2.44701e-07	2.57299	6.27255e-06
GO:0098960	POSTSYNAPTIC NEUROTRANSMITTER RECEPTOR ACTIVITY	2.62483e-07	8.96753	6.6774e-06
GO:1903522	REGULATION OF BLOOD CIRCULATION	3.0749e-07	3.44422	7.76354e-06
GO:0007416	SYNAPSE ASSEMBLY	3.23235e-07	6.24482	8.10017e-06
GO:0099056	INTEGRAL COMPONENT OF PRESYNAPTIC MEMBRANE	3.27146e-07	6.86222	8.13746e-06
GO:0098655	CATION TRANSMEMBRANE TRANSPORT	3.82423e-07	2.55812	9.40339e-06
GO:0070161	ANCHORING JUNCTION	3.86754e-07	2.62639	9.40339e-06
GO:0050839	CELL ADHESION MOLECULE BINDING	3.87449e-07	2.74712	9.40339e-06
GO:0098589	MEMBRANE REGION	3.89241e-07	3.22219	9.40339e-06
GO:0050806	POSITIVE REGULATION OF SYNAPTIC TRANSMISSION	4.56544e-07	4.59605	1.09505e-05
GO:0022834	LIGAND-GATED CHANNEL ACTIVITY	5.45211e-07	4.79891	1.28931e-05
GO:0015276	LIGAND-GATED ION CHANNEL ACTIVITY	5.45211e-07	4.79891	1.28931e-05
GO:0043087	REGULATION OF GTPASE ACTIVITY	6.1107e-07	2.73355	1.43495e-05
GO:0001505	REGULATION OF NEUROTRANSMITTER LEVELS	7.98738e-07	3.09738	1.86261e-05
GO:0045597	POSITIVE REGULATION OF CELL DIFFERENTIATION	8.10477e-07	2.16568	1.87695e-05
HSA04020	CALCIUM SIGNALING PATHWAY	8.39569e-07	4.17418	1.93101e-05
GO:0021953	CENTRAL NERVOUS SYSTEM NEURON DIFFERENTIATION	9.15701e-07	4.14758	2.09178e-05
GO:1904062	REGULATION OF CATION TRANSMEMBRANE TRANSPORT	9.45228e-07	3.14444	2.14465e-05
GO:0006816	CALCIUM ION TRANSPORT	9.88559e-07	3.52129	2.22791e-05
GO:0031345	NEGATIVE REGULATION OF CELL PROJECTION ORGANIZATION	9.98063e-07	4.12131	2.23433e-05
GO:0007411	AXON GUIDANCE	1.05984e-06	3.50562	2.35617e-05
GO:0070588	CALCIUM ION TRANSMEMBRANE TRANSPORT	1.06652e-06	3.92241	2.35617e-05
GO:0097485	NEURON PROJECTION GUIDANCE	1.21673e-06	3.47469	2.67045e-05
GO:0032535	REGULATION OF CELLULAR COMPONENT SIZE	1.38139e-06	2.93756	2.97879e-05
GO:0022835	TRANSMITTER-GATED CHANNEL ACTIVITY	1.38384e-06	7.38088	2.97879e-05
GO:0022824	TRANSMITTER-GATED ION CHANNEL ACTIVITY	1.38384e-06	7.38088	2.97879e-05
GO:0019932	SECOND-MESSENGER-MEDIATED SIGNALING	1.42529e-06	3.07131	3.04849e-05
GO:0030594	NEUROTRANSMITTER RECEPTOR ACTIVITY	1.53606e-06	5.00469	3.26461e-05
GO:0099061	INTEGRAL COMPONENT OF POSTSYNAPTIC DENSITY MEMBRANE	1.60567e-06	8.33926	3.39109e-05
GO:0005230	EXTRACELLULAR LIGAND-GATED ION CHANNEL ACTIVITY	1.68623e-06	6.42387	3.53897e-05
GO:0010977	NEGATIVE REGULATION OF NEURON PROJECTION DEVELOPMENT	1.76033e-06	4.36673	3.67154e-05
GO:0045665	NEGATIVE REGULATION OF NEURON DIFFERENTIATION	1.8458e-06	3.6257	3.82606e-05
GO:0032956	REGULATION OF ACTIN CYTOSKELETON ORGANIZATION	2.0058e-06	3.01124	4.1322e-05
GO:0006812	CATION TRANSPORT	2.07906e-06	2.21346	4.25701e-05
HSA04070	PHOSPHATIDYLINOSITOL SIGNALING SYSTEM	2.24017e-06	6.22869	4.55908e-05
GO:0031252	CELL LEADING EDGE	2.3484e-06	2.79507	4.75056e-05
GO:0005262	CALCIUM CHANNEL ACTIVITY	2.60795e-06	4.77141	5.24401e-05
GO:0006874	CELLULAR CALCIUM ION HOMEOSTASIS	2.68803e-06	2.72196	5.37285e-05
GO:0099146	INTRINSIC COMPONENT OF POSTSYNAPTIC DENSITY MEMBRANE	2.78238e-06	7.77053	5.52853e-05
GO:0032409	REGULATION OF TRANSPORTER ACTIVITY	2.87494e-06	3.28611	5.64082e-05
GO:0044325	ION CHANNEL BINDING	2.88927e-06	4.72782	5.64082e-05
GO:0032412	REGULATION OF ION TRANSMEMBRANE TRANSPORTER ACTIVITY	2.88928e-06	3.39327	5.64082e-05
GO:0051282	REGULATION OF SEQUESTERING OF CALCIUM ION	3.19742e-06	4.68359	6.20633e-05
GO:0005913	CELL-CELL ADHERENS JUNCTION	3.36407e-06	5.00548	6.43407e-05
GO:0044853	PLASMA MEMBRANE RAFT	3.36407e-06	5.00548	6.43407e-05
GO:0005901	CAVEOLA	3.37224e-06	5.95713	6.43407e-05
GO:0090257	REGULATION OF MUSCLE SYSTEM PROCESS	3.73592e-06	3.45175	7.0877e-05
GO:1903779	REGULATION OF CARDIAC CONDUCTION	4.1375e-06	6.48945	7.76185e-05
HSA04720	LONG-TERM POTENTIATION	4.1375e-06	6.48945	7.76185e-05
GO:2000146	NEGATIVE REGULATION OF CELL MOTILITY	4.1879e-06	3.20574	7.81276e-05
GO:0060589	NUCLEOSIDE-TRIPHOSPHATASE REGULATOR ACTIVITY	4.29774e-06	2.87972	7.97338e-05
GO:0030695	GTPASE REGULATOR ACTIVITY	4.51903e-06	3.01514	8.33785e-05
GO:0022898	REGULATION OF TRANSMEMBRANE TRANSPORTER ACTIVITY	4.56321e-06	3.2894	8.37336e-05
GO:0099175	REGULATION OF POSTSYNAPSE ORGANIZATION	4.70868e-06	5.24316	8.59334e-05
GO:0050771	NEGATIVE REGULATION OF AXONOGENESIS	4.78271e-06	6.3792	8.68126e-05
GO:0021537	TELENCEPHALON DEVELOPMENT	4.86367e-06	3.27508	8.78076e-05
GO:0030336	NEGATIVE REGULATION OF CELL MIGRATION	5.18201e-06	3.26087	9.27327e-05
GO:0055074	CALCIUM ION HOMEOSTASIS	5.19236e-06	2.62735	9.27327e-05
GO:0030155	REGULATION OF CELL ADHESION	5.21932e-06	2.28214	9.27327e-05
GO:0034705	POTASSIUM CHANNEL COMPLEX	5.27979e-06	5.18199	9.33133e-05
GO:0070838	DIVALENT METAL ION TRANSPORT	5.39442e-06	3.06284	9.48401e-05
GO:0048167	REGULATION OF SYNAPTIC PLASTICITY	5.68341e-06	3.77893	9.94005e-05
GO:0015081	SODIUM ION TRANSMEMBRANE TRANSPORTER ACTIVITY	5.98914e-06	4.16611	0.000104205
GO:0072511	DIVALENT INORGANIC CATION TRANSPORT	6.40777e-06	3.0289	0.000110529
GO:0032589	NEURON PROJECTION MEMBRANE	6.41843e-06	6.97479	0.000110529
GO:0015077	MONOVALENT INORGANIC CATION TRANSMEMBRANE TRANSPORTER ACTIVITY	6.7911e-06	2.74245	0.00011635
HSA04540	GAP JUNCTION	7.22785e-06	5.4789	0.000123204
GO:0035295	TUBE DEVELOPMENT	7.32771e-06	2.12055	0.000124275
GO:0001764	NEURON MIGRATION	7.73562e-06	4.61797	0.000130534
GO:0048638	REGULATION OF DEVELOPMENTAL GROWTH	7.84195e-06	2.91232	0.000131666
GO:0005096	GTPASE ACTIVATOR ACTIVITY	8.08872e-06	3.06808	0.000135134
GO:0008016	REGULATION OF HEART CONTRACTION	8.22912e-06	3.26341	0.000136799
HSA04971	GASTRIC ACID SECRETION	8.32508e-06	5.97319	0.000137712
GO:0051961	NEGATIVE REGULATION OF NERVOUS SYSTEM DEVELOPMENT	8.48768e-06	2.97395	0.000139714
GO:0050768	NEGATIVE REGULATION OF NEUROGENESIS	8.57106e-06	3.05614	0.000140398
GO:0016477	CELL MIGRATION	9.1346e-06	2.03525	0.000148268
GO:0048640	NEGATIVE REGULATION OF DEVELOPMENTAL GROWTH	9.15507e-06	4.89653	0.000148268
GO:0048471	PERINUCLEAR REGION OF CYTOPLASM	9.18395e-06	2.20087	0.000148268
GO:0044306	NEURON PROJECTION TERMINUS	1.08897e-05	4.18672	0.000174964
GO:0072503	CELLULAR DIVALENT INORGANIC CATION HOMEOSTASIS	1.1044e-05	2.52099	0.000176282
GO:0007423	SENSORY ORGAN DEVELOPMENT	1.11276e-05	2.40379	0.000176282
GO:0030029	ACTIN FILAMENT-BASED PROCESS	1.11292e-05	2.36998	0.000176282
GO:0044087	REGULATION OF CELLULAR COMPONENT BIOGENESIS	1.17207e-05	2.00035	0.000184779
GO:0031346	POSITIVE REGULATION OF CELL PROJECTION ORGANIZATION	1.17968e-05	2.71034	0.00018511
GO:0031256	LEADING EDGE MEMBRANE	1.20783e-05	3.72362	0.000188647
GO:0030672	SYNAPTIC VESICLE MEMBRANE	1.25291e-05	4.73976	0.000193883
GO:0099501	EXOCYTIC VESICLE MEMBRANE	1.25291e-05	4.73976	0.000193883
GO:0009887	ANIMAL ORGAN MORPHOGENESIS	1.30484e-05	2.02075	0.000200993
GO:0099529	NEUROTRANSMITTER RECEPTOR ACTIVITY INVOLVED IN REGULATION OF POSTSYNAPTIC MEMBRANE POTENTIAL	1.32547e-05	7.31365	0.000203239
GO:0051963	REGULATION OF SYNAPSE ASSEMBLY	1.38745e-05	4.68867	0.000210816
GO:0061387	REGULATION OF EXTENT OF CELL GROWTH	1.38745e-05	4.68867	0.000210816
GO:0008306	ASSOCIATIVE LEARNING	1.39622e-05	5.61504	0.000211195
GO:0021761	LIMBIC SYSTEM DEVELOPMENT	1.53451e-05	4.63989	0.000231071
GO:0051279	REGULATION OF RELEASE OF SEQUESTERED CALCIUM ION INTO CYTOSOL	1.58046e-05	5.53245	0.000236928
HSA04080	NEUROACTIVE LIGAND-RECEPTOR INTERACTION	1.6171e-05	3.01245	0.000240785
GO:0030516	REGULATION OF AXON EXTENSION	1.62053e-05	5.01064	0.000240785
GO:0030018	Z DISC	1.65469e-05	4.28687	0.000244777
GO:0051588	REGULATION OF NEUROTRANSMITTER TRANSPORT	1.82036e-05	3.991	0.000268104
GO:0021879	FOREBRAIN NEURON DIFFERENTIATION	1.83433e-05	6.9815	0.000268982
GO:0030017	SARCOMERE	1.94628e-05	3.42117	0.000283689
GO:0005911	CELL-CELL JUNCTION	1.95153e-05	2.48293	0.000283689
GO:0042330	TAXIS	1.9908e-05	2.3311	0.000288152
GO:0019199	TRANSMEMBRANE RECEPTOR PROTEIN KINASE ACTIVITY	2.01298e-05	5.37416	0.000290111
GO:0034329	CELL JUNCTION ASSEMBLY	2.04237e-05	3.73885	0.000293089
GO:0010771	NEGATIVE REGULATION OF CELL MORPHOGENESIS INVOLVED IN DIFFERENTIATION	2.23671e-05	4.83268	0.000319612
GO:0021872	FOREBRAIN GENERATION OF NEURONS	2.3541e-05	5.89059	0.00033496
GO:0110053	REGULATION OF ACTIN FILAMENT ORGANIZATION	2.42775e-05	3.01622	0.000343983
GO:0030426	GROWTH CONE	2.56158e-05	3.66292	0.000361419
GO:0051493	REGULATION OF CYTOSKELETON ORGANIZATION	2.62098e-05	2.32941	0.000368253
GO:0051965	POSITIVE REGULATION OF SYNAPSE ASSEMBLY	2.68297e-05	5.79107	0.000373834
HSA04730	LONG-TERM DEPRESSION	2.68297e-05	5.79107	0.000373834
GO:0008047	ENZYME ACTIVATOR ACTIVITY	2.72194e-05	2.32458	0.000377406
GO:0098693	REGULATION OF SYNAPTIC VESICLE CYCLE	2.73939e-05	4.36611	0.000377406
GO:0072507	DIVALENT INORGANIC CATION HOMEOSTASIS	2.74232e-05	2.39488	0.000377406
GO:0050801	ION HOMEOSTASIS	2.79098e-05	2.07079	0.000382535
GO:0010721	NEGATIVE REGULATION OF CELL DEVELOPMENT	2.83467e-05	2.74463	0.000386945
GO:0048839	INNER EAR DEVELOPMENT	2.87912e-05	3.45704	0.00039142
GO:0030427	SITE OF POLARIZED GROWTH	2.96964e-05	3.61452	0.000402099
GO:0048646	ANATOMICAL STRUCTURE FORMATION INVOLVED IN MORPHOGENESIS	3.17337e-05	1.99024	0.00042796
GO:0007613	MEMORY	3.29344e-05	4.28181	0.000442375
GO:0010976	POSITIVE REGULATION OF NEURON PROJECTION DEVELOPMENT	4.22242e-05	2.89428	0.000564896
GO:0006935	CHEMOTAXIS	4.24252e-05	2.26824	0.000565333
GO:0043679	AXON TERMINUS	4.30753e-05	4.16122	0.000571727
GO:0030901	MIDBRAIN DEVELOPMENT	4.43087e-05	4.88454	0.000585151
GO:0008015	BLOOD CIRCULATION	4.45008e-05	2.54599	0.000585151
GO:0050922	NEGATIVE REGULATION OF CHEMOTAXIS	4.46095e-05	6.1425	0.000585151
GO:0031674	I BAND	4.61235e-05	3.87014	0.000602656
GO:0060341	REGULATION OF CELLULAR LOCALIZATION	4.81294e-05	1.95339	0.000626429
GO:0050796	REGULATION OF INSULIN SECRETION	4.88746e-05	3.45452	0.000631234
GO:0006836	NEUROTRANSMITTER TRANSPORT	4.88746e-05	3.45452	0.000631234
GO:0008021	SYNAPTIC VESICLE	4.91873e-05	3.2996	0.000632838
GO:0008076	VOLTAGE-GATED POTASSIUM CHANNEL COMPLEX	5.46852e-05	4.76042	0.000700889
GO:0008361	REGULATION OF CELL SIZE	5.60579e-05	3.4113	0.000715751
GO:0044449	CONTRACTILE FIBER PART	5.77365e-05	3.12505	0.00073439
GO:0006937	REGULATION OF MUSCLE CONTRACTION	5.82886e-05	3.57276	0.000735839
GO:0015079	POTASSIUM ION TRANSMEMBRANE TRANSPORTER ACTIVITY	5.82886e-05	3.57276	0.000735839
GO:0003013	CIRCULATORY SYSTEM PROCESS	6.29388e-05	2.48845	0.000791567
GO:0050773	REGULATION OF DENDRITE DEVELOPMENT	6.31821e-05	3.74871	0.000791663
GO:0031012	EXTRACELLULAR MATRIX	6.68351e-05	2.24135	0.000834321
GO:0051480	REGULATION OF CYTOSOLIC CALCIUM ION CONCENTRATION	6.89229e-05	2.64392	0.000857197
GO:0008344	ADULT LOCOMOTORY BEHAVIOR	7.04292e-05	5.09702	0.000872698
GO:0030016	MYOFIBRIL	7.32199e-05	3.06262	0.000903943
GO:0044089	POSITIVE REGULATION OF CELLULAR COMPONENT BIOGENESIS	7.43299e-05	2.22752	0.000914285
GO:0030534	ADULT BEHAVIOR	7.93617e-05	3.66172	0.000972616
GO:0060291	LONG-TERM SYNAPTIC POTENTIATION	8.33375e-05	6.4923	0.00101763
GO:0030133	TRANSPORT VESICLE	8.44183e-05	2.44041	0.00102709
GO:0046834	LIPID PHOSPHORYLATION	8.60482e-05	5.58244	0.00103939
GO:0004714	TRANSMEMBRANE RECEPTOR PROTEIN TYROSINE KINASE ACTIVITY	8.60482e-05	5.58244	0.00103939
GO:0015672	MONOVALENT INORGANIC CATION TRANSPORT	8.79714e-05	2.43369	0.00105881
GO:0090276	REGULATION OF PEPTIDE HORMONE SECRETION	0.000109967	3.07205	0.00131882
GO:0008328	IONOTROPIC GLUTAMATE RECEPTOR COMPLEX	0.000111058	6.19671	0.00132717
GO:0021954	CENTRAL NERVOUS SYSTEM NEURON DEVELOPMENT	0.000120765	4.74278	0.00143805
GO:0010770	POSITIVE REGULATION OF CELL MORPHOGENESIS INVOLVED IN DIFFERENTIATION	0.000122809	3.50074	0.00145722
GO:0051051	NEGATIVE REGULATION OF TRANSPORT	0.000127369	2.25391	0.00150148
GO:0072359	CIRCULATORY SYSTEM DEVELOPMENT	0.000127434	1.90934	0.00150148
GO:0006875	CELLULAR METAL ION HOMEOSTASIS	0.000128687	2.15642	0.00150945
GO:0043292	CONTRACTILE FIBER	0.000129009	2.91686	0.00150945
GO:0034330	CELL JUNCTION ORGANIZATION	0.000131003	3.0239	0.00151947
GO:0030658	TRANSPORT VESICLE MEMBRANE	0.000131003	3.0239	0.00151947
GO:0010522	REGULATION OF CALCIUM ION TRANSPORT INTO CYTOSOL	0.000131223	4.27172	0.00151947
GO:0030036	ACTIN CYTOSKELETON ORGANIZATION	0.000132049	2.24875	0.00152332
GO:0030323	RESPIRATORY TUBE DEVELOPMENT	0.000132916	3.29624	0.00152332
GO:0031225	ANCHORED COMPONENT OF MEMBRANE	0.000132916	3.29624	0.00152332
GO:0070382	EXOCYTIC VESICLE	0.000138759	3.00818	0.00158263
GO:0044304	MAIN AXON	0.000139034	5.20354	0.00158263
GO:0010594	REGULATION OF ENDOTHELIAL CELL MIGRATION	0.000141276	3.45006	0.00159733
GO:0051592	RESPONSE TO CALCIUM ION	0.000141276	3.45006	0.00159733
GO:0062023	COLLAGEN-CONTAINING EXTRACELLULAR MATRIX	0.000142341	2.3558	0.00160339
HSA04270	VASCULAR SMOOTH MUSCLE CONTRACTION	0.000142767	3.90877	0.00160339
GO:0098878	NEUROTRANSMITTER RECEPTOR COMPLEX	0.000145991	5.92682	0.00163412
GO:0060627	REGULATION OF VESICLE-MEDIATED TRANSPORT	0.000147909	2.16781	0.00164622
GO:0050673	EPITHELIAL CELL PROLIFERATION	0.000148052	4.6136	0.00164622
GO:0021543	PALLIUM DEVELOPMENT	0.000151258	3.25422	0.00167081
GO:0001667	AMEBOIDAL-TYPE CELL MIGRATION	0.000151258	3.25422	0.00167081
GO:0043583	EAR DEVELOPMENT	0.000155483	2.97722	0.00171185
GO:0042383	SARCOLEMMA	0.000156521	3.61717	0.00171764
GO:0048013	EPHRIN RECEPTOR SIGNALING PATHWAY	0.000163535	4.55204	0.00178877
GO:0001755	NEURAL CREST CELL MIGRATION	0.000166584	5.80097	0.0018162
GO:0007043	CELL-CELL JUNCTION ASSEMBLY	0.000171612	4.13037	0.00186496
GO:0010632	REGULATION OF EPITHELIAL CELL MIGRATION	0.000173944	2.94688	0.00188265
GO:0099601	REGULATION OF NEUROTRANSMITTER RECEPTOR ACTIVITY	0.000174361	5.0318	0.00188265
GO:0030175	FILOPODIUM	0.000187226	4.08531	0.00201508
GO:1902476	CHLORIDE TRANSMEMBRANE TRANSPORT	0.000198615	4.4332	0.00213083
GO:0031253	CELL PROJECTION MEMBRANE	0.000207971	2.43774	0.0022241
GO:0044291	CELL-CELL CONTACT ZONE	0.000216861	4.87261	0.00231181
GO:0035725	SODIUM ION TRANSMEMBRANE TRANSPORT	0.000218398	4.37648	0.00232082
GO:0001501	SKELETAL SYSTEM DEVELOPMENT	0.000231016	2.16921	0.00244716
GO:0005938	CELL CORTEX	0.000233303	2.535	0.00246362
GO:0005516	CALMODULIN BINDING	0.000234125	2.98183	0.00246455
GO:0048814	REGULATION OF DENDRITE MORPHOGENESIS	0.000239808	4.32038	0.00251648
GO:0045296	CADHERIN BINDING	0.000240888	2.46659	0.00251829
GO:0046928	REGULATION OF NEUROTRANSMITTER SECRETION	0.00024148	3.95585	0.00251829
GO:0010959	REGULATION OF METAL ION TRANSPORT	0.000246527	2.35626	0.00256297
GO:0090287	REGULATION OF CELLULAR RESPONSE TO GROWTH FACTOR STIMULUS	0.000251211	2.66425	0.0026036
GO:0099568	CYTOPLASMIC REGION	0.000255618	2.15478	0.00264112
GO:0051129	NEGATIVE REGULATION OF CELLULAR COMPONENT ORGANIZATION	0.000256704	1.9566	0.00264146
GO:0003018	VASCULAR PROCESS IN CIRCULATORY SYSTEM	0.000257224	3.23895	0.00264146
GO:1903169	REGULATION OF CALCIUM ION TRANSMEMBRANE TRANSPORT	0.000276222	3.39526	0.00282791
GO:0055117	REGULATION OF CARDIAC MUSCLE CONTRACTION	0.000296482	4.64993	0.0030261
GO:0016597	AMINO ACID BINDING	0.00030862	5.24162	0.00314044
GO:0006813	POTASSIUM ION TRANSPORT	0.000310765	3.17417	0.00314322
GO:0019897	EXTRINSIC COMPONENT OF PLASMA MEMBRANE	0.000310765	3.17417	0.00314322
GO:0051093	NEGATIVE REGULATION OF DEVELOPMENTAL PROCESS	0.000320887	1.79738	0.00323585
GO:0016247	CHANNEL REGULATOR ACTIVITY	0.000337888	3.3188	0.00339709
GO:0001558	REGULATION OF CELL GROWTH	0.000343132	2.25574	0.00343951
GO:1900449	REGULATION OF GLUTAMATE RECEPTOR SIGNALING PATHWAY	0.000346375	5.14252	0.00346168
GO:0030324	LUNG DEVELOPMENT	0.000351538	3.13241	0.00350286
GO:0032410	NEGATIVE REGULATION OF TRANSPORTER ACTIVITY	0.000361933	4.51312	0.00359577
GO:0050920	REGULATION OF CHEMOTAXIS	0.000363844	2.85657	0.00360409
GO:2001257	REGULATION OF CATION CHANNEL ACTIVITY	0.000373584	3.11193	0.00368969
GO:1903530	REGULATION OF SECRETION BY CELL	0.000377708	1.89636	0.00371948
GO:0048857	NEURAL NUCLEUS DEVELOPMENT	0.000387807	5.04644	0.00380777
GO:0098802	PLASMA MEMBRANE RECEPTOR COMPLEX	0.000395157	2.95289	0.00386862
GO:0001508	ACTION POTENTIAL	0.000408578	4.01491	0.00398838
GO:0043547	POSITIVE REGULATION OF GTPASE ACTIVITY	0.000411077	2.22604	0.00400115
GO:0097305	RESPONSE TO ALCOHOL	0.000424792	2.71169	0.00412269
GO:0060420	REGULATION OF HEART GROWTH	0.000433181	4.9556	0.004192
GO:0045926	NEGATIVE REGULATION OF GROWTH	0.000435357	2.61744	0.00420095
GO:0016773	PHOSPHOTRANSFERASE ACTIVITY, ALCOHOL GROUP AS ACCEPTOR	0.000440839	1.89698	0.00424165
GO:0021700	DEVELOPMENTAL MATURATION	0.000446278	2.69902	0.00428172
GO:1902903	REGULATION OF SUPRAMOLECULAR FIBER ORGANIZATION	0.000462227	2.34279	0.0044221
GO:0055065	METAL ION HOMEOSTASIS	0.000471923	1.96806	0.00450204
GO:0001952	REGULATION OF CELL-MATRIX ADHESION	0.000489938	3.61183	0.00466066
GO:0048863	STEM CELL DIFFERENTIATION	0.000496908	3.17571	0.00471361
GO:0035637	MULTICELLULAR ORGANISMAL SIGNALING	0.000504675	3.36147	0.0047738
GO:0051272	POSITIVE REGULATION OF CELLULAR COMPONENT MOVEMENT	0.000519229	2.0555	0.00489768
GO:0005200	STRUCTURAL CONSTITUENT OF CYTOSKELETON	0.000524409	3.87764	0.00493267
GO:2000300	REGULATION OF SYNAPTIC VESICLE EXOCYTOSIS	0.000528747	4.2617	0.00495959
GO:0030003	CELLULAR CATION HOMEOSTASIS	0.000574244	1.94397	0.00537135
GO:2001259	POSITIVE REGULATION OF CATION CHANNEL ACTIVITY	0.000595757	4.6976	0.0055417
GO:0034704	CALCIUM CHANNEL COMPLEX	0.000595757	4.6976	0.0055417
GO:0014704	INTERCALATED DISC	0.000610795	5.41381	0.00563519
GO:0022832	VOLTAGE-GATED CHANNEL ACTIVITY	0.000610843	2.82209	0.00563519
GO:0005244	VOLTAGE-GATED ION CHANNEL ACTIVITY	0.000610843	2.82209	0.00563519
GO:0006821	CHLORIDE TRANSPORT	0.000615799	3.79125	0.00566535
GO:0030168	PLATELET ACTIVATION	0.000657434	3.25417	0.00603187
GO:0007269	NEUROTRANSMITTER SECRETION	0.000666204	3.7495	0.00607183
HSA04972	PANCREATIC SECRETION	0.000666204	3.7495	0.00607183
GO:0044448	CELL CORTEX PART	0.000667215	2.92089	0.00607183
GO:0042803	PROTEIN HOMODIMERIZATION ACTIVITY	0.000687658	1.77534	0.00623205
GO:0072523	PURINE-CONTAINING COMPOUND CATABOLIC PROCESS	0.000688532	5.29339	0.00623205
GO:0099106	ION CHANNEL REGULATOR ACTIVITY	0.000702601	3.44556	0.0063423
HSA04510	FOCAL ADHESION	0.000714261	2.77596	0.00643026
GO:0099643	SIGNAL RELEASE FROM SYNAPSE	0.000719964	3.70866	0.00646428
GO:0050772	POSITIVE REGULATION OF AXONOGENESIS	0.000753924	4.03675	0.00673318
GO:0043178	ALCOHOL BINDING	0.000753924	4.03675	0.00673318
GO:0001944	VASCULATURE DEVELOPMENT	0.000792239	2.02396	0.00703412
GO:0006873	CELLULAR ION HOMEOSTASIS	0.000795765	1.90399	0.00703412
GO:0022843	VOLTAGE-GATED CATION CHANNEL ACTIVITY	0.000795917	3.17807	0.00703412
GO:0051345	POSITIVE REGULATION OF HYDROLASE ACTIVITY	0.000802427	1.81526	0.00703412
GO:0050795	REGULATION OF BEHAVIOR	0.000804378	4.467	0.00703412
GO:0032413	NEGATIVE REGULATION OF ION TRANSMEMBRANE TRANSPORTER ACTIVITY	0.000804378	4.467	0.00703412
GO:0060998	REGULATION OF DENDRITIC SPINE DEVELOPMENT	0.000804378	4.467	0.00703412
GO:0048365	RAC GTPASE BINDING	0.000804378	4.467	0.00703412
GO:0046883	REGULATION OF HORMONE SECRETION	0.000816005	2.46922	0.00708688
GO:0043270	POSITIVE REGULATION OF ION TRANSPORT	0.000816005	2.46922	0.00708688
GO:0060401	CYTOSOLIC CALCIUM ION TRANSPORT	0.000820964	3.98418	0.00708688
GO:1902803	REGULATION OF SYNAPTIC VESICLE TRANSPORT	0.000820964	3.98418	0.00708688
GO:0007631	FEEDING BEHAVIOR	0.000820964	3.98418	0.00708688
GO:0030308	NEGATIVE REGULATION OF CELL GROWTH	0.000830099	2.85084	0.0071347
GO:0051046	REGULATION OF SECRETION	0.000830753	1.79681	0.0071347
GO:0030335	POSITIVE REGULATION OF CELL MIGRATION	0.000838325	2.04481	0.00718136
GO:0061061	MUSCLE STRUCTURE DEVELOPMENT	0.000856618	2.07282	0.0073194
GO:0001568	BLOOD VESSEL DEVELOPMENT	0.000864484	2.04018	0.00736786
GO:0032768	REGULATION OF MONOOXYGENASE ACTIVITY	0.000867418	5.06724	0.00737415
GO:0002028	REGULATION OF SODIUM ION TRANSPORT	0.000892773	3.93297	0.00757054
GO:0018108	PEPTIDYL-TYROSINE PHOSPHORYLATION	0.000901146	3.12928	0.0076077
GO:0019898	EXTRINSIC COMPONENT OF MEMBRANE	0.000901687	2.37929	0.0076077
GO:0051056	REGULATION OF SMALL GTPASE MEDIATED SIGNAL TRANSDUCTION	0.000926351	2.26136	0.00779621
GO:0055080	CATION HOMEOSTASIS	0.000929817	1.8479	0.00780581
GO:0008289	LIPID BINDING	0.000937577	1.81375	0.00785133
GO:0098661	INORGANIC ANION TRANSMEMBRANE TRANSPORT	0.000972003	3.55311	0.00809922
GO:0099094	LIGAND-GATED CATION CHANNEL ACTIVITY	0.000972003	3.55311	0.00809922
GO:0032940	SECRETION BY CELL	0.000980993	1.69607	0.0081539
GO:0050954	SENSORY PERCEPTION OF MECHANICAL STIMULUS	0.00100913	2.92345	0.00836706
GO:0009612	RESPONSE TO MECHANICAL STIMULUS	0.00101477	2.67381	0.00839311
GO:0019933	CAMP-MEDIATED SIGNALING	0.00101772	3.08195	0.00839679
GO:0007218	NEUROPEPTIDE SIGNALING PATHWAY	0.00104517	3.51633	0.00860216
GO:0030055	CELL-SUBSTRATE JUNCTION	0.00107186	2.1059	0.00880023
GO:0018212	PEPTIDYL-TYROSINE MODIFICATION	0.00108054	3.05881	0.00881123
GO:0007605	SENSORY PERCEPTION OF SOUND	0.00108054	3.05881	0.00881123
GO:0019229	REGULATION OF VASOCONSTRICTION	0.00108107	4.86077	0.00881123
GO:0055082	CELLULAR CHEMICAL HOMEOSTASIS	0.00109547	1.81223	0.00889296
GO:0072358	CARDIOVASCULAR SYSTEM DEVELOPMENT	0.00109639	1.97735	0.00889296
GO:0040008	REGULATION OF GROWTH	0.00111361	1.84442	0.00901087
GO:0007160	CELL-MATRIX ADHESION	0.00112453	3.23663	0.0090773
GO:0006942	REGULATION OF STRIATED MUSCLE CONTRACTION	0.00113934	3.78699	0.00917484
GO:0003281	VENTRICULAR SEPTUM DEVELOPMENT	0.00116976	4.19105	0.00935546
GO:0060411	CARDIAC SEPTUM MORPHOGENESIS	0.00116976	4.19105	0.00935546
GO:0019725	CELLULAR HOMEOSTASIS	0.00117013	1.72299	0.00935546
GO:0055021	REGULATION OF CARDIAC MUSCLE TISSUE GROWTH	0.00120232	4.76334	0.00959002
GO:0007167	ENZYME LINKED RECEPTOR PROTEIN SIGNALING PATHWAY	0.00121954	1.8163	0.00968137
GO:0098771	INORGANIC ION HOMEOSTASIS	0.00121954	1.8163	0.00968137
GO:0016301	KINASE ACTIVITY	0.0012525	1.76744	0.00991955

## Sheet: ORAfile_allTests0 acc0 (8)
pathwayid	pathwayname	Pvalue	Oddsratio	FDR
GO:0044456	SYNAPSE PART	5.73093e-45	4.94678	1.92445e-41
GO:0098794	POSTSYNAPSE	1.14743e-34	5.19792	1.92654e-31
GO:0036477	SOMATODENDRITIC COMPARTMENT	4.24668e-32	4.26083	4.75345e-29
GO:0030182	NEURON DIFFERENTIATION	1.66395e-30	3.87907	1.39689e-27
GO:0097060	SYNAPTIC MEMBRANE	3.5829e-29	5.66348	2.40628e-26
GO:0098916	ANTEROGRADE TRANS-SYNAPTIC SIGNALING	2.36491e-28	5.71672	1.13448e-25
GO:0007268	CHEMICAL SYNAPTIC TRANSMISSION	2.36491e-28	5.71672	1.13448e-25
GO:0048666	NEURON DEVELOPMENT	2.90001e-28	4.07895	1.21728e-25
GO:0099536	SYNAPTIC SIGNALING	4.39522e-28	5.48924	1.63991e-25
GO:0099537	TRANS-SYNAPTIC SIGNALING	5.22244e-28	5.55072	1.7537e-25
GO:0098978	GLUTAMATERGIC SYNAPSE	4.69414e-27	6.03724	1.43299e-24
GO:0031175	NEURON PROJECTION DEVELOPMENT	1.55749e-26	4.33525	4.35839e-24
GO:0098793	PRESYNAPSE	2.92318e-26	4.95108	7.55079e-24
GO:0030425	DENDRITE	6.45153e-26	4.36255	1.54745e-23
GO:0097447	DENDRITIC TREE	8.13977e-26	4.34578	1.82222e-23
GO:0030424	AXON	2.17279e-25	4.36238	4.56014e-23
GO:0048812	NEURON PROJECTION MORPHOGENESIS	5.99565e-25	4.93061	1.18432e-22
GO:0120039	PLASMA MEMBRANE BOUNDED CELL PROJECTION MORPHOGENESIS	1.03008e-24	4.87861	1.92168e-22
GO:0048858	CELL PROJECTION MORPHOGENESIS	1.34693e-24	4.85371	2.38052e-22
GO:0000902	CELL MORPHOGENESIS	1.43384e-24	4.02894	2.40742e-22
GO:0001505	REGULATION OF NEUROTRANSMITTER LEVELS	3.93071e-24	5.71492	6.28539e-22
GO:0032990	CELL PART MORPHOGENESIS	4.37295e-24	4.68509	6.6747e-22
GO:0045211	POSTSYNAPTIC MEMBRANE	4.76598e-23	5.70803	6.95833e-21
GO:0032989	CELLULAR COMPONENT MORPHOGENESIS	1.75698e-21	3.52236	2.45831e-19
GO:0050804	MODULATION OF CHEMICAL SYNAPTIC TRANSMISSION	2.6218e-21	4.64517	3.5216e-19
GO:0099177	REGULATION OF TRANS-SYNAPTIC SIGNALING	2.97898e-21	4.63236	3.84746e-19
GO:0000904	CELL MORPHOGENESIS INVOLVED IN DIFFERENTIATION	1.12181e-20	4.11594	1.39519e-18
GO:0061564	AXON DEVELOPMENT	1.24256e-20	4.76469	1.49019e-18
GO:0042391	REGULATION OF MEMBRANE POTENTIAL	2.33856e-20	4.55672	2.70789e-18
GO:0048667	CELL MORPHOGENESIS INVOLVED IN NEURON DIFFERENTIATION	1.41352e-19	4.5052	1.5822e-17
GO:0050808	SYNAPSE ORGANIZATION	3.83038e-19	5.71188	4.14917e-17
GO:0044057	REGULATION OF SYSTEM PROCESS	4.64447e-19	3.77453	4.87379e-17
GO:0051960	REGULATION OF NERVOUS SYSTEM DEVELOPMENT	7.31425e-19	3.114	7.44281e-17
GO:0022890	INORGANIC CATION TRANSMEMBRANE TRANSPORTER ACTIVITY	1.98554e-18	3.66309	1.96101e-16
GO:0007417	CENTRAL NERVOUS SYSTEM DEVELOPMENT	2.41838e-18	3.01244	2.32027e-16
GO:1902495	TRANSMEMBRANE TRANSPORTER COMPLEX	8.82843e-18	4.80662	8.23496e-16
GO:0033267	AXON PART	1.13325e-17	4.44809	1.0285e-15
GO:0099240	INTRINSIC COMPONENT OF SYNAPTIC MEMBRANE	1.29857e-17	7.02057	1.14752e-15
GO:0008324	CATION TRANSMEMBRANE TRANSPORTER ACTIVITY	1.351e-17	3.45302	1.16324e-15
GO:0022839	ION GATED CHANNEL ACTIVITY	2.23726e-17	4.68644	1.87818e-15
GO:1990351	TRANSPORTER COMPLEX	2.54944e-17	4.66974	2.08805e-15
GO:0007409	AXONOGENESIS	3.22663e-17	4.47687	2.57977e-15
GO:0043025	NEURONAL CELL BODY	6.06248e-17	3.80655	4.73438e-15
GO:0043269	REGULATION OF ION TRANSPORT	6.62524e-17	3.31156	5.05626e-15
GO:0022836	GATED CHANNEL ACTIVITY	7.11016e-17	4.54017	5.30576e-15
GO:0098984	NEURON TO NEURON SYNAPSE	9.14039e-17	4.50887	6.67249e-15
GO:0015318	INORGANIC MOLECULAR ENTITY TRANSMEMBRANE TRANSPORTER ACTIVITY	3.67304e-16	3.00037	2.62427e-14
GO:0099699	INTEGRAL COMPONENT OF SYNAPTIC MEMBRANE	3.90096e-16	6.89864	2.72905e-14
GO:0120035	REGULATION OF PLASMA MEMBRANE BOUNDED CELL PROJECTION ORGANIZATION	5.66979e-16	3.2233	3.88554e-14
GO:0034220	ION TRANSMEMBRANE TRANSPORT	5.90302e-16	2.89193	3.96447e-14
GO:0098797	PLASMA MEMBRANE PROTEIN COMPLEX	7.4783e-16	3.42963	4.89593e-14
GO:0044297	CELL BODY	7.58155e-16	3.46553	4.89593e-14
GO:0034702	ION CHANNEL COMPLEX	9.29285e-16	4.64287	5.88781e-14
GO:0150034	DISTAL AXON	1.00288e-15	4.83385	6.23645e-14
GO:0015075	ION TRANSMEMBRANE TRANSPORTER ACTIVITY	1.06983e-15	2.87831	6.53181e-14
GO:0010975	REGULATION OF NEURON PROJECTION DEVELOPMENT	1.11821e-15	3.6842	6.70525e-14
GO:0031344	REGULATION OF CELL PROJECTION ORGANIZATION	1.15895e-15	3.17441	6.82766e-14
GO:0042734	PRESYNAPTIC MEMBRANE	1.28562e-15	6.57851	7.44329e-14
GO:0060284	REGULATION OF CELL DEVELOPMENT	1.42928e-15	2.82539	8.13478e-14
GO:0006836	NEUROTRANSMITTER TRANSPORT	1.57568e-15	6.29346	8.81855e-14
GO:0099643	SIGNAL RELEASE FROM SYNAPSE	1.78457e-15	9.00535	9.8239e-14
GO:0099572	POSTSYNAPTIC SPECIALIZATION	1.82238e-15	4.29577	9.87025e-14
GO:0050767	REGULATION OF NEUROGENESIS	1.94462e-15	2.96728	1.03651e-13
GO:0007420	BRAIN DEVELOPMENT	1.99575e-15	3.08463	1.04714e-13
GO:0060322	HEAD DEVELOPMENT	2.05405e-15	3.00937	1.06116e-13
GO:0045664	REGULATION OF NEURON DIFFERENTIATION	4.17833e-15	3.2008	2.12588e-13
GO:0005216	ION CHANNEL ACTIVITY	4.31042e-15	3.86414	2.16036e-13
GO:0014069	POSTSYNAPTIC DENSITY	8.79776e-15	4.33539	4.34454e-13
GO:0007269	NEUROTRANSMITTER SECRETION	1.23338e-14	8.6623	6.00247e-13
GO:0032279	ASYMMETRIC SYNAPSE	1.41533e-14	4.27246	6.78953e-13
GO:0022838	SUBSTRATE-SPECIFIC CHANNEL ACTIVITY	1.45267e-14	3.73861	6.8705e-13
GO:0022610	BIOLOGICAL ADHESION	1.66019e-14	2.72851	7.74296e-13
GO:0030133	TRANSPORT VESICLE	2.1678e-14	3.86783	9.97187e-13
GO:0034762	REGULATION OF TRANSMEMBRANE TRANSPORT	2.23953e-14	3.33937	1.01626e-12
GO:0051270	REGULATION OF CELLULAR COMPONENT MOVEMENT	2.63034e-14	2.67111	1.17769e-12
GO:0098660	INORGANIC ION TRANSMEMBRANE TRANSPORT	2.89482e-14	3.12005	1.27905e-12
GO:0007155	CELL ADHESION	2.95129e-14	2.71443	1.28707e-12
GO:0046873	METAL ION TRANSMEMBRANE TRANSPORTER ACTIVITY	3.85051e-14	3.6392	1.65769e-12
GO:0098982	GABA-ERGIC SYNAPSE	5.21706e-14	10.534	2.21758e-12
GO:0030001	METAL ION TRANSPORT	5.29107e-14	3.13562	2.22093e-12
GO:0098662	INORGANIC CATION TRANSMEMBRANE TRANSPORT	1.23078e-13	3.23454	5.1024e-12
GO:0040012	REGULATION OF LOCOMOTION	1.3962e-13	2.6149	5.71761e-12
GO:0098655	CATION TRANSMEMBRANE TRANSPORT	2.0912e-13	3.09264	8.46053e-12
GO:2000145	REGULATION OF CELL MOTILITY	2.12975e-13	2.67389	8.51392e-12
GO:0050803	REGULATION OF SYNAPSE STRUCTURE OR ACTIVITY	2.38721e-13	4.8756	9.43087e-12
GO:0015267	CHANNEL ACTIVITY	2.68802e-13	3.44789	1.04958e-11
GO:0022803	PASSIVE TRANSMEMBRANE TRANSPORTER ACTIVITY	2.9388e-13	3.43927	1.13431e-11
HSA04724	GLUTAMATERGIC SYNAPSE	3.15319e-13	6.95604	1.20323e-11
GO:0051588	REGULATION OF NEUROTRANSMITTER TRANSPORT	3.49627e-13	6.31189	1.31915e-11
GO:0034703	CATION CHANNEL COMPLEX	4.47936e-13	4.89332	1.6713e-11
GO:0030658	TRANSPORT VESICLE MEMBRANE	4.75212e-13	5.02633	1.75358e-11
GO:0070382	EXOCYTIC VESICLE	5.48659e-13	4.99781	2.00261e-11
GO:0051962	POSITIVE REGULATION OF NERVOUS SYSTEM DEVELOPMENT	5.65337e-13	3.21459	2.04129e-11
GO:0006812	CATION TRANSPORT	8.43983e-13	2.70322	3.015e-11
GO:0034765	REGULATION OF ION TRANSMEMBRANE TRANSPORT	1.31542e-12	3.33934	4.64965e-11
GO:0030659	CYTOPLASMIC VESICLE MEMBRANE	1.41835e-12	2.73087	4.96128e-11
GO:0012506	VESICLE MEMBRANE	1.93197e-12	2.69118	6.68819e-11
GO:0098889	INTRINSIC COMPONENT OF PRESYNAPTIC MEMBRANE	1.99786e-12	8.42316	6.78045e-11
GO:0030334	REGULATION OF CELL MIGRATION	1.999e-12	2.65084	6.78045e-11
GO:0005261	CATION CHANNEL ACTIVITY	2.17285e-12	3.91941	7.26739e-11
GO:0098936	INTRINSIC COMPONENT OF POSTSYNAPTIC MEMBRANE	2.18585e-12	6.6223	7.26739e-11
GO:0043197	DENDRITIC SPINE	3.07471e-12	5.48127	1.01224e-10
GO:0044309	NEURON SPINE	4.22115e-12	5.40142	1.37618e-10
GO:0007610	BEHAVIOR	4.61409e-12	3.00363	1.48982e-10
GO:0015077	MONOVALENT INORGANIC CATION TRANSMEMBRANE TRANSPORTER ACTIVITY	5.05153e-12	3.54918	1.61553e-10
GO:0099055	INTEGRAL COMPONENT OF POSTSYNAPTIC MEMBRANE	5.53247e-12	6.63223	1.75265e-10
GO:0048167	REGULATION OF SYNAPTIC PLASTICITY	5.71413e-12	5.14151	1.79271e-10
GO:0023061	SIGNAL RELEASE	5.76573e-12	5.32569	1.79271e-10
GO:0050807	REGULATION OF SYNAPSE ORGANIZATION	8.029e-12	4.61093	2.47352e-10
GO:0099003	VESICLE-MEDIATED TRANSPORT IN SYNAPSE	9.88321e-12	6.11955	3.01708e-10
GO:0045597	POSITIVE REGULATION OF CELL DIFFERENTIATION	9.98929e-12	2.45997	3.02199e-10
GO:0007411	AXON GUIDANCE	1.83918e-11	4.22519	5.51425e-10
GO:0097485	NEURON PROJECTION GUIDANCE	2.32326e-11	4.1857	6.90399e-10
GO:0005509	CALCIUM ION BINDING	3.17398e-11	2.67347	9.34932e-10
GO:0030900	FOREBRAIN DEVELOPMENT	6.8454e-11	3.35974	1.99886e-09
GO:0060078	REGULATION OF POSTSYNAPTIC MEMBRANE POTENTIAL	7.33772e-11	6.75407	2.12414e-09
GO:0050769	POSITIVE REGULATION OF NEUROGENESIS	9.98158e-11	3.08522	2.8648e-09
GO:0031252	CELL LEADING EDGE	1.11729e-10	3.25255	3.17954e-09
GO:0021537	TELENCEPHALON DEVELOPMENT	1.21924e-10	4.00864	3.4124e-09
GO:1900449	REGULATION OF GLUTAMATE RECEPTOR SIGNALING PATHWAY	1.21944e-10	9.56931	3.4124e-09
GO:0099056	INTEGRAL COMPONENT OF PRESYNAPTIC MEMBRANE	1.29664e-10	7.99003	3.59843e-09
GO:0099568	CYTOPLASMIC REGION	1.35666e-10	2.97891	3.73415e-09
GO:0008021	SYNAPTIC VESICLE	1.50135e-10	4.57329	4.07519e-09
GO:0099601	REGULATION OF NEUROTRANSMITTER RECEPTOR ACTIVITY	1.50943e-10	8.58072	4.07519e-09
GO:0060627	REGULATION OF VESICLE-MEDIATED TRANSPORT	1.51697e-10	2.89964	4.07519e-09
GO:0032940	SECRETION BY CELL	1.54826e-10	2.32437	4.12624e-09
GO:0050801	ION HOMEOSTASIS	1.69047e-10	2.51989	4.44952e-09
GO:0005912	ADHERENS JUNCTION	1.69606e-10	2.85775	4.44952e-09
GO:0070161	ANCHORING JUNCTION	1.75319e-10	2.8243	4.56372e-09
GO:0010720	POSITIVE REGULATION OF CELL DEVELOPMENT	1.87297e-10	2.88093	4.83804e-09
GO:0001764	NEURON MIGRATION	1.92456e-10	6.02306	4.86408e-09
GO:0022834	LIGAND-GATED CHANNEL ACTIVITY	1.92651e-10	5.46376	4.86408e-09
GO:0015276	LIGAND-GATED ION CHANNEL ACTIVITY	1.92651e-10	5.46376	4.86408e-09
GO:0055080	CATION HOMEOSTASIS	2.17715e-10	2.60346	5.45588e-09
GO:0043235	RECEPTOR COMPLEX	2.86938e-10	3.19636	7.13732e-09
GO:0045121	MEMBRANE RAFT	3.33766e-10	3.52543	8.24108e-09
GO:0098857	MEMBRANE MICRODOMAIN	3.66361e-10	3.51263	8.97985e-09
GO:0032409	REGULATION OF TRANSPORTER ACTIVITY	3.95417e-10	3.81524	9.62182e-09
GO:0098771	INORGANIC ION HOMEOSTASIS	4.1621e-10	2.5569	1.00549e-08
HSA04725	CHOLINERGIC SYNAPSE	4.8769e-10	6.00876	1.16976e-08
GO:0050890	COGNITION	5.50306e-10	3.59881	1.31059e-08
GO:0055082	CELLULAR CHEMICAL HOMEOSTASIS	5.695e-10	2.51455	1.34675e-08
GO:0051046	REGULATION OF SECRETION	6.00555e-10	2.43705	1.41025e-08
GO:0005230	EXTRACELLULAR LIGAND-GATED ION CHANNEL ACTIVITY	6.52278e-10	7.69217	1.52108e-08
GO:0017158	REGULATION OF CALCIUM ION-DEPENDENT EXOCYTOSIS	6.93428e-10	5.87925	1.60588e-08
GO:0015079	POTASSIUM ION TRANSMEMBRANE TRANSPORTER ACTIVITY	7.28614e-10	4.87166	1.67581e-08
GO:0055065	METAL ION HOMEOSTASIS	7.43278e-10	2.65097	1.69791e-08
GO:0048588	DEVELOPMENTAL CELL GROWTH	7.83044e-10	7.03249	1.77666e-08
GO:0006873	CELLULAR ION HOMEOSTASIS	8.83664e-10	2.613	1.9915e-08
GO:0044306	NEURON PROJECTION TERMINUS	9.04831e-10	5.23995	2.02561e-08
GO:0019725	CELLULAR HOMEOSTASIS	1.02218e-09	2.32497	2.27318e-08
GO:0051952	REGULATION OF AMINE TRANSPORT	1.03456e-09	6.44569	2.28555e-08
GO:0060341	REGULATION OF CELLULAR LOCALIZATION	1.07408e-09	2.322	2.35736e-08
GO:0098589	MEMBRANE REGION	1.08398e-09	3.36593	2.36363e-08
GO:0045666	POSITIVE REGULATION OF NEURON DIFFERENTIATION	1.13904e-09	3.24157	2.45408e-08
GO:0030003	CELLULAR CATION HOMEOSTASIS	1.14007e-09	2.61722	2.45408e-08
GO:0016049	CELL GROWTH	1.18603e-09	6.82807	2.53673e-08
GO:0048786	PRESYNAPTIC ACTIVE ZONE	1.28153e-09	7.94266	2.72366e-08
HSA04020	CALCIUM SIGNALING PATHWAY	1.48402e-09	4.51801	3.09723e-08
GO:0021885	FOREBRAIN CELL MIGRATION	1.49419e-09	8.60513	3.09723e-08
GO:0022835	TRANSMITTER-GATED CHANNEL ACTIVITY	1.49419e-09	8.60513	3.09723e-08
GO:0022824	TRANSMITTER-GATED ION CHANNEL ACTIVITY	1.49419e-09	8.60513	3.09723e-08
GO:0034705	POTASSIUM CHANNEL COMPLEX	1.51186e-09	6.28284	3.11461e-08
GO:0050806	POSITIVE REGULATION OF SYNAPTIC TRANSMISSION	1.56866e-09	4.8629	3.21192e-08
GO:0030426	GROWTH CONE	1.8916e-09	4.62769	3.84969e-08
GO:0007611	LEARNING OR MEMORY	1.91329e-09	3.73598	3.87037e-08
GO:0015672	MONOVALENT INORGANIC CATION TRANSPORT	1.97599e-09	3.07364	3.97327e-08
GO:0008016	REGULATION OF HEART CONTRACTION	2.3964e-09	3.79262	4.76389e-08
GO:1904062	REGULATION OF CATION TRANSMEMBRANE TRANSPORT	2.39755e-09	3.32212	4.76389e-08
GO:0030427	SITE OF POLARIZED GROWTH	2.45908e-09	4.56144	4.8574e-08
GO:0031644	REGULATION OF NEUROLOGICAL SYSTEM PROCESS	2.63618e-09	5.15173	5.17678e-08
GO:0051050	POSITIVE REGULATION OF TRANSPORT	2.69968e-09	2.22829	5.27065e-08
GO:1903522	REGULATION OF BLOOD CIRCULATION	3.72586e-09	3.4645	7.23205e-08
GO:0050770	REGULATION OF AXONOGENESIS	4.019e-09	4.28633	7.7562e-08
GO:0098693	REGULATION OF SYNAPTIC VESICLE CYCLE	4.0743e-09	5.54607	7.818e-08
GO:0006875	CELLULAR METAL ION HOMEOSTASIS	4.58761e-09	2.65898	8.75295e-08
GO:0008092	CYTOSKELETAL PROTEIN BINDING	5.54999e-09	2.19944	1.05293e-07
GO:0022029	TELENCEPHALON CELL MIGRATION	6.08363e-09	8.42554	1.14546e-07
GO:1903530	REGULATION OF SECRETION BY CELL	6.10594e-09	2.38659	1.14546e-07
GO:0030672	SYNAPTIC VESICLE MEMBRANE	6.25913e-09	5.70224	1.16122e-07
GO:0099501	EXOCYTIC VESICLE MEMBRANE	6.25913e-09	5.70224	1.16122e-07
GO:0021872	FOREBRAIN GENERATION OF NEURONS	6.43481e-09	7.61151	1.18726e-07
GO:0005788	ENDOPLASMIC RETICULUM LUMEN	6.93963e-09	3.30319	1.2734e-07
GO:0044087	REGULATION OF CELLULAR COMPONENT BIOGENESIS	7.59371e-09	2.18117	1.38585e-07
GO:0099504	SYNAPTIC VESICLE CYCLE	9.0087e-09	5.26543	1.6352e-07
HSA04970	SALIVARY SECRETION	9.73851e-09	6.27984	1.75817e-07
GO:0031346	POSITIVE REGULATION OF CELL PROJECTION ORGANIZATION	1.02696e-08	3.02374	1.84414e-07
GO:0099503	SECRETORY VESICLE	1.12662e-08	2.1471	2.01233e-07
GO:0098960	POSTSYNAPTIC NEUROTRANSMITTER RECEPTOR ACTIVITY	1.14095e-08	8.86359	2.02714e-07
GO:0032412	REGULATION OF ION TRANSMEMBRANE TRANSPORTER ACTIVITY	1.22642e-08	3.60057	2.16753e-07
GO:0032880	REGULATION OF PROTEIN LOCALIZATION	1.28666e-08	2.15097	2.2621e-07
GO:0007416	SYNAPSE ASSEMBLY	1.4089e-08	6.10563	2.46411e-07
GO:0016079	SYNAPTIC VESICLE EXOCYTOSIS	2.02318e-08	7.56181	3.52013e-07
GO:0098609	CELL-CELL ADHESION	2.32389e-08	2.65845	4.02248e-07
HSA04971	GASTRIC ACID SECRETION	2.35951e-08	6.82084	4.0632e-07
GO:0022898	REGULATION OF TRANSMEMBRANE TRANSPORTER ACTIVITY	2.38171e-08	3.48602	4.0805e-07
GO:0099173	POSTSYNAPSE ORGANIZATION	2.47397e-08	6.27913	4.21705e-07
GO:0030055	CELL-SUBSTRATE JUNCTION	2.7525e-08	2.81948	4.66239e-07
GO:0010977	NEGATIVE REGULATION OF NEURON PROJECTION DEVELOPMENT	2.763e-08	4.4647	4.66239e-07
GO:0016358	DENDRITE DEVELOPMENT	2.85721e-08	5.78802	4.79726e-07
GO:0022604	REGULATION OF CELL MORPHOGENESIS	2.97895e-08	2.66609	4.97678e-07
GO:0046928	REGULATION OF NEUROTRANSMITTER SECRETION	3.04642e-08	5.41067	5.06429e-07
GO:0021953	CENTRAL NERVOUS SYSTEM NEURON DIFFERENTIATION	3.27753e-08	4.0911	5.42164e-07
GO:0010976	POSITIVE REGULATION OF NEURON PROJECTION DEVELOPMENT	3.44991e-08	3.34374	5.67883e-07
GO:0031345	NEGATIVE REGULATION OF CELL PROJECTION ORGANIZATION	3.67295e-08	4.06419	6.01648e-07
GO:0010959	REGULATION OF METAL ION TRANSPORT	3.89566e-08	2.90917	6.3503e-07
GO:0016477	CELL MIGRATION	4.00046e-08	2.13139	6.48964e-07
GO:0007612	LEARNING	4.5883e-08	4.51331	7.40746e-07
GO:0043679	AXON TERMINUS	4.75128e-08	4.95885	7.63388e-07
GO:0005925	FOCAL ADHESION	4.90937e-08	2.79477	7.85031e-07
GO:1990138	NEURON PROJECTION EXTENSION	5.06384e-08	7.68119	8.05895e-07
GO:0045665	NEGATIVE REGULATION OF NEURON DIFFERENTIATION	5.50344e-08	3.61408	8.71724e-07
GO:0005938	CELL CORTEX	5.87794e-08	3.12414	9.26673e-07
GO:0051966	REGULATION OF SYNAPTIC TRANSMISSION, GLUTAMATERGIC	5.98072e-08	6.86174	9.38469e-07
GO:0005924	CELL-SUBSTRATE ADHERENS JUNCTION	6.01005e-08	2.77179	9.38686e-07
GO:0099529	NEUROTRANSMITTER RECEPTOR ACTIVITY INVOLVED IN REGULATION OF POSTSYNAPTIC MEMBRANE POTENTIAL	6.06837e-08	8.43847	9.43406e-07
GO:0017156	CALCIUM ION REGULATED EXOCYTOSIS	6.29021e-08	6.27908	9.73388e-07
GO:0035637	MULTICELLULAR ORGANISMAL SIGNALING	6.66096e-08	4.60936	1.02603e-06
GO:0022832	VOLTAGE-GATED CHANNEL ACTIVITY	7.13611e-08	3.78336	1.08923e-06
GO:0005244	VOLTAGE-GATED ION CHANNEL ACTIVITY	7.13611e-08	3.78336	1.08923e-06
GO:0008076	VOLTAGE-GATED POTASSIUM CHANNEL COMPLEX	7.24656e-08	5.76059	1.10108e-06
GO:0006887	EXOCYTOSIS	7.45792e-08	2.21255	1.12809e-06
GO:0099634	POSTSYNAPTIC SPECIALIZATION MEMBRANE	7.67956e-08	5.36764	1.15641e-06
GO:0021543	PALLIUM DEVELOPMENT	8.70459e-08	4.00261	1.30491e-06
GO:0010721	NEGATIVE REGULATION OF CELL DEVELOPMENT	8.85744e-08	3.00689	1.32192e-06
GO:2000300	REGULATION OF SYNAPTIC VESICLE EXOCYTOSIS	9.10101e-08	6.08379	1.35226e-06
GO:0005516	CALMODULIN BINDING	9.70708e-08	3.7169	1.43596e-06
GO:0021879	FOREBRAIN NEURON DIFFERENTIATION	9.96529e-08	8.0164	1.4677e-06
GO:0030155	REGULATION OF CELL ADHESION	1.05727e-07	2.30587	1.55036e-06
GO:0010769	REGULATION OF CELL MORPHOGENESIS INVOLVED IN DIFFERENTIATION	1.07664e-07	3.09796	1.57189e-06
GO:0021954	CENTRAL NERVOUS SYSTEM NEURON DEVELOPMENT	1.08977e-07	5.99158	1.58417e-06
GO:0071417	CELLULAR RESPONSE TO ORGANONITROGEN COMPOUND	1.16919e-07	2.5032	1.6923e-06
GO:0001952	REGULATION OF CELL-MATRIX ADHESION	1.1827e-07	4.90141	1.70451e-06
GO:1901699	CELLULAR RESPONSE TO NITROGEN COMPOUND	1.19035e-07	2.40063	1.7082e-06
GO:0001540	AMYLOID-BETA BINDING	1.30111e-07	5.90205	1.8592e-06
GO:1903305	REGULATION OF REGULATED SECRETORY PATHWAY	1.31601e-07	4.05032	1.87253e-06
HSA04520	ADHERENS JUNCTION	1.3243e-07	6.38771	1.87637e-06
GO:0019932	SECOND-MESSENGER-MEDIATED SIGNALING	1.38651e-07	2.94534	1.95408e-06
GO:0071805	POTASSIUM ION TRANSMEMBRANE TRANSPORT	1.3966e-07	4.1993	1.95408e-06
GO:0071804	CELLULAR POTASSIUM ION TRANSPORT	1.3966e-07	4.1993	1.95408e-06
GO:0051961	NEGATIVE REGULATION OF NERVOUS SYSTEM DEVELOPMENT	1.4728e-07	3.05151	2.04411e-06
GO:0006813	POTASSIUM ION TRANSPORT	1.47312e-07	4.02164	2.04411e-06
GO:0099094	LIGAND-GATED CATION CHANNEL ACTIVITY	1.65049e-07	5.06226	2.27411e-06
GO:0007626	LOCOMOTORY BEHAVIOR	1.65242e-07	3.72071	2.27411e-06
GO:0030594	NEUROTRANSMITTER RECEPTOR ACTIVITY	1.80049e-07	4.75269	2.46158e-06
GO:0001934	POSITIVE REGULATION OF PROTEIN PHOSPHORYLATION	1.80331e-07	2.03046	2.46158e-06
GO:0098839	POSTSYNAPTIC DENSITY MEMBRANE	1.92899e-07	6.17301	2.62248e-06
GO:0017157	REGULATION OF EXOCYTOSIS	2.00627e-07	3.46306	2.71655e-06
GO:1902803	REGULATION OF SYNAPTIC VESICLE TRANSPORT	2.1777e-07	5.6486	2.93683e-06
GO:0030335	POSITIVE REGULATION OF CELL MIGRATION	2.37066e-07	2.52049	3.18427e-06
GO:0051272	POSITIVE REGULATION OF CELLULAR COMPONENT MOVEMENT	2.50881e-07	2.45778	3.35641e-06
GO:0040017	POSITIVE REGULATION OF LOCOMOTION	2.69801e-07	2.42447	3.59521e-06
GO:0050768	NEGATIVE REGULATION OF NEUROGENESIS	3.07462e-07	3.06684	4.08086e-06
GO:2000147	POSITIVE REGULATION OF CELL MOTILITY	3.24229e-07	2.46036	4.28646e-06
GO:0048589	DEVELOPMENTAL GROWTH	3.26948e-07	2.73712	4.30545e-06
GO:0051347	POSITIVE REGULATION OF TRANSFERASE ACTIVITY	3.42402e-07	2.26971	4.49135e-06
GO:0010243	RESPONSE TO ORGANONITROGEN COMPOUND	3.59313e-07	2.04296	4.69483e-06
HSA04972	PANCREATIC SECRETION	4.12876e-07	5.00428	5.37378e-06
GO:0006874	CELLULAR CALCIUM ION HOMEOSTASIS	4.29737e-07	2.5877	5.57165e-06
GO:0045860	POSITIVE REGULATION OF PROTEIN KINASE ACTIVITY	4.3342e-07	2.40548	5.59779e-06
GO:0040007	GROWTH	4.53389e-07	2.69661	5.83326e-06
HSA04080	NEUROACTIVE LIGAND-RECEPTOR INTERACTION	4.80213e-07	3.06284	6.15479e-06
GO:0050771	NEGATIVE REGULATION OF AXONOGENESIS	4.91681e-07	6.16724	6.27782e-06
GO:0072507	DIVALENT INORGANIC CATION HOMEOSTASIS	5.41049e-07	2.46615	6.88197e-06
GO:0097480	ESTABLISHMENT OF SYNAPTIC VESICLE LOCALIZATION	5.69361e-07	5.20139	7.18765e-06
GO:0048489	SYNAPTIC VESICLE TRANSPORT	5.69361e-07	5.20139	7.18765e-06
GO:0030029	ACTIN FILAMENT-BASED PROCESS	5.97819e-07	2.35038	7.51864e-06
GO:0033674	POSITIVE REGULATION OF KINASE ACTIVITY	6.2728e-07	2.32253	7.85973e-06
GO:0008328	IONOTROPIC GLUTAMATE RECEPTOR COMPLEX	6.32981e-07	7.38912	7.87241e-06
GO:0043195	TERMINAL BOUTON	6.32981e-07	7.38912	7.87241e-06
GO:0048471	PERINUCLEAR REGION OF CYTOPLASM	6.94619e-07	2.16042	8.60712e-06
GO:0022843	VOLTAGE-GATED CATION CHANNEL ACTIVITY	7.11939e-07	4.09398	8.78931e-06
GO:0051129	NEGATIVE REGULATION OF CELLULAR COMPONENT ORGANIZATION	7.5275e-07	2.17067	9.2591e-06
GO:0021987	CEREBRAL CORTEX DEVELOPMENT	7.55933e-07	4.49734	9.26432e-06
GO:0010810	REGULATION OF CELL-SUBSTRATE ADHESION	7.66019e-07	3.39328	9.35379e-06
GO:2001023	REGULATION OF RESPONSE TO DRUG	7.69863e-07	5.06758	9.36666e-06
HSA05110	VIBRIO CHOLERAE INFECTION	7.89077e-07	7.20987	9.56578e-06
GO:2001257	REGULATION OF CATION CHANNEL ACTIVITY	8.15546e-07	3.73603	9.85109e-06
GO:0051640	ORGANELLE LOCALIZATION	9.2275e-07	2.26645	1.11061e-05
GO:0098878	NEUROTRANSMITTER RECEPTOR COMPLEX	9.78373e-07	7.03792	1.17208e-05
GO:0055074	CALCIUM ION HOMEOSTASIS	9.80804e-07	2.49551	1.17208e-05
GO:0099060	INTEGRAL COMPONENT OF POSTSYNAPTIC SPECIALIZATION MEMBRANE	1.00214e-06	5.75589	1.19332e-05
GO:0072503	CELLULAR DIVALENT INORGANIC CATION HOMEOSTASIS	1.00915e-06	2.46081	1.19743e-05
GO:0043266	REGULATION OF POTASSIUM ION TRANSPORT	1.03205e-06	4.9412	1.21601e-05
GO:0097479	SYNAPTIC VESICLE LOCALIZATION	1.03205e-06	4.9412	1.21601e-05
GO:0007167	ENZYME LINKED RECEPTOR PROTEIN SIGNALING PATHWAY	1.07427e-06	2.14305	1.26133e-05
GO:0051963	REGULATION OF SYNAPSE ASSEMBLY	1.0983e-06	4.61721	1.28058e-05
GO:0000149	SNARE BINDING	1.0983e-06	4.61721	1.28058e-05
GO:0044089	POSITIVE REGULATION OF CELLULAR COMPONENT BIOGENESIS	1.2971e-06	2.32557	1.50715e-05
GO:0042493	RESPONSE TO DRUG	1.3849e-06	1.94786	1.60362e-05
GO:0010632	REGULATION OF EPITHELIAL CELL MIGRATION	1.4195e-06	3.26722	1.63803e-05
GO:0048813	DENDRITE MORPHOGENESIS	1.48124e-06	6.71747	1.70343e-05
GO:0031256	LEADING EDGE MEMBRANE	1.48655e-06	3.58794	1.7037e-05
GO:0019829	CATION-TRANSPORTING ATPASE ACTIVITY	1.50724e-06	6.04533	1.72153e-05
GO:0005267	POTASSIUM CHANNEL ACTIVITY	1.59865e-06	4.2395	1.81975e-05
GO:0098948	INTRINSIC COMPONENT OF POSTSYNAPTIC SPECIALIZATION MEMBRANE	1.65411e-06	5.48118	1.87652e-05
GO:0022853	ACTIVE ION TRANSMEMBRANE TRANSPORTER ACTIVITY	1.80319e-06	5.93335	2.03191e-05
GO:0042625	ATPASE COUPLED ION TRANSMEMBRANE TRANSPORTER ACTIVITY	1.80319e-06	5.93335	2.03191e-05
GO:0006935	CHEMOTAXIS	1.93945e-06	2.28722	2.17548e-05
HSA04070	PHOSPHATIDYLINOSITOL SIGNALING SYSTEM	1.94355e-06	5.39476	2.17548e-05
GO:0060560	DEVELOPMENTAL GROWTH INVOLVED IN MORPHOGENESIS	2.09714e-06	4.37618	2.3396e-05
GO:0042330	TAXIS	2.24891e-06	2.27304	2.50061e-05
GO:0001558	REGULATION OF CELL GROWTH	2.3566e-06	2.49669	2.6117e-05
HSA04730	LONG-TERM DEPRESSION	2.55396e-06	5.72119	2.82112e-05
GO:0051592	RESPONSE TO CALCIUM ION	2.62311e-06	3.7222	2.88801e-05
GO:0061337	CARDIAC CONDUCTION	2.96888e-06	4.80722	3.25801e-05
GO:1901379	REGULATION OF POTASSIUM ION TRANSMEMBRANE TRANSPORT	3.10194e-06	5.15313	3.39294e-05
GO:0099061	INTEGRAL COMPONENT OF POSTSYNAPTIC DENSITY MEMBRANE	3.78515e-06	6.76711	4.1268e-05
GO:0045055	REGULATED EXOCYTOSIS	4.0476e-06	2.07018	4.39866e-05
GO:0006468	PROTEIN PHOSPHORYLATION	4.17496e-06	1.89795	4.52243e-05
GO:0030534	ADULT BEHAVIOR	4.47246e-06	3.72951	4.82911e-05
GO:0090109	REGULATION OF CELL-SUBSTRATE JUNCTION ASSEMBLY	4.61047e-06	5.9096	4.94632e-05
GO:0051893	REGULATION OF FOCAL ADHESION ASSEMBLY	4.61047e-06	5.9096	4.94632e-05
GO:0090257	REGULATION OF MUSCLE SYSTEM PROCESS	5.21586e-06	3.01129	5.57798e-05
GO:0050678	REGULATION OF EPITHELIAL CELL PROLIFERATION	5.47142e-06	2.63281	5.82701e-05
GO:0016247	CHANNEL REGULATOR ACTIVITY	5.48343e-06	3.67104	5.82701e-05
GO:0021761	LIMBIC SYSTEM DEVELOPMENT	5.76268e-06	4.24746	6.10444e-05
GO:0015081	SODIUM ION TRANSMEMBRANE TRANSPORTER ACTIVITY	6.0625e-06	3.64249	6.40185e-05
GO:0050680	NEGATIVE REGULATION OF EPITHELIAL CELL PROLIFERATION	6.10808e-06	3.99962	6.42976e-05
GO:0019904	PROTEIN DOMAIN SPECIFIC BINDING	6.60127e-06	2.03115	6.92721e-05
GO:0099146	INTRINSIC COMPONENT OF POSTSYNAPTIC DENSITY MEMBRANE	6.82878e-06	6.29505	7.14363e-05
GO:0022037	METENCEPHALON DEVELOPMENT	7.32099e-06	4.1577	7.63475e-05
GO:0051223	REGULATION OF PROTEIN TRANSPORT	7.6337e-06	2.04977	7.93621e-05
GO:0044448	CELL CORTEX PART	7.71527e-06	3.31131	7.99626e-05
GO:0031594	NEUROMUSCULAR JUNCTION	7.82264e-06	5.0841	8.08259e-05
GO:0051338	REGULATION OF TRANSFERASE ACTIVITY	8.31984e-06	1.86307	8.56994e-05
GO:0007169	TRANSMEMBRANE RECEPTOR PROTEIN TYROSINE KINASE SIGNALING PATHWAY	8.89205e-06	2.23138	9.13135e-05
GO:0051668	LOCALIZATION WITHIN MEMBRANE	9.24517e-06	4.07166	9.46502e-05
GO:0044431	GOLGI APPARATUS PART	9.41061e-06	1.84613	9.60512e-05
GO:0055067	MONOVALENT INORGANIC CATION HOMEOSTASIS	1.03535e-05	3.64583	0.000105355
GO:1901701	CELLULAR RESPONSE TO OXYGEN-CONTAINING COMPOUND	1.03849e-05	1.83984	0.000105355
GO:0005518	COLLAGEN BINDING	1.06808e-05	5.37079	0.000108031
GO:0040013	NEGATIVE REGULATION OF LOCOMOTION	1.08219e-05	2.58086	0.000109129
GO:0030308	NEGATIVE REGULATION OF CELL GROWTH	1.09081e-05	3.22846	0.000109462
GO:0032870	CELLULAR RESPONSE TO HORMONE STIMULUS	1.09201e-05	2.10444	0.000109462
GO:0021549	CEREBELLUM DEVELOPMENT	1.09574e-05	4.253	0.000109509
HSA04360	AXON GUIDANCE	1.173e-05	3.7827	0.000116882
GO:0043549	REGULATION OF KINASE ACTIVITY	1.20668e-05	1.89771	0.000119883
GO:0090087	REGULATION OF PEPTIDE TRANSPORT	1.2133e-05	1.99679	0.000120185
GO:0030175	FILOPODIUM	1.23641e-05	4.2045	0.000122114
GO:1903391	REGULATION OF ADHERENS JUNCTION ORGANIZATION	1.2509e-05	5.27598	0.000122822
GO:0044304	MAIN AXON	1.2509e-05	5.27598	0.000122822
GO:0045596	NEGATIVE REGULATION OF CELL DIFFERENTIATION	1.26134e-05	1.99364	0.000123486
GO:0051271	NEGATIVE REGULATION OF CELLULAR COMPONENT MOVEMENT	1.30475e-05	2.60132	0.000127365
GO:0051345	POSITIVE REGULATION OF HYDROLASE ACTIVITY	1.31667e-05	1.94977	0.000128156
GO:0030276	CLATHRIN BINDING	1.40667e-05	5.75745	0.00013652
GO:0051056	REGULATION OF SMALL GTPASE MEDIATED SIGNAL TRANSDUCTION	1.43843e-05	2.4946	0.0001392
GO:0043204	PERIKARYON	1.44398e-05	3.7147	0.000139336
GO:0042277	PEPTIDE BINDING	1.47593e-05	2.58249	0.000142011
GO:0050839	CELL ADHESION MOLECULE BINDING	1.52928e-05	2.19898	0.000146724
GO:0098791	GOLGI SUBCOMPARTMENT	1.64799e-05	1.87569	0.000157662
GO:0043410	POSITIVE REGULATION OF MAPK CASCADE	1.65356e-05	2.14503	0.000157746
GO:0032589	NEURON PROJECTION MEMBRANE	1.66799e-05	5.63734	0.000158671
GO:0019933	CAMP-MEDIATED SIGNALING	1.68708e-05	3.50166	0.000160034
GO:1902903	REGULATION OF SUPRAMOLECULAR FIBER ORGANIZATION	1.91534e-05	2.45434	0.000181175
GO:0098802	PLASMA MEMBRANE RECEPTOR COMPLEX	1.94639e-05	3.09297	0.000183595
GO:0060359	RESPONSE TO AMMONIUM ION	1.95549e-05	3.61838	0.000183937
GO:0099106	ION CHANNEL REGULATOR ACTIVITY	2.00225e-05	3.79673	0.000187809
GO:0001508	ACTION POTENTIAL	2.08614e-05	4.25989	0.000195132
GO:0032970	REGULATION OF ACTIN FILAMENT-BASED PROCESS	2.09803e-05	2.36607	0.000195699
GO:0072657	PROTEIN LOCALIZATION TO MEMBRANE	2.12376e-05	2.21341	0.000197551
GO:0061024	MEMBRANE ORGANIZATION	2.1945e-05	1.89879	0.000203567
GO:0019905	SYNTAXIN BINDING	2.28388e-05	4.92222	0.000211274
GO:0045859	REGULATION OF PROTEIN KINASE ACTIVITY	2.43744e-05	1.90256	0.00022486
GO:0030004	CELLULAR MONOVALENT INORGANIC CATION HOMEOSTASIS	2.46901e-05	3.93526	0.000227149
GO:0010771	NEGATIVE REGULATION OF CELL MORPHOGENESIS INVOLVED IN DIFFERENTIATION	2.65365e-05	4.1569	0.000243469
GO:0030902	HINDBRAIN DEVELOPMENT	2.68346e-05	3.36826	0.000245533
GO:0098858	ACTIN-BASED CELL PROJECTION	2.90213e-05	2.91182	0.00026482
GO:0030100	REGULATION OF ENDOCYTOSIS	3.10597e-05	2.62081	0.000282652
GO:0060041	RETINA DEVELOPMENT IN CAMERA-TYPE EYE	3.17248e-05	3.46816	0.000287888
GO:0033218	AMIDE BINDING	3.18065e-05	2.34666	0.000287888
GO:0030036	ACTIN CYTOSKELETON ORGANIZATION	3.22895e-05	2.16684	0.000291474
GO:0051650	ESTABLISHMENT OF VESICLE LOCALIZATION	3.30284e-05	2.80538	0.000297314
GO:0016773	PHOSPHOTRANSFERASE ACTIVITY, ALCOHOL GROUP AS ACCEPTOR	3.31136e-05	1.92871	0.000297314
GO:0002028	REGULATION OF SODIUM ION TRANSPORT	3.51535e-05	4.3263	0.000313951
HSA04540	GAP JUNCTION	3.51535e-05	4.3263	0.000313951
GO:0003779	ACTIN BINDING	3.6297e-05	2.23352	0.000323303
GO:0050433	REGULATION OF CATECHOLAMINE SECRETION	3.70333e-05	5.10451	0.000328989
GO:0015108	CHLORIDE TRANSMEMBRANE TRANSPORTER ACTIVITY	3.75886e-05	4.01145	0.000333041
GO:0019898	EXTRINSIC COMPONENT OF MEMBRANE	4.19087e-05	2.5174	0.000370341
GO:0048259	REGULATION OF RECEPTOR-MEDIATED ENDOCYTOSIS	4.20773e-05	3.96521	0.000370733
GO:0048646	ANATOMICAL STRUCTURE FORMATION INVOLVED IN MORPHOGENESIS	4.21739e-05	1.81863	0.000370733
GO:0042623	ATPASE ACTIVITY, COUPLED	4.33719e-05	2.3408	0.000380268
GO:0070201	REGULATION OF ESTABLISHMENT OF PROTEIN LOCALIZATION	4.4188e-05	1.90499	0.000386415
GO:0043408	REGULATION OF MAPK CASCADE	4.58453e-05	1.88932	0.000399867
GO:0070838	DIVALENT METAL ION TRANSPORT	4.71432e-05	2.49841	0.000410121
GO:0009986	CELL SURFACE	4.8619e-05	1.81815	0.000421867
GO:0051093	NEGATIVE REGULATION OF DEVELOPMENTAL PROCESS	5.0005e-05	1.77914	0.000432776
GO:1902600	PROTON TRANSMEMBRANE TRANSPORT	5.0191e-05	3.32978	0.000433268
GO:0010611	REGULATION OF CARDIAC MUSCLE HYPERTROPHY	5.04597e-05	5.46104	0.000434471
GO:1901888	REGULATION OF CELL JUNCTION ASSEMBLY	5.06392e-05	4.15724	0.000434902
GO:0090066	REGULATION OF ANATOMICAL STRUCTURE SIZE	5.07754e-05	2.09428	0.000434959
GO:0050708	REGULATION OF PROTEIN SECRETION	5.16619e-05	2.16416	0.000441426
GO:0008306	ASSOCIATIVE LEARNING	5.19926e-05	4.47473	0.000443124
GO:0045177	APICAL PART OF CELL	5.58949e-05	2.27187	0.000475178
GO:0072511	DIVALENT INORGANIC CATION TRANSPORT	5.61039e-05	2.47044	0.000475749
GO:0007613	MEMORY	5.73178e-05	3.62506	0.000484819
HSA05120	EPITHELIAL CELL SIGNALING IN HELICOBACTER PYLORI INFECTION	5.74712e-05	4.83019	0.000484895
HSA05146	AMOEBIASIS	5.84781e-05	3.8327	0.000492154
GO:0051648	VESICLE LOCALIZATION	6.07697e-05	2.6852	0.000509693
GO:0051656	ESTABLISHMENT OF ORGANELLE LOCALIZATION	6.08656e-05	2.22893	0.000509693
GO:0017111	NUCLEOSIDE-TRIPHOSPHATASE ACTIVITY	6.17312e-05	1.79125	0.000515655
GO:0014066	REGULATION OF PHOSPHATIDYLINOSITOL 3-KINASE SIGNALING	6.33112e-05	3.58979	0.000527541
GO:1901653	CELLULAR RESPONSE TO PEPTIDE	6.44161e-05	2.40315	0.000535419
GO:0042562	HORMONE BINDING	6.50645e-05	3.79049	0.000539473
GO:0010038	RESPONSE TO METAL ION	6.88467e-05	2.27768	0.000568028
GO:0000165	MAPK CASCADE	6.88467e-05	2.27768	0.000568028
GO:0003407	NEURAL RETINA DEVELOPMENT	6.93791e-05	5.22888	0.000569621
GO:0032890	REGULATION OF ORGANIC ACID TRANSPORT	6.93791e-05	5.22888	0.000569621
GO:0044070	REGULATION OF ANION TRANSPORT	7.17448e-05	4.00091	0.000587607
GO:0048770	PIGMENT GRANULE	7.22884e-05	3.74834	0.000589186
GO:0042470	MELANOSOME	7.22884e-05	3.74834	0.000589186
GO:0030198	EXTRACELLULAR MATRIX ORGANIZATION	7.26189e-05	2.34374	0.000590446
GO:0140029	EXOCYTIC PROCESS	7.59236e-05	4.66364	0.000612864
GO:1903779	REGULATION OF CARDIAC CONDUCTION	7.59236e-05	4.66364	0.000612864
HSA04720	LONG-TERM POTENTIATION	7.59236e-05	4.66364	0.000612864
GO:0009725	RESPONSE TO HORMONE	7.66809e-05	1.77564	0.000617493
GO:0015629	ACTIN CYTOSKELETON	7.77857e-05	2.07013	0.000624891
GO:0050920	REGULATION OF CHEMOTAXIS	8.02727e-05	2.77635	0.000643331
GO:0014743	REGULATION OF MUSCLE HYPERTROPHY	8.09025e-05	5.11929	0.000646835
GO:0002791	REGULATION OF PEPTIDE SECRETION	8.11956e-05	2.08795	0.000647636
GO:0030662	COATED VESICLE MEMBRANE	8.88693e-05	2.9328	0.000707163
GO:0034330	CELL JUNCTION ORGANIZATION	9.20822e-05	2.74672	0.000730997
GO:0099132	ATP HYDROLYSIS COUPLED CATION TRANSMEMBRANE TRANSPORT	9.40092e-05	5.01486	0.00074104
GO:0050922	NEGATIVE REGULATION OF CHEMOTAXIS	9.40092e-05	5.01486	0.00074104
GO:0031646	POSITIVE REGULATION OF NEUROLOGICAL SYSTEM PROCESS	9.40092e-05	5.01486	0.00074104
GO:0019897	EXTRINSIC COMPONENT OF PLASMA MEMBRANE	9.49407e-05	3.02253	0.00074663
GO:0016301	KINASE ACTIVITY	9.56922e-05	1.8186	0.000750781
GO:0045778	POSITIVE REGULATION OF OSSIFICATION	9.68259e-05	4.15823	0.000757905
GO:0060090	MOLECULAR ADAPTOR ACTIVITY	0.000101604	2.80764	0.000793456
GO:0005262	CALCIUM CHANNEL ACTIVITY	0.000102259	3.42283	0.000796715
GO:0043502	REGULATION OF MUSCLE ADAPTATION	0.000108968	4.10032	0.000845071
GO:0007009	PLASMA MEMBRANE ORGANIZATION	0.000108968	4.10032	0.000845071
HSA05200	PATHWAYS IN CANCER	0.000110005	2.32159	0.000851142
GO:0070848	RESPONSE TO GROWTH FACTOR	0.000111755	2.01018	0.0008627
GO:0034764	POSITIVE REGULATION OF TRANSMEMBRANE TRANSPORT	0.000116837	2.77584	0.000899859
GO:0010594	REGULATION OF ENDOTHELIAL CELL MIGRATION	0.000117345	3.08357	0.000901701
GO:0019935	CYCLIC-NUCLEOTIDE-MEDIATED SIGNALING	0.000119713	2.96168	0.0009178
GO:0030695	GTPASE REGULATOR ACTIVITY	0.000121624	2.34759	0.000928624
GO:0015085	CALCIUM ION TRANSMEMBRANE TRANSPORTER ACTIVITY	0.000121678	3.2072	0.000928624
GO:0050772	POSITIVE REGULATION OF AXONOGENESIS	0.000122395	4.04401	0.000931977
GO:0099175	REGULATION OF POSTSYNAPSE ORGANIZATION	0.000123951	3.76419	0.000941694
GO:0001954	POSITIVE REGULATION OF CELL-MATRIX ADHESION	0.000129603	5.38899	0.000982411
GO:1904375	REGULATION OF PROTEIN LOCALIZATION TO CELL PERIPHERY	0.000132113	3.51827	0.00099918
GO:0051047	POSITIVE REGULATION OF SECRETION	0.000134129	2.12882	0.00101215
GO:0001501	SKELETAL SYSTEM DEVELOPMENT	0.000139887	2.02696	0.00105323
GO:0003012	MUSCLE SYSTEM PROCESS	0.000141425	2.36744	0.00106243
GO:1904377	POSITIVE REGULATION OF PROTEIN LOCALIZATION TO CELL PERIPHERY	0.000144608	4.72465	0.00108391
GO:0006816	CALCIUM ION TRANSPORT	0.00014593	2.51718	0.00109139
GO:0005096	GTPASE ACTIVATOR ACTIVITY	0.000146978	2.40815	0.00109678
GO:0016887	ATPASE ACTIVITY	0.000147528	2.06601	0.00109811
GO:0098657	IMPORT INTO CELL	0.00014781	1.82891	0.00109811
GO:0048168	REGULATION OF NEURONAL SYNAPTIC PLASTICITY	0.000151928	5.26165	0.00112373
GO:0015459	POTASSIUM CHANNEL REGULATOR ACTIVITY	0.000151928	5.26165	0.00112373
GO:0006821	CHLORIDE TRANSPORT	0.000152568	3.67753	0.00112598
GO:0032386	REGULATION OF INTRACELLULAR TRANSPORT	0.000153241	2.11208	0.00112823
GO:1902476	CHLORIDE TRANSMEMBRANE TRANSPORT	0.000153545	3.93593	0.00112823
GO:0008022	PROTEIN C-TERMINUS BINDING	0.000158701	2.79214	0.00116357
GO:0060589	NUCLEOSIDE-TRIPHOSPHATASE REGULATOR ACTIVITY	0.000163222	2.22609	0.00119409
GO:0003013	CIRCULATORY SYSTEM PROCESS	0.000163574	2.16061	0.00119409
GO:0005254	CHLORIDE CHANNEL ACTIVITY	0.000164501	4.22521	0.00119825
GO:1902305	REGULATION OF SODIUM ION TRANSMEMBRANE TRANSPORT	0.000165894	4.63474	0.00120474
GO:0016462	PYROPHOSPHATASE ACTIVITY	0.000166109	1.7116	0.00120474
GO:0046883	REGULATION OF HORMONE SECRETION	0.000169822	2.43368	0.00122637
GO:0043270	POSITIVE REGULATION OF ION TRANSPORT	0.000169822	2.43368	0.00122637
GO:0035725	SODIUM ION TRANSMEMBRANE TRANSPORT	0.000171508	3.88403	0.00123589
GO:0004672	PROTEIN KINASE ACTIVITY	0.000172788	1.89628	0.00124244
GO:0042220	RESPONSE TO COCAINE	0.00017737	5.13854	0.00127267
GO:0023014	SIGNAL TRANSDUCTION BY PROTEIN PHOSPHORYLATION	0.000179261	2.14836	0.00128349
GO:0016817	HYDROLASE ACTIVITY, ACTING ON ACID ANHYDRIDES	0.00018081	1.70553	0.00128909
GO:0016818	HYDROLASE ACTIVITY, ACTING ON ACID ANHYDRIDES, IN PHOSPHORUS-CONTAINING ANHYDRIDES	0.00018081	1.70553	0.00128909
GO:0032535	REGULATION OF CELLULAR COMPONENT SIZE	0.00018434	2.17538	0.00131147
GO:0030674	PROTEIN BINDING, BRIDGING	0.000186794	2.84701	0.00132612
GO:0005253	ANION CHANNEL ACTIVITY	0.000191235	3.8335	0.00135478
GO:0046777	PROTEIN AUTOPHOSPHORYLATION	0.00019528	2.74279	0.00137763
GO:0030027	LAMELLIPODIUM	0.00019528	2.74279	0.00137763
GO:0007188	ADENYLATE CYCLASE-MODULATING G PROTEIN-COUPLED RECEPTOR SIGNALING PATHWAY	0.000199866	2.6555	0.00140702
GO:2000146	NEGATIVE REGULATION OF CELL MOTILITY	0.000200875	2.4038	0.00141117
GO:0008344	ADULT LOCOMOTORY BEHAVIOR	0.000208914	4.09686	0.00146458
HSA04270	VASCULAR SMOOTH MUSCLE CONTRACTION	0.000210897	3.34673	0.0014754
GO:0051480	REGULATION OF CYTOSOLIC CALCIUM ION CONCENTRATION	0.000214289	2.2593	0.00149602
GO:0030135	COATED VESICLE	0.000214967	2.34352	0.00149763
GO:0060079	EXCITATORY POSTSYNAPTIC POTENTIAL	0.000216439	4.46682	0.00150477
GO:0071248	CELLULAR RESPONSE TO METAL ION	0.000223591	2.71084	0.00155128
GO:0043492	ATPASE ACTIVITY, COUPLED TO MOVEMENT OF SUBSTANCES	0.000226313	3.15826	0.00156461
GO:1901214	REGULATION OF NEURON DEATH	0.000226885	2.29078	0.00156461
GO:0048640	NEGATIVE REGULATION OF DEVELOPMENTAL GROWTH	0.000227161	3.51546	0.00156461
GO:0042063	GLIOGENESIS	0.000227377	2.62703	0.00156461
GO:0008361	REGULATION OF CELL SIZE	0.000231257	2.79292	0.00158806
GO:0098742	CELL-CELL ADHESION VIA PLASMA-MEMBRANE ADHESION MOLECULES	0.000232198	2.43031	0.00159126
GO:0048010	VASCULAR ENDOTHELIAL GROWTH FACTOR RECEPTOR SIGNALING PATHWAY	0.000246198	4.38648	0.00168377
GO:0008015	BLOOD CIRCULATION	0.000254053	2.13114	0.00173396
GO:0060348	BONE DEVELOPMENT	0.00025543	2.67962	0.00173983
GO:0005635	NUCLEAR ENVELOPE	0.000262155	1.99831	0.00178202
GO:0043406	POSITIVE REGULATION OF MAP KINASE ACTIVITY	0.000274638	2.39923	0.0018631
GO:0045428	REGULATION OF NITRIC OXIDE BIOSYNTHETIC PROCESS	0.000275837	4.80264	0.00186688
GO:0005768	ENDOSOME	0.000276307	1.69872	0.00186688
GO:0071363	CELLULAR RESPONSE TO GROWTH FACTOR STIMULUS	0.00028996	1.96551	0.00195219
GO:0043062	EXTRACELLULAR STRUCTURE ORGANIZATION	0.000290508	2.1127	0.00195219
GO:0098739	IMPORT ACROSS PLASMA MEMBRANE	0.000290677	3.64311	0.00195219
GO:1990778	PROTEIN LOCALIZATION TO CELL PERIPHERY	0.000292519	2.57163	0.00196064
GO:0051051	NEGATIVE REGULATION OF TRANSPORT	0.000307053	1.97974	0.00205395
GO:0031253	CELL PROJECTION MEMBRANE	0.000309309	2.16722	0.00206493
GO:0042383	SARCOLEMMA	0.000314008	3.05331	0.00209214
GO:1903524	POSITIVE REGULATION OF BLOOD CIRCULATION	0.00031606	4.23488	0.00209761
GO:0060688	REGULATION OF MORPHOGENESIS OF A BRANCHING STRUCTURE	0.000317305	4.70039	0.00209761
GO:0002040	SPROUTING ANGIOGENESIS	0.000317305	4.70039	0.00209761
GO:1903827	REGULATION OF CELLULAR PROTEIN LOCALIZATION	0.000317854	1.93549	0.00209761
GO:0030176	INTEGRAL COMPONENT OF ENDOPLASMIC RETICULUM MEMBRANE	0.000317953	2.92055	0.00209761
GO:0035265	ORGAN GROWTH	0.000321464	3.59864	0.00210835
GO:1903076	REGULATION OF PROTEIN LOCALIZATION TO PLASMA MEMBRANE	0.000321464	3.59864	0.00210835
GO:0030516	REGULATION OF AXON EXTENSION	0.000321464	3.59864	0.00210835
GO:0018209	PEPTIDYL-SERINE MODIFICATION	0.000326001	2.70717	0.00213394
GO:0021766	HIPPOCAMPUS DEVELOPMENT	0.000328624	3.86231	0.00213861
GO:0005901	CAVEOLA	0.000328624	3.86231	0.00213861
HSA04974	PROTEIN DIGESTION AND ABSORPTION	0.000328624	3.86231	0.00213861
GO:0061387	REGULATION OF EXTENT OF CELL GROWTH	0.000330992	3.36683	0.00214688
GO:0032838	PLASMA MEMBRANE BOUNDED CELL PROJECTION CYTOPLASM	0.000331174	2.61932	0.00214688
GO:0006936	MUSCLE CONTRACTION	0.000355355	2.4051	0.0022992
GO:0051965	POSITIVE REGULATION OF SYNAPSE ASSEMBLY	0.000356761	4.16294	0.00229943
GO:0099565	CHEMICAL SYNAPTIC TRANSMISSION, POSTSYNAPTIC	0.000356761	4.16294	0.00229943
GO:0050840	EXTRACELLULAR MATRIX BINDING	0.000363791	4.6021	0.00234025
GO:0071902	POSITIVE REGULATION OF PROTEIN SERINE/THREONINE KINASE ACTIVITY	0.000365038	2.1771	0.00234378
GO:0098685	SCHAFFER COLLATERAL - CA1 SYNAPSE	0.000366235	3.80783	0.00234698
HSA04510	FOCAL ADHESION	0.000375892	2.59025	0.00240428
GO:1903532	POSITIVE REGULATION OF SECRETION BY CELL	0.000377625	2.07671	0.00241077
GO:0030139	ENDOCYTIC VESICLE	0.000378515	2.24874	0.00241187
HSA04010	MAPK SIGNALING PATHWAY	0.000380443	2.33929	0.00241956
GO:0021700	DEVELOPMENTAL MATURATION	0.000387914	2.44617	0.00246241
GO:0002027	REGULATION OF HEART RATE	0.000391381	3.51265	0.00247973
GO:0040008	REGULATION OF GROWTH	0.000396396	1.79011	0.00250287
GO:0044853	PLASMA MEMBRANE RAFT	0.000396524	3.29712	0.00250287
GO:0034332	ADHERENS JUNCTION ORGANIZATION	0.000407395	3.75402	0.00256666
GO:0080135	REGULATION OF CELLULAR RESPONSE TO STRESS	0.00040824	1.76368	0.00256717
GO:0042578	PHOSPHORIC ESTER HYDROLASE ACTIVITY	0.000428852	2.08816	0.00269175
GO:0032956	REGULATION OF ACTIN CYTOSKELETON ORGANIZATION	0.000439573	2.14878	0.00275389
GO:0008286	INSULIN RECEPTOR SIGNALING PATHWAY	0.000452363	3.70254	0.00282874
GO:0007189	ADENYLATE CYCLASE-ACTIVATING G PROTEIN-COUPLED RECEPTOR SIGNALING PATHWAY	0.000456161	3.07657	0.00284719
GO:0045926	NEGATIVE REGULATION OF GROWTH	0.000493097	2.34222	0.00307202
GO:0000139	GOLGI MEMBRANE	0.000496966	1.72493	0.00309039
GO:0016772	TRANSFERASE ACTIVITY, TRANSFERRING PHOSPHORUS-CONTAINING GROUPS	0.000498445	1.64674	0.00309386
GO:0071277	CELLULAR RESPONSE TO CALCIUM ION	0.000501412	3.65247	0.00310654
GO:0038127	ERBB SIGNALING PATHWAY	0.000505897	3.96113	0.00312855
GO:0001667	AMEBOIDAL-TYPE CELL MIGRATION	0.000508656	2.68585	0.00313983
GO:0051493	REGULATION OF CYTOSKELETON ORGANIZATION	0.000510866	1.88283	0.00314768
GO:0031625	UBIQUITIN PROTEIN LIGASE BINDING	0.000515925	2.23873	0.00317303
GO:0030336	NEGATIVE REGULATION OF CELL MIGRATION	0.000520089	2.33202	0.0031928
GO:0007423	SENSORY ORGAN DEVELOPMENT	0.000529321	1.8789	0.00324354
GO:0001786	PHOSPHATIDYLSERINE BINDING	0.000538039	4.33104	0.00329096
GO:0031012	EXTRACELLULAR MATRIX	0.000548366	1.87498	0.00334802
GO:0005249	VOLTAGE-GATED POTASSIUM CHANNEL ACTIVITY	0.000554828	3.60375	0.0033752
HSA04914	PROGESTERONE-MEDIATED OOCYTE MATURATION	0.000554828	3.60375	0.0033752
GO:0031227	INTRINSIC COMPONENT OF ENDOPLASMIC RETICULUM MEMBRANE	0.000566304	2.75618	0.00343878
GO:1901652	RESPONSE TO PEPTIDE	0.000570371	1.94831	0.00345723
GO:0090276	REGULATION OF PEPTIDE HORMONE SECRETION	0.000576294	2.49281	0.00348684
GO:0050796	REGULATION OF INSULIN SECRETION	0.000580391	2.65161	0.00350531
GO:0006826	IRON ION TRANSPORT	0.00060941	4.24758	0.00367397
GO:0005581	COLLAGEN TRIMER	0.000612908	3.55618	0.00368184
HSA04012	ERBB SIGNALING PATHWAY	0.000612908	3.55618	0.00368184
HSA04912	GNRH SIGNALING PATHWAY	0.000624313	3.31456	0.00374365
GO:0098659	INORGANIC CATION IMPORT ACROSS PLASMA MEMBRANE	0.0006315	3.83717	0.00376657
GO:0099587	INORGANIC ION IMPORT ACROSS PLASMA MEMBRANE	0.0006315	3.83717	0.00376657
GO:0072347	RESPONSE TO ANESTHETIC	0.0006315	3.83717	0.00376657
GO:0007187	G PROTEIN-COUPLED RECEPTOR SIGNALING PATHWAY, COUPLED TO CYCLIC NUCLEOTIDE SECOND MESSENGER	0.000639339	2.34558	0.00380656
GO:0015631	TUBULIN BINDING	0.000652877	2.12222	0.00388028
GO:0072359	CIRCULATORY SYSTEM DEVELOPMENT	0.000656367	1.66473	0.00389413
GO:0042626	ATPASE ACTIVITY, COUPLED TO TRANSMEMBRANE MOVEMENT OF SUBSTANCES	0.000662921	3.10423	0.00392608
GO:1901216	POSITIVE REGULATION OF NEURON DEATH	0.000675966	3.50984	0.00399629
HSA04916	MELANOGENESIS	0.000682663	3.27759	0.00402879
GO:0010812	NEGATIVE REGULATION OF CELL-SUBSTRATE ADHESION	0.000688339	4.16728	0.00405516
GO:0016469	PROTON-TRANSPORTING TWO-SECTOR ATPASE COMPLEX	0.000699515	4.67146	0.00411378
GO:0055117	REGULATION OF CARDIAC MUSCLE CONTRACTION	0.000703346	3.77807	0.00412908
GO:0015103	INORGANIC ANION TRANSMEMBRANE TRANSPORTER ACTIVITY	0.000719532	2.79751	0.00421673
GO:0034329	CELL JUNCTION ASSEMBLY	0.000743102	2.68071	0.00434589
GO:1902905	POSITIVE REGULATION OF SUPRAMOLECULAR FIBER ORGANIZATION	0.000744159	2.5068	0.00434589
GO:0048278	VESICLE DOCKING	0.000775413	4.08997	0.00452055
GO:0009611	RESPONSE TO WOUNDING	0.000788171	1.80348	0.00458697
GO:0070588	CALCIUM ION TRANSMEMBRANE TRANSPORT	0.000789968	2.49262	0.00458947
HSA04141	PROTEIN PROCESSING IN ENDOPLASMIC RETICULUM	0.000794011	2.66248	0.00460499
GO:0043010	CAMERA-TYPE EYE DEVELOPMENT	0.000795732	2.16422	0.00460701
GO:0048880	SENSORY SYSTEM DEVELOPMENT	0.0008164	2.05494	0.00471854
GO:0062023	COLLAGEN-CONTAINING EXTRACELLULAR MATRIX	0.000824729	1.97035	0.00475849
GO:0006814	SODIUM ION TRANSPORT	0.000828017	2.75551	0.00476926
GO:0043087	REGULATION OF GTPASE ACTIVITY	0.000833219	1.88165	0.00479101
GO:0030141	SECRETORY GRANULE	0.000862853	1.65081	0.00494788
GO:0042060	WOUND HEALING	0.000863449	1.87738	0.00494788
HSA05414	DILATED CARDIOMYOPATHY	0.000898321	3.37777	0.00513895
GO:0032101	REGULATION OF RESPONSE TO EXTERNAL STIMULUS	0.000901857	1.63902	0.0051504
GO:0005543	PHOSPHOLIPID BINDING	0.000906771	1.9339	0.00516967
GO:0007162	NEGATIVE REGULATION OF CELL ADHESION	0.000913113	2.22589	0.005197
GO:0051899	MEMBRANE DEPOLARIZATION	0.00091485	4.45893	0.00519808
GO:0044440	ENDOSOMAL PART	0.000922725	1.83374	0.00521881
GO:0008285	NEGATIVE REGULATION OF CELL PROLIFERATION	0.000922928	1.72283	0.00521881
GO:0097305	RESPONSE TO ALCOHOL	0.00092316	2.32698	0.00521881
GO:0010770	POSITIVE REGULATION OF CELL MORPHOGENESIS INVOLVED IN DIFFERENTIATION	0.000950052	2.71475	0.0053618
GO:0098661	INORGANIC ANION TRANSMEMBRANE TRANSPORT	0.000963753	3.13756	0.00541836
GO:0050905	NEUROMUSCULAR PROCESS	0.000963753	3.13756	0.00541836
GO:0007156	HOMOPHILIC CELL ADHESION VIA PLASMA MEMBRANE ADHESION MOLECULES	0.000964914	2.60932	0.00541836
GO:0031532	ACTIN CYTOSKELETON REORGANIZATION	0.000976485	3.94368	0.00546506
GO:0043542	ENDOTHELIAL CELL MIGRATION	0.000976485	3.94368	0.00546506
HSA04514	CELL ADHESION MOLECULES (CAMS)	0.00098011	2.82314	0.00547622
GO:0005911	CELL-CELL JUNCTION	0.000987333	1.90098	0.00550741
GO:0043547	POSITIVE REGULATION OF GTPASE ACTIVITY	0.00100105	1.94412	0.00557465
GO:0043405	REGULATION OF MAP KINASE ACTIVITY	0.00101197	2.05349	0.00562617
GO:0008047	ENZYME ACTIVATOR ACTIVITY	0.00102071	1.82208	0.00566538
GO:2000649	REGULATION OF SODIUM ION TRANSMEMBRANE TRANSPORTER ACTIVITY	0.00104082	4.35945	0.00576745
GO:0035295	TUBE DEVELOPMENT	0.00104585	1.6432	0.00578461
GO:0032411	POSITIVE REGULATION OF TRANSPORTER ACTIVITY	0.00104736	3.1044	0.00578461
GO:0048638	REGULATION OF DEVELOPMENTAL GROWTH	0.00105586	2.08004	0.00582196
GO:0071241	CELLULAR RESPONSE TO INORGANIC SUBSTANCE	0.00113606	2.34197	0.00624835
GO:0006941	STRIATED MUSCLE CONTRACTION	0.00113691	3.07193	0.00624835
GO:0045785	POSITIVE REGULATION OF CELL ADHESION	0.00114758	1.94985	0.00629667
GO:0043202	LYSOSOMAL LUMEN	0.00117801	3.25524	0.0064445
GO:0051703	INTRASPECIES INTERACTION BETWEEN ORGANISMS	0.00118028	4.26451	0.0064445
GO:0035176	SOCIAL BEHAVIOR	0.00118028	4.26451	0.0064445
GO:0001654	EYE DEVELOPMENT	0.00119769	2.02721	0.00652504
GO:0044389	UBIQUITIN-LIKE PROTEIN LIGASE BINDING	0.00119891	2.09456	0.00652504
GO:0010634	POSITIVE REGULATION OF EPITHELIAL CELL MIGRATION	0.00121237	2.75502	0.00658762
GO:0019900	KINASE BINDING	0.00123027	1.6747	0.00667405
GO:0015405	P-P-BOND-HYDROLYSIS-DRIVEN TRANSMEMBRANE TRANSPORTER ACTIVITY	0.00123977	2.87948	0.00671478
GO:0009790	EMBRYO DEVELOPMENT	0.00132608	1.58622	0.00717068
GO:1903078	POSITIVE REGULATION OF PROTEIN LOCALIZATION TO PLASMA MEMBRANE	0.00133422	4.17362	0.00719505
GO:0015399	PRIMARY ACTIVE TRANSMEMBRANE TRANSPORTER ACTIVITY	0.00133488	2.85365	0.00719505
GO:0051924	REGULATION OF CALCIUM ION TRANSPORT	0.00139551	2.24169	0.00750981
GO:0031589	CELL-SUBSTRATE ADHESION	0.00140153	2.50876	0.00753013
GO:0097435	SUPRAMOLECULAR FIBER ORGANIZATION	0.00140974	1.87616	0.00756214
GO:0150063	VISUAL SYSTEM DEVELOPMENT	0.00141217	2.00158	0.0075631
GO:0120111	NEURON PROJECTION CYTOPLASM	0.00141785	3.40932	0.00756938
HSA04612	ANTIGEN PROCESSING AND PRESENTATION	0.00141785	3.40932	0.00756938
GO:0009612	RESPONSE TO MECHANICAL STIMULUS	0.00147561	2.3464	0.00786526
GO:0055037	RECYCLING ENDOSOME	0.00148842	2.49279	0.00792092
GO:0002088	LENS DEVELOPMENT IN CAMERA-TYPE EYE	0.00150523	3.67974	0.00797252
GO:0051057	POSITIVE REGULATION OF SMALL GTPASE MEDIATED SIGNAL TRANSDUCTION	0.00150523	3.67974	0.00797252
GO:0051705	MULTI-ORGANISM BEHAVIOR	0.00150523	3.67974	0.00797252
GO:0006937	REGULATION OF MUSCLE CONTRACTION	0.00160127	2.56284	0.00846783
GO:0045471	RESPONSE TO ETHANOL	0.00165727	2.77884	0.00875017
GO:0071242	CELLULAR RESPONSE TO AMMONIUM ION	0.00166804	3.61942	0.00879324
GO:0005544	CALCIUM-DEPENDENT PHOSPHOLIPID BINDING	0.00168982	4.00303	0.00889406
GO:0014068	POSITIVE REGULATION OF PHOSPHATIDYLINOSITOL 3-KINASE SIGNALING	0.00170544	3.31688	0.00894825
GO:0010631	EPITHELIAL CELL MIGRATION	0.00170544	3.31688	0.00894825
GO:0004674	PROTEIN SERINE/THREONINE KINASE ACTIVITY	0.00174164	1.84856	0.00912392
GO:0010817	REGULATION OF HORMONE LEVELS	0.0018539	1.76952	0.00969687

## Sheet: ORAfile_allTests0 acc0 (9)
pathwayid	pathwayname	Pvalue	Oddsratio	FDR
GO:0044456	SYNAPSE PART	9.59642e-61	5.33554	3.22248e-57
GO:0098794	POSTSYNAPSE	1.39084e-41	5.21869	2.33522e-38
GO:0098793	PRESYNAPSE	2.13482e-40	5.8533	2.38957e-37
GO:0097060	SYNAPTIC MEMBRANE	9.89503e-38	6.01171	8.30688e-35
GO:0030424	AXON	4.21233e-33	4.59474	2.829e-30
GO:0036477	SOMATODENDRITIC COMPARTMENT	5.2378e-32	3.83622	2.93142e-29
GO:0098978	GLUTAMATERGIC SYNAPSE	8.55186e-31	5.89364	4.10245e-28
GO:0099537	TRANS-SYNAPTIC SIGNALING	1.27658e-30	5.26763	5.35843e-28
GO:0099536	SYNAPTIC SIGNALING	7.69428e-30	5.11406	2.87082e-27
GO:0030425	DENDRITE	1.50066e-29	4.24385	5.0392e-27
GO:0097447	DENDRITIC TREE	1.98714e-29	4.22698	6.06619e-27
GO:0001505	REGULATION OF NEUROTRANSMITTER LEVELS	7.06079e-29	5.76923	1.97584e-26
GO:0098916	ANTEROGRADE TRANS-SYNAPTIC SIGNALING	2.80765e-28	5.11222	6.73435e-26
GO:0007268	CHEMICAL SYNAPTIC TRANSMISSION	2.80765e-28	5.11222	6.73435e-26
GO:0030182	NEURON DIFFERENTIATION	2.24625e-27	3.31973	5.02859e-25
GO:0048666	NEURON DEVELOPMENT	4.64192e-26	3.53142	9.74223e-24
GO:0045211	POSTSYNAPTIC MEMBRANE	8.1488e-26	5.51488	1.60963e-23
GO:0000902	CELL MORPHOGENESIS	3.48552e-25	3.69608	6.1997e-23
GO:0007417	CENTRAL NERVOUS SYSTEM DEVELOPMENT	3.50787e-25	3.21207	6.1997e-23
GO:0031175	NEURON PROJECTION DEVELOPMENT	4.96191e-25	3.78984	8.33105e-23
GO:0050804	MODULATION OF CHEMICAL SYNAPTIC TRANSMISSION	4.93166e-24	4.50061	7.88597e-22
GO:0099177	REGULATION OF TRANS-SYNAPTIC SIGNALING	5.74893e-24	4.48772	8.77495e-22
GO:0032989	CELLULAR COMPONENT MORPHOGENESIS	1.36693e-23	3.36296	1.99572e-21
GO:0022610	BIOLOGICAL ADHESION	8.71025e-23	3.09362	1.21871e-20
GO:0051960	REGULATION OF NERVOUS SYSTEM DEVELOPMENT	1.3097e-22	3.10875	1.75919e-20
GO:0007155	CELL ADHESION	1.41406e-22	3.08898	1.82631e-20
GO:0042734	PRESYNAPTIC MEMBRANE	2.14111e-22	7.71027	2.66291e-20
GO:1902495	TRANSMEMBRANE TRANSPORTER COMPLEX	5.75588e-22	4.94035	6.90295e-20
GO:0060284	REGULATION OF CELL DEVELOPMENT	1.46971e-21	3.01981	1.70183e-19
GO:1990351	TRANSPORTER COMPLEX	2.23667e-21	4.79215	2.50358e-19
GO:0045664	REGULATION OF NEURON DIFFERENTIATION	3.09222e-21	3.47717	3.34958e-19
GO:0120039	PLASMA MEMBRANE BOUNDED CELL PROJECTION MORPHOGENESIS	3.70547e-21	4.01266	3.88843e-19
GO:0032990	CELL PART MORPHOGENESIS	4.79847e-21	3.90939	4.64393e-19
GO:0050767	REGULATION OF NEUROGENESIS	4.82909e-21	3.15696	4.64393e-19
GO:0048858	CELL PROJECTION MORPHOGENESIS	4.84031e-21	3.99189	4.64393e-19
GO:0044057	REGULATION OF SYSTEM PROCESS	7.08753e-21	3.5995	6.61109e-19
GO:0060322	HEAD DEVELOPMENT	8.52464e-21	3.18808	7.73669e-19
GO:0048812	NEURON PROJECTION MORPHOGENESIS	8.77624e-21	3.98869	7.75543e-19
GO:0030133	TRANSPORT VESICLE	9.64452e-21	4.32671	8.30418e-19
GO:0000904	CELL MORPHOGENESIS INVOLVED IN DIFFERENTIATION	1.44196e-20	3.7168	1.21052e-18
GO:0034702	ION CHANNEL COMPLEX	2.81487e-20	4.89713	2.30545e-18
GO:0007420	BRAIN DEVELOPMENT	3.17523e-20	3.22529	2.53867e-18
GO:0098984	NEURON TO NEURON SYNAPSE	5.29428e-20	4.52857	4.13447e-18
GO:0022890	INORGANIC CATION TRANSMEMBRANE TRANSPORTER ACTIVITY	1.37181e-19	3.44127	1.04694e-17
GO:0006836	NEUROTRANSMITTER TRANSPORT	1.9443e-19	6.62526	1.45088e-17
GO:0042391	REGULATION OF MEMBRANE POTENTIAL	2.07067e-19	4.00345	1.51159e-17
GO:0099572	POSTSYNAPTIC SPECIALIZATION	2.40043e-19	4.43776	1.71503e-17
GO:0150034	DISTAL AXON	3.25852e-19	4.94271	2.27961e-17
GO:0015318	INORGANIC MOLECULAR ENTITY TRANSMEMBRANE TRANSPORTER ACTIVITY	3.92988e-19	2.98053	2.69317e-17
GO:0034220	ION TRANSMEMBRANE TRANSPORT	7.07036e-19	2.8714	4.74845e-17
GO:0048667	CELL MORPHOGENESIS INVOLVED IN NEURON DIFFERENTIATION	8.84204e-19	3.97448	5.82188e-17
GO:0030001	METAL ION TRANSPORT	9.4573e-19	3.32116	6.10723e-17
GO:0061564	AXON DEVELOPMENT	1.12176e-18	4.05369	7.10732e-17
GO:0033267	AXON PART	1.38508e-18	4.1418	8.61316e-17
GO:0008324	CATION TRANSMEMBRANE TRANSPORTER ACTIVITY	2.0846e-18	3.22234	1.27274e-16
GO:0070382	EXOCYTIC VESICLE	2.31532e-18	5.66059	1.38836e-16
GO:0098797	PLASMA MEMBRANE PROTEIN COMPLEX	2.45167e-18	3.37217	1.44433e-16
GO:0015075	ION TRANSMEMBRANE TRANSPORTER ACTIVITY	3.25925e-18	2.83258	1.88699e-16
GO:0006812	CATION TRANSPORT	3.93603e-18	2.92078	2.2402e-16
GO:0050808	SYNAPSE ORGANIZATION	7.48214e-18	4.90294	4.18751e-16
GO:0098660	INORGANIC ION TRANSMEMBRANE TRANSPORT	8.89972e-18	3.18504	4.89922e-16
GO:0051588	REGULATION OF NEUROTRANSMITTER TRANSPORT	9.62534e-18	7.04266	5.21321e-16
GO:0034703	CATION CHANNEL COMPLEX	1.65493e-17	5.33285	8.80758e-16
GO:0099240	INTRINSIC COMPONENT OF SYNAPTIC MEMBRANE	1.67863e-17	6.25336	8.80758e-16
GO:0032279	ASYMMETRIC SYNAPSE	2.01164e-17	4.2974	1.03924e-15
GO:0010975	REGULATION OF NEURON PROJECTION DEVELOPMENT	2.18447e-17	3.54384	1.11143e-15
GO:0051270	REGULATION OF CELLULAR COMPONENT MOVEMENT	3.70333e-17	2.66954	1.85608e-15
GO:0014069	POSTSYNAPTIC DENSITY	4.84692e-17	4.2678	2.39352e-15
GO:0043269	REGULATION OF ION TRANSPORT	5.04644e-17	3.03742	2.45593e-15
GO:0046873	METAL ION TRANSMEMBRANE TRANSPORTER ACTIVITY	7.0655e-17	3.64568	3.38942e-15
GO:0022839	ION GATED CHANNEL ACTIVITY	7.3939e-17	4.15611	3.497e-15
GO:0008021	SYNAPTIC VESICLE	7.88617e-17	5.60765	3.67802e-15
GO:0050806	POSITIVE REGULATION OF SYNAPTIC TRANSMISSION	8.84087e-17	6.48763	4.0668e-15
GO:0007269	NEUROTRANSMITTER SECRETION	9.09117e-17	8.65915	4.12542e-15
GO:0044306	NEURON PROJECTION TERMINUS	1.04585e-16	6.92272	4.68262e-15
GO:0099643	SIGNAL RELEASE FROM SYNAPSE	1.24474e-16	8.53692	5.49979e-15
GO:0005516	CALMODULIN BINDING	2.57823e-16	5.39188	1.11231e-14
GO:0022836	GATED CHANNEL ACTIVITY	2.58368e-16	4.02375	1.11231e-14
GO:0099699	INTEGRAL COMPONENT OF SYNAPTIC MEMBRANE	2.80699e-16	6.21621	1.19315e-14
GO:0031344	REGULATION OF CELL PROJECTION ORGANIZATION	7.88018e-16	2.92281	3.3077e-14
GO:0005216	ION CHANNEL ACTIVITY	9.34562e-16	3.59549	3.87439e-14
GO:0120035	REGULATION OF PLASMA MEMBRANE BOUNDED CELL PROJECTION ORGANIZATION	1.05491e-15	2.92673	4.31997e-14
GO:0008092	CYTOSKELETAL PROTEIN BINDING	1.08446e-15	2.57343	4.38748e-14
GO:0007610	BEHAVIOR	1.23307e-15	3.13025	4.92932e-14
GO:0048786	PRESYNAPTIC ACTIVE ZONE	1.55044e-15	10.8154	6.12516e-14
GO:0030658	TRANSPORT VESICLE MEMBRANE	1.66759e-15	5.06641	6.51136e-14
HSA04020	CALCIUM SIGNALING PATHWAY	2.18241e-15	5.58907	8.42361e-14
GO:0098662	INORGANIC CATION TRANSMEMBRANE TRANSPORT	2.36018e-15	3.14115	9.00624e-14
GO:0043679	AXON TERMINUS	2.65493e-15	7.11108	1.00171e-13
GO:0022838	SUBSTRATE-SPECIFIC CHANNEL ACTIVITY	3.73434e-15	3.47574	1.39332e-13
GO:0098982	GABA-ERGIC SYNAPSE	6.95118e-15	9.93105	2.56506e-13
GO:0098936	INTRINSIC COMPONENT OF POSTSYNAPTIC MEMBRANE	7.35405e-15	6.79865	2.68423e-13
GO:0098655	CATION TRANSMEMBRANE TRANSPORT	9.73278e-15	2.9698	3.51325e-13
GO:0043025	NEURONAL CELL BODY	9.83459e-15	3.21775	3.51325e-13
GO:0007409	AXONOGENESIS	1.04031e-14	3.70098	3.67722e-13
GO:2000145	REGULATION OF CELL MOTILITY	1.16391e-14	2.56828	4.07125e-13
GO:0099055	INTEGRAL COMPONENT OF POSTSYNAPTIC MEMBRANE	1.46144e-14	6.88322	5.05928e-13
GO:0099504	SYNAPTIC VESICLE CYCLE	1.878e-14	6.80301	6.43503e-13
GO:0043235	RECEPTOR COMPLEX	1.93303e-14	3.49898	6.55668e-13
GO:0030672	SYNAPTIC VESICLE MEMBRANE	3.36842e-14	7.25436	1.11992e-12
GO:0099501	EXOCYTIC VESICLE MEMBRANE	3.36842e-14	7.25436	1.11992e-12
GO:1903522	REGULATION OF BLOOD CIRCULATION	3.83496e-14	4.04325	1.26253e-12
GO:0030003	CELLULAR CATION HOMEOSTASIS	4.3798e-14	2.87437	1.4279e-12
GO:0099003	VESICLE-MEDIATED TRANSPORT IN SYNAPSE	4.95344e-14	6.2535	1.59939e-12
GO:0044297	CELL BODY	6.98469e-14	2.96275	2.23377e-12
GO:0055080	CATION HOMEOSTASIS	8.05845e-14	2.73561	2.55286e-12
GO:0050801	ION HOMEOSTASIS	8.63593e-14	2.62814	2.71023e-12
GO:0019725	CELLULAR HOMEOSTASIS	8.80992e-14	2.49894	2.73923e-12
GO:0031252	CELL LEADING EDGE	9.46543e-14	3.3969	2.91605e-12
GO:0005911	CELL-CELL JUNCTION	9.86236e-14	3.23816	3.01071e-12
GO:0015267	CHANNEL ACTIVITY	1.02837e-13	3.19974	3.11105e-12
GO:0030334	REGULATION OF CELL MIGRATION	1.12523e-13	2.55441	3.37369e-12
GO:0022803	PASSIVE TRANSMEMBRANE TRANSPORTER ACTIVITY	1.13775e-13	3.19155	3.38103e-12
GO:0006873	CELLULAR ION HOMEOSTASIS	1.21573e-13	2.81054	3.58107e-12
GO:0040012	REGULATION OF LOCOMOTION	1.27754e-13	2.42182	3.73042e-12
GO:0023061	SIGNAL RELEASE	1.36975e-13	5.22264	3.96519e-12
GO:0051046	REGULATION OF SECRETION	1.80333e-13	2.57411	5.13184e-12
GO:0012506	VESICLE MEMBRANE	1.80333e-13	2.57411	5.13184e-12
GO:0098771	INORGANIC ION HOMEOSTASIS	1.92463e-13	2.68567	5.43101e-12
GO:0030659	CYTOPLASMIC VESICLE MEMBRANE	2.64503e-13	2.58443	7.40169e-12
GO:0008016	REGULATION OF HEART CONTRACTION	3.53646e-13	4.22444	9.8144e-12
GO:0015077	MONOVALENT INORGANIC CATION TRANSMEMBRANE TRANSPORTER ACTIVITY	3.844e-13	3.39566	1.05766e-11
GO:0055082	CELLULAR CHEMICAL HOMEOSTASIS	3.8741e-13	2.6283	1.05766e-11
GO:0030900	FOREBRAIN DEVELOPMENT	4.29084e-13	3.38512	1.16199e-11
GO:0035637	MULTICELLULAR ORGANISMAL SIGNALING	4.75909e-13	5.87569	1.27848e-11
GO:0051962	POSITIVE REGULATION OF NERVOUS SYSTEM DEVELOPMENT	5.95973e-13	2.94292	1.58831e-11
GO:1903530	REGULATION OF SECRETION BY CELL	2.12755e-12	2.54943	5.62545e-11
GO:0006875	CELLULAR METAL ION HOMEOSTASIS	3.13546e-12	2.82345	8.22569e-11
GO:0070161	ANCHORING JUNCTION	3.28552e-12	2.79584	8.55255e-11
GO:0098889	INTRINSIC COMPONENT OF PRESYNAPTIC MEMBRANE	3.57144e-12	7.40496	9.2253e-11
GO:0051592	RESPONSE TO CALCIUM ION	3.73433e-12	5.16287	9.57242e-11
GO:0048167	REGULATION OF SYNAPTIC PLASTICITY	4.76054e-12	4.65543	1.21105e-10
GO:0005509	CALCIUM ION BINDING	5.61485e-12	2.54301	1.41764e-10
GO:0007611	LEARNING OR MEMORY	6.73396e-12	3.88726	1.68751e-10
GO:0005912	ADHERENS JUNCTION	6.94282e-12	2.79129	1.72364e-10
GO:0010959	REGULATION OF METAL ION TRANSPORT	6.98078e-12	3.24536	1.72364e-10
GO:0005261	CATION CHANNEL ACTIVITY	8.11614e-12	3.47164	1.98934e-10
GO:0050769	POSITIVE REGULATION OF NEUROGENESIS	8.9522e-12	2.96589	2.17837e-10
GO:0032940	SECRETION BY CELL	9.71822e-12	2.25936	2.34775e-10
GO:0098693	REGULATION OF SYNAPTIC VESICLE CYCLE	1.04651e-11	5.97255	2.51012e-10
GO:0055065	METAL ION HOMEOSTASIS	1.18378e-11	2.64328	2.81452e-10
HSA04724	GLUTAMATERGIC SYNAPSE	1.19018e-11	5.68071	2.81452e-10
GO:0045666	POSITIVE REGULATION OF NEURON DIFFERENTIATION	1.43828e-11	3.26098	3.37746e-10
GO:0010720	POSITIVE REGULATION OF CELL DEVELOPMENT	1.73078e-11	2.77442	4.03609e-10
GO:0016079	SYNAPTIC VESICLE EXOCYTOSIS	1.79686e-11	8.81116	4.15714e-10
GO:0022604	REGULATION OF CELL MORPHOGENESIS	1.80745e-11	2.87871	4.15714e-10
GO:0034762	REGULATION OF TRANSMEMBRANE TRANSPORT	2.48749e-11	2.72369	5.6823e-10
GO:0048471	PERINUCLEAR REGION OF CYTOPLASM	4.16076e-11	2.45868	9.44043e-10
HSA04970	SALIVARY SECRETION	4.3539e-11	6.76511	9.81234e-10
GO:0098609	CELL-CELL ADHESION	5.06524e-11	2.797	1.13394e-09
GO:0046928	REGULATION OF NEUROTRANSMITTER SECRETION	5.4612e-11	5.99924	1.21448e-09
GO:0050890	COGNITION	7.28457e-11	3.4394	1.60931e-09
GO:0017157	REGULATION OF EXOCYTOSIS	8.30602e-11	3.93283	1.82298e-09
GO:0005788	ENDOPLASMIC RETICULUM LUMEN	9.96357e-11	3.34539	2.15875e-09
GO:0021537	TELENCEPHALON DEVELOPMENT	9.96443e-11	3.66016	2.15875e-09
GO:0034765	REGULATION OF ION TRANSMEMBRANE TRANSPORT	1.20031e-10	2.81164	2.58375e-09
GO:0010038	RESPONSE TO METAL ION	1.27487e-10	3.08243	2.72677e-09
GO:0099056	INTEGRAL COMPONENT OF PRESYNAPTIC MEMBRANE	1.3153e-10	7.14427	2.79542e-09
GO:0099503	SECRETORY VESICLE	1.37791e-10	2.16747	2.91009e-09
GO:0007167	ENZYME LINKED RECEPTOR PROTEIN SIGNALING PATHWAY	1.48395e-10	2.4148	3.11443e-09
GO:0015672	MONOVALENT INORGANIC CATION TRANSPORT	1.57898e-10	2.98356	3.2933e-09
GO:1904062	REGULATION OF CATION TRANSMEMBRANE TRANSPORT	1.63364e-10	3.23659	3.38393e-09
GO:0071417	CELLULAR RESPONSE TO ORGANONITROGEN COMPOUND	1.64259e-10	2.68049	3.38393e-09
GO:0017156	CALCIUM ION REGULATED EXOCYTOSIS	1.70822e-10	7.02083	3.49769e-09
GO:0010243	RESPONSE TO ORGANONITROGEN COMPOUND	1.76205e-10	2.21454	3.58605e-09
GO:1901699	CELLULAR RESPONSE TO NITROGEN COMPOUND	2.00607e-10	2.55485	4.05806e-09
GO:0022832	VOLTAGE-GATED CHANNEL ACTIVITY	2.08246e-10	4.07232	4.16245e-09
GO:0005244	VOLTAGE-GATED ION CHANNEL ACTIVITY	2.08246e-10	4.07232	4.16245e-09
GO:0007411	AXON GUIDANCE	2.27215e-10	3.61673	4.51471e-09
GO:0015079	POTASSIUM ION TRANSMEMBRANE TRANSPORTER ACTIVITY	2.57305e-10	4.53086	5.08253e-09
GO:0019829	CATION-TRANSPORTING ATPASE ACTIVITY	2.81659e-10	7.82928	5.53106e-09
GO:0097485	NEURON PROJECTION GUIDANCE	2.89069e-10	3.58248	5.64357e-09
GO:0090257	REGULATION OF MUSCLE SYSTEM PROCESS	3.05659e-10	3.72786	5.93297e-09
GO:0022853	ACTIVE ION TRANSMEMBRANE TRANSPORTER ACTIVITY	3.7493e-10	7.66534	7.19438e-09
GO:0042625	ATPASE COUPLED ION TRANSMEMBRANE TRANSPORTER ACTIVITY	3.7493e-10	7.66534	7.19438e-09
GO:0050839	CELL ADHESION MOLECULE BINDING	4.61975e-10	2.67516	8.81427e-09
GO:0006941	STRIATED MUSCLE CONTRACTION	4.9212e-10	5.54799	9.33638e-09
GO:0060341	REGULATION OF CELLULAR LOCALIZATION	5.33284e-10	2.19099	1.00605e-08
GO:0061337	CARDIAC CONDUCTION	5.82293e-10	6.09565	1.09237e-08
GO:1903779	REGULATION OF CARDIAC CONDUCTION	6.53035e-10	7.35802	1.21827e-08
GO:0007169	TRANSMEMBRANE RECEPTOR PROTEIN TYROSINE KINASE SIGNALING PATHWAY	7.38123e-10	2.63769	1.3694e-08
GO:0043197	DENDRITIC SPINE	8.87645e-10	4.26479	1.63775e-08
GO:0021953	CENTRAL NERVOUS SYSTEM NEURON DIFFERENTIATION	8.9412e-10	4.13736	1.64069e-08
GO:0006874	CELLULAR CALCIUM ION HOMEOSTASIS	9.09711e-10	2.78744	1.66022e-08
GO:0048588	DEVELOPMENTAL CELL GROWTH	9.44835e-10	6.26189	1.715e-08
GO:0060078	REGULATION OF POSTSYNAPTIC MEMBRANE POTENTIAL	1.01841e-09	5.57871	1.82837e-08
GO:0022834	LIGAND-GATED CHANNEL ACTIVITY	1.02363e-09	4.68765	1.82837e-08
GO:0015276	LIGAND-GATED ION CHANNEL ACTIVITY	1.02363e-09	4.68765	1.82837e-08
GO:0001508	ACTION POTENTIAL	1.12327e-09	5.84413	1.99574e-08
GO:0003012	MUSCLE SYSTEM PROCESS	1.16038e-09	3.21239	2.05083e-08
GO:0044309	NEURON SPINE	1.19366e-09	4.20307	2.0986e-08
GO:0051129	NEGATIVE REGULATION OF CELLULAR COMPONENT ORGANIZATION	1.23967e-09	2.33231	2.16814e-08
GO:0032409	REGULATION OF TRANSPORTER ACTIVITY	1.29123e-09	3.37439	2.24661e-08
GO:0097479	SYNAPTIC VESICLE LOCALIZATION	1.38942e-09	5.76525	2.40499e-08
GO:0016049	CELL GROWTH	1.48736e-09	6.07454	2.56131e-08
GO:0030029	ACTIN FILAMENT-BASED PROCESS	1.56811e-09	2.5117	2.68158e-08
GO:0031346	POSITIVE REGULATION OF CELL PROJECTION ORGANIZATION	1.57317e-09	2.9075	2.68158e-08
GO:0017158	REGULATION OF CALCIUM ION-DEPENDENT EXOCYTOSIS	1.90701e-09	5.1192	3.23356e-08
GO:2000300	REGULATION OF SYNAPTIC VESICLE EXOCYTOSIS	1.91626e-09	6.3502	3.23356e-08
GO:0006936	MUSCLE CONTRACTION	2.32793e-09	3.42511	3.9086e-08
GO:0021954	CENTRAL NERVOUS SYSTEM NEURON DEVELOPMENT	2.41686e-09	6.24759	4.03771e-08
GO:0010976	POSITIVE REGULATION OF NEURON PROJECTION DEVELOPMENT	2.48109e-09	3.28621	4.12451e-08
GO:0034705	POTASSIUM CHANNEL COMPLEX	2.58253e-09	5.53989	4.27199e-08
GO:0006813	POTASSIUM ION TRANSPORT	2.85241e-09	4.14948	4.693e-08
GO:0055074	CALCIUM ION HOMEOSTASIS	2.86499e-09	2.68524	4.693e-08
GO:0042383	SARCOLEMMA	2.96746e-09	4.59254	4.83725e-08
GO:0072507	DIVALENT INORGANIC CATION HOMEOSTASIS	3.03499e-09	2.59891	4.92343e-08
GO:0019932	SECOND-MESSENGER-MEDIATED SIGNALING	3.29626e-09	2.99245	5.32156e-08
GO:0010035	RESPONSE TO INORGANIC SUBSTANCE	3.50189e-09	2.49426	5.62648e-08
GO:0097480	ESTABLISHMENT OF SYNAPTIC VESICLE LOCALIZATION	3.53622e-09	5.73141	5.62779e-08
GO:0048489	SYNAPTIC VESICLE TRANSPORT	3.53622e-09	5.73141	5.62779e-08
GO:0072503	CELLULAR DIVALENT INORGANIC CATION HOMEOSTASIS	4.01077e-09	2.62773	6.3529e-08
GO:0022898	REGULATION OF TRANSMEMBRANE TRANSPORTER ACTIVITY	4.06334e-09	3.34506	6.40595e-08
GO:0060627	REGULATION OF VESICLE-MEDIATED TRANSPORT	5.04653e-09	2.48798	7.91881e-08
GO:0016477	CELL MIGRATION	5.37878e-09	2.07513	8.40091e-08
GO:1902803	REGULATION OF SYNAPTIC VESICLE TRANSPORT	5.88938e-09	5.8679	9.15581e-08
GO:0010611	REGULATION OF CARDIAC MUSCLE HYPERTROPHY	6.07706e-09	7.92719	9.40404e-08
GO:0022843	VOLTAGE-GATED CATION CHANNEL ACTIVITY	6.58118e-09	4.3919	1.01374e-07
GO:0045121	MEMBRANE RAFT	7.54475e-09	2.98784	1.15686e-07
GO:0071805	POTASSIUM ION TRANSMEMBRANE TRANSPORT	7.85903e-09	4.19785	1.19415e-07
GO:0071804	CELLULAR POTASSIUM ION TRANSPORT	7.85903e-09	4.19785	1.19415e-07
GO:0051347	POSITIVE REGULATION OF TRANSFERASE ACTIVITY	8.22657e-09	2.30423	1.24436e-07
GO:0098857	MEMBRANE MICRODOMAIN	8.28446e-09	2.97688	1.2475e-07
GO:0099568	CYTOPLASMIC REGION	8.53756e-09	2.51428	1.27987e-07
GO:0006816	CALCIUM ION TRANSPORT	8.94682e-09	3.29797	1.33526e-07
GO:0051640	ORGANELLE LOCALIZATION	1.17202e-08	2.34731	1.74144e-07
GO:0010769	REGULATION OF CELL MORPHOGENESIS INVOLVED IN DIFFERENTIATION	1.30001e-08	3.01811	1.9231e-07
GO:0033674	POSITIVE REGULATION OF KINASE ACTIVITY	1.33995e-08	2.374	1.97349e-07
GO:0014743	REGULATION OF MUSCLE HYPERTROPHY	1.41836e-08	7.35956	2.07985e-07
GO:0000149	SNARE BINDING	1.43115e-08	4.95809	2.08948e-07
GO:1901701	CELLULAR RESPONSE TO OXYGEN-CONTAINING COMPOUND	1.81515e-08	1.99775	2.63864e-07
GO:0099132	ATP HYDROLYSIS COUPLED CATION TRANSMEMBRANE TRANSPORT	1.8567e-08	7.18811	2.68742e-07
GO:0015081	SODIUM ION TRANSMEMBRANE TRANSPORTER ACTIVITY	1.87887e-08	4.13869	2.70784e-07
GO:0043270	POSITIVE REGULATION OF ION TRANSPORT	1.95866e-08	3.1257	2.81076e-07
GO:0005913	CELL-CELL ADHERENS JUNCTION	2.03786e-08	4.8455	2.91197e-07
GO:0043195	TERMINAL BOUTON	2.05868e-08	7.82736	2.92926e-07
HSA04972	PANCREATIC SECRETION	2.07612e-08	5.08429	2.94161e-07
GO:0006887	EXOCYTOSIS	2.15306e-08	2.12329	3.03065e-07
GO:0015085	CALCIUM ION TRANSMEMBRANE TRANSPORTER ACTIVITY	2.15702e-08	4.25646	3.03065e-07
GO:0032412	REGULATION OF ION TRANSMEMBRANE TRANSPORTER ACTIVITY	2.1765e-08	3.23415	3.04529e-07
GO:0051050	POSITIVE REGULATION OF TRANSPORT	2.26853e-08	2.00328	3.16088e-07
GO:0098589	MEMBRANE REGION	2.45445e-08	2.85127	3.40581e-07
GO:0005230	EXTRACELLULAR LIGAND-GATED ION CHANNEL ACTIVITY	2.48501e-08	6.0012	3.43402e-07
GO:0005938	CELL CORTEX	2.50128e-08	2.93774	3.44234e-07
GO:0032970	REGULATION OF ACTIN FILAMENT-BASED PROCESS	2.54647e-08	2.69686	3.49022e-07
GO:0007626	LOCOMOTORY BEHAVIOR	2.57706e-08	3.60252	3.5178e-07
GO:0044087	REGULATION OF CELLULAR COMPONENT BIOGENESIS	2.8809e-08	1.99139	3.90084e-07
GO:0042493	RESPONSE TO DRUG	2.8809e-08	1.99139	3.90084e-07
HSA04730	LONG-TERM DEPRESSION	3.22273e-08	6.31768	4.34616e-07
GO:0060401	CYTOSOLIC CALCIUM ION TRANSPORT	3.44508e-08	5.48642	4.62744e-07
GO:0005768	ENDOSOME	3.65418e-08	2.0227	4.88874e-07
GO:0007612	LEARNING	3.87871e-08	4.11151	5.16854e-07
GO:0021885	FOREBRAIN CELL MIGRATION	4.01725e-08	6.71678	5.29017e-07
GO:0022835	TRANSMITTER-GATED CHANNEL ACTIVITY	4.01725e-08	6.71678	5.29017e-07
GO:0022824	TRANSMITTER-GATED ION CHANNEL ACTIVITY	4.01725e-08	6.71678	5.29017e-07
GO:0070588	CALCIUM ION TRANSMEMBRANE TRANSPORT	4.15841e-08	3.51507	5.45467e-07
GO:2000147	POSITIVE REGULATION OF CELL MOTILITY	4.30064e-08	2.40547	5.61928e-07
GO:0044325	ION CHANNEL BINDING	4.32289e-08	4.41468	5.62645e-07
GO:0003013	CIRCULATORY SYSTEM PROCESS	4.44131e-08	2.64038	5.75827e-07
GO:0048278	VESICLE DOCKING	5.13758e-08	6.57391	6.63538e-07
GO:0051952	REGULATION OF AMINE TRANSPORT	5.20288e-08	5.0272	6.69397e-07
GO:0030426	GROWTH CONE	5.40913e-08	3.77224	6.93277e-07
GO:0030335	POSITIVE REGULATION OF CELL MIGRATION	5.90039e-08	2.42388	7.53365e-07
GO:0045597	POSITIVE REGULATION OF CELL DIFFERENTIATION	6.3435e-08	1.96816	8.06873e-07
GO:0031345	NEGATIVE REGULATION OF CELL PROJECTION ORGANIZATION	6.43819e-08	3.62682	8.15829e-07
GO:0045296	CADHERIN BINDING	6.49447e-08	2.78087	8.19866e-07
GO:0030427	SITE OF POLARIZED GROWTH	6.98702e-08	3.71851	8.78742e-07
GO:0008076	VOLTAGE-GATED POTASSIUM CHANNEL COMPLEX	7.49736e-08	5.17577	9.39408e-07
GO:0045860	POSITIVE REGULATION OF PROTEIN KINASE ACTIVITY	7.5404e-08	2.33976	9.41289e-07
HSA04360	AXON GUIDANCE	7.97453e-08	4.24578	9.91796e-07
GO:0070838	DIVALENT METAL ION TRANSPORT	8.21607e-08	2.88458	1.01807e-06
GO:0030004	CELLULAR MONOVALENT INORGANIC CATION HOMEOSTASIS	8.39232e-08	4.62107	1.03608e-06
GO:0051272	POSITIVE REGULATION OF CELLULAR COMPONENT MOVEMENT	9.47661e-08	2.34168	1.16566e-06
GO:0060402	CALCIUM ION TRANSPORT INTO CYTOSOL	9.79615e-08	5.76249	1.20056e-06
GO:0034332	ADHERENS JUNCTION ORGANIZATION	1.06481e-07	5.35335	1.30022e-06
GO:0072511	DIVALENT INORGANIC CATION TRANSPORT	1.07258e-07	2.85091	1.30497e-06
GO:0050803	REGULATION OF SYNAPSE STRUCTURE OR ACTIVITY	1.19351e-07	3.17686	1.44686e-06
GO:0040017	POSITIVE REGULATION OF LOCOMOTION	1.25216e-07	2.29968	1.5125e-06
GO:0021543	PALLIUM DEVELOPMENT	1.29936e-07	3.59058	1.56389e-06
GO:1990138	NEURON PROJECTION EXTENSION	1.32023e-07	6.57832	1.5777e-06
GO:0022029	TELENCEPHALON CELL MIGRATION	1.32023e-07	6.57832	1.5777e-06
GO:0010721	NEGATIVE REGULATION OF CELL DEVELOPMENT	1.42737e-07	2.72981	1.69968e-06
GO:0031256	LEADING EDGE MEMBRANE	1.46627e-07	3.56599	1.73983e-06
GO:0051345	POSITIVE REGULATION OF HYDROLASE ACTIVITY	1.47395e-07	2.05511	1.74279e-06
GO:0060560	DEVELOPMENTAL GROWTH INVOLVED IN MORPHOGENESIS	1.59952e-07	4.41906	1.87948e-06
GO:0010810	REGULATION OF CELL-SUBSTRATE ADHESION	1.60425e-07	3.2763	1.87948e-06
GO:1903305	REGULATION OF REGULATED SECRETORY PATHWAY	1.60635e-07	3.65602	1.87948e-06
GO:0060359	RESPONSE TO AMMONIUM ION	1.6507e-07	4.05201	1.92467e-06
GO:0008015	BLOOD CIRCULATION	1.71023e-07	2.56699	1.98719e-06
GO:0140029	EXOCYTIC PROCESS	2.0238e-07	5.82827	2.33536e-06
GO:0051966	REGULATION OF SYNAPTIC TRANSMISSION, GLUTAMATERGIC	2.0238e-07	5.82827	2.33536e-06
HSA05110	VIBRIO CHOLERAE INFECTION	2.05951e-07	6.92421	2.36844e-06
GO:0030155	REGULATION OF CELL ADHESION	2.1182e-07	2.1174	2.42762e-06
GO:0001952	REGULATION OF CELL-MATRIX ADHESION	2.18159e-07	4.32467	2.49176e-06
GO:0043266	REGULATION OF POTASSIUM ION TRANSPORT	2.20727e-07	4.77169	2.51254e-06
GO:0005581	COLLAGEN TRIMER	2.27002e-07	5.04192	2.57525e-06
HSA04510	FOCAL ADHESION	2.28878e-07	3.29485	2.58779e-06
GO:0040008	REGULATION OF GROWTH	2.35886e-07	2.11025	2.65808e-06
GO:1902903	REGULATION OF SUPRAMOLECULAR FIBER ORGANIZATION	2.39103e-07	2.6324	2.68532e-06
GO:0051648	VESICLE LOCALIZATION	2.41196e-07	3.06633	2.69978e-06
GO:1990778	PROTEIN LOCALIZATION TO CELL PERIPHERY	2.45033e-07	3.20372	2.73363e-06
GO:0016247	CHANNEL REGULATOR ACTIVITY	2.72568e-07	3.78191	3.03074e-06
GO:0001934	POSITIVE REGULATION OF PROTEIN PHOSPHORYLATION	2.9114e-07	1.89078	3.22656e-06
GO:0072657	PROTEIN LOCALIZATION TO MEMBRANE	2.96132e-07	2.35328	3.27109e-06
GO:0051650	ESTABLISHMENT OF VESICLE LOCALIZATION	3.14382e-07	3.09074	3.4613e-06
GO:0051656	ESTABLISHMENT OF ORGANELLE LOCALIZATION	3.29442e-07	2.47036	3.61524e-06
GO:0051338	REGULATION OF TRANSFERASE ACTIVITY	3.37035e-07	1.89825	3.68653e-06
GO:0001764	NEURON MIGRATION	3.42561e-07	4.19041	3.72271e-06
GO:0030594	NEUROTRANSMITTER RECEPTOR ACTIVITY	3.42561e-07	4.19041	3.72271e-06
GO:0043549	REGULATION OF KINASE ACTIVITY	3.58154e-07	1.95315	3.87962e-06
GO:0019905	SYNTAXIN BINDING	3.78233e-07	5.51576	4.08394e-06
GO:0055067	MONOVALENT INORGANIC CATION HOMEOSTASIS	4.28483e-07	3.8078	4.61168e-06
GO:0048813	DENDRITE MORPHOGENESIS	4.32379e-07	6.42729	4.63875e-06
GO:0010977	NEGATIVE REGULATION OF NEURON PROJECTION DEVELOPMENT	4.53714e-07	3.66239	4.85214e-06
GO:0007416	SYNAPSE ASSEMBLY	4.61578e-07	4.76493	4.905e-06
HSA05414	DILATED CARDIOMYOPATHY	4.61578e-07	4.76493	4.905e-06
GO:0050770	REGULATION OF AXONOGENESIS	4.64484e-07	3.33733	4.92031e-06
GO:0044431	GOLGI APPARATUS PART	4.70711e-07	1.87356	4.97059e-06
GO:0051093	NEGATIVE REGULATION OF DEVELOPMENTAL PROCESS	4.84312e-07	1.89464	5.09818e-06
GO:0050807	REGULATION OF SYNAPSE ORGANIZATION	4.99319e-07	3.08408	5.23322e-06
GO:0001558	REGULATION OF CELL GROWTH	5.00885e-07	2.42875	5.23322e-06
GO:0060090	MOLECULAR ADAPTOR ACTIVITY	5.01815e-07	3.2356	5.23322e-06
GO:0099634	POSTSYNAPTIC SPECIALIZATION MEMBRANE	5.05917e-07	4.47986	5.25966e-06
GO:0098791	GOLGI SUBCOMPARTMENT	5.4018e-07	1.93	5.59854e-06
GO:0045177	APICAL PART OF CELL	5.5081e-07	2.4764	5.69114e-06
GO:0099060	INTEGRAL COMPONENT OF POSTSYNAPTIC SPECIALIZATION MEMBRANE	5.62681e-07	5.32523	5.77823e-06
HSA04971	GASTRIC ACID SECRETION	5.62681e-07	5.32523	5.77823e-06
GO:0051271	NEGATIVE REGULATION OF CELLULAR COMPONENT MOVEMENT	5.97886e-07	2.67962	6.12104e-06
GO:0045665	NEGATIVE REGULATION OF NEURON DIFFERENTIATION	6.07926e-07	3.05151	6.20491e-06
GO:0072659	PROTEIN LOCALIZATION TO PLASMA MEMBRANE	6.60556e-07	3.36178	6.72166e-06
GO:0043502	REGULATION OF MUSCLE ADAPTATION	6.81242e-07	4.90025	6.88239e-06
HSA05410	HYPERTROPHIC CARDIOMYOPATHY (HCM)	6.81242e-07	4.90025	6.88239e-06
HSA05412	ARRHYTHMOGENIC RIGHT VENTRICULAR CARDIOMYOPATHY (ARVC)	6.825e-07	5.23535	6.88239e-06
GO:0005267	POTASSIUM CHANNEL ACTIVITY	7.01117e-07	3.98427	7.04896e-06
GO:0061024	MEMBRANE ORGANIZATION	7.35591e-07	1.95839	7.37347e-06
GO:0019904	PROTEIN DOMAIN SPECIFIC BINDING	7.54337e-07	2.02103	7.53888e-06
GO:0097435	SUPRAMOLECULAR FIBER ORGANIZATION	7.5954e-07	2.33761	7.56835e-06
GO:2001023	REGULATION OF RESPONSE TO DRUG	7.64053e-07	4.57632	7.5908e-06
GO:0048638	REGULATION OF DEVELOPMENTAL GROWTH	7.78433e-07	2.60699	7.71085e-06
GO:0051480	REGULATION OF CYTOSOLIC CALCIUM ION CONCENTRATION	8.40864e-07	2.59774	8.30477e-06
GO:0032589	NEURON PROJECTION MEMBRANE	8.61348e-07	5.99832	8.48213e-06
GO:0016358	DENDRITE DEVELOPMENT	8.99273e-07	4.51669	8.82971e-06
GO:0030055	CELL-SUBSTRATE JUNCTION	9.20057e-07	2.36871	9.00743e-06
GO:0051282	REGULATION OF SEQUESTERING OF CALCIUM ION	9.22767e-07	3.90739	9.0077e-06
GO:2001257	REGULATION OF CATION CHANNEL ACTIVITY	9.38149e-07	3.38878	9.13131e-06
GO:0060047	HEART CONTRACTION	9.66109e-07	4.75778	9.37628e-06
GO:0098948	INTRINSIC COMPONENT OF POSTSYNAPTIC SPECIALIZATION MEMBRANE	9.93575e-07	5.06231	9.61506e-06
GO:0071248	CELLULAR RESPONSE TO METAL ION	1.09234e-06	3.17438	1.05405e-05
GO:0008328	IONOTROPIC GLUTAMATE RECEPTOR COMPLEX	1.11492e-06	6.4225	1.06969e-05
GO:0030315	T-TUBULE	1.11492e-06	6.4225	1.06969e-05
GO:0002028	REGULATION OF SODIUM ION TRANSPORT	1.14561e-06	4.6895	1.096e-05
GO:0051924	REGULATION OF CALCIUM ION TRANSPORT	1.18244e-06	2.88187	1.12802e-05
GO:0060048	CARDIAC MUSCLE CONTRACTION	1.19274e-06	4.98058	1.13463e-05
GO:0098657	IMPORT INTO CELL	1.23002e-06	1.9891	1.16678e-05
GO:0090066	REGULATION OF ANATOMICAL STRUCTURE SIZE	1.25106e-06	2.20724	1.1834e-05
GO:0051961	NEGATIVE REGULATION OF NERVOUS SYSTEM DEVELOPMENT	1.28537e-06	2.62432	1.21244e-05
GO:0005925	FOCAL ADHESION	1.40602e-06	2.35296	1.31919e-05
GO:0021879	FOREBRAIN NEURON DIFFERENTIATION	1.41033e-06	6.26183	1.31919e-05
GO:0098960	POSTSYNAPTIC NEUROTRANSMITTER RECEPTOR ACTIVITY	1.41033e-06	6.26183	1.31919e-05
GO:0003015	HEART PROCESS	1.44535e-06	4.34676	1.34819e-05
GO:0090276	REGULATION OF PEPTIDE HORMONE SECRETION	1.53257e-06	3.03525	1.42558e-05
GO:0071241	CELLULAR RESPONSE TO INORGANIC SUBSTANCE	1.55733e-06	2.96281	1.44462e-05
GO:0046883	REGULATION OF HORMONE SECRETION	1.59812e-06	2.73003	1.47837e-05
GO:0090109	REGULATION OF CELL-SUBSTRATE JUNCTION ASSEMBLY	1.63791e-06	5.62276	1.50688e-05
GO:0051893	REGULATION OF FOCAL ADHESION ASSEMBLY	1.63791e-06	5.62276	1.50688e-05
GO:0003779	ACTIN BINDING	1.65078e-06	2.31185	1.51457e-05
GO:0005924	CELL-SUBSTRATE ADHERENS JUNCTION	1.70952e-06	2.33341	1.56419e-05
GO:0045055	REGULATED EXOCYTOSIS	1.76264e-06	1.98805	1.60841e-05
GO:0098878	NEUROTRANSMITTER RECEPTOR COMPLEX	1.77337e-06	6.10893	1.61382e-05
GO:0030674	PROTEIN BINDING, BRIDGING	1.81473e-06	3.25143	1.64699e-05
GO:0034329	CELL JUNCTION ASSEMBLY	1.86612e-06	3.34448	1.68906e-05
GO:0072359	CIRCULATORY SYSTEM DEVELOPMENT	1.88284e-06	1.88439	1.69962e-05
GO:0050768	NEGATIVE REGULATION OF NEUROGENESIS	1.95576e-06	2.65548	1.76071e-05
GO:0010817	REGULATION OF HORMONE LEVELS	1.97712e-06	2.15055	1.77518e-05
GO:0022804	ACTIVE TRANSMEMBRANE TRANSPORTER ACTIVITY	2.01812e-06	2.42824	1.80305e-05
GO:1901379	REGULATION OF POTASSIUM ION TRANSMEMBRANE TRANSPORT	2.02427e-06	4.75017	1.80305e-05
HSA04974	PROTEIN DIGESTION AND ABSORPTION	2.02427e-06	4.75017	1.80305e-05
HSA04260	CARDIAC MUSCLE CONTRACTION	2.08197e-06	5.07536	1.84954e-05
GO:0010594	REGULATION OF ENDOTHELIAL CELL MIGRATION	2.11382e-06	3.42538	1.87288e-05
GO:0042330	TAXIS	2.19004e-06	2.12488	1.9353e-05
GO:0043492	ATPASE ACTIVITY, COUPLED TO MOVEMENT OF SUBSTANCES	2.29842e-06	3.65944	2.02575e-05
GO:0050954	SENSORY PERCEPTION OF MECHANICAL STIMULUS	2.32609e-06	3.29674	2.04477e-05
GO:0004714	TRANSMEMBRANE RECEPTOR PROTEIN TYROSINE KINASE ACTIVITY	2.456e-06	5.39739	2.15333e-05
HSA04520	ADHERENS JUNCTION	2.50088e-06	4.9878	2.18696e-05
GO:0032880	REGULATION OF PROTEIN LOCALIZATION	2.53763e-06	1.80641	2.21334e-05
GO:0045859	REGULATION OF PROTEIN KINASE ACTIVITY	2.73848e-06	1.90698	2.38233e-05
GO:0005262	CALCIUM CHANNEL ACTIVITY	2.81351e-06	3.75369	2.44128e-05
GO:0045596	NEGATIVE REGULATION OF CELL DIFFERENTIATION	2.83421e-06	1.95617	2.45291e-05
GO:0030027	LAMELLIPODIUM	2.88169e-06	3.07285	2.48759e-05
GO:0062023	COLLAGEN-CONTAINING EXTRACELLULAR MATRIX	2.9571e-06	2.30373	2.54614e-05
HSA04725	CHOLINERGIC SYNAPSE	2.97137e-06	3.9062	2.55188e-05
GO:0044070	REGULATION OF ANION TRANSPORT	3.01334e-06	4.31831	2.58132e-05
GO:0015405	P-P-BOND-HYDROLYSIS-DRIVEN TRANSMEMBRANE TRANSPORTER ACTIVITY	3.19976e-06	3.71751	2.73405e-05
GO:0010632	REGULATION OF EPITHELIAL CELL MIGRATION	3.25886e-06	2.90434	2.77747e-05
GO:0055117	REGULATION OF CARDIAC MUSCLE CONTRACTION	3.57142e-06	4.82069	3.03616e-05
GO:0015399	PRIMARY ACTIVE TRANSMEMBRANE TRANSPORTER ACTIVITY	3.63348e-06	3.68202	3.08112e-05
GO:0071277	CELLULAR RESPONSE TO CALCIUM ION	3.93138e-06	4.47403	3.32533e-05
GO:0006935	CHEMOTAXIS	4.02718e-06	2.09171	3.39781e-05
GO:0030018	Z DISC	4.11978e-06	3.6472	3.46467e-05
GO:0006937	REGULATION OF MUSCLE CONTRACTION	4.12706e-06	3.27337	3.46467e-05
GO:0040013	NEGATIVE REGULATION OF LOCOMOTION	4.25999e-06	2.47427	3.56734e-05
GO:0042626	ATPASE ACTIVITY, COUPLED TO TRANSMEMBRANE MOVEMENT OF SUBSTANCES	4.43429e-06	3.7842	3.70406e-05
GO:0036465	SYNAPTIC VESICLE RECYCLING	4.57831e-06	6.07968	3.80544e-05
GO:0060291	LONG-TERM SYNAPTIC POTENTIATION	4.57831e-06	6.07968	3.80544e-05
GO:0009612	RESPONSE TO MECHANICAL STIMULUS	4.7098e-06	2.90787	3.90506e-05
GO:0006814	SODIUM ION TRANSPORT	4.72291e-06	3.35132	3.90629e-05
GO:0031674	I BAND	4.75341e-06	3.47091	3.92186e-05
GO:0007613	MEMORY	5.05026e-06	3.7455	4.15657e-05
GO:0048589	DEVELOPMENTAL GROWTH	5.14898e-06	2.32536	4.22745e-05
GO:0097553	CALCIUM ION TRANSMEMBRANE IMPORT INTO CYTOSOL	5.25112e-06	4.9966	4.27992e-05
GO:1903391	REGULATION OF ADHERENS JUNCTION ORGANIZATION	5.25112e-06	4.9966	4.27992e-05
GO:0021872	FOREBRAIN GENERATION OF NEURONS	5.25112e-06	4.9966	4.27992e-05
GO:0010595	POSITIVE REGULATION OF ENDOTHELIAL CELL MIGRATION	5.47164e-06	4.10177	4.44886e-05
GO:0098858	ACTIN-BASED CELL PROJECTION	5.65032e-06	2.87565	4.58304e-05
GO:0099529	NEUROTRANSMITTER RECEPTOR ACTIVITY INVOLVED IN REGULATION OF POSTSYNAPTIC MEMBRANE POTENTIAL	5.71752e-06	5.92359	4.62637e-05
GO:0006865	AMINO ACID TRANSPORT	5.74242e-06	3.70758	4.63535e-05
GO:0034330	CELL JUNCTION ORGANIZATION	6.1823e-06	2.85981	4.97846e-05
GO:0030036	ACTIN CYTOSKELETON ORGANIZATION	6.25255e-06	2.14285	5.02298e-05
GO:0035725	SODIUM ION TRANSMEMBRANE TRANSPORT	6.28633e-06	4.28708	5.03807e-05
GO:0050796	REGULATION OF INSULIN SECRETION	6.59741e-06	3.07702	5.27479e-05
GO:0021761	LIMBIC SYSTEM DEVELOPMENT	6.98393e-06	3.819	5.57055e-05
GO:0040007	GROWTH	7.08543e-06	2.29058	5.63813e-05
GO:0010522	REGULATION OF CALCIUM ION TRANSPORT INTO CYTOSOL	7.27683e-06	4.00147	5.77674e-05
HSA04810	REGULATION OF ACTIN CYTOSKELETON	7.38586e-06	2.82863	5.84946e-05
GO:0099601	REGULATION OF NEUROTRANSMITTER RECEPTOR ACTIVITY	7.504e-06	4.81736	5.92904e-05
GO:1900449	REGULATION OF GLUTAMATE RECEPTOR SIGNALING PATHWAY	7.59878e-06	5.21576	5.98984e-05
GO:0070848	RESPONSE TO GROWTH FACTOR	7.87985e-06	2.06854	6.19685e-05
GO:0030048	ACTIN FILAMENT-BASED MOVEMENT	7.96693e-06	3.7774	6.25069e-05
GO:0044440	ENDOSOMAL PART	8.30356e-06	2.06407	6.49962e-05
GO:1901888	REGULATION OF CELL JUNCTION ASSEMBLY	8.48901e-06	4.1709	6.62932e-05
GO:1990089	RESPONSE TO NERVE GROWTH FACTOR	8.76307e-06	5.6342	6.82747e-05
GO:0051493	REGULATION OF CYTOSKELETON ORGANIZATION	9.215e-06	2.05519	7.16296e-05
GO:0140056	ORGANELLE LOCALIZATION BY MEMBRANE TETHERING	9.49973e-06	3.0904	7.36723e-05
GO:0004713	PROTEIN TYROSINE KINASE ACTIVITY	9.5359e-06	3.42023	7.37824e-05
GO:0031012	EXTRACELLULAR MATRIX	1.02183e-05	2.04638	7.88809e-05
GO:0042578	PHOSPHORIC ESTER HYDROLASE ACTIVITY	1.0745e-05	2.27197	8.27566e-05
GO:0007605	SENSORY PERCEPTION OF SOUND	1.16633e-05	3.2476	8.94725e-05
GO:0030336	NEGATIVE REGULATION OF CELL MIGRATION	1.16703e-05	2.58629	8.94725e-05
GO:0051668	LOCALIZATION WITHIN MEMBRANE	1.17046e-05	3.65789	8.95308e-05
GO:0044089	POSITIVE REGULATION OF CELLULAR COMPONENT BIOGENESIS	1.19142e-05	2.03331	9.09269e-05
GO:0071902	POSITIVE REGULATION OF PROTEIN SERINE/THREONINE KINASE ACTIVITY	1.19455e-05	2.34826	9.09592e-05
GO:0031253	CELL PROJECTION MEMBRANE	1.23543e-05	2.31323	9.38594e-05
GO:0030175	FILOPODIUM	1.25602e-05	3.81404	9.52083e-05
GO:0051051	NEGATIVE REGULATION OF TRANSPORT	1.29033e-05	2.09533	9.75886e-05
GO:0098739	IMPORT ACROSS PLASMA MEMBRANE	1.30891e-05	4.008	9.87709e-05
GO:0043408	REGULATION OF MAPK CASCADE	1.34058e-05	1.85206	0.000100934
GO:0000139	GOLGI MEMBRANE	1.38243e-05	1.84064	0.000103853
HSA05146	AMOEBIASIS	1.43273e-05	3.77012	0.000107391
GO:0008289	LIPID BINDING	1.45795e-05	1.84643	0.000109038
GO:0030016	MYOFIBRIL	1.46491e-05	2.7104	0.000109315
GO:2000146	NEGATIVE REGULATION OF CELL MOTILITY	1.47701e-05	2.50605	0.000109973
GO:0032956	REGULATION OF ACTIN CYTOSKELETON ORGANIZATION	1.55082e-05	2.31667	0.000115213
GO:0006820	ANION TRANSPORT	1.61121e-05	2.00764	0.000119436
GO:0098839	POSTSYNAPTIC DENSITY MEMBRANE	1.7261e-05	4.422	0.000127671
GO:0051056	REGULATION OF SMALL GTPASE MEDIATED SIGNAL TRANSDUCTION	1.7633e-05	2.30119	0.000130135
GO:0015629	ACTIN CYTOSKELETON	1.83225e-05	2.04529	0.000134927
HSA04080	NEUROACTIVE LIGAND-RECEPTOR INTERACTION	1.83743e-05	2.47478	0.000135013
GO:0034764	POSITIVE REGULATION OF TRANSMEMBRANE TRANSPORT	1.84417e-05	2.79733	0.000135212
GO:0098661	INORGANIC ANION TRANSMEMBRANE TRANSPORT	1.85398e-05	3.68525	0.000135341
GO:0099094	LIGAND-GATED CATION CHANNEL ACTIVITY	1.85398e-05	3.68525	0.000135341
GO:0032890	REGULATION OF ORGANIC ACID TRANSPORT	1.93286e-05	5.13207	0.000140793
GO:0043087	REGULATION OF GTPASE ACTIVITY	1.97198e-05	2.05615	0.000143331
GO:0002027	REGULATION OF HEART RATE	1.97863e-05	3.85738	0.000143504
HSA05120	EPITHELIAL CELL SIGNALING IN HELICOBACTER PYLORI INFECTION	2.22513e-05	4.63625	0.000161034
GO:0022406	MEMBRANE DOCKING	2.2581e-05	2.90743	0.000162956
GO:0010771	NEGATIVE REGULATION OF CELL MORPHOGENESIS INVOLVED IN DIFFERENTIATION	2.26139e-05	3.80878	0.000162956
GO:0051283	NEGATIVE REGULATION OF SEQUESTERING OF CALCIUM ION	2.32763e-05	5.02057	0.000167012
GO:0030276	CLATHRIN BINDING	2.32763e-05	5.02057	0.000167012
GO:0006835	DICARBOXYLIC ACID TRANSPORT	2.35699e-05	4.28127	0.000168051
GO:1902476	CHLORIDE TRANSMEMBRANE TRANSPORT	2.35711e-05	4.01579	0.000168051
HSA04540	GAP JUNCTION	2.35711e-05	4.01579	0.000168051
GO:0043279	RESPONSE TO ALKALOID	2.38212e-05	3.60406	0.000169344
HSA04530	TIGHT JUNCTION	2.38534e-05	3.30514	0.000169344
GO:0050848	REGULATION OF CALCIUM-MEDIATED SIGNALING	2.57938e-05	3.76226	0.000182733
GO:0046777	PROTEIN AUTOPHOSPHORYLATION	2.67104e-05	2.79708	0.000188828
GO:0044448	CELL CORTEX PART	2.71117e-05	2.86965	0.000191088
GO:0099106	ION CHANNEL REGULATOR ACTIVITY	2.71438e-05	3.40584	0.000191088
GO:0008306	ASSOCIATIVE LEARNING	2.74246e-05	4.21422	0.000192661
GO:0015698	INORGANIC ANION TRANSPORT	2.93596e-05	3.02825	0.000205706
GO:0044449	CONTRACTILE FIBER PART	2.94041e-05	2.64943	0.000205706
GO:0004672	PROTEIN KINASE ACTIVITY	2.95192e-05	1.90306	0.000206082
GO:0030662	COATED VESICLE MEMBRANE	2.96706e-05	2.85113	0.000206709
GO:0009887	ANIMAL ORGAN MORPHOGENESIS	3.08822e-05	1.72002	0.000214705
GO:0005253	ANION CHANNEL ACTIVITY	3.11381e-05	3.90704	0.000216037
GO:0016528	SARCOPLASM	3.18221e-05	4.14924	0.000220327
GO:0043292	CONTRACTILE FIBER	3.25945e-05	2.57562	0.00022521
GO:0099061	INTEGRAL COMPONENT OF POSTSYNAPTIC DENSITY MEMBRANE	3.36607e-05	5.28985	0.000231171
GO:0015459	POTASSIUM CHANNEL REGULATOR ACTIVITY	3.36607e-05	5.28985	0.000231171
GO:0048646	ANATOMICAL STRUCTURE FORMATION INVOLVED IN MORPHOGENESIS	3.36637e-05	1.73532	0.000231171
GO:0002791	REGULATION OF PEPTIDE SECRETION	3.3755e-05	2.02383	0.000231325
GO:0030534	ADULT BEHAVIOR	3.47338e-05	3.09022	0.000237065
GO:0055001	MUSCLE CELL DEVELOPMENT	3.47338e-05	3.09022	0.000237065
GO:0050708	REGULATION OF PROTEIN SECRETION	3.53321e-05	2.05618	0.00024066
GO:0098742	CELL-CELL ADHESION VIA PLASMA-MEMBRANE ADHESION MOLECULES	3.54623e-05	2.46472	0.000241057
GO:0006942	REGULATION OF STRIATED MUSCLE CONTRACTION	3.5668e-05	3.85486	0.000241966
GO:0050771	NEGATIVE REGULATION OF AXONOGENESIS	3.62456e-05	4.39122	0.000245389
GO:0031644	REGULATION OF NEUROLOGICAL SYSTEM PROCESS	3.67099e-05	3.18961	0.000248032
GO:0007015	ACTIN FILAMENT ORGANIZATION	3.79802e-05	2.55029	0.0002561
GO:0042220	RESPONSE TO COCAINE	4.07872e-05	5.15965	0.000273927
GO:0051899	MEMBRANE DEPOLARIZATION	4.07872e-05	5.15965	0.000273927
GO:0021700	DEVELOPMENTAL MATURATION	4.09636e-05	2.5378	0.000274562
GO:0015103	INORGANIC ANION TRANSMEMBRANE TRANSPORTER ACTIVITY	4.23983e-05	3.04128	0.000283609
GO:0019199	TRANSMEMBRANE RECEPTOR PROTEIN KINASE ACTIVITY	4.25058e-05	4.02513	0.000283609
GO:0050920	REGULATION OF CHEMOTAXIS	4.25667e-05	2.64306	0.000283609
GO:0098685	SCHAFFER COLLATERAL - CA1 SYNAPSE	4.89377e-05	3.96583	0.000325412
GO:0044291	CELL-CELL CONTACT ZONE	4.93755e-05	4.24204	0.000327674
GO:0017111	NUCLEOSIDE-TRIPHOSPHATASE ACTIVITY	5.1848e-05	1.70876	0.000342733
GO:0010008	ENDOSOME MEMBRANE	5.18488e-05	2.00063	0.000342733
GO:0043410	POSITIVE REGULATION OF MAPK CASCADE	5.22321e-05	1.93607	0.000344588
GO:0016773	PHOSPHOTRANSFERASE ACTIVITY, ALCOHOL GROUP AS ACCEPTOR	5.24747e-05	1.7954	0.00034551
GO:1901653	CELLULAR RESPONSE TO PEPTIDE	5.43637e-05	2.25392	0.000357247
GO:0042692	MUSCLE CELL DIFFERENTIATION	5.51278e-05	2.48903	0.000361561
GO:0030017	SARCOMERE	5.68762e-05	2.65234	0.000371692
GO:0005201	EXTRACELLULAR MATRIX STRUCTURAL CONSTITUENT	5.68939e-05	2.877	0.000371692
GO:0099146	INTRINSIC COMPONENT OF POSTSYNAPTIC DENSITY MEMBRANE	5.90013e-05	4.91973	0.000384712
GO:0042623	ATPASE ACTIVITY, COUPLED	5.91868e-05	2.15709	0.000385173
GO:0010634	POSITIVE REGULATION OF EPITHELIAL CELL MIGRATION	6.12366e-05	3.05602	0.000397308
GO:0009986	CELL SURFACE	6.12882e-05	1.7121	0.000397308
GO:0031300	INTRINSIC COMPONENT OF ORGANELLE MEMBRANE	6.37461e-05	2.46533	0.000412446
GO:0071363	CELLULAR RESPONSE TO GROWTH FACTOR STIMULUS	6.41272e-05	1.96366	0.000414113
GO:0099173	POSTSYNAPSE ORGANIZATION	6.4395e-05	3.85234	0.000415045
GO:0098659	INORGANIC CATION IMPORT ACROSS PLASMA MEMBRANE	6.64592e-05	4.10268	0.000425897
GO:0099587	INORGANIC ION IMPORT ACROSS PLASMA MEMBRANE	6.64592e-05	4.10268	0.000425897
GO:0072347	RESPONSE TO ANESTHETIC	6.64592e-05	4.10268	0.000425897
GO:0060537	MUSCLE TISSUE DEVELOPMENT	6.67824e-05	2.29337	0.000427153
GO:0021987	CEREBRAL CORTEX DEVELOPMENT	6.78943e-05	3.27836	0.000433439
GO:0048770	PIGMENT GRANULE	6.91071e-05	3.42688	0.000439511
GO:0042470	MELANOSOME	6.91071e-05	3.42688	0.000439511
GO:0098802	PLASMA MEMBRANE RECEPTOR COMPLEX	7.00288e-05	2.67828	0.00044453
GO:0001755	NEURAL CREST CELL MIGRATION	7.04656e-05	4.8074	0.00044646
GO:0007507	HEART DEVELOPMENT	7.12765e-05	1.93811	0.000450747
GO:0050772	POSITIVE REGULATION OF AXONOGENESIS	7.36072e-05	3.79712	0.000464611
GO:0030198	EXTRACELLULAR MATRIX ORGANIZATION	7.43636e-05	2.18392	0.000468504
GO:0019897	EXTRINSIC COMPONENT OF PLASMA MEMBRANE	7.45056e-05	2.81668	0.00046852
GO:0032411	POSITIVE REGULATION OF TRANSPORTER ACTIVITY	7.75596e-05	3.38907	0.000486814
GO:0043204	PERIKARYON	7.99618e-05	3.10036	0.000500955
GO:0048880	SENSORY SYSTEM DEVELOPMENT	8.35251e-05	2.14225	0.00052202
GO:0051209	RELEASE OF SEQUESTERED CALCIUM ION INTO CYTOSOL	8.3785e-05	4.7006	0.00052202
GO:0045921	POSITIVE REGULATION OF EXOCYTOSIS	8.3946e-05	3.74433	0.00052202
GO:0005249	VOLTAGE-GATED POTASSIUM CHANNEL ACTIVITY	8.3946e-05	3.74433	0.00052202
GO:0005539	GLYCOSAMINOGLYCAN BINDING	8.54992e-05	2.46583	0.000530696
GO:0034704	CALCIUM CHANNEL COMPLEX	8.90168e-05	4.27549	0.00055151
GO:0018108	PEPTIDYL-TYROSINE PHOSPHORYLATION	9.03592e-05	2.95691	0.000558796
GO:0055002	STRIATED MUSCLE CELL DEVELOPMENT	9.77421e-05	3.04569	0.000603342
GO:0005543	PHOSPHOLIPID BINDING	0.000105736	2.00272	0.000651489
GO:0006885	REGULATION OF PH	0.00011042	3.44008	0.000679102
GO:0001654	EYE DEVELOPMENT	0.000111298	2.13387	0.000683252
GO:1902905	POSITIVE REGULATION OF SUPRAMOLECULAR FIBER ORGANIZATION	0.000113171	2.58394	0.000693482
GO:0032535	REGULATION OF CELLULAR COMPONENT SIZE	0.000115319	2.07895	0.000705356
GO:0019722	CALCIUM-MEDIATED SIGNALING	0.000119635	2.88667	0.0007291
GO:0018212	PEPTIDYL-TYROSINE MODIFICATION	0.000119635	2.88667	0.0007291
GO:0016791	PHOSPHATASE ACTIVITY	0.000119853	2.28254	0.000729106
GO:0044304	MAIN AXON	0.000120151	4.12251	0.000729598
GO:0016301	KINASE ACTIVITY	0.000120681	1.71156	0.000731495
GO:0031625	UBIQUITIN PROTEIN LIGASE BINDING	0.000122457	2.24341	0.00074092
GO:0006821	CHLORIDE TRANSPORT	0.000124018	3.39945	0.000747671
GO:0015108	CHLORIDE TRANSMEMBRANE TRANSPORTER ACTIVITY	0.000124018	3.39945	0.000747671
GO:0090087	REGULATION OF PEPTIDE TRANSPORT	0.000128122	1.74896	0.000771031
GO:0006915	APOPTOTIC PROCESS	0.000134516	1.64974	0.000808059
GO:0009179	PURINE RIBONUCLEOSIDE DIPHOSPHATE METABOLIC PROCESS	0.000137377	4.40637	0.000820841
GO:0050805	NEGATIVE REGULATION OF SYNAPTIC TRANSMISSION	0.000137377	4.40637	0.000820841
GO:0009135	PURINE NUCLEOSIDE DIPHOSPHATE METABOLIC PROCESS	0.000137377	4.40637	0.000820841
GO:0150063	VISUAL SYSTEM DEVELOPMENT	0.000139161	2.10614	0.000830023
GO:0004721	PHOSPHOPROTEIN PHOSPHATASE ACTIVITY	0.000140142	2.60678	0.000834393
GO:0072521	PURINE-CONTAINING COMPOUND METABOLIC PROCESS	0.00014075	1.90523	0.00083653
GO:0009150	PURINE RIBONUCLEOTIDE METABOLIC PROCESS	0.000142209	1.97168	0.000843709
GO:0001667	AMEBOIDAL-TYPE CELL MIGRATION	0.000147308	2.66762	0.000872414
GO:1900544	POSITIVE REGULATION OF PURINE NUCLEOTIDE METABOLIC PROCESS	0.0001495	4.80409	0.000880741
GO:0045981	POSITIVE REGULATION OF NUCLEOTIDE METABOLIC PROCESS	0.0001495	4.80409	0.000880741
GO:0034707	CHLORIDE CHANNEL COMPLEX	0.0001495	4.80409	0.000880741
GO:0032869	CELLULAR RESPONSE TO INSULIN STIMULUS	0.000153104	2.73759	0.000900394
GO:0007204	POSITIVE REGULATION OF CYTOSOLIC CALCIUM ION CONCENTRATION	0.000154097	2.24561	0.000904645
GO:0007043	CELL-CELL JUNCTION ASSEMBLY	0.000155639	3.321	0.000910517
GO:0021549	CEREBELLUM DEVELOPMENT	0.000155639	3.321	0.000910517
GO:0009410	RESPONSE TO XENOBIOTIC STIMULUS	0.000156307	2.20873	0.000912832
GO:0030641	REGULATION OF CELLULAR PH	0.000156824	3.50065	0.000914262
GO:0016529	SARCOPLASMIC RETICULUM	0.000160186	3.98014	0.000932244
GO:0008047	ENZYME ACTIVATOR ACTIVITY	0.000160514	1.86392	0.000932535
GO:0030902	HINDBRAIN DEVELOPMENT	0.000171502	2.79803	0.000994653
GO:0035295	TUBE DEVELOPMENT	0.000172118	1.67276	0.000996501
GO:0005901	CAVEOLA	0.000172729	3.67898	0.000998321
GO:0035239	TUBE MORPHOGENESIS	0.00017304	1.77396	0.000998396
GO:0035335	PEPTIDYL-TYROSINE DEPHOSPHORYLATION	0.000173919	3.28312	0.00100004
GO:0004725	PROTEIN TYROSINE PHOSPHATASE ACTIVITY	0.000173919	3.28312	0.00100004
GO:0032102	NEGATIVE REGULATION OF RESPONSE TO EXTERNAL STIMULUS	0.000176533	2.13058	0.00101333
GO:0048168	REGULATION OF NEURONAL SYNAPTIC PLASTICITY	0.000177754	4.6868	0.00101536
GO:0014704	INTERCALATED DISC	0.000177754	4.6868	0.00101536
GO:0072330	MONOCARBOXYLIC ACID BIOSYNTHETIC PROCESS	0.000177793	2.44109	0.00101536
GO:0030307	POSITIVE REGULATION OF CELL GROWTH	0.00018125	2.69908	0.00103334
GO:0006163	PURINE NUCLEOTIDE METABOLIC PROCESS	0.000182617	1.92805	0.00103822
GO:0060589	NUCLEOSIDE-TRIPHOSPHATASE REGULATOR ACTIVITY	0.000182724	2.07254	0.00103822
HSA05218	MELANOMA	0.000184149	3.9126	0.00104455
GO:0030665	CLATHRIN-COATED VESICLE MEMBRANE	0.000184678	3.11409	0.00104578
GO:0034767	POSITIVE REGULATION OF ION TRANSMEMBRANE TRANSPORT	0.000187208	2.77671	0.00105399
GO:0006826	IRON ION TRANSPORT	0.000187384	4.2298	0.00105399
GO:0051017	ACTIN FILAMENT BUNDLE ASSEMBLY	0.000187384	4.2298	0.00105399
GO:0009185	RIBONUCLEOSIDE DIPHOSPHATE METABOLIC PROCESS	0.000187384	4.2298	0.00105399
GO:0048640	NEGATIVE REGULATION OF DEVELOPMENTAL GROWTH	0.00019403	3.24609	0.00108956
GO:0035690	CELLULAR RESPONSE TO DRUG	0.000195579	2.08967	0.00109642
GO:0016887	ATPASE ACTIVITY	0.000200389	1.91859	0.00112151
GO:0044437	VACUOLAR PART	0.000203326	1.81658	0.00113606
GO:0032870	CELLULAR RESPONSE TO HORMONE STIMULUS	0.000205673	1.79209	0.00114726
GO:0030031	CELL PROJECTION ASSEMBLY	0.00020842	1.93174	0.00116065
GO:0030695	GTPASE REGULATOR ACTIVITY	0.000210126	2.13643	0.00116822
GO:0099081	SUPRAMOLECULAR POLYMER	0.000215631	1.61462	0.00119684
GO:0120031	PLASMA MEMBRANE BOUNDED CELL PROJECTION ASSEMBLY	0.000216331	1.9458	0.00119874
GO:1904377	POSITIVE REGULATION OF PROTEIN LOCALIZATION TO CELL PERIPHERY	0.000217679	4.14673	0.00120423
GO:1903426	REGULATION OF REACTIVE OXYGEN SPECIES BIOSYNTHETIC PROCESS	0.000222024	3.57365	0.00122435
GO:0099080	SUPRAMOLECULAR COMPLEX	0.000222437	1.61269	0.00122435
GO:0043202	LYSOSOMAL LUMEN	0.000222775	3.36892	0.00122435
HSA04666	FC GAMMA R-MEDIATED PHAGOCYTOSIS	0.000222775	3.36892	0.00122435
GO:0046394	CARBOXYLIC ACID BIOSYNTHETIC PROCESS	0.000233201	2.09393	0.00127956
GO:0030139	ENDOCYTIC VESICLE	0.000236103	2.15086	0.00129337
GO:0050905	NEUROMUSCULAR PROCESS	0.000240356	3.17446	0.00131452
GO:0051223	REGULATION OF PROTEIN TRANSPORT	0.000241468	1.72816	0.00131845
GO:0045927	POSITIVE REGULATION OF GROWTH	0.000244123	2.25076	0.00133079
GO:0016053	ORGANIC ACID BIOSYNTHETIC PROCESS	0.000246312	2.08671	0.00134054
GO:0051928	POSITIVE REGULATION OF CALCIUM ION TRANSPORT	0.000249736	3.0221	0.00135698
GO:0008286	INSULIN RECEPTOR SIGNALING PATHWAY	0.000250886	3.52316	0.00135984
GO:0001501	SKELETAL SYSTEM DEVELOPMENT	0.000251249	1.86452	0.00135984
GO:0007156	HOMOPHILIC CELL ADHESION VIA PLASMA MEMBRANE ADHESION MOLECULES	0.000251478	2.62497	0.00135984
GO:1902305	REGULATION OF SODIUM ION TRANSMEMBRANE TRANSPORT	0.000252015	4.06687	0.00136056
GO:0030141	SECRETORY GRANULE	0.000265361	1.64358	0.00143031
GO:0098656	ANION TRANSMEMBRANE TRANSPORT	0.00027087	2.27442	0.00145533
GO:0005770	LATE ENDOSOME	0.00027087	2.27442	0.00145533
GO:1902600	PROTON TRANSMEMBRANE TRANSPORT	0.000272156	2.7763	0.00145991
GO:0043523	REGULATION OF NEURON APOPTOTIC PROCESS	0.000275186	2.41418	0.00147381
GO:0110053	REGULATION OF ACTIN FILAMENT ORGANIZATION	0.00027636	2.23143	0.00147774
GO:0016324	APICAL PLASMA MEMBRANE	0.000278039	2.09854	0.00148435
GO:0008285	NEGATIVE REGULATION OF CELL PROLIFERATION	0.00027953	1.71675	0.00148994
GO:0030135	COATED VESICLE	0.000280795	2.1582	0.00149431
GO:0051453	REGULATION OF INTRACELLULAR PH	0.000282894	3.47407	0.0015031
GO:0009259	RIBONUCLEOTIDE METABOLIC PROCESS	0.000287826	1.89808	0.00152689
GO:0042063	GLIOGENESIS	0.000295149	2.40103	0.00156327
GO:0016462	PYROPHOSPHATASE ACTIVITY	0.000296422	1.60027	0.00156731
GO:1903169	REGULATION OF CALCIUM ION TRANSMEMBRANE TRANSPORT	0.000296847	2.75415	0.00156731
GO:0051146	STRIATED MUSCLE CELL DIFFERENTIATION	0.000298588	2.4551	0.00157213
GO:0030308	NEGATIVE REGULATION OF CELL GROWTH	0.000298695	2.5173	0.00157213
GO:0007423	SENSORY ORGAN DEVELOPMENT	0.000305805	1.81773	0.00160683
GO:0043086	NEGATIVE REGULATION OF CATALYTIC ACTIVITY	0.000306245	1.66134	0.00160683
GO:0005254	CHLORIDE CHANNEL ACTIVITY	0.00031299	3.66315	0.00163966
HSA04512	ECM-RECEPTOR INTERACTION	0.000318323	3.42632	0.00166482
GO:0048639	POSITIVE REGULATION OF DEVELOPMENTAL GROWTH	0.000318785	2.5722	0.00166482
GO:0016817	HYDROLASE ACTIVITY, ACTING ON ACID ANHYDRIDES	0.000324696	1.59452	0.00169043
GO:0016818	HYDROLASE ACTIVITY, ACTING ON ACID ANHYDRIDES, IN PHOSPHORUS-CONTAINING ANHYDRIDES	0.000324696	1.59452	0.00169043
GO:0043068	POSITIVE REGULATION OF PROGRAMMED CELL DEATH	0.000325564	1.73278	0.00169233
GO:0090287	REGULATION OF CELLULAR RESPONSE TO GROWTH FACTOR STIMULUS	0.000331791	2.20268	0.00172203
GO:0061572	ACTIN FILAMENT BUNDLE ORGANIZATION	0.000334519	3.91607	0.00173084
HSA05214	GLIOMA	0.000334519	3.91607	0.00173084
GO:0019226	TRANSMISSION OF NERVE IMPULSE	0.000339729	4.26972	0.00175239
GO:0045428	REGULATION OF NITRIC OXIDE BIOSYNTHETIC PROCESS	0.000339729	4.26972	0.00175239
GO:0099175	REGULATION OF POSTSYNAPSE ORGANIZATION	0.000346827	3.20793	0.00178626
GO:0007264	SMALL GTPASE MEDIATED SIGNAL TRANSDUCTION	0.000350322	2.0958	0.00179875
GO:0044389	UBIQUITIN-LIKE PROTEIN LIGASE BINDING	0.000350322	2.0958	0.00179875
GO:0031594	NEUROMUSCULAR JUNCTION	0.000355092	3.60582	0.00182046
HSA04012	ERBB SIGNALING PATHWAY	0.000357464	3.37987	0.00182982
GO:0044853	PLASMA MEMBRANE RAFT	0.000362225	3.04026	0.00185137
GO:0007162	NEGATIVE REGULATION OF CELL ADHESION	0.000373996	2.18409	0.00190863
GO:0043524	NEGATIVE REGULATION OF NEURON APOPTOTIC PROCESS	0.000382966	2.6898	0.00195144
GO:0048010	VASCULAR ENDOTHELIAL GROWTH FACTOR RECEPTOR SIGNALING PATHWAY	0.00038362	3.84481	0.00195181
GO:0032414	POSITIVE REGULATION OF ION TRANSMEMBRANE TRANSPORTER ACTIVITY	0.000385764	3.17004	0.00195975
GO:1901016	REGULATION OF POTASSIUM ION TRANSMEMBRANE TRANSPORTER ACTIVITY	0.000395369	4.17676	0.00200551
GO:0014706	STRIATED MUSCLE TISSUE DEVELOPMENT	0.000397232	2.14022	0.00201192
GO:0022037	METENCEPHALON DEVELOPMENT	0.000399898	3.00846	0.00202237
GO:0070252	ACTIN-MEDIATED CELL CONTRACTION	0.000400623	3.33465	0.00202242
GO:0008344	ADULT LOCOMOTORY BEHAVIOR	0.000401885	3.55018	0.00202242
GO:0021536	DIENCEPHALON DEVELOPMENT	0.000401885	3.55018	0.00202242
GO:0043062	EXTRACELLULAR STRUCTURE ORGANIZATION	0.000402316	1.95435	0.00202242
GO:0001525	ANGIOGENESIS	0.000412695	2.0731	0.00207149
GO:0043405	REGULATION OF MAP KINASE ACTIVITY	0.000418294	2.01793	0.00209647
GO:0005096	GTPASE ACTIVATOR ACTIVITY	0.000420599	2.13181	0.00210488
GO:0005518	COLLAGEN BINDING	0.000438627	3.77524	0.00219183
GO:1904375	REGULATION OF PROTEIN LOCALIZATION TO CELL PERIPHERY	0.00044088	2.97731	0.00219981
GO:0048514	BLOOD VESSEL MORPHOGENESIS	0.000447135	1.9219	0.00222772
GO:0005544	CALCIUM-DEPENDENT PHOSPHOLIPID BINDING	0.000458383	4.08778	0.00228037
GO:0016311	DEPHOSPHORYLATION	0.000466432	2.08526	0.00231356
GO:0043010	CAMERA-TYPE EYE DEVELOPMENT	0.000466432	2.08526	0.00231356
GO:0031301	INTEGRAL COMPONENT OF ORGANELLE MEMBRANE	0.000474181	2.31283	0.00234853
GO:0034103	REGULATION OF TISSUE REMODELING	0.000500087	3.70899	0.0024705
GO:0043065	POSITIVE REGULATION OF APOPTOTIC PROCESS	0.00050028	1.70692	0.0024705
GO:0051279	REGULATION OF RELEASE OF SEQUESTERED CALCIUM ION INTO CYTOSOL	0.000511207	3.4439	0.00251337
GO:0046717	ACID SECRETION	0.000511207	3.4439	0.00251337
GO:0009132	NUCLEOSIDE DIPHOSPHATE METABOLIC PROCESS	0.000511207	3.4439	0.00251337
GO:0030168	PLATELET ACTIVATION	0.000512573	2.70685	0.0025164
GO:0019900	KINASE BINDING	0.000526094	1.65139	0.00257901
GO:0010770	POSITIVE REGULATION OF CELL MORPHOGENESIS INVOLVED IN DIFFERENTIATION	0.000530914	2.60823	0.00259761
[truncated: 175 more rows]

## Sheet: ORAfile_allTests0 acc0 (10)
pathwayid	pathwayname	Pvalue	Oddsratio	FDR
[truncated: 1,146 more rows]

[truncated: 42 more sheets: ORAfile_allTests0 acc0 (11), ORAfile_allTests0 acc0 (12), ORAfile_allTests0 acc0 (13), ORAfile_allTests0 acc0 (14), ORAfile_allTests0 acc0 (15), ORAfile_allTests0 acc0 (16), ORAfile_allTests0 acc0 (17), ORAfile_allTests0 acc0 (18), ORAfile_allTests0 mtg0 (1), ORAfile_allTests0 mtg0 (2), ORAfile_allTests0 mtg0 (3), ORAfile_allTests0 mtg0 (4), ORAfile_allTests0 mtg0 (5), ORAfile_allTests0 mtg0 (6), ORAfile_allTests0 mtg0 (7), ORAfile_allTests0 mtg0 (8), ORAfile_allTests0 mtg0 (9), ORAfile_allTests0 mtg0 (10), ORAfile_allTests0 mtg0 (11), ORAfile_allTests0 mtg0 (12) …]
